# Supplementary material for: Thrombopoietin increases susceptibility for EVI1 + KMT2A-MLLT3-driven AML expressing stem cell genes linked to poor outcome
Source: Nat Commun. 2025 Dec 19;17:892. doi: 10.1038/s41467-025-67611-w (PMC12830621; doi:10.1038/s41467-025-67611-w)
Supplement: Supplementary file 3 — Supplementary Dataset 1 [file 41467_2025_67611_MOESM3_ESM.xlsx]

## Sheet: Sheet1
Suppl. Data-1: scRNAseq: Differential expression analysis of all cell clusters in TPO vs. PBS exposed cells at day 2.
GENEID	SYMBOL	ENTREZID	DESCRIPTION	logFC_ST-HSC_1.TPOvsPBS.day2	PValue_ST-HSC_1.TPOvsPBS.day2	FDR_ST-HSC_1.TPOvsPBS.day2	logFC_LT-HSC.TPOvsPBS.day2	PValue_LT-HSC.TPOvsPBS.day2	FDR_LT-HSC.TPOvsPBS.day2	logFC_ST-HSC_2.TPOvsPBS.day2	PValue_ST-HSC_2.TPOvsPBS.day2	FDR_ST-HSC_2.TPOvsPBS.day2	logFC_MPP1_1.TPOvsPBS.day2	PValue_MPP1_1.TPOvsPBS.day2	FDR_MPP1_1.TPOvsPBS.day2	logFC_MPP3_1.TPOvsPBS.day2	PValue_MPP3_1.TPOvsPBS.day2	FDR_MPP3_1.TPOvsPBS.day2	logFC_MPP2_1.TPOvsPBS.day2	PValue_MPP2_1.TPOvsPBS.day2	FDR_MPP2_1.TPOvsPBS.day2	logFC_MPP3_3.TPOvsPBS.day2	PValue_MPP3_3.TPOvsPBS.day2	FDR_MPP3_3.TPOvsPBS.day2	logFC_MPP1_2.TPOvsPBS.day2	PValue_MPP1_2.TPOvsPBS.day2	FDR_MPP1_2.TPOvsPBS.day2	logFC_MPP2_2.TPOvsPBS.day2	PValue_MPP2_2.TPOvsPBS.day2	FDR_MPP2_2.TPOvsPBS.day2	logFC_MPP3_4.TPOvsPBS.day2	PValue_MPP3_4.TPOvsPBS.day2	FDR_MPP3_4.TPOvsPBS.day2	logFC_GMP_1.TPOvsPBS.day2	PValue_GMP_1.TPOvsPBS.day2	FDR_GMP_1.TPOvsPBS.day2	logFC_GMP_2.TPOvsPBS.day2	PValue_GMP_2.TPOvsPBS.day2	FDR_GMP_2.TPOvsPBS.day2	logFC_MPP2_3.TPOvsPBS.day2	PValue_MPP2_3.TPOvsPBS.day2	FDR_MPP2_3.TPOvsPBS.day2	logFC_CMP_1.TPOvsPBS.day2	PValue_CMP_1.TPOvsPBS.day2	FDR_CMP_1.TPOvsPBS.day2	logFC_MEP.TPOvsPBS.day2	PValue_MEP.TPOvsPBS.day2	FDR_MEP.TPOvsPBS.day2	logFC_T/NK_cells_pro.TPOvsPBS.day2
ENSMUSG00000001865	Cpa3	12873	carboxypeptidase A3, mast cell										0.460128	0.186418	0.999992	0.631568	0.0791381	0.999964	0.278772	0.211948	0.999931	1.28557	3.58245e-07	0.00370569	1.4079	2.26947e-07	0.00207724	0.454578	0.116143	0.999944	0.555613	0.0910703	0.999996	0.702025	0.0483218	0.999897	0.020146	0.964401	0.999606	-0.0973213	0.745384	0.999881	-0.371893	0.244775	0.999767	-0.735756	0.0409285	0.999628	0.621237
ENSMUSG00000024610	Cd74	16149	CD74 antigen (invariant polypeptide of major histocompatibility complex, class II antigen-associated)	1.61553	0.00705204	0.999942	0.710489	0.204522	0.999962	3.05933	2.22e-10	1.99046e-06	1.20511	0.0382487	0.999992	0.997108	0.131935	0.999964	0.483981	0.311976	0.999931	1.13186	0.0240311	0.999991	0.936344	0.0431753	0.999945				0.222015	0.655483	0.999996				0.561049	0.0253229	0.999606				0.67843	0.00167241	0.816954				0.236926
ENSMUSG00000033730	Egr3	13655	early growth response 3	-1.58972	0.000855424	0.999942				-1.17799	0.0024393	0.663284	-1.74362	0.000646463	0.999992	-1.93227	0.000201803	0.954814	-1.52492	0.000117486	0.456702	-0.956193	0.0169043	0.999991				-0.79461	0.023061	0.999944	-1.12889	0.000779075	0.999996							-1.2526	1.16637e-07	0.00062599	-0.507052	0.131206	0.999767	-0.408756	0.0695451	0.999628
ENSMUSG00000035299	Mid1	17318	midline 1																			-2.31732	1.35509e-06	0.00700853				-1.71977	6.98706e-05	0.715475	-1.52214	0.000216452	0.999996	-1.69045	5.93128e-07	0.00155429	-1.03743	0.000189763	0.574997	-1.09871	3.94395e-05	0.141115	-0.479767	0.00793466	0.999767	-0.371086	0.135772	0.999628
ENSMUSG00000096768	Gm47283		predicted gene, 47283	-1.31912	0.0779248	0.999942	-1.3345	0.0324795	0.999962	-1.27381	0.000888837	0.530544	-1.61638	0.0384175	0.999992	-1.58883	0.0523407	0.999964	-1.51938	0.0204658	0.999931	-1.58833	0.0241811	0.999991	-1.42375	0.00329747	0.999945	-1.54913	0.0168904	0.999944	-1.60215	0.0255362	0.999996	-1.88933	0.000149818	0.112171	-1.24543	0.0188581	0.999606	-1.16411	0.00981736	0.999881	-1.48919	2.46358e-05	0.04396	-2.6311	3.35936e-14	3.35768e-10	-1.00258
ENSMUSG00000005474	Myl10	59310	myosin, light chain 10, regulatory	-0.214193	0.69946	0.999942	-0.0243801	0.959269	0.999962	2.76506	1.09178e-08	4.89446e-05	-0.417658	0.497195	0.999992	-0.669821	0.273748	0.999964	-0.911845	0.103104	0.999931	-0.762744	0.181807	0.999991	-0.818564	0.115032	0.999945	-1.06268	0.0368594	0.999944	-1.02864	0.100311	0.999996	-1.96831	0.00254738	0.629859	-1.47126	0.00990719	0.999606	-0.758429	0.162062	0.999881				0.523929	0.0494924	0.999628	0.0782239
ENSMUSG00000008540	Mgst1	56615	microsomal glutathione S-transferase 1	0.118416	0.621401	0.999942	0.142898	0.540263	0.999962	0.550539	0.165578	0.997065	0.32064	0.223654	0.999992	0.231481	0.459168	0.999964	-0.218926	0.451569	0.999931	0.296172	0.202478	0.999991	0.0646728	0.764617	0.999945				0.295007	0.295474	0.999996	0.0239379	0.9189	0.999897	0.0310795	0.891379	0.999606	0.0232678	0.878729	0.999881							-1.18072
ENSMUSG00000020027	Socs2	216233	suppressor of cytokine signaling 2	-0.242455	0.22892	0.999942	-0.252006	0.351837	0.999962	1.51188	2.51102e-05	0.036088	-0.472519	0.0623103	0.999992	-0.626992	0.0109624	0.999964	-0.316532	0.134185	0.999931	-0.246325	0.358588	0.999991	-0.405572	0.100496	0.999945	-0.290754	0.272353	0.999944	-0.274911	0.331229	0.999996							-0.509996	0.117408	0.999881							-0.049218
ENSMUSG00000020125	Elane	50701	elastase, neutrophil expressed													0.0844195	0.807471	0.999964				0.619481	0.0119776	0.999991	0.264509	0.219173	0.999945	0.00402329	0.9652	0.999944	0.762127	0.00610691	0.999996	-0.516227	0.033032	0.999897	-0.202679	0.425173	0.999606	0.180554	0.516915	0.999881				-0.107816	0.616445	0.999628	-2.44813
ENSMUSG00000020323	Prss57	73106	protease, serine 57	-0.204902	0.302174	0.999942	-0.331903	0.150981	0.999962	0.0321314	0.955589	0.99807	-0.100795	0.56576	0.999992	0.0838282	0.624577	0.999964				0.109549	0.580719	0.999991	0.191878	0.383633	0.999945				-0.165221	0.430186	0.999996	-0.740496	2.9532e-05	0.0343949	0.0122244	0.955067	0.999606	0.00844151	0.902477	0.999881				0.0363212	0.889427	0.999628
ENSMUSG00000020423	Btg2	12227	BTG anti-proliferation factor 2	-1.0423	0.0118255	0.999942	-1.09403	0.0108339	0.999962	-1.95529	9.78092e-07	0.00219239	-0.701881	0.0820831	0.999992	-0.620803	0.169436	0.999964	-0.382775	0.233204	0.999931	-0.448473	0.178909	0.999991	-0.414162	0.215659	0.999945	-0.325052	0.229542	0.999944	-0.490067	0.26163	0.999996	0.186158	0.449469	0.999897	-0.205623	0.348811	0.999606	-0.624659	0.0203575	0.999881	-0.536705	0.0451043	0.999767	-0.240184	0.493636	0.999628	-0.334878
ENSMUSG00000020641	Rsad2	58185	radical S-adenosyl methionine domain containing 2	0.214077	0.33662	0.999942	0.0592803	0.753061	0.999962	0.537906	0.205772	0.997065	0.33798	0.0671324	0.999992	0.400148	0.0953166	0.999964	0.362664	0.0984982	0.999931	0.183716	0.42009	0.999991	0.0511083	0.84845	0.999945	0.513688	0.0137784	0.999944	0.219904	0.34807	0.999996							0.120924	0.637614	0.999881	-1.28451	8.11819e-06	0.0181076	0.559455	0.0327542	0.999628
ENSMUSG00000020846	Rflnb	76566	refilin B																			0.516419	0.0213179	0.999991										-1.01462	4.55104e-05	0.047704	0.283133	0.446281	0.999606
ENSMUSG00000023034	Nr4a1	15370	nuclear receptor subfamily 4, group A, member 1	-1.32591	0.00165801	0.999942	-1.13975	0.00908068	0.999962	-1.03288	0.00840629	0.997065	-1.17168	0.0114013	0.999992	-1.11678	0.00711082	0.999964	-0.945928	0.00508396	0.999931	-0.683578	0.0563834	0.999991	-0.97385	0.00184504	0.999945	-0.830468	0.0140537	0.999944	-1.08889	0.00661449	0.999996	0.142226	0.51504	0.999897	-0.0391023	0.828307	0.999606	-1.01324	0.00129292	0.999881	-0.294909	0.287327	0.999767	0.0102339	0.894834	0.999628	-0.354131
ENSMUSG00000026822	Lcn2	16819	lipocalin 2																															-2.2823	5.91993e-06	0.00886467	-0.0126071	0.984705	0.999606
ENSMUSG00000026835	Fcnb	14134	ficolin B																															-2.0856	1.92999e-06	0.0033717
ENSMUSG00000031722	Hp	15439	haptoglobin																															-0.290387	0.126344	0.999897	-0.185225	0.392001	0.999606										-1.81431
ENSMUSG00000035692	Isg15	100038882	ISG15 ubiquitin-like modifier	0.598701	0.0232604	0.999942	0.532264	0.0447541	0.999962	0.787257	0.0672167	0.997065	0.27317	0.301688	0.999992	0.289771	0.218703	0.999964	0.0750662	0.754208	0.999931	0.91402	0.00167846	0.999991	0.505194	0.0181798	0.999945	0.244704	0.309798	0.999944	0.383245	0.143453	0.999996	0.140455	0.714713	0.999897	-0.437907	0.0832297	0.999606	0.377747	0.16957	0.999881	0.449489	0.23079	0.999767	0.511638	0.173959	0.999628	1.54899
ENSMUSG00000036594	H2-Aa	14960	histocompatibility 2, class II antigen A, alpha	1.4032	0.00629651	0.999942	0.910364	0.0389729	0.999962	2.43745	4.0722e-08	0.000121704	1.04438	0.0244544	0.999992	0.640612	0.231883	0.999964	1.10542	0.0155357	0.999931	0.885673	0.0482024	0.999991	0.424935	0.368599	0.999945	0.954011	0.0206603	0.999944	0.593962	0.249143	0.999996	0.765869	0.00118772	0.4611	0.46331	0.00967964	0.999606	0.715556	0.0652685	0.999881	0.882341	0.000439678	0.435867	0.411301	0.275562	0.999628	0.394945
ENSMUSG00000036931	Nfkbid	243910	nuclear factor of kappa light polypeptide gene enhancer in B cells inhibitor, delta	-0.819267	0.0287773	0.999942	-0.848267	0.0421146	0.999962	-0.0750496	0.778387	0.997065	-0.635805	0.088358	0.999992	-0.678006	0.0606986	0.999964	-0.508795	0.0737987	0.999931	-0.442561	0.088974	0.999991	-0.306269	0.272295	0.999945	-0.403111	0.08304	0.999944	-0.269699	0.360382	0.999996	-0.260378	0.326212	0.999897	0.240605	0.404054	0.999606	-0.47644	0.0436022	0.999881				-0.455044	0.0363313	0.999628	-0.342672
ENSMUSG00000038418	Egr1	13653	early growth response 1	-1.01093	0.00115714	0.999942	-0.863278	0.000456962	0.999962	-1.31383	0.00112756	0.530544	-0.907395	0.00928772	0.999992	-0.95653	0.0042849	0.999964	-0.504125	0.042843	0.999931	-0.583058	0.0579936	0.999991	-0.662283	0.027142	0.999945	-0.51694	0.027198	0.999944	-0.489319	0.155405	0.999996	-0.465962	0.0708007	0.999897	-0.236541	0.484893	0.999606	-0.734999	0.00781474	0.999881	-0.422505	0.162506	0.999767	-0.181716	0.599686	0.999628	-0.207815
ENSMUSG00000040314	Ctsg	13035	cathepsin G							0.268086	0.442029	0.997065	0.633329	0.0563358	0.999992	0.867198	0.000288413	0.954814				0.828563	0.00154315	0.999991	0.14341	0.684359	0.999945	0.302776	0.260109	0.999944	0.55234	0.0311646	0.999996	-0.103184	0.644431	0.999897	-0.0345404	0.875281	0.999606	1.56648	5.66582e-08	0.000608169							-1.44166
ENSMUSG00000041797	Abca9	217262	ATP-binding cassette, sub-family A (ABC1), member 9																															0.696365	1.90634e-05	0.0249778	0.00158932	0.855988	0.999606
ENSMUSG00000047844	Bex4	406217	brain expressed X-linked 4	0.257561	0.17278	0.999942	-0.130697	0.612629	0.999962	0.366725	0.295138	0.997065	-0.248854	0.308856	0.999992	-0.566359	0.0396948	0.999964	0.0211024	0.916358	0.999931	-0.0646642	0.766061	0.999991	-0.406143	0.0984988	0.999945	-0.139262	0.422771	0.999944	-0.180155	0.447636	0.999996	0.0322412	0.853308	0.999897				-0.330875	0.167788	0.999881	1.38374	9.05834e-07	0.00404093	0.0837725	0.785412	0.999628
ENSMUSG00000051748	Wfdc21	66107	WAP four-disulfide core domain 21																															-2.45998	4.98447e-12	5.22472e-08	0.305031	0.47879	0.999606
ENSMUSG00000056054	S100a8	20201	S100 calcium binding protein A8 (calgranulin A)													-0.637268	0.0870384	0.999964				-0.334026	0.233586	0.999991				-0.616845	0.0212013	0.999944	-0.30951	0.189927	0.999996	-3.65629	3.67214e-08	0.000128304	0.541215	0.393408	0.999606	-0.113068	0.66409	0.999881
ENSMUSG00000056071	S100a9	20202	S100 calcium binding protein A9 (calgranulin B)										-0.552515	0.142323	0.999992							-0.177674	0.556135	0.999991				-0.701114	0.00343349	0.999944	-0.435438	0.131488	0.999996	-6.29443	2.25971e-10	1.18431e-06	3.31087	0.0002289	0.574997	-0.535176	0.034267	0.999881	-0.203437	0.293259	0.999767	-0.230052	0.268792	0.999628
ENSMUSG00000057729	Prtn3	19152	proteinase 3	-0.0723728	0.76143	0.999942	0.0314513	0.910956	0.999962	0.23896	0.571349	0.997065	0.00430398	0.985266	0.999992	0.103089	0.640465	0.999964	-0.347023	0.136283	0.999931	0.146559	0.513399	0.999991	-0.0223484	0.92905	0.999945	-0.151999	0.515895	0.999944	0.205932	0.241721	0.999996	-0.112391	0.571665	0.999897	-0.0347436	0.861978	0.999606	0.197624	0.418521	0.999881	0.120791	0.717306	0.999767	-0.0551489	0.887025	0.999628	-2.47513
ENSMUSG00000061878	Sphk1	20698	sphingosine kinase 1																																								-1.44007	4.91493e-08	0.00043851	-0.0345888	0.890443	0.999628
ENSMUSG00000063458	Lrmda	76633	leucine rich melanocyte differentiation associated	0.75482	0.179408	0.999942	1.35656	0.00245921	0.999962	0.544348	0.101921	0.997065	1.14779	0.0303156	0.999992	0.98714	0.0600629	0.999964	0.628984	0.107666	0.999931	1.05357	0.0317585	0.999991				0.593444	0.12596	0.999944	1.10314	0.0165502	0.999996	1.50378	7.86856e-07	0.00164956	1.07491	6.73539e-06	0.0676772	0.861298	0.0229078	0.999881	0.523726	0.0183943	0.999767	0.779165	0.00166279	0.999628
ENSMUSG00000076609	Igkc		immunoglobulin kappa constant	-0.0649586	0.941785	0.999942	3.38283	0.00784754	0.999962	1.69879	2.81749e-05	0.036088	-0.126995	0.887308	0.999992	0.0366982	0.964466	0.999964	0.0148719	0.982233	0.999931	0.0502691	0.942568	0.999991	-0.059501	0.924465	0.999945	0.269747	0.697585	0.999944	0.222213	0.763815	0.999996	0.319759	0.628318	0.999897	-0.0893649	0.876597	0.999606	-0.112093	0.859446	0.999881	-0.0558602	0.98608	0.999767	-0.244084	0.630192	0.999628	1.87688
ENSMUSG00000091971	Hspa1a	193740	heat shock protein 1A																									-1.22516	0.00646654	0.999944	-1.17783	0.00512673	0.999996	-1.2341	0.0166561	0.999897	-0.848987	0.0483304	0.999606	-0.614543	0.0383719	0.999881	-1.69278	1.99958e-06	0.00594676	-1.0508	0.00268725	0.999628	-0.311558
ENSMUSG00000097266	Gm26802		predicted gene, 26802	-0.141149	0.721929	0.999942	0.197583	0.651312	0.999962	-1.60361	1.72319e-05	0.0309002	0.00254949	0.996714	0.999992	-0.0770422	0.830172	0.999964	0.264668	0.446857	0.999931	-0.425331	0.0861684	0.999991				0.0878421	0.734882	0.999944	-0.320408	0.25448	0.999996	0.00402121	0.978971	0.999897	0.0253801	0.812398	0.999606	-0.39679	0.160597	0.999881	0.371245	0.270318	0.999767	0.726631	0.0218069	0.999628
ENSMUSG00000000001	Gnai3	14679	guanine nucleotide binding protein (G protein), alpha inhibiting 3	0.0114032	0.938631	0.999942	-0.024557	0.87883	0.999962	-0.250581	0.524351	0.997065	0.0155284	0.911537	0.999992	-0.0338501	0.828088	0.999964	0.109176	0.477639	0.999931	0.0125085	0.938188	0.999991	0.108004	0.535083	0.999945	0.00230391	0.988354	0.999944	-0.0412081	0.809702	0.999996	-0.0642093	0.743338	0.999897	-0.0561079	0.770863	0.999606	0.210441	0.240834	0.999881	0.10112	0.691907	0.999767	0.324797	0.219353	0.999628	-0.040262
ENSMUSG00000000028	Cdc45	12544	cell division cycle 45													-0.106016	0.574825	0.999964	-0.0321982	0.868829	0.999931	0.376582	0.0303043	0.999991				0.141837	0.460366	0.999944	0.23236	0.22768	0.999996	0.145721	0.533022	0.999897	-0.0248296	0.920749	0.999606	-0.0403538	0.845013	0.999881	0.232875	0.386535	0.999767	-0.028439	0.936551	0.999628	-0.0520855
ENSMUSG00000000037	Scml2	107815	Scm polycomb group protein like 2																			0.0699299	0.764544	0.999991				-0.0537234	0.78764	0.999944	-0.00541086	0.962921	0.999996							0.0905391	0.642188	0.999881				-0.232857	0.327652	0.999628
ENSMUSG00000000056	Narf	67608	nuclear prelamin A recognition factor	-0.0563934	0.754239	0.999942	-0.00915899	0.947333	0.999962	0.398357	0.321251	0.997065	0.24324	0.244862	0.999992	0.135167	0.5158	0.999964	0.4286	0.0419211	0.999931	0.0915308	0.720739	0.999991	0.0957372	0.685336	0.999945	0.203505	0.247191	0.999944	0.172436	0.46944	0.999996	-0.184432	0.424412	0.999897	-0.213126	0.284414	0.999606	0.0888011	0.737517	0.999881	-0.342353	0.216036	0.999767	-0.208942	0.435325	0.999628	0.137643
ENSMUSG00000000058	Cav2	12390	caveolin 2				0.0126111	0.973062	0.999962													0.134946	0.528207	0.999991				0.0578271	0.735092	0.999944	-0.193136	0.414322	0.999996							-0.0256747	0.865227	0.999881
ENSMUSG00000000078	Klf6	23849	Kruppel-like factor 6	-0.181904	0.490096	0.999942	-0.0642245	0.777236	0.999962	-0.410461	0.315465	0.997065	-0.168835	0.531639	0.999992	-0.235952	0.345963	0.999964	0.0220668	0.919818	0.999931	0.0406869	0.832204	0.999991	-0.210377	0.272443	0.999945	0.0179491	0.92103	0.999944	-0.0291208	0.887327	0.999996	-0.0339403	0.872772	0.999897	-0.139631	0.569548	0.999606	0.0188336	0.91705	0.999881	-0.283134	0.324653	0.999767	-0.123807	0.720468	0.999628	-0.546798
ENSMUSG00000000085	Scmh1	29871	sex comb on midleg homolog 1	0.102806	0.552406	0.999942	0.00428937	0.97904	0.999962	-0.170257	0.67955	0.997065	0.116811	0.511998	0.999992	0.0426014	0.791619	0.999964	0.0700697	0.696364	0.999931	-0.115868	0.497839	0.999991	0.215361	0.309472	0.999945	0.285885	0.130201	0.999944	-0.080276	0.633813	0.999996	0.132551	0.519452	0.999897	0.173351	0.394351	0.999606	0.140492	0.481042	0.999881	0.0392063	0.94994	0.999767	-0.196631	0.467212	0.999628	0.186015
ENSMUSG00000000088	Cox5a	12858	cytochrome c oxidase subunit 5A	-0.0731976	0.694418	0.999942	-0.0364628	0.865733	0.999962	0.305123	0.466731	0.997065	-0.064153	0.743267	0.999992	-0.0201567	0.918068	0.999964	-0.161968	0.370019	0.999931	-0.0336096	0.854684	0.999991	-0.0663316	0.742955	0.999945	-0.166518	0.378226	0.999944	-0.0911328	0.643627	0.999996	0.031607	0.874957	0.999897	-0.0312868	0.861901	0.999606	-0.134657	0.440636	0.999881	-0.191842	0.448023	0.999767	0.0251943	0.92541	0.999628	-0.0894488
ENSMUSG00000000127	Fer	14158	fer (fms/fps related) protein kinase	0.0342201	0.865172	0.999942	-0.308652	0.143585	0.999962	-0.384642	0.268469	0.997065	-0.0351658	0.868154	0.999992	0.182787	0.379669	0.999964	0.068513	0.779279	0.999931	-0.188734	0.373619	0.999991				-0.449061	0.0202607	0.999944	-0.194621	0.339737	0.999996	-0.230861	0.366357	0.999897	0.118363	0.571114	0.999606	-0.199317	0.364546	0.999881	0.0244749	0.979168	0.999767	-0.0013144	0.961175	0.999628
ENSMUSG00000000131	Xpo6	74204	exportin 6	-0.0513722	0.773532	0.999942	0.186173	0.392572	0.999962	-0.0830981	0.825745	0.997065	-0.109494	0.592266	0.999992	-0.0239016	0.912722	0.999964	-0.332739	0.0987731	0.999931	-0.134631	0.427209	0.999991	-0.000247054	0.982431	0.999945	-0.119535	0.599714	0.999944	-0.178364	0.305925	0.999996	-0.377763	0.0951632	0.999897	0.237953	0.225329	0.999606	0.123122	0.601724	0.999881	-0.411927	0.129334	0.999767	-0.588186	0.0550222	0.999628	-0.453092
ENSMUSG00000000134	Tfe3	209446	transcription factor E3	0.053107	0.817363	0.999942	-0.253848	0.258874	0.999962	0.425055	0.215482	0.997065	0.0656884	0.790988	0.999992	0.0216399	0.929713	0.999964	-0.139758	0.551818	0.999931	0.0018585	0.990896	0.999991	0.114278	0.634589	0.999945	-0.0372409	0.831432	0.999944	-0.00578526	0.962001	0.999996	0.305359	0.154001	0.999897	0.110618	0.560155	0.999606	-0.125587	0.556176	0.999881	-0.441358	0.0796853	0.999767	-0.366956	0.195849	0.999628	0.0349204
ENSMUSG00000000148	Brat1	231841	BRCA1-associated ATM activator 1	-0.0611778	0.786527	0.999942	-0.00431714	0.974319	0.999962	-0.567932	0.0731009	0.997065	0.0696564	0.747115	0.999992	-0.157132	0.458414	0.999964	0.155989	0.492904	0.999931	0.175573	0.378274	0.999991	-0.0131366	0.927507	0.999945	0.0565385	0.823581	0.999944	0.181448	0.523969	0.999996	-0.0223958	0.970357	0.999897	0.0543753	0.815255	0.999606	-0.150737	0.519702	0.999881	-0.135628	0.609391	0.999767	0.11078	0.802647	0.999628
ENSMUSG00000000149	Gna12	14673	guanine nucleotide binding protein, alpha 12	-0.076373	0.754037	0.999942	-0.115792	0.630615	0.999962	-0.250098	0.435576	0.997065	-0.166181	0.467549	0.999992	0.114174	0.692151	0.999964	-0.135332	0.559507	0.999931	-0.132142	0.50622	0.999991	-0.294131	0.200393	0.999945	0.00511896	0.997387	0.999944	-0.1513	0.470214	0.999996	-0.469429	0.0965416	0.999897	-0.0158384	0.871368	0.999606	-0.196962	0.333538	0.999881	-0.255458	0.346224	0.999767	-0.187448	0.482524	0.999628	-0.0912698
ENSMUSG00000000154	Slc22a18	18400	solute carrier family 22 (organic cation transporter), member 18	0.0747131	0.724267	0.999942	-0.185854	0.479608	0.999962	-0.122153	0.645823	0.997065	-0.0334701	0.899693	0.999992	0.0448539	0.848403	0.999964																						-0.104487	0.573766	0.999881	0.0257417	0.964428	0.999767	0.347686	0.135316	0.999628
ENSMUSG00000000167	Pih1d2	72614	PIH1 domain containing 2																																											0.228675	0.226528	0.999628
ENSMUSG00000000168	Dlat	235339	dihydrolipoamide S-acetyltransferase (E2 component of pyruvate dehydrogenase complex)	0.0415145	0.818348	0.999942	0.114154	0.546164	0.999962	-0.0534951	0.886123	0.997935	-0.0405353	0.80756	0.999992	-0.0489078	0.78217	0.999964	0.022806	0.912578	0.999931	-0.0421676	0.817233	0.999991	0.0715733	0.761799	0.999945	-0.144795	0.412509	0.999944	-0.0283984	0.882756	0.999996	-0.0992272	0.646137	0.999897	0.0027382	0.986544	0.999606	-0.00100282	0.981265	0.999881	-0.409574	0.125486	0.999767	0.158917	0.553297	0.999628	0.100312
ENSMUSG00000000171	Sdhd	66925	succinate dehydrogenase complex, subunit D, integral membrane protein	0.0355547	0.820087	0.999942	0.156701	0.379394	0.999962	0.428211	0.289363	0.997065	-0.0260686	0.879067	0.999992	-0.00953485	0.953252	0.999964	-0.067274	0.687074	0.999931	-0.0240579	0.878494	0.999991	-0.0080185	0.967603	0.999945	-0.118807	0.474777	0.999944	0.0131843	0.932126	0.999996	-0.0162171	0.929187	0.999897	0.0173644	0.919983	0.999606	0.102071	0.530563	0.999881	0.0228278	0.93973	0.999767	0.0600353	0.81512	0.999628	0.332466
ENSMUSG00000000184	Ccnd2	12444	cyclin D2	-0.194338	0.330563	0.999942	-0.398291	0.0738012	0.999962	-0.3765	0.35262	0.997065	-0.217735	0.241067	0.999992	-0.131637	0.451349	0.999964	-0.0796521	0.635417	0.999931	-0.101227	0.560152	0.999991	-0.132339	0.486232	0.999945	-0.403152	0.0196545	0.999944	-0.177147	0.322162	0.999996	-0.235433	0.20004	0.999897	-0.106219	0.573851	0.999606	-0.439335	0.0241025	0.999881	0.187122	0.458284	0.999767	0.0921599	0.72779	0.999628	-0.389763
ENSMUSG00000000194	Gpr107	277463	G protein-coupled receptor 107	0.076045	0.747	0.999942	0.258712	0.225834	0.999962	-0.404281	0.253802	0.997065	0.146811	0.524013	0.999992	0.189004	0.408923	0.999964	0.0672471	0.792858	0.999931	-0.0298671	0.890183	0.999991	-0.0243132	0.901238	0.999945	0.0674819	0.741342	0.999944	-0.0127427	0.942368	0.999996	0.0464127	0.871535	0.999897	0.137583	0.484778	0.999606	-0.244069	0.271212	0.999881	0.0354733	0.868285	0.999767	0.12338	0.633221	0.999628	-0.215722
ENSMUSG00000000244	Tspan32	27027	tetraspanin 32	0.018812	0.912049	0.999942	0.0549858	0.765694	0.999962	0.322083	0.43189	0.997065	0.0528624	0.747811	0.999992	0.00473754	0.978163	0.999964	0.213682	0.198544	0.999931	0.0233441	0.883854	0.999991	-0.0189055	0.918059	0.999945	0.107975	0.526265	0.999944	-0.0119257	0.943952	0.999996	-0.238274	0.226031	0.999897	0.00122443	0.988089	0.999606	0.0248898	0.876506	0.999881	0.225895	0.367549	0.999767	0.202659	0.445804	0.999628	0.140704
ENSMUSG00000000253	Gmpr	66355	guanosine monophosphate reductase	0.0738553	0.738344	0.999942	0.0126887	0.957364	0.999962	0.182326	0.647702	0.997065	0.0620171	0.757166	0.999992	0.174714	0.417607	0.999964	0.122274	0.544003	0.999931	0.0738032	0.712033	0.999991	-0.00241657	0.988503	0.999945	0.178092	0.333989	0.999944	0.170951	0.379975	0.999996	0.120142	0.631394	0.999897	0.0970814	0.643643	0.999606	0.103542	0.644284	0.999881	0.188457	0.491593	0.999767	0.123167	0.701556	0.999628
ENSMUSG00000000275	Trim25	217069	tripartite motif-containing 25	0.223304	0.247041	0.999942	0.0366521	0.866279	0.999962	0.698085	0.0936774	0.997065	0.0322518	0.864341	0.999992	0.0530513	0.791439	0.999964	0.317013	0.138837	0.999931	0.0564254	0.785701	0.999991	0.00341421	0.990793	0.999945	-0.0533582	0.807034	0.999944	-0.082114	0.667143	0.999996	0.166243	0.473917	0.999897	-0.211416	0.397797	0.999606	0.0363428	0.862782	0.999881	-0.152315	0.65334	0.999767	0.230171	0.414717	0.999628	0.0928436
ENSMUSG00000000276	Dgke	56077	diacylglycerol kinase, epsilon													-0.440681	0.0373182	0.999964	0.060906	0.767942	0.999931							0.327853	0.114245	0.999944	-0.0743838	0.679182	0.999996	0.195115	0.374542	0.999897	0.0631949	0.800626	0.999606							-0.0681696	0.823244	0.999628	0.278466
ENSMUSG00000000278	Scpep1	74617	serine carboxypeptidase 1	0.273446	0.238211	0.999942	-0.0640044	0.747082	0.999962	0.238482	0.475617	0.997065	-0.0186373	0.925523	0.999992	0.0536391	0.789041	0.999964				0.165686	0.453905	0.999991	-0.182302	0.391222	0.999945	0.124225	0.572098	0.999944	-0.246633	0.300654	0.999996	0.110163	0.641384	0.999897	0.234139	0.333203	0.999606	0.158051	0.526148	0.999881				-0.0468293	0.842223	0.999628	-0.464203
ENSMUSG00000000282	Mnt	17428	max binding protein	-0.0179287	0.928125	0.999942	0.0303767	0.892359	0.999962	0.444302	0.229691	0.997065	-0.0827356	0.683718	0.999992	-0.0278083	0.890589	0.999964	0.132697	0.532513	0.999931	-0.223655	0.288434	0.999991	-0.0557233	0.800279	0.999945	-0.143642	0.563293	0.999944	-0.202286	0.403792	0.999996	0.218215	0.317943	0.999897	-0.237576	0.26486	0.999606	0.309488	0.199767	0.999881	0.239797	0.332207	0.999767	0.0100913	0.942953	0.999628	-0.427569
ENSMUSG00000000290	Itgb2	16414	integrin beta 2	0.163261	0.494987	0.999942	-0.0589464	0.785249	0.999962							-0.0411381	0.832511	0.999964	-0.0870201	0.686625	0.999931	-0.383982	0.0842344	0.999991				0.239506	0.331993	0.999944				0.315419	0.26222	0.999897	-0.358142	0.0865932	0.999606	0.173509	0.399003	0.999881	0.0316683	0.947179	0.999767	-0.24552	0.375411	0.999628	-0.354536
ENSMUSG00000000295	Hddc2	69692	HD domain containing 2	-0.309572	0.104552	0.999942	-0.0169343	0.932216	0.999962	0.0801798	0.835327	0.997065	-0.14516	0.40987	0.999992	-0.134812	0.467709	0.999964	-0.258631	0.206259	0.999931	-0.126281	0.531077	0.999991	-0.0675117	0.767502	0.999945	-0.196453	0.324418	0.999944	-0.29347	0.142715	0.999996	0.0689224	0.734005	0.999897	0.0181821	0.90973	0.999606	-0.213646	0.298541	0.999881	-0.207128	0.475741	0.999767	0.00118078	0.988433	0.999628	0.29676
ENSMUSG00000000301	Pemt	18618	phosphatidylethanolamine N-methyltransferase													-0.262627	0.204254	0.999964	-0.073746	0.789545	0.999931	0.173292	0.418348	0.999991				-0.106807	0.696819	0.999944	0.127894	0.548628	0.999996	-0.150709	0.48243	0.999897	-0.137401	0.545415	0.999606	-0.085057	0.671392	0.999881				0.796603	0.00284542	0.999628
ENSMUSG00000000303	Cdh1	12550	cadherin 1
ENSMUSG00000000318	Clec10a	17312	C-type lectin domain family 10, member A													0.58241	0.0275856	0.999964				0.330983	0.154556	0.999991	0.42382	0.097552	0.999945				-0.276667	0.333674	0.999996	0.587522	0.016596	0.999897	-0.423655	0.127402	0.999606	0.729723	0.0024855	0.999881							0.357412
ENSMUSG00000000325	Arvcf	11877	armadillo repeat gene deleted in velocardiofacial syndrome																									0.124864	0.54508	0.999944	0.382932	0.0803927	0.999996							-0.039889	0.759752	0.999881				-0.00905306	0.935085	0.999628
ENSMUSG00000000326	Comt	12846	catechol-O-methyltransferase	0.095907	0.550733	0.999942	0.103867	0.600406	0.999962	0.151956	0.702967	0.997065	0.0981502	0.558158	0.999992	0.0448748	0.788107	0.999964	0.0861155	0.617238	0.999931	-0.0169207	0.931113	0.999991	-0.103992	0.603411	0.999945	-0.128761	0.483398	0.999944	-0.137594	0.391226	0.999996	0.183581	0.363342	0.999897	0.0339753	0.845358	0.999606	0.022215	0.898012	0.999881	-0.509706	0.0512852	0.999767	0.261472	0.317052	0.999628	-0.00910064
ENSMUSG00000000339	Rtca	66368	RNA 3'-terminal phosphate cyclase	0.0924816	0.63757	0.999942	-0.0568683	0.826206	0.999962	-0.158872	0.691555	0.997065	0.0565829	0.739423	0.999992	0.048166	0.768316	0.999964	-0.10364	0.573716	0.999931	-0.0215563	0.904226	0.999991	-0.0858608	0.708019	0.999945	-0.0564888	0.770899	0.999944	0.189213	0.303551	0.999996	0.0518641	0.808035	0.999897	0.166311	0.445454	0.999606	-0.133804	0.497505	0.999881	-0.480528	0.0930097	0.999767	-0.0952381	0.726738	0.999628	0.178913
ENSMUSG00000000340	Dbt	13171	dihydrolipoamide branched chain transacylase E2	-0.17303	0.364182	0.999942	-0.0563717	0.798866	0.999962	-0.00102817	0.941801	0.99807	0.0851185	0.651792	0.999992	0.19366	0.329843	0.999964	0.223152	0.277893	0.999931	0.0189327	0.927391	0.999991	0.00158635	0.985442	0.999945	0.0296195	0.896893	0.999944	-0.267259	0.192199	0.999996	-0.430638	0.08831	0.999897	-0.0689921	0.794129	0.999606	-0.0161563	0.942364	0.999881	0.0756599	0.75212	0.999767	-0.22626	0.353328	0.999628	0.285249
ENSMUSG00000000346	Dazap2	23994	DAZ associated protein 2	-0.0330791	0.84021	0.999942	0.0570975	0.741253	0.999962	-0.0758578	0.847966	0.997065	-0.00659419	0.966917	0.999992	-0.0365938	0.817015	0.999964	0.0655076	0.689817	0.999931	0.0954789	0.529725	0.999991	0.0688566	0.707844	0.999945	0.0626449	0.71217	0.999944	-0.00388721	0.98089	0.999996	-0.105456	0.553045	0.999897	-0.000955977	0.999407	0.999606	0.0970415	0.601586	0.999881	-0.318646	0.212293	0.999767	-0.115878	0.641357	0.999628	0.139382
ENSMUSG00000000355	Mcts1	68995	malignant T cell amplified sequence 1	0.0727028	0.728719	0.999942	0.0573207	0.811591	0.999962	0.426407	0.281234	0.997065	0.0382943	0.852623	0.999992	-0.0131552	0.954421	0.999964	-0.162163	0.408826	0.999931	0.00334833	0.986335	0.999991	0.161916	0.412567	0.999945	-0.0417768	0.851482	0.999944	0.144675	0.46496	0.999996	0.0981737	0.646569	0.999897	-0.141099	0.530058	0.999606	-0.050692	0.818758	0.999881	0.0694227	0.781533	0.999767	0.391154	0.136447	0.999628	0.148402
ENSMUSG00000000365	Rnf17	30054	ring finger protein 17																																											-0.676384	0.0214122	0.999628
ENSMUSG00000000374	Trappc10	216131	trafficking protein particle complex 10	-0.0110215	0.94914	0.999942	-0.147558	0.478592	0.999962	-0.126482	0.732107	0.997065	-0.247971	0.23471	0.999992	0.00319291	0.987932	0.999964	0.0977062	0.62085	0.999931	-0.098001	0.600231	0.999991	0.0717151	0.725325	0.999945	-0.0997321	0.585568	0.999944	-0.0392242	0.827371	0.999996	-0.189208	0.385632	0.999897	0.00538603	0.976665	0.999606	0.142597	0.510078	0.999881	0.384382	0.171223	0.999767	0.059397	0.864303	0.999628	0.0173496
ENSMUSG00000000378	Ccm2	216527	cerebral cavernous malformation 2	-0.122737	0.523458	0.999942	-0.142609	0.464834	0.999962	-0.541051	0.183983	0.997065	-0.0660783	0.719315	0.999992	-0.0695539	0.745492	0.999964	0.226446	0.233915	0.999931	0.169802	0.392999	0.999991	0.154552	0.509199	0.999945	-0.0722729	0.697528	0.999944	-0.0613782	0.731072	0.999996	0.0456442	0.868696	0.999897	-0.283956	0.15983	0.999606	-0.171273	0.409072	0.999881	-0.173844	0.501128	0.999767	0.166156	0.587905	0.999628	-0.113026
ENSMUSG00000000384	Tbrg4	21379	transforming growth factor beta regulated gene 4	0.0120926	0.969965	0.999942	-0.110883	0.586848	0.999962	-0.553673	0.111876	0.997065	-0.0355935	0.841826	0.999992	-0.161318	0.382606	0.999964	0.1477	0.505617	0.999931	-0.169755	0.337319	0.999991	-0.0402382	0.867605	0.999945	-0.196811	0.386264	0.999944	-0.357878	0.069632	0.999996	0.124628	0.616314	0.999897	-0.0125596	0.924842	0.999606	-0.169648	0.445101	0.999881	0.0310927	0.974301	0.999767	0.00810313	0.958886	0.999628	0.0801807
ENSMUSG00000000386	Mx1		MX dynamin-like GTPase 1							-0.034405	0.932815	0.99807
ENSMUSG00000000399	Ndufa9	66108	NADH:ubiquinone oxidoreductase subunit A9	-0.020225	0.906697	0.999942	8.0362e-05	0.997861	0.999962	-0.0782486	0.849761	0.997065	0.014542	0.939393	0.999992	0.0717613	0.682075	0.999964	0.0662779	0.716001	0.999931	0.0166127	0.927728	0.999991	-0.128064	0.548385	0.999945	0.0462352	0.801571	0.999944	-0.0582028	0.718915	0.999996	-0.0379723	0.839338	0.999897	-0.0518807	0.778582	0.999606	-0.23052	0.191431	0.999881	0.0665455	0.808106	0.999767	0.043653	0.870863	0.999628	0.20139
ENSMUSG00000000409	Lck	16818	lymphocyte protein tyrosine kinase							0.211303	0.387102	0.997065				0.0194067	0.903678	0.999964				0.24772	0.246459	0.999991							0.320963	0.137009	0.999996							0.123304	0.566042	0.999881							0.209505
ENSMUSG00000000420	Galnt1	14423	polypeptide N-acetylgalactosaminyltransferase 1	-0.105182	0.574436	0.999942	-0.0645485	0.753784	0.999962	-0.293393	0.45133	0.997065	-0.0103791	0.951587	0.999992	-0.0830895	0.629996	0.999964	-0.0583101	0.738008	0.999931	0.00876409	0.95867	0.999991	-0.17649	0.335489	0.999945	0.0330671	0.861817	0.999944	-0.0869738	0.637589	0.999996	-0.116509	0.582231	0.999897	-0.15478	0.379991	0.999606	-0.153469	0.381189	0.999881	-0.451698	0.0592185	0.999767	-0.0123259	0.958491	0.999628	-0.0941639
ENSMUSG00000000439	Mkrn2	67027	makorin, ring finger protein, 2	0.0390221	0.845826	0.999942	0.0499188	0.802025	0.999962	0.0831247	0.824053	0.997065	-0.0389733	0.828531	0.999992	0.101419	0.585717	0.999964	-0.0750346	0.728981	0.999931	0.0959386	0.553984	0.999991	-0.0941334	0.68236	0.999945	0.346731	0.0544216	0.999944	0.0879477	0.633931	0.999996	0.115324	0.596338	0.999897	0.0422183	0.833505	0.999606	0.0253126	0.891437	0.999881	0.142466	0.563874	0.999767	0.145909	0.602028	0.999628	-0.066408
ENSMUSG00000000440	Pparg	19016	peroxisome proliferator activated receptor gamma																																														0.184918
ENSMUSG00000000441	Raf1	110157	v-raf-leukemia viral oncogene 1	0.0777455	0.663068	0.999942	0.0621316	0.724731	0.999962	0.187885	0.644525	0.997065	0.093402	0.592408	0.999992	-0.0417554	0.804878	0.999964	0.103605	0.563714	0.999931	0.0510025	0.780264	0.999991	0.124274	0.56304	0.999945	0.0101938	0.960559	0.999944	-0.263931	0.137036	0.999996	-0.0400361	0.84981	0.999897	0.0214397	0.923637	0.999606	0.000426474	0.985939	0.999881	-0.125636	0.664574	0.999767	0.196581	0.484853	0.999628	-0.00367303
ENSMUSG00000000486	Septin1	54204	septin 1	-0.177472	0.366943	0.999942	-0.172504	0.373496	0.999962	-0.326024	0.412506	0.997065	-0.0935846	0.598628	0.999992	-0.0651837	0.729732	0.999964	-0.0345078	0.84628	0.999931	-0.0489719	0.789276	0.999991	0.0710838	0.719103	0.999945	0.0964767	0.64652	0.999944	0.00435727	0.979853	0.999996	0.0507732	0.834446	0.999897	-0.0306536	0.967073	0.999606	0.0260385	0.875701	0.999881	0.578257	0.0490113	0.999767	-0.296034	0.309481	0.999628	-0.0435915
ENSMUSG00000000531	Grasp	56149	GRP1 (general receptor for phosphoinositides 1)-associated scaffold protein	0.0757239	0.775983	0.999942	0.0869958	0.675539	0.999962	-0.196436	0.580388	0.997065	0.0695828	0.72167	0.999992	-0.0249015	0.89999	0.999964	-0.207519	0.412906	0.999931	-0.0906579	0.639254	0.999991	0.145659	0.54445	0.999945	0.0432234	0.839657	0.999944	0.125116	0.53863	0.999996	-0.30157	0.125357	0.999897	0.370692	0.146536	0.999606	0.248215	0.220085	0.999881
ENSMUSG00000000532	Acvr1b	11479	activin A receptor, type 1B	0.050238	0.842656	0.999942	0.177584	0.423091	0.999962	0.0452893	0.870565	0.997065	-0.0272501	0.876463	0.999992	0.138491	0.494864	0.999964	0.00334837	0.983786	0.999931	0.0840926	0.67556	0.999991	-0.281868	0.20333	0.999945	0.112941	0.643302	0.999944	-0.384068	0.0395099	0.999996	-0.0863191	0.644627	0.999897	-0.147882	0.484121	0.999606	0.184737	0.37363	0.999881
ENSMUSG00000000538	Tom1l2	216810	target of myb1-like 2 (chicken)							0.366778	0.197981	0.997065										-0.274568	0.185479	0.999991				-0.229057	0.2851	0.999944	-0.166045	0.510922	0.999996							0.149521	0.569194	0.999881
ENSMUSG00000000552	Zfp385a	29813	zinc finger protein 385A	0.116177	0.583073	0.999942	-0.0213861	0.918075	0.999962	0.408363	0.223648	0.997065	0.0961955	0.585137	0.999992	0.167838	0.348646	0.999964	0.165231	0.371473	0.999931	0.203193	0.348238	0.999991	-0.187949	0.381239	0.999945	-0.0408394	0.824674	0.999944	0.294425	0.136674	0.999996	-0.0804201	0.689673	0.999897	-0.0222985	0.915247	0.999606	0.413645	0.0735072	0.999881	-0.135891	0.633978	0.999767	-0.146692	0.559345	0.999628	0.10752
ENSMUSG00000000555	Itga5	16402	integrin alpha 5 (fibronectin receptor alpha)				0.0344321	0.916665	0.999962				-0.0594571	0.783717	0.999992	-0.134282	0.490966	0.999964	-0.116252	0.579213	0.999931	-0.0835565	0.682699	0.999991	-0.078003	0.702229	0.999945	-0.0828648	0.673057	0.999944	0.19972	0.433957	0.999996	0.311812	0.369061	0.999897	-0.101435	0.547715	0.999606	0.0810117	0.771919	0.999881	-0.289686	0.2197	0.999767	0.233294	0.430389	0.999628
ENSMUSG00000000561	Wdr77	70465	WD repeat domain 77	-0.0241777	0.878357	0.999942	-0.0206942	0.905208	0.999962	0.459209	0.265723	0.997065	-0.0912208	0.539265	0.999992	-0.124692	0.412451	0.999964	-0.195802	0.306721	0.999931	0.00571387	0.969335	0.999991	-0.136863	0.515492	0.999945	-0.194976	0.2977	0.999944	-0.249529	0.1329	0.999996	-0.162506	0.426448	0.999897	-0.0291389	0.869617	0.999606	-0.0527289	0.769521	0.999881	-0.0350711	0.870883	0.999767	0.053078	0.852835	0.999628	-0.0268006
ENSMUSG00000000562	Adora3	11542	adenosine A3 receptor
ENSMUSG00000000563	Atp5pb	11950	ATP synthase peripheral stalk-membrane subunit b	-0.0220106	0.905223	0.999942	-0.0670787	0.754211	0.999962	0.201487	0.629523	0.997065	-0.0117325	0.947594	0.999992	0.013054	0.940921	0.999964	-0.0188096	0.913052	0.999931	0.0168013	0.919694	0.999991	-0.0552932	0.769556	0.999945	-0.111962	0.516458	0.999944	-0.056759	0.752002	0.999996	0.0563673	0.761092	0.999897	0.0386301	0.819108	0.999606	0.0227311	0.892169	0.999881	-0.0348721	0.887906	0.999767	-0.00273705	0.991953	0.999628	0.0332169
ENSMUSG00000000568	Hnrnpd	11991	heterogeneous nuclear ribonucleoprotein D	-0.134001	0.524275	0.999942	-0.372025	0.0823797	0.999962	-0.183648	0.652642	0.997065	-0.236667	0.236815	0.999992	-0.146352	0.483132	0.999964	-0.169446	0.368153	0.999931	-0.160244	0.456606	0.999991	-0.204319	0.351022	0.999945	-0.136247	0.483878	0.999944	-0.267538	0.18075	0.999996	0.0104465	0.96166	0.999897	-0.0248394	0.901882	0.999606	-0.0309191	0.87725	0.999881	-0.267454	0.262899	0.999767	-0.253828	0.360057	0.999628	0.0287786
ENSMUSG00000000581	C1d	57316	C1D nuclear receptor co-repressor	0.0843812	0.681842	0.999942	-0.0137825	0.953679	0.999962	0.054395	0.884948	0.997935	0.0150134	0.943525	0.999992	0.0201803	0.934151	0.999964	-0.0389909	0.857646	0.999931	0.026568	0.897391	0.999991	0.0397371	0.853119	0.999945	0.0138883	0.947398	0.999944	0.0383356	0.844341	0.999996	0.120644	0.531887	0.999897	-0.0319471	0.876097	0.999606	-0.0557598	0.791258	0.999881	0.507176	0.0681999	0.999767	0.234913	0.363451	0.999628	-0.164832
ENSMUSG00000000594	Gm2a	14667	GM2 ganglioside activator protein	0.0717806	0.702233	0.999942	0.0415618	0.828099	0.999962	0.244922	0.539542	0.997065	0.0622979	0.739134	0.999992	0.236965	0.235667	0.999964	-0.0866563	0.601063	0.999931	0.0979881	0.581566	0.999991	0.192194	0.337282	0.999945	-0.0912209	0.699248	0.999944	0.179529	0.353095	0.999996	0.328278	0.0990829	0.999897	0.213159	0.283206	0.999606	0.452845	0.0540058	0.999881	0.421267	0.114442	0.999767	-0.00815263	0.956589	0.999628	-0.352652
ENSMUSG00000000600	Krit1	79264	KRIT1, ankyrin repeat containing	-0.0515505	0.753905	0.999942	0.122603	0.485003	0.999962	0.274199	0.498779	0.997065	0.0777537	0.607779	0.999992	0.158772	0.287897	0.999964	0.124104	0.425009	0.999931	0.159321	0.351668	0.999991	0.0789478	0.65981	0.999945	0.222916	0.182979	0.999944	0.197421	0.207757	0.999996	0.163963	0.359109	0.999897	0.195393	0.279047	0.999606	0.189873	0.230556	0.999881	0.0522195	0.82747	0.999767	-0.00806714	0.977893	0.999628	0.0197797
ENSMUSG00000000605	Clcn4	12727	chloride channel, voltage-sensitive 4	-0.233943	0.191055	0.999942	-0.0924679	0.641626	0.999962	0.206893	0.594211	0.997065	-0.0240391	0.902436	0.999992	-0.0446341	0.794696	0.999964	0.0877455	0.668266	0.999931	-0.223528	0.201234	0.999991	0.167221	0.458326	0.999945	0.063368	0.755838	0.999944	0.0696808	0.731566	0.999996	-0.154959	0.475628	0.999897	-0.0832663	0.698334	0.999606	0.15403	0.494836	0.999881	-0.176381	0.48336	0.999767	-0.338198	0.232747	0.999628	-0.424015
ENSMUSG00000000617	Grm6	108072	glutamate receptor, metabotropic 6
ENSMUSG00000000628	Hk2	15277	hexokinase 2	-0.242858	0.443248	0.999942	-0.355376	0.226991	0.999962	-0.491486	0.219452	0.997065	-0.190424	0.488091	0.999992	-0.224497	0.337296	0.999964	-0.379015	0.12538	0.999931	-0.236434	0.363568	0.999991	0.055589	0.834277	0.999945	-0.533009	0.0213734	0.999944	-0.442775	0.10981	0.999996	-0.060769	0.780785	0.999897	0.0371417	0.87359	0.999606	-0.284601	0.351181	0.999881	0.200437	0.43775	0.999767	0.442385	0.11597	0.999628	-0.414627
ENSMUSG00000000631	Myo18a	360013	myosin XVIIIA	0.00791382	0.9757	0.999942	0.0833314	0.707017	0.999962	-0.184208	0.626381	0.997065	0.0811164	0.694586	0.999992	0.0787367	0.690663	0.999964	0.082562	0.728407	0.999931	-0.0321387	0.888091	0.999991	0.153001	0.527365	0.999945	-0.0757658	0.712459	0.999944	-0.0664103	0.770343	0.999996	0.179822	0.451532	0.999897	0.0826018	0.718632	0.999606	0.0586113	0.754972	0.999881	0.0187581	0.964482	0.999767	-0.0524851	0.819339	0.999628	0.0437929
ENSMUSG00000000673	Haao	107766	3-hydroxyanthranilate 3,4-dioxygenase	-0.133556	0.501681	0.999942	0.0769067	0.806281	0.999962	-0.276152	0.403348	0.997065	-0.0749658	0.694857	0.999992	0.219594	0.216073	0.999964	0.526294	0.048775	0.999931	-0.170975	0.484422	0.999991	0.0497098	0.806939	0.999945	0.178848	0.347928	0.999944	-0.172675	0.391531	0.999996	0.0871378	0.696346	0.999897	0.36361	0.0931752	0.999606	0.389463	0.0941885	0.999881	-0.00978506	0.940223	0.999767				0.100115
ENSMUSG00000000682	Cd52	23833	CD52 antigen	0.23535	0.211729	0.999942	0.186781	0.437795	0.999962	0.291228	0.46836	0.997065	0.350711	0.0402835	0.999992	0.410399	0.0442349	0.999964	0.490282	0.0102743	0.999931	0.396287	0.0238401	0.999991	0.756135	0.000467669	0.999945	0.314222	0.136041	0.999944	0.281159	0.142005	0.999996	0.811987	0.000449322	0.247884	0.401114	0.0451094	0.999606	0.572048	0.00168713	0.999881	0.209744	0.30621	0.999767	-0.0195755	0.960316	0.999628	-0.161172
ENSMUSG00000000686	Abhd15	67477	abhydrolase domain containing 15	0.0440172	0.828553	0.999942	-0.161167	0.487006	0.999962	-0.122153	0.645823	0.997065	0.0586343	0.786626	0.999992	0.0428321	0.837918	0.999964																0.225177	0.441542	0.999897	0.00159393	0.825715	0.999606	-0.0277674	0.864224	0.999881
ENSMUSG00000000708	Kat2b	18519	K(lysine) acetyltransferase 2B	0.129623	0.528624	0.999942	0.112739	0.61956	0.999962	0.400705	0.32585	0.997065	0.0940349	0.704296	0.999992	-0.158178	0.478487	0.999964	-0.116898	0.559056	0.999931	-0.164625	0.440912	0.999991	0.0692189	0.756422	0.999945	0.141262	0.524601	0.999944	0.0446157	0.838419	0.999996	-0.013152	0.968471	0.999897	-0.0322231	0.788627	0.999606	0.208704	0.28965	0.999881	-0.17485	0.473235	0.999767	0.0269577	0.92823	0.999628	0.0810756
ENSMUSG00000000711	Rab5b	19344	RAB5B, member RAS oncogene family	-0.0479165	0.77917	0.999942	0.0616429	0.770952	0.999962	0.0978345	0.826767	0.997065	-0.104066	0.594796	0.999992	0.00718706	0.964231	0.999964	0.293605	0.145097	0.999931	0.275944	0.198761	0.999991	-0.0926276	0.662556	0.999945	0.288033	0.178234	0.999944	0.0809098	0.725223	0.999996	-0.169776	0.456157	0.999897	-0.0976324	0.642466	0.999606	-0.0358398	0.881175	0.999881	0.1434	0.557254	0.999767	-0.154992	0.571823	0.999628	-0.118034
ENSMUSG00000000732	Icosl	50723	icos ligand																																														-0.445266
ENSMUSG00000000738	Spg7	234847	SPG7, paraplegin matrix AAA peptidase subunit	0.0813346	0.653731	0.999942	-0.159214	0.445346	0.999962	-0.572529	0.136731	0.997065	0.00631023	0.977453	0.999992	0.177488	0.342701	0.999964	0.0535083	0.789088	0.999931	-0.0393556	0.827893	0.999991	0.0140303	0.969003	0.999945	0.282117	0.160421	0.999944	-0.0241946	0.901587	0.999996	0.0534311	0.796104	0.999897	-0.104599	0.603167	0.999606	0.167769	0.410087	0.999881	0.528133	0.0742298	0.999767	0.00192273	0.99504	0.999628	0.205838
ENSMUSG00000000740	Rpl13	270106	ribosomal protein L13	-0.0902518	0.656771	0.999942	-0.185084	0.410055	0.999962	0.342445	0.417428	0.997065	-0.0439236	0.822075	0.999992	-0.0182538	0.925067	0.999964	-0.0419793	0.825118	0.999931	-0.0247474	0.898173	0.999991	0.0250226	0.907448	0.999945	-0.0800086	0.685653	0.999944	-0.0133233	0.943731	0.999996	0.0866466	0.67422	0.999897	0.0254049	0.890199	0.999606	-0.0743102	0.69771	0.999881	0.105817	0.66633	0.999767	0.1953	0.493532	0.999628	0.041338
ENSMUSG00000000743	Chmp1a	234852	charged multivesicular body protein 1A	-0.0565967	0.76932	0.999942	-0.153001	0.487335	0.999962	-0.167504	0.713205	0.997065	-0.0118358	0.951551	0.999992	-0.0120906	0.954607	0.999964	0.0505162	0.789302	0.999931	0.0494395	0.796537	0.999991	0.16911	0.440295	0.999945	0.0320316	0.873275	0.999944	0.0772546	0.677848	0.999996	-0.0721494	0.704885	0.999897	0.0635629	0.798505	0.999606	-0.0548929	0.810936	0.999881	0.131415	0.646935	0.999767	-0.319697	0.280436	0.999628	-0.250191
ENSMUSG00000000751	Rpa1	68275	replication protein A1	-0.22944	0.296276	0.999942	-0.149267	0.524009	0.999962	0.187172	0.56701	0.997065	0.129399	0.588716	0.999992	0.0270264	0.900562	0.999964	-0.0241765	0.907671	0.999931	-0.0520604	0.773328	0.999991	-0.229911	0.326017	0.999945	0.0710769	0.724669	0.999944	0.00330153	0.990107	0.999996	-0.0503385	0.801111	0.999897	0.0613834	0.841945	0.999606	-0.232964	0.277717	0.999881	0.321086	0.364986	0.999767	-0.211972	0.485749	0.999628	-0.180443
ENSMUSG00000000753	Serpinf1	20317	serine (or cysteine) peptidase inhibitor, clade F, member 1	-0.00767447	0.984172	0.999942	-0.226247	0.476171	0.999962	0.127232	0.746874	0.997065	-0.155268	0.628014	0.999992	-0.231049	0.452062	0.999964	-0.804387	0.0027684	0.999931	-0.115019	0.614382	0.999991	-0.235643	0.357397	0.999945	-0.0440842	0.867186	0.999944	-0.498597	0.121168	0.999996	0.851353	0.00304044	0.663956	0.415297	0.0356095	0.999606	0.239306	0.256221	0.999881
ENSMUSG00000000759	Tubgcp3	259279	tubulin, gamma complex associated protein 3	0.109881	0.684975	0.999942	-0.240351	0.2461	0.999962	-0.12218	0.700339	0.997065	-0.0999259	0.610807	0.999992	-0.0869436	0.627738	0.999964	0.00699697	0.98646	0.999931	0.0201955	0.937937	0.999991	0.263595	0.326579	0.999945	-0.0970859	0.594574	0.999944	0.0460668	0.781328	0.999996	0.24631	0.292948	0.999897	0.138738	0.582516	0.999606	-0.260061	0.252757	0.999881	-0.446415	0.0871282	0.999767	-0.295593	0.291114	0.999628	0.0298838
ENSMUSG00000000776	Polr3d	67065	polymerase (RNA) III (DNA directed) polypeptide D	-0.0514397	0.772739	0.999942	-0.0666191	0.746367	0.999962	-0.61705	0.121	0.997065	-0.0360907	0.830604	0.999992	0.0107344	0.949659	0.999964	-0.201851	0.285368	0.999931	-0.0717954	0.712431	0.999991	-0.107675	0.629236	0.999945	-0.242796	0.188063	0.999944	0.137826	0.568054	0.999996	-0.317225	0.139472	0.999897	0.0815481	0.659927	0.999606	0.0159018	0.930183	0.999881	-0.146921	0.656091	0.999767	-0.00348092	0.990995	0.999628	0.124668
ENSMUSG00000000782	Tcf7	21414	transcription factor 7, T cell specific																																														0.76997
ENSMUSG00000000787	Ddx3x	13205	DEAD/H (Asp-Glu-Ala-Asp/His) box polypeptide 3, X-linked	-0.158842	0.505296	0.999942	-0.181534	0.482759	0.999962	-0.286839	0.464455	0.997065	-0.142865	0.551899	0.999992	-0.15231	0.486302	0.999964	-0.109622	0.637762	0.999931	-0.098831	0.671055	0.999991	-0.00157293	0.991804	0.999945	-0.133124	0.486182	0.999944	-0.205941	0.319699	0.999996	0.00985004	0.957527	0.999897	-0.273266	0.13425	0.999606	-0.0938852	0.625998	0.999881	-0.129882	0.61797	0.999767	-0.279719	0.320326	0.999628	-0.108946
ENSMUSG00000000804	Usp32	237898	ubiquitin specific peptidase 32	0.0597252	0.789677	0.999942	0.000772451	0.995622	0.999962	0.115913	0.808799	0.997065	-0.145466	0.577571	0.999992	-0.0391701	0.837066	0.999964	0.1471	0.562187	0.999931	-0.134923	0.568109	0.999991	-0.0364347	0.856336	0.999945	0.0662334	0.771266	0.999944	-0.362892	0.130277	0.999996	-0.170464	0.484228	0.999897	-0.128377	0.471519	0.999606	-0.426878	0.0317842	0.999881	-0.303149	0.183297	0.999767	-0.152613	0.627577	0.999628	0.108669
ENSMUSG00000000811	Txnrd3	232223	thioredoxin reductase 3	-0.316682	0.144458	0.999942	-0.315051	0.203989	0.999962	-0.316534	0.327616	0.997065	-0.299251	0.283297	0.999992	-0.36543	0.114843	0.999964	-0.374354	0.0674676	0.999931	-0.317701	0.18469	0.999991				-0.0639773	0.738738	0.999944	-0.038571	0.895695	0.999996	-0.219545	0.302693	0.999897	0.0593324	0.707322	0.999606	-0.502768	0.0333773	0.999881	-0.293818	0.238681	0.999767	0.356012	0.267755	0.999628
ENSMUSG00000000817	Fasl	14103	Fas ligand (TNF superfamily, member 6)																																														-0.404064
ENSMUSG00000000823	Zfp512b	269401	zinc finger protein 512B	-0.0268906	0.892823	0.999942	-0.190304	0.304003	0.999962	-0.187874	0.617442	0.997065	-0.307573	0.0461877	0.999992	-0.169853	0.346273	0.999964	-0.186393	0.347499	0.999931	-0.0667734	0.707125	0.999991	-0.367434	0.139699	0.999945	-0.118813	0.590133	0.999944	-0.162574	0.479075	0.999996	-0.455369	0.0426468	0.999897	0.427663	0.0473885	0.999606	-0.0871517	0.664074	0.999881	-0.128829	0.500054	0.999767	-0.0590678	0.841596	0.999628	-0.188926
ENSMUSG00000000826	Dnajc5	13002	DnaJ heat shock protein family (Hsp40) member C5	-0.0435333	0.810937	0.999942	-0.0215527	0.911372	0.999962	-0.108618	0.79985	0.997065	-0.163647	0.372121	0.999992	-0.0532463	0.756855	0.999964	-0.0208524	0.899822	0.999931	-0.00039816	0.992523	0.999991	-0.0241996	0.89346	0.999945	-0.118948	0.465921	0.999944	0.0613979	0.708068	0.999996	-0.170146	0.360432	0.999897	-0.188998	0.312421	0.999606	-0.14166	0.461273	0.999881	-0.032182	0.904092	0.999767	-0.23659	0.371665	0.999628	0.204083
ENSMUSG00000000827	Tpd52l2	66314	tumor protein D52-like 2	0.048387	0.77884	0.999942	-0.0989449	0.644942	0.999962	0.330904	0.397367	0.997065	-0.0900901	0.605947	0.999992	-0.0143297	0.939176	0.999964	0.0909076	0.637226	0.999931	-0.0742124	0.673931	0.999991	0.108002	0.55562	0.999945	-0.079698	0.693491	0.999944	-0.00582476	0.979292	0.999996	0.0614254	0.7496	0.999897	-0.0719498	0.683139	0.999606	0.0440256	0.795072	0.999881	0.154895	0.548079	0.999767	0.416824	0.103733	0.999628	-0.174213
ENSMUSG00000000838	Fmr1	14265	fragile X mental retardation 1	-0.157795	0.395717	0.999942	-0.189373	0.397344	0.999962	-0.530241	0.182557	0.997065	-0.0771147	0.650625	0.999992	-0.11979	0.429868	0.999964	-0.0844018	0.61632	0.999931	-0.0345459	0.841298	0.999991	-0.333382	0.0942587	0.999945	0.0991723	0.650284	0.999944	-0.24708	0.158154	0.999996	-0.0940282	0.601392	0.999897	-0.0551787	0.751935	0.999606	-0.030347	0.85908	0.999881	0.27741	0.323958	0.999767	0.0288949	0.911284	0.999628	-0.227107
ENSMUSG00000000861	Bcl11a	14025	B cell CLL/lymphoma 11A (zinc finger protein)	-0.0299402	0.858362	0.999942	-0.0466693	0.80781	0.999962	-0.0545546	0.892709	0.997935	-0.0923404	0.606474	0.999992	-0.000423956	0.997944	0.999964	0.0699595	0.654654	0.999931	-0.0991283	0.573782	0.999991	-0.18792	0.27768	0.999945	0.0488933	0.77313	0.999944	-0.101133	0.543391	0.999996	0.0562566	0.75267	0.999897	0.0377387	0.850084	0.999606	0.0247438	0.879148	0.999881	-0.17662	0.487704	0.999767	0.0950904	0.719014	0.999628	0.379439
ENSMUSG00000000869	Il4	16189	interleukin 4
ENSMUSG00000000876	Pxmp4	59038	peroxisomal membrane protein 4	0.0477474	0.800186	0.999942	0.108641	0.551114	0.999962	0.428364	0.254812	0.997065	0.193982	0.286194	0.999992	0.184506	0.327806	0.999964	-0.0628838	0.771398	0.999931	-0.401979	0.0799978	0.999991	0.0748271	0.726906	0.999945	0.0729271	0.700309	0.999944	0.00408433	0.974644	0.999996	0.230144	0.328522	0.999897	0.00538032	0.962272	0.999606	0.07731	0.666929	0.999881	0.0549236	0.91123	0.999767	-0.119669	0.723988	0.999628	-0.190147
ENSMUSG00000000881	Dlg3	53310	discs large MAGUK scaffold protein 3	0.0708359	0.713504	0.999942	-0.0208831	0.926887	0.999962				0.0402819	0.857107	0.999992	0.169147	0.402695	0.999964	0.282121	0.169797	0.999931	-0.0355181	0.843548	0.999991	0.255063	0.263414	0.999945	-0.0581002	0.773297	0.999944	-0.289633	0.206862	0.999996	0.125444	0.55823	0.999897				-0.0843841	0.651267	0.999881	-0.376804	0.185758	0.999767	-0.206437	0.388706	0.999628
ENSMUSG00000000884	Gnb1l	13972	guanine nucleotide binding protein (G protein), beta polypeptide 1-like													-0.149875	0.437465	0.999964	-0.209737	0.332592	0.999931	-0.10523	0.615919	0.999991				-0.0628226	0.768879	0.999944	-0.0988797	0.602138	0.999996	-0.324931	0.13639	0.999897	-0.0888903	0.634181	0.999606	-0.155412	0.395248	0.999881	-0.0953836	0.607716	0.999767	-0.123866	0.608712	0.999628
ENSMUSG00000000902	Smarcb1	20587	SWI/SNF related, matrix associated, actin dependent regulator of chromatin, subfamily b, member 1	-0.0368495	0.820385	0.999942	-0.146958	0.425462	0.999962	0.417661	0.294857	0.997065	-0.0201218	0.892888	0.999992	-0.000728311	0.996753	0.999964	0.0112861	0.940877	0.999931	-0.00573087	0.970457	0.999991	0.134553	0.439863	0.999945	-0.104188	0.52078	0.999944	0.0996243	0.512982	0.999996	-0.00033192	0.99944	0.999897	0.00854242	0.970436	0.999606	0.0362489	0.822652	0.999881	0.104601	0.671914	0.999767	-0.150806	0.554827	0.999628	0.00712293
ENSMUSG00000000903	Vpreb3	22364	pre-B lymphocyte gene 3																																														0.183902
ENSMUSG00000000915	Hip1r	29816	huntingtin interacting protein 1 related	0.0946829	0.616163	0.999942	0.113288	0.625625	0.999962	-0.346404	0.381048	0.997065	0.0276041	0.890478	0.999992	0.179074	0.4298	0.999964	0.0082428	0.98135	0.999931	-0.106957	0.652326	0.999991	-0.119128	0.56802	0.999945	0.0318694	0.901268	0.999944	0.0599131	0.805068	0.999996	0.0123287	0.950651	0.999897	-0.149101	0.576791	0.999606	-0.284387	0.2009	0.999881	0.0998699	0.757373	0.999767	0.227207	0.311693	0.999628	0.0213639
ENSMUSG00000000916	Nsun5	100609	NOL1/NOP2/Sun domain family, member 5	-0.0692037	0.712843	0.999942	-0.164912	0.445638	0.999962				-0.0754271	0.696175	0.999992	-0.138877	0.463808	0.999964	-0.23623	0.25773	0.999931	-0.216303	0.284668	0.999991	0.0551493	0.845461	0.999945	0.128283	0.55657	0.999944	0.0202642	0.918304	0.999996	-0.204086	0.394042	0.999897	-0.0482799	0.850286	0.999606	-0.180383	0.435511	0.999881	-0.118771	0.6229	0.999767	-0.0412903	0.880754	0.999628	0.158574
ENSMUSG00000000934	Top1mt	72960	DNA topoisomerase 1, mitochondrial	-0.226864	0.316668	0.999942				-0.0462839	0.87207	0.997065	0.0349387	0.859386	0.999992	-0.0832031	0.710829	0.999964	0.170172	0.408161	0.999931	0.00149464	0.978639	0.999991				0.194208	0.359619	0.999944	0.0771081	0.755222	0.999996	-0.223234	0.310525	0.999897	-0.364854	0.0961093	0.999606	0.143223	0.491693	0.999881	-0.0718186	0.754044	0.999767	0.291896	0.297776	0.999628
ENSMUSG00000000938	Hoxa10	15395	homeobox A10	-0.0491424	0.826725	0.999942	0.144297	0.505893	0.999962	0.320706	0.411172	0.997065	-0.0872503	0.695082	0.999992	-0.124189	0.487979	0.999964	-0.223819	0.322592	0.999931	-0.15557	0.441805	0.999991	0.174037	0.442691	0.999945	-0.157685	0.467761	0.999944	0.0666793	0.772977	0.999996							0.147489	0.456926	0.999881
ENSMUSG00000000957	Mmp14	17387	matrix metallopeptidase 14 (membrane-inserted)																																								0.0697662	0.85639	0.999767	-0.109423	0.668999	0.999628
ENSMUSG00000000958	Slc7a7	20540	solute carrier family 7 (cationic amino acid transporter, y+ system), member 7																																											-0.0310986	0.800635	0.999628
ENSMUSG00000000959	Oxa1l	69089	oxidase assembly 1-like	-0.0952736	0.603339	0.999942	-0.0382229	0.836869	0.999962	0.166712	0.695631	0.997065	-0.0738607	0.656434	0.999992	0.0300428	0.859503	0.999964	0.104218	0.543088	0.999931	0.0390616	0.838737	0.999991	0.163019	0.368832	0.999945	0.0450544	0.814386	0.999944	0.11614	0.510105	0.999996	-0.0819367	0.708292	0.999897	0.218074	0.299047	0.999606	-0.111419	0.582157	0.999881	0.198515	0.528156	0.999767	0.0469415	0.866873	0.999628	-0.0269434
ENSMUSG00000000976	Heatr6	217026	HEAT repeat containing 6	0.083178	0.601219	0.999942	0.176536	0.35331	0.999962	0.34322	0.405773	0.997065	0.161797	0.338081	0.999992	-0.0296395	0.862306	0.999964	0.0958298	0.579603	0.999931	0.0654841	0.691137	0.999991	0.0564802	0.784849	0.999945	0.241281	0.152422	0.999944	0.106247	0.509252	0.999996	0.0333612	0.859777	0.999897	0.120487	0.570256	0.999606	0.0932558	0.634529	0.999881	-0.116348	0.675645	0.999767	-0.100199	0.761882	0.999628	-0.0339201
ENSMUSG00000000982	Ccl3	20302	chemokine (C-C motif) ligand 3	0.0211651	0.946865	0.999942	0.136049	0.585707	0.999962	1.67063	6.69827e-05	0.0667297	0.335894	0.229702	0.999992	0.186011	0.529705	0.999964				0.180294	0.579351	0.999991	0.246915	0.329017	0.999945				0.424173	0.142662	0.999996	0.78616	0.0239606	0.999897	-0.132247	0.753643	0.999606	0.300947	0.332963	0.999881							-1.48506
ENSMUSG00000000983	Wfdc18	14038	WAP four-disulfide core domain 18	0.184806	0.516465	0.999942
ENSMUSG00000001014	Icam4	78369	intercellular adhesion molecule 4, Landsteiner-Wiener blood group	0.214068	0.294127	0.999942	0.161605	0.507569	0.999962	-0.00420979	0.997513	0.99807	0.0442113	0.827185	0.999992	-0.025439	0.900267	0.999964	0.228536	0.168621	0.999931	0.00748965	0.957767	0.999991	-0.0465357	0.849987	0.999945	-0.0229019	0.901118	0.999944	-0.0459459	0.819869	0.999996	-0.0494755	0.839604	0.999897	0.0971208	0.625611	0.999606	-0.127778	0.49239	0.999881	0.246579	0.340472	0.999767	0.113242	0.649096	0.999628
ENSMUSG00000001016	Ilf2	67781	interleukin enhancer binding factor 2	0.0393353	0.804103	0.999942	-0.0198842	0.909382	0.999962	-0.0906008	0.81903	0.997065	0.069813	0.640946	0.999992	-0.00302001	0.984235	0.999964	-0.0421575	0.787099	0.999931	0.0304935	0.85032	0.999991	-0.0437102	0.811629	0.999945	0.0602988	0.708511	0.999944	0.144594	0.339078	0.999996	0.0652733	0.703547	0.999897	0.0316286	0.852397	0.999606	0.0714614	0.661595	0.999881	-0.200709	0.414879	0.999767	0.115386	0.633492	0.999628	0.326962
ENSMUSG00000001017	Chtop	66511	chromatin target of PRMT1	-0.034281	0.85691	0.999942	0.0433442	0.810342	0.999962	-0.531337	0.180006	0.997065	0.00589677	0.966663	0.999992	0.0416291	0.789261	0.999964	0.0662459	0.683869	0.999931	0.192697	0.211788	0.999991	0.083953	0.621542	0.999945	-0.0918687	0.585888	0.999944	0.0668842	0.653185	0.999996	-0.095614	0.595881	0.999897	-0.107801	0.593414	0.999606	-0.223648	0.161888	0.999881	0.102545	0.730684	0.999767	0.46351	0.0904209	0.999628	0.0470679
ENSMUSG00000001018	Snapin	20615	SNAP-associated protein	-0.146618	0.439503	0.999942	-0.039841	0.831714	0.999962	0.410451	0.330023	0.997065	-0.0201134	0.908974	0.999992	0.056048	0.760614	0.999964	-0.0226351	0.918618	0.999931	0.118058	0.55776	0.999991	0.0862024	0.667154	0.999945	-0.051056	0.787151	0.999944	0.204788	0.241776	0.999996	0.111404	0.607927	0.999897	-0.0241949	0.905062	0.999606	-0.0315063	0.869622	0.999881	-0.11063	0.70328	0.999767	-0.240048	0.381675	0.999628	-0.0390982
ENSMUSG00000001020	S100a4	20198	S100 calcium binding protein A4	-0.581947	0.105477	0.999942	-0.655357	0.065701	0.999962	0.374985	0.240407	0.997065	-0.178489	0.557671	0.999992	-0.294146	0.375694	0.999964	-0.216524	0.565746	0.999931	-0.406312	0.222962	0.999991	-0.435189	0.141844	0.999945	0.155411	0.584413	0.999944	-0.287018	0.243805	0.999996	0.554832	0.0229208	0.999897				-0.280031	0.32737	0.999881							-1.05494
ENSMUSG00000001025	S100a6	20200	S100 calcium binding protein A6 (calcyclin)	-0.170479	0.45268	0.999942	-0.0889088	0.719818	0.999962	1.46061	0.000509732	0.326447	0.00484736	0.985321	0.999992	-0.183134	0.435636	0.999964	0.00375291	0.982892	0.999931	0.0276894	0.90395	0.999991	-0.0276696	0.902786	0.999945	0.171448	0.392394	0.999944	-0.367595	0.175553	0.999996	0.898418	0.0450425	0.999897	0.37762	0.221092	0.999606	0.0770799	0.717132	0.999881							-1.33142
ENSMUSG00000001029	Icam2	15896	intercellular adhesion molecule 2	0.132579	0.455072	0.999942	0.0655411	0.739047	0.999962	-0.0905417	0.854024	0.997065	0.115682	0.498947	0.999992	0.23004	0.223015	0.999964	-0.164416	0.376068	0.999931	0.149997	0.344658	0.999991	0.346739	0.0756423	0.999945	-0.0186165	0.919952	0.999944	-0.0906359	0.588874	0.999996	-0.0572036	0.773279	0.999897	-0.0457586	0.798534	0.999606	0.156047	0.384316	0.999881	0.0784234	0.779919	0.999767	0.0329719	0.903221	0.999628	-0.0463819
ENSMUSG00000001034	Mapk7	23939	mitogen-activated protein kinase 7													-0.0924637	0.669796	0.999964	-0.0437918	0.810873	0.999931	-0.139004	0.510723	0.999991				0.179878	0.425853	0.999944				0.235735	0.272142	0.999897	0.0495422	0.786031	0.999606							-0.0211742	0.999378	0.999895	-0.0797252
ENSMUSG00000001039	B9d1	27078	B9 protein domain 1																-0.0626355	0.836519	0.999931	0.100372	0.63237	0.999991				0.0167872	0.910778	0.999944	0.312728	0.133882	0.999996							0.0840056	0.659312	0.999881				-0.104665	0.597254	0.999628
ENSMUSG00000001052	Sec24b	99683	Sec24 related gene family, member B (S. cerevisiae)	0.00828748	0.961067	0.999942	0.129346	0.517871	0.999962	0.272999	0.475316	0.997065	-0.215021	0.323465	0.999992	0.055059	0.786932	0.999964	0.175548	0.416428	0.999931	0.0940055	0.644889	0.999991	-0.0181146	0.915333	0.999945	0.405509	0.0562065	0.999944	-0.00948842	0.955259	0.999996	0.279938	0.241584	0.999897	0.240332	0.33987	0.999606	0.0035925	0.986728	0.999881	0.143711	0.617446	0.999767	0.376308	0.169532	0.999628	-0.035812
ENSMUSG00000001053	N4bp3	212706	NEDD4 binding protein 3	-0.266551	0.416353	0.999942	-0.029856	0.935056	0.999962	0.134074	0.682458	0.997065	-0.173634	0.638284	0.999992	0.0479292	0.882688	0.999964	-0.639831	0.0288497	0.999931	-0.352628	0.280743	0.999991	-0.212175	0.459113	0.999945				0.123501	0.684331	0.999996	-0.0994138	0.873835	0.999897	0.164096	0.455197	0.999606	-0.611731	0.0857355	0.999881							-0.0376803
ENSMUSG00000001054	Rmnd5b	66089	required for meiotic nuclear division 5 homolog B	0.124422	0.640549	0.999942	0.0211813	0.939045	0.999962	0.586504	0.161533	0.997065	-0.10833	0.681117	0.999992	-0.118184	0.628081	0.999964	0.0661264	0.746032	0.999931	0.0662393	0.76338	0.999991	-0.213404	0.400651	0.999945	-0.0155888	0.952259	0.999944	-0.0575366	0.816302	0.999996	0.115676	0.612155	0.999897	0.155002	0.460047	0.999606	0.233177	0.28869	0.999881	0.396351	0.101281	0.999767	0.381991	0.264841	0.999628	0.116552
ENSMUSG00000001056	Nhp2	52530	NHP2 ribonucleoprotein	-0.152811	0.396038	0.999942	-0.23016	0.252583	0.999962	0.124941	0.760386	0.997065	-0.176839	0.30043	0.999992	-0.145929	0.420429	0.999964	-0.293245	0.082778	0.999931	-0.107158	0.544474	0.999991	-0.251778	0.192102	0.999945	-0.342767	0.0560359	0.999944	-0.0416024	0.811537	0.999996	-0.115745	0.578918	0.999897	-0.0856571	0.63077	0.999606	-0.282634	0.0913483	0.999881	-0.0123377	0.956484	0.999767	0.2217	0.394744	0.999628	0.049397
ENSMUSG00000001062	Vps9d1	72325	VPS9 domain containing 1	-0.332441	0.0688895	0.999942	0.0762215	0.717855	0.999962	-0.273057	0.43584	0.997065	-0.0977505	0.644071	0.999992	-0.141494	0.419993	0.999964	0.307937	0.169388	0.999931	-0.144947	0.485808	0.999991	0.164524	0.463746	0.999945	-0.0612368	0.774982	0.999944	-0.0703386	0.704699	0.999996	0.241669	0.282698	0.999897	0.157026	0.480904	0.999606	-0.00388951	0.961537	0.999881	0.260772	0.297837	0.999767	0.257504	0.355805	0.999628	-0.174009
ENSMUSG00000001065	Zfp276	57247	zinc finger protein (C2H2 type) 276																															0.192017	0.281403	0.999897				-0.0224405	0.931507	0.999881				0.0195578	0.997225	0.999628
ENSMUSG00000001082	Mfsd10	68294	major facilitator superfamily domain containing 10	-0.0855305	0.619621	0.999942	0.0911433	0.640021	0.999962	-0.102492	0.802218	0.997065	-0.00759045	0.96308	0.999992	-0.0294984	0.860149	0.999964	-0.0612778	0.71856	0.999931	-0.0373067	0.818431	0.999991	-0.173761	0.396533	0.999945	-0.142617	0.458916	0.999944	0.13198	0.39196	0.999996	-0.0586981	0.743771	0.999897	0.218918	0.22262	0.999606	-0.112873	0.545164	0.999881	-0.00243908	0.981692	0.999767	0.0579913	0.824776	0.999628	0.236435
ENSMUSG00000001089	Luzp1	269593	leucine zipper protein 1	0.343394	0.160065	0.999942	0.0796048	0.725101	0.999962	0.171953	0.646174	0.997065	0.316758	0.121317	0.999992	0.0263794	0.876073	0.999964	-0.187702	0.348005	0.999931	0.114032	0.525883	0.999991	0.240262	0.269115	0.999945	-0.0286372	0.879601	0.999944	0.0730852	0.739504	0.999996	0.310577	0.181244	0.999897	0.241666	0.263705	0.999606	0.0901515	0.661143	0.999881	0.110335	0.666257	0.999767	-0.0568649	0.933437	0.999628	-0.113153
ENSMUSG00000001095	Slc13a2	20500	solute carrier family 13 (sodium-dependent dicarboxylate transporter), member 2				-0.470237	0.4876	0.999962
ENSMUSG00000001098	Kctd10	330171	potassium channel tetramerisation domain containing 10	-0.263434	0.270157	0.999942	-0.291844	0.164287	0.999962	-0.170267	0.656935	0.997065	0.0198156	0.916275	0.999992	-0.0323171	0.864011	0.999964	-0.20137	0.373097	0.999931	0.00262361	0.990946	0.999991	-0.139472	0.567981	0.999945	0.0354253	0.863702	0.999944	-0.0138523	0.942285	0.999996	0.133281	0.559395	0.999897	0.261016	0.283984	0.999606	-0.160894	0.398193	0.999881	0.0301692	0.958711	0.999767	-0.0979448	0.700336	0.999628	-0.145634
ENSMUSG00000001100	Poldip2	67811	polymerase (DNA-directed), delta interacting protein 2	0.0638021	0.721748	0.999942	-0.0895533	0.608751	0.999962	0.0682804	0.864881	0.997065	-0.0535472	0.71963	0.999992	-0.0382967	0.79857	0.999964	-0.183785	0.239329	0.999931	0.0855064	0.604643	0.999991	-0.0139833	0.942921	0.999945	-0.125635	0.433799	0.999944	0.00441711	0.976424	0.999996	0.220259	0.266237	0.999897	-0.241992	0.228567	0.999606	-0.174214	0.366223	0.999881	0.0867745	0.768439	0.999767	0.134184	0.657589	0.999628	-0.0614455
ENSMUSG00000001105	Ift20	55978	intraflagellar transport 20	0.00143783	0.993421	0.999942	0.0224665	0.906828	0.999962	0.394787	0.326241	0.997065	-0.0373563	0.843662	0.999992	-0.0753228	0.635187	0.999964	0.069477	0.668848	0.999931	0.0264325	0.869468	0.999991	-0.0989495	0.608379	0.999945	0.0152985	0.931288	0.999944	-0.0826242	0.640947	0.999996	-0.06484	0.730734	0.999897	-0.053787	0.793065	0.999606	0.112887	0.497139	0.999881	0.0836943	0.731269	0.999767	0.202663	0.412196	0.999628	0.179888
ENSMUSG00000001120	Pcbp3	59093	poly(rC) binding protein 3				0.381181	0.0856517	0.999962				0.257769	0.203339	0.999992	0.125989	0.519498	0.999964	0.13728	0.492238	0.999931	0.0163242	0.951346	0.999991				0.332745	0.125387	0.999944	-0.102693	0.647916	0.999996	0.284171	0.157176	0.999897	-0.080657	0.622111	0.999606	0.140389	0.562163	0.999881	0.0354363	0.912154	0.999767	-0.0708966	0.836242	0.999628
ENSMUSG00000001123	Lgals9	16859	lectin, galactose binding, soluble 9	0.131876	0.476543	0.999942	0.193184	0.353902	0.999962	-0.111944	0.785519	0.997065	0.110124	0.5924	0.999992	0.119888	0.528523	0.999964	0.0484098	0.75767	0.999931	0.141131	0.462729	0.999991	0.0575412	0.77025	0.999945	0.0885036	0.59831	0.999944	0.000277376	0.998828	0.999996	0.0615627	0.754177	0.999897	0.0825741	0.624742	0.999606	0.263422	0.145657	0.999881	0.00818033	0.9709	0.999767	0.254892	0.306725	0.999628	0.253956
ENSMUSG00000001127	Araf	11836	Araf proto-oncogene, serine/threonine kinase	0.0389032	0.813841	0.999942	0.0572155	0.785347	0.999962	-0.516626	0.198112	0.997065	-0.00768753	0.964977	0.999992	0.0273071	0.87418	0.999964	-0.0509429	0.768741	0.999931	-0.131913	0.440522	0.999991	0.105377	0.624249	0.999945	0.0487038	0.796827	0.999944	-0.235924	0.168059	0.999996	0.0937314	0.658461	0.999897	-0.197383	0.37054	0.999606	0.341498	0.0684089	0.999881	-0.517548	0.0698958	0.999767	-0.123953	0.660469	0.999628	-0.0518803
ENSMUSG00000001128	Cfp	18636	complement factor properdin	0.33895	0.113403	0.999942							0.0224285	0.905613	0.999992	0.172078	0.377344	0.999964				-0.0505106	0.813861	0.999991							0.0237259	0.888967	0.999996	0.312775	0.159041	0.999897	0.148771	0.528879	0.999606	-0.0617554	0.893144	0.999881							-0.405072
ENSMUSG00000001134	Uxt	22294	ubiquitously expressed prefoldin like chaperone	-0.055464	0.758276	0.999942	0.00621833	0.963967	0.999962	0.416654	0.309867	0.997065	-0.00903518	0.965578	0.999992	-0.0622729	0.758912	0.999964	-0.16589	0.374031	0.999931	-0.0163217	0.941633	0.999991	-0.153679	0.493146	0.999945	-0.0669308	0.751736	0.999944	-0.0598066	0.752014	0.999996	-0.0398744	0.818387	0.999897	-0.275874	0.231947	0.999606	0.0987803	0.621472	0.999881	0.0648236	0.7835	0.999767	-0.000638294	0.991705	0.999628	0.0455658
ENSMUSG00000001138	Cnnm3	94218	cyclin M3	-0.0320903	0.86138	0.999942	0.225647	0.299055	0.999962	-0.213652	0.570335	0.997065	-0.0681102	0.690781	0.999992	-0.0455098	0.789059	0.999964	-0.0140695	0.917022	0.999931	0.219602	0.302678	0.999991	0.235231	0.315933	0.999945	0.189479	0.375259	0.999944	0.0581669	0.76451	0.999996	0.24544	0.258639	0.999897	-0.191626	0.384119	0.999606	0.17401	0.44077	0.999881	0.147719	0.682621	0.999767	-0.157597	0.557083	0.999628	-0.270525
ENSMUSG00000001143	Lman2l	214895	lectin, mannose-binding 2-like	0.138947	0.413621	0.999942	-0.384135	0.0415916	0.999962	0.184742	0.637277	0.997065	0.214982	0.203335	0.999992	0.102521	0.560755	0.999964	0.17641	0.359995	0.999931	0.224876	0.208624	0.999991	0.0989813	0.634655	0.999945	0.13871	0.462692	0.999944	0.155428	0.400299	0.999996	0.0146335	0.955645	0.999897	0.188476	0.407326	0.999606	-0.142905	0.508976	0.999881	0.372459	0.169776	0.999767	-0.0599062	0.816926	0.999628	0.345161
ENSMUSG00000001150	Mcm3ap	54387	minichromosome maintenance complex component 3 associated protein	0.085934	0.687971	0.999942	0.105084	0.640037	0.999962	-0.485667	0.130547	0.997065	0.124076	0.561487	0.999992	0.148158	0.541521	0.999964	-0.103213	0.626823	0.999931	-0.0867291	0.667066	0.999991	-0.147794	0.466556	0.999945	0.025176	0.93163	0.999944	0.0590644	0.791381	0.999996	-0.411827	0.0948219	0.999897	-0.583704	0.00672487	0.999606	-0.167044	0.445663	0.999881	0.00458314	0.976475	0.999767	-0.170043	0.540905	0.999628	0.0215971
ENSMUSG00000001151	Pcnt	18541	pericentrin (kendrin)	0.0224651	0.912437	0.999942	-0.076796	0.728335	0.999962	0.13352	0.768088	0.997065	0.108805	0.566007	0.999992	0.0131196	0.937847	0.999964	0.165844	0.394257	0.999931	0.0258941	0.877599	0.999991	0.117783	0.571706	0.999945	-0.0362149	0.831526	0.999944	-0.147708	0.381113	0.999996	0.144436	0.481618	0.999897	-0.0274529	0.85945	0.999606	0.13393	0.465764	0.999881	0.132437	0.663234	0.999767	-0.224948	0.404523	0.999628	-0.212204
ENSMUSG00000001156	Mxd1	17119	MAX dimerization protein 1	-0.21505	0.19763	0.999942	0.186904	0.343895	0.999962	-0.0427675	0.902549	0.997935	-0.183369	0.30107	0.999992	-0.0450727	0.819305	0.999964	0.0138141	0.953709	0.999931	-0.442852	0.0259588	0.999991	0.17679	0.385806	0.999945	-0.0464957	0.851241	0.999944	0.047078	0.823351	0.999996	-0.0650602	0.772271	0.999897	0.0629321	0.842069	0.999606	-0.0819997	0.666187	0.999881	0.00330327	0.99323	0.999767	-0.220863	0.49828	0.999628	-0.222071
ENSMUSG00000001157	Gmcl1	23885	germ cell-less, spermatogenesis associated 1	-0.167485	0.374533	0.999942	0.0885947	0.705767	0.999962	-0.160003	0.702089	0.997065	-0.104953	0.583333	0.999992	-0.00349437	0.979188	0.999964	0.285466	0.13646	0.999931	0.0154576	0.945172	0.999991	0.31907	0.205513	0.999945	-0.112094	0.586298	0.999944	-0.0880889	0.666665	0.999996	-0.0753183	0.721841	0.999897	-0.0352749	0.865907	0.999606	0.066006	0.790005	0.999881	0.280745	0.299141	0.999767	-0.236419	0.397658	0.999628	-0.171741
ENSMUSG00000001158	Snrnp27	66618	small nuclear ribonucleoprotein 27 (U4/U6.U5)	0.146773	0.396705	0.999942	0.0609538	0.768811	0.999962	0.465615	0.247886	0.997065	-0.00222296	0.990004	0.999992	0.161116	0.345619	0.999964	-0.0419555	0.823607	0.999931	0.098374	0.555848	0.999991	0.139013	0.426025	0.999945	0.0502975	0.7698	0.999944	0.158192	0.39433	0.999996	0.0874982	0.662522	0.999897	0.000284762	0.981437	0.999606	0.135283	0.477522	0.999881	-0.107097	0.677139	0.999767	0.138463	0.590402	0.999628	0.156709
ENSMUSG00000001166	Oas1c	114643	2'-5' oligoadenylate synthetase 1C	-0.0243669	0.908575	0.999942	-0.0077257	0.978988	0.999962	0.454917	0.157936	0.997065	0.19821	0.439398	0.999992	0.168028	0.421375	0.999964				-0.0936755	0.658021	0.999991	-0.0413796	0.847871	0.999945	-0.0284754	0.954401	0.999944	0.160914	0.444312	0.999996							0.149905	0.569582	0.999881
ENSMUSG00000001173	Ocrl	320634	OCRL, inositol polyphosphate-5-phosphatase	0.0851559	0.658513	0.999942	0.0206366	0.916134	0.999962	-0.136004	0.727484	0.997065	0.127508	0.470702	0.999992	0.0408734	0.803188	0.999964	0.134823	0.456329	0.999931	0.0887387	0.638224	0.999991	0.129212	0.529478	0.999945	0.0728975	0.667492	0.999944	0.0757865	0.621867	0.999996	0.0768063	0.707307	0.999897	0.155746	0.607338	0.999606	0.0702723	0.693388	0.999881	-0.13024	0.665971	0.999767	-0.482303	0.0804443	0.999628	0.128988
ENSMUSG00000001175	Calm1	12313	calmodulin 1	-0.0148317	0.941701	0.999942	-0.142648	0.518088	0.999962	0.540627	0.202883	0.997065	-0.066652	0.753365	0.999992	-0.115668	0.585261	0.999964	-0.0234323	0.902274	0.999931	-0.0642241	0.749486	0.999991	0.0103387	0.961128	0.999945	-0.123772	0.525996	0.999944	-0.0930467	0.645023	0.999996	0.00357637	0.986034	0.999897	-0.0730499	0.709507	0.999606	0.0604274	0.749603	0.999881	0.211506	0.397556	0.999767	-0.0267178	0.920976	0.999628	0.133832
ENSMUSG00000001211	Agpat3	28169	1-acylglycerol-3-phosphate O-acyltransferase 3	0.0609563	0.753551	0.999942	-0.0659552	0.759815	0.999962	0.577255	0.115264	0.997065	-0.1687	0.475758	0.999992	-0.289472	0.172544	0.999964	-0.167264	0.403448	0.999931	-0.145767	0.533362	0.999991	-0.0413604	0.855897	0.999945	-0.0451569	0.844996	0.999944	-0.011552	0.92545	0.999996							-0.428731	0.0393591	0.999881				0.157263	0.687496	0.999628	-0.0587195
ENSMUSG00000001227	Sema6b	20359	sema domain, transmembrane domain (TM), and cytoplasmic domain, (semaphorin) 6B																																					0.000394725	0.956194	0.999881
ENSMUSG00000001228	Uhrf1	18140	ubiquitin-like, containing PHD and RING finger domains, 1										-0.314424	0.116645	0.999992	-0.0806138	0.665156	0.999964	-0.0711629	0.734224	0.999931	-0.00547823	0.973349	0.999991	-0.311968	0.158503	0.999945	0.0552912	0.755232	0.999944	0.00876228	0.965001	0.999996	0.164163	0.391749	0.999897	0.023261	0.906081	0.999606	-0.287167	0.192787	0.999881	0.242443	0.437489	0.999767	-0.320828	0.241122	0.999628	-0.00300515
ENSMUSG00000001229	Dpp9	224897	dipeptidylpeptidase 9	-0.0487571	0.835547	0.999942	-0.0322977	0.876294	0.999962	0.156717	0.715708	0.997065	0.0318954	0.884119	0.999992	-0.24368	0.253672	0.999964	-0.217452	0.396182	0.999931	-0.00756034	0.963391	0.999991	0.274672	0.215792	0.999945	-0.230825	0.331442	0.999944	-0.16099	0.430913	0.999996	-0.393154	0.0710924	0.999897	0.109125	0.667368	0.999606	-0.14511	0.483275	0.999881	-0.185343	0.466345	0.999767	-0.187379	0.517965	0.999628	-0.175596
ENSMUSG00000001248	Gramd1a	52857	GRAM domain containing 1A	-0.0738409	0.72114	0.999942	-0.103647	0.620821	0.999962	-0.602514	0.128952	0.997065	-0.0114939	0.959309	0.999992	0.0392781	0.860725	0.999964	-0.0667586	0.722632	0.999931	0.0297712	0.883251	0.999991	0.278527	0.201382	0.999945	0.152443	0.513345	0.999944	0.0793357	0.678482	0.999996	-0.0378493	0.85056	0.999897	-0.138773	0.524494	0.999606	0.0856837	0.663302	0.999881	0.0019619	0.93614	0.999767	-0.32499	0.227635	0.999628	-0.0724181
ENSMUSG00000001249	Hpn	15451	hepsin																																											0.302121	0.286872	0.999628
ENSMUSG00000001270	Ckb	12709	creatine kinase, brain																																														-0.062167
ENSMUSG00000001280	Sp1	20683	trans-acting transcription factor 1	0.098302	0.616825	0.999942	0.0739158	0.758009	0.999962	-0.0956987	0.804476	0.997065	-0.0467879	0.820959	0.999992	0.0356534	0.847932	0.999964	-0.0190083	0.913874	0.999931	-0.17938	0.361141	0.999991	-0.0869441	0.67632	0.999945	-0.093688	0.589848	0.999944	-0.177958	0.315205	0.999996	0.0451031	0.830052	0.999897	-0.222288	0.300151	0.999606	-0.0283888	0.873878	0.999881	-0.0772136	0.800472	0.999767	0.125079	0.648355	0.999628	-0.185821
ENSMUSG00000001281	Itgb7	16421	integrin beta 7	-0.416584	0.290333	0.999942	-0.278158	0.43719	0.999962	-0.522076	0.117391	0.997065	-0.0851768	0.726432	0.999992	-0.0498094	0.840562	0.999964	0.225036	0.440721	0.999931	-0.409383	0.0928923	0.999991	-0.297407	0.17563	0.999945	0.200525	0.329608	0.999944	-0.0488279	0.836924	0.999996	0.506828	0.127497	0.999897	-0.126	0.573757	0.999606	-0.0948625	0.690644	0.999881	0.440832	0.12651	0.999767	-0.28756	0.366204	0.999628	-0.310397
ENSMUSG00000001285	Myg1	60315	melanocyte proliferating gene 1	0.0395295	0.83122	0.999942	0.0708095	0.725942	0.999962	0.345186	0.376361	0.997065	-0.0413865	0.810499	0.999992	-0.0629023	0.705945	0.999964	-0.128357	0.460739	0.999931	0.0583951	0.720105	0.999991	0.0237074	0.901538	0.999945	-0.0130509	0.950952	0.999944	-0.0476893	0.779996	0.999996	0.0155167	0.934089	0.999897	0.0569617	0.745283	0.999606	0.0629608	0.744944	0.999881	0.0178912	0.961464	0.999767	0.0364772	0.884874	0.999628	-0.091828
ENSMUSG00000001288	Rarg	19411	retinoic acid receptor, gamma																-0.0979617	0.683742	0.999931																0.217786	0.288718	0.999606										0.0910067
ENSMUSG00000001289	Pfdn5	56612	prefoldin 5	-0.02599	0.892347	0.999942	-0.0780665	0.69492	0.999962	0.587812	0.169619	0.997065	-0.00394972	0.983265	0.999992	-0.0293046	0.877429	0.999964	0.041083	0.825961	0.999931	0.12641	0.471968	0.999991	-0.0125619	0.950804	0.999945	0.0638316	0.730526	0.999944	0.0880095	0.613754	0.999996	0.0796365	0.679194	0.999897	0.054045	0.756453	0.999606	-0.153205	0.42234	0.999881	-0.0224244	0.931385	0.999767	0.161914	0.529266	0.999628	0.019437
ENSMUSG00000001305	Rrp15	67223	ribosomal RNA processing 15 homolog (S. cerevisiae)	-0.17265	0.331611	0.999942	-0.097963	0.562287	0.999962	-0.0953545	0.819509	0.997065	-0.118612	0.437631	0.999992	-0.0788461	0.58654	0.999964	-0.138049	0.363815	0.999931	-0.0237412	0.893902	0.999991	-0.0313442	0.865446	0.999945	-0.280123	0.100094	0.999944	0.00239939	0.988128	0.999996	-0.162818	0.41372	0.999897	0.126079	0.447738	0.999606	-0.20265	0.241358	0.999881	-0.149343	0.583378	0.999767	0.171368	0.526625	0.999628	-0.257722
ENSMUSG00000001313	Rnd2	11858	Rho family GTPase 2																-0.0536157	0.824234	0.999931							0.166632	0.475889	0.999944										0.295987	0.196208	0.999881	0.0827155	0.525072	0.999767
ENSMUSG00000001323	Srr	27364	serine racemase	0.0340274	0.896225	0.999942	0.16881	0.425622	0.999962				0.170967	0.443444	0.999992	-0.0579452	0.756719	0.999964	0.0706732	0.767589	0.999931	0.186523	0.400077	0.999991	-0.141891	0.509531	0.999945	-0.317968	0.200603	0.999944	0.168394	0.493274	0.999996	-0.228552	0.252694	0.999897	0.185674	0.358111	0.999606	0.0226494	0.929829	0.999881				-0.185365	0.42589	0.999628
ENSMUSG00000001348	Acp5	11433	acid phosphatase 5, tartrate resistant																			0.0174323	0.890416	0.999991							0.0874276	0.685323	0.999996	0.245067	0.33077	0.999897				-0.178366	0.410005	0.999881				0.192916	0.607002	0.999628	0.0226926
ENSMUSG00000001366	Fbxo9	71538	f-box protein 9	0.0472969	0.789813	0.999942	-0.0187494	0.927475	0.999962	0.0722345	0.855672	0.997065	-0.0763999	0.642495	0.999992	-0.0432154	0.775601	0.999964	0.218959	0.224303	0.999931	-0.0412381	0.785352	0.999991	-0.044552	0.818376	0.999945	0.288425	0.0938908	0.999944	0.0162315	0.922169	0.999996	0.148942	0.484713	0.999897	-0.0147433	0.941704	0.999606	-0.292266	0.140493	0.999881	0.00500336	0.972577	0.999767	0.0450051	0.857929	0.999628	-0.0745782
ENSMUSG00000001376	Vps50	73288	VPS50 EARP/GARPII complex subunit	-0.150144	0.410107	0.999942	-0.114922	0.618062	0.999962	-0.0462839	0.87207	0.997065	0.203929	0.406142	0.999992	0.0579692	0.782995	0.999964	-0.223851	0.288371	0.999931	-0.240106	0.221842	0.999991	-0.0430894	0.827067	0.999945	-0.0396426	0.832881	0.999944	-0.0450307	0.829181	0.999996	-0.129411	0.640468	0.999897	0.214788	0.333704	0.999606	0.0207655	0.95476	0.999881	-0.226787	0.376994	0.999767	0.0634907	0.900301	0.999628	-0.101607
ENSMUSG00000001380	Hars	15115	histidyl-tRNA synthetase	-0.0524828	0.750214	0.999942	-0.11025	0.542525	0.999962	-0.201431	0.631382	0.997065	0.0160242	0.921498	0.999992	0.0652053	0.664321	0.999964	-0.145678	0.358175	0.999931	-0.140549	0.403924	0.999991	-0.0789579	0.690835	0.999945	-0.0226454	0.892081	0.999944	0.0391024	0.815989	0.999996	-0.155968	0.485783	0.999897	-0.0866814	0.652502	0.999606	0.172825	0.365699	0.999881	-0.0900323	0.69587	0.999767	-0.0475291	0.851147	0.999628	0.0557918
ENSMUSG00000001383	Zmat2	66492	zinc finger, matrin type 2	0.0192679	0.906375	0.999942	0.153849	0.369535	0.999962	-0.162314	0.682524	0.997065	0.0469719	0.761192	0.999992	-0.00389281	0.980503	0.999964	-0.0212341	0.894456	0.999931	0.113241	0.461628	0.999991	-0.176853	0.299806	0.999945	-0.0339225	0.841331	0.999944	-0.1067	0.516644	0.999996	-0.0229313	0.899024	0.999897	0.0188434	0.908965	0.999606	0.113969	0.5002	0.999881	0.0937877	0.698742	0.999767	0.356588	0.142769	0.999628	0.115338
ENSMUSG00000001403	Ube2c	68612	ubiquitin-conjugating enzyme E2C																0.0645762	0.795244	0.999931	0.193486	0.242145	0.999991	-0.486935	0.0127362	0.999945	0.010279	0.951565	0.999944	0.0600011	0.710648	0.999996	-0.115991	0.5662	0.999897	0.136797	0.542178	0.999606	-0.0534882	0.760727	0.999881	0.197263	0.519757	0.999767	0.400627	0.194348	0.999628	0.20306
ENSMUSG00000001415	Smg5	229512	Smg-5 homolog, nonsense mediated mRNA decay factor (C. elegans)	-0.294265	0.223163	0.999942	-0.10476	0.647761	0.999962	0.061175	0.832756	0.997065	-0.142416	0.498743	0.999992	-0.0923912	0.685463	0.999964	-0.161342	0.488847	0.999931	-0.166974	0.377856	0.999991	-0.027567	0.89686	0.999945	-0.243188	0.184547	0.999944	-0.0258773	0.899234	0.999996	-0.0654383	0.761187	0.999897	-0.0511964	0.773178	0.999606	-0.0782911	0.699046	0.999881	-0.048674	0.845851	0.999767	-0.220013	0.467731	0.999628	0.104753
ENSMUSG00000001416	Cct3	12462	chaperonin containing Tcp1, subunit 3 (gamma)	-0.0164599	0.924097	0.999942	0.00996991	0.958639	0.999962	-0.449795	0.258171	0.997065	-0.0740354	0.663196	0.999992	-0.0143509	0.937555	0.999964	-0.148631	0.403971	0.999931	-0.0853199	0.658846	0.999991	-0.0991583	0.638635	0.999945	-0.194685	0.306341	0.999944	-0.178665	0.31155	0.999996	-0.0179358	0.93385	0.999897	-0.0760686	0.71701	0.999606	-0.164329	0.362083	0.999881	-0.072084	0.767709	0.999767	0.137898	0.637746	0.999628	0.311378
ENSMUSG00000001418	Glmp	56700	glycosylated lysosomal membrane protein	0.276398	0.140092	0.999942	0.146864	0.505005	0.999962	0.0596884	0.875942	0.997935	0.105101	0.66498	0.999992	0.107389	0.618481	0.999964	0.121008	0.588712	0.999931	0.326953	0.101277	0.999991	0.30138	0.15841	0.999945	0.101796	0.639146	0.999944	0.0608979	0.742494	0.999996	0.277822	0.21626	0.999897	0.00996807	0.967181	0.999606	0.19578	0.392319	0.999881	-0.0199603	0.920485	0.999767	0.415321	0.159717	0.999628	-0.475532
ENSMUSG00000001419	Mef2d	17261	myocyte enhancer factor 2D	-0.0903567	0.683505	0.999942	0.0093906	0.9644	0.999962	-0.559624	0.168713	0.997065	-0.0659781	0.781352	0.999992	-0.0598939	0.775123	0.999964	-0.253279	0.213315	0.999931	0.034921	0.895127	0.999991	-0.0932716	0.653446	0.999945	0.00955521	0.986942	0.999944	-0.207368	0.332828	0.999996	0.153031	0.464108	0.999897	-0.0367416	0.826258	0.999606	-0.141308	0.501416	0.999881	-0.541128	0.0512101	0.999767	-0.188875	0.481065	0.999628	0.0497866
ENSMUSG00000001420	Tmem79	71913	transmembrane protein 79																			-0.0513065	0.845103	0.999991							-0.268548	0.212174	0.999996	0.0500116	0.783065	0.999897	0.0714488	0.696225	0.999606	0.156555	0.35916	0.999881				0.0284356	0.944786	0.999628
ENSMUSG00000001424	Snd1	56463	staphylococcal nuclease and tudor domain containing 1	-0.0642312	0.792827	0.999942	-0.147746	0.52684	0.999962	-0.217672	0.565327	0.997065	-0.0782593	0.748282	0.999992	-0.144214	0.508306	0.999964	-0.085201	0.648874	0.999931	-0.0610889	0.757577	0.999991	-0.0189818	0.917199	0.999945	-0.0617024	0.756527	0.999944	0.0784017	0.693437	0.999996	-0.245118	0.186323	0.999897	-0.0113774	0.940091	0.999606	0.0211531	0.913462	0.999881	-0.647145	0.0213688	0.999767	-0.348299	0.231072	0.999628	0.217102
ENSMUSG00000001436	Slc19a1	20509	solute carrier family 19 (folate transporter), member 1	-0.148911	0.500531	0.999942	-0.23737	0.280276	0.999962	-0.316534	0.327616	0.997065	-0.202489	0.406295	0.999992	-0.150054	0.485991	0.999964	-0.184339	0.378684	0.999931	-0.0357668	0.858061	0.999991	-0.030287	0.879776	0.999945	-0.0543651	0.794407	0.999944	-0.0617927	0.76274	0.999996	-0.0218519	0.946029	0.999897	-0.0602733	0.783501	0.999606	0.018551	0.934924	0.999881	-0.210437	0.412005	0.999767	-0.143313	0.710988	0.999628	0.00674491
ENSMUSG00000001440	Kpnb1	16211	karyopherin (importin) beta 1	-0.118803	0.641499	0.999942	-0.129476	0.569494	0.999962	-0.293259	0.458799	0.997065	-0.194208	0.444487	0.999992	-0.175738	0.456686	0.999964	-0.332189	0.155135	0.999931	-0.0494106	0.821895	0.999991	-0.0687424	0.763403	0.999945	-0.128785	0.519669	0.999944	0.0277932	0.897003	0.999996	-0.0290239	0.885688	0.999897	-0.0535625	0.78536	0.999606	-0.183141	0.370012	0.999881	-0.302208	0.289948	0.999767	-0.637969	0.0456199	0.999628	-0.219443
ENSMUSG00000001441	Npepps	19155	aminopeptidase puromycin sensitive	0.0333898	0.863396	0.999942	-0.0720891	0.723564	0.999962	0.353668	0.412712	0.997065	0.0696778	0.687949	0.999992	0.0352917	0.86271	0.999964	0.00851533	0.971571	0.999931	0.0179336	0.928651	0.999991	-0.0821915	0.665131	0.999945	0.0765243	0.667655	0.999944	-0.0386881	0.807315	0.999996	-0.197017	0.304149	0.999897	0.0202549	0.923903	0.999606	0.155436	0.417479	0.999881	0.0122322	0.967277	0.999767	-0.30846	0.258364	0.999628	0.0398146
ENSMUSG00000001444	Tbx21	57765	T-box 21																																														-0.113925
ENSMUSG00000001445	Mrpl10	107732	mitochondrial ribosomal protein L10	-0.0818696	0.715935	0.999942	0.0906526	0.637085	0.999962	0.787573	0.0478463	0.997065	0.00437942	0.982991	0.999992	0.0990591	0.566778	0.999964	0.0112587	0.943933	0.999931	0.0625925	0.703709	0.999991	0.0315768	0.864223	0.999945	0.228569	0.218457	0.999944	0.0491317	0.812812	0.999996	0.248057	0.206261	0.999897	0.168093	0.427736	0.999606	0.00712366	0.97241	0.999881	-0.0796627	0.799837	0.999767	0.078494	0.762521	0.999628	0.230533
ENSMUSG00000001467	Cyp51	13121	cytochrome P450, family 51	-0.187889	0.551694	0.999942	-0.159104	0.512856	0.999962	0.0673666	0.870325	0.997065	-0.155391	0.630307	0.999992	-0.20475	0.405442	0.999964	-0.226493	0.319631	0.999931	-0.0630996	0.744559	0.999991	-0.146321	0.529982	0.999945	-0.416201	0.0437245	0.999944	-0.358002	0.0946876	0.999996	-0.104645	0.68413	0.999897	-0.00171714	0.985415	0.999606	-0.30833	0.172621	0.999881	0.132949	0.572515	0.999767	-0.22099	0.504424	0.999628	0.00938195
ENSMUSG00000001472	Tcf25	66855	transcription factor 25 (basic helix-loop-helix)	-0.0558174	0.738299	0.999942	0.0342254	0.843052	0.999962	-0.267257	0.507354	0.997065	-0.0754045	0.61437	0.999992	-0.0756138	0.610908	0.999964	0.0487572	0.746441	0.999931	-0.0156376	0.916702	0.999991	0.138869	0.406888	0.999945	-0.0267583	0.867435	0.999944	-0.0357775	0.825728	0.999996	-0.0482172	0.786781	0.999897	-0.0361366	0.827866	0.999606	-0.0685617	0.669936	0.999881	-0.141637	0.570406	0.999767	-0.129252	0.589614	0.999628	0.055528
ENSMUSG00000001473	Tubb6	67951	tubulin, beta 6 class V													0.14696	0.513832	0.999964				-0.405295	0.109357	0.999991							-0.210868	0.409917	0.999996	0.279991	0.262077	0.999897	-0.223406	0.227562	0.999606	0.193517	0.35636	0.999881
ENSMUSG00000001482	Def8	23854	differentially expressed in FDCP 8	0.149112	0.431098	0.999942	0.130393	0.512489	0.999962	-0.351563	0.372506	0.997065	0.0685547	0.712937	0.999992	0.0209736	0.925551	0.999964	0.242927	0.202697	0.999931	-0.121255	0.508764	0.999991	0.106302	0.635052	0.999945	0.106193	0.639309	0.999944	0.11448	0.484886	0.999996	-0.143419	0.503257	0.999897	-0.0427394	0.843391	0.999606	-0.12044	0.54557	0.999881	-0.0656623	0.774199	0.999767	0.323355	0.32509	0.999628
ENSMUSG00000001517	Foxm1	14235	forkhead box M1																			-0.083477	0.716575	0.999991				0.0867971	0.663412	0.999944	0.0668611	0.725424	0.999996	-0.021797	0.927223	0.999897	-0.227452	0.191659	0.999606	-0.199049	0.328884	0.999881				0.211455	0.484362	0.999628
ENSMUSG00000001518	Itfg2	101142	integrin alpha FG-GAP repeat containing 2	-0.00940948	0.954895	0.999942	0.0171281	0.921382	0.999962	-0.214037	0.587839	0.997065	-0.0826404	0.601142	0.999992	-0.08925	0.598077	0.999964	0.225074	0.222431	0.999931	-0.0840205	0.625276	0.999991	0.264588	0.193155	0.999945	-0.0703213	0.69348	0.999944	-0.0769196	0.656783	0.999996	-0.29582	0.165454	0.999897	-0.19374	0.340776	0.999606	0.0580235	0.749664	0.999881	0.170851	0.544027	0.999767	0.205717	0.455024	0.999628	0.303824
ENSMUSG00000001521	Tulp3	22158	tubby-like protein 3
ENSMUSG00000001524	Gtf2h4	14885	general transcription factor II H, polypeptide 4	-0.229253	0.281577	0.999942	-0.0759687	0.744411	0.999962	0.317825	0.33381	0.997065	0.192472	0.311594	0.999992	0.0461895	0.803817	0.999964	0.00266331	0.981099	0.999931	0.0183979	0.924204	0.999991	-0.0801909	0.746288	0.999945	0.0356851	0.852063	0.999944	0.0488902	0.787755	0.999996	-0.0340802	0.88802	0.999897	-0.0342749	0.865607	0.999606	0.197611	0.339715	0.999881	0.112941	0.77795	0.999767	0.0905676	0.745852	0.999628	-0.102316
ENSMUSG00000001525	Tubb5	22154	tubulin, beta 5 class I	-0.0571687	0.767827	0.999942	-0.231454	0.315054	0.999962	0.556427	0.187923	0.997065	-0.0508657	0.797018	0.999992	-0.137684	0.530349	0.999964	-0.153877	0.370278	0.999931	-0.00390419	0.984404	0.999991	-0.16629	0.441396	0.999945	0.0382986	0.852734	0.999944	0.0261472	0.901738	0.999996	0.295124	0.183628	0.999897	0.000531404	0.99753	0.999606	-0.0142789	0.946011	0.999881	-0.0125357	0.960242	0.999767	0.180233	0.536272	0.999628	0.302432
ENSMUSG00000001542	Ell2	192657	elongation factor RNA polymerase II 2	0.237074	0.25318	0.999942	0.0964839	0.665081	0.999962	-0.0786475	0.82019	0.997065	0.179705	0.449666	0.999992	0.128816	0.545948	0.999964	-0.138486	0.566822	0.999931	0.0963733	0.715404	0.999991	0.221163	0.353001	0.999945	-0.231853	0.335103	0.999944	0.168097	0.418805	0.999996	0.103149	0.728402	0.999897				0.0200484	0.928137	0.999881	-0.169136	0.603234	0.999767	-0.189659	0.500844	0.999628	0.10255
ENSMUSG00000001552	Jup	16480	junction plakoglobin	-0.0575936	0.773171	0.999942	0.0395725	0.84108	0.999962	0.542882	0.0784874	0.997065	0.228339	0.294152	0.999992										-0.0684248	0.766975	0.999945				0.00159444	0.882925	0.999996							0.0317006	0.906806	0.999881							-0.0987874
ENSMUSG00000001569	Nom1	433864	nucleolar protein with MIF4G domain 1	-0.0594852	0.75846	0.999942	-0.0676569	0.714486	0.999962	0.0922645	0.823588	0.997065	-0.0813484	0.652079	0.999992	-0.0453257	0.787889	0.999964	-0.0567157	0.730361	0.999931	-0.261944	0.170052	0.999991	-0.0968693	0.614198	0.999945	-0.171834	0.33603	0.999944	0.0252195	0.897582	0.999996	-0.0874663	0.657189	0.999897	-0.0315228	0.86171	0.999606	0.343725	0.0907441	0.999881	-0.124117	0.637546	0.999767	0.0045497	0.99843	0.999787	0.226746
ENSMUSG00000001576	Ergic1	67458	endoplasmic reticulum-golgi intermediate compartment (ERGIC) 1	-0.173595	0.367992	0.999942	-0.236387	0.24377	0.999962	0.245609	0.566152	0.997065	-0.126665	0.447195	0.999992	-0.0854146	0.582947	0.999964	-0.104352	0.557793	0.999931	-0.131095	0.429582	0.999991	0.0711848	0.717063	0.999945	-0.159295	0.381537	0.999944	0.00806228	0.968906	0.999996	-0.0942674	0.647247	0.999897	0.0943126	0.705752	0.999606	0.0554898	0.811138	0.999881	0.438703	0.12102	0.999767	0.0329816	0.882137	0.999628	0.121107
ENSMUSG00000001588	Acap1	216859	ArfGAP with coiled-coil, ankyrin repeat and PH domains 1	-0.142583	0.422628	0.999942	0.109879	0.569424	0.999962	-0.316374	0.430453	0.997065	-0.0275416	0.876787	0.999992	0.0929363	0.592397	0.999964	0.0611967	0.718036	0.999931	0.0433714	0.849106	0.999991	0.143842	0.441498	0.999945	0.209071	0.296839	0.999944	0.0673901	0.706011	0.999996	-0.071192	0.727611	0.999897	-0.214208	0.297181	0.999606	0.120956	0.547216	0.999881	0.293917	0.310556	0.999767	0.188689	0.514653	0.999628	-0.00838858
ENSMUSG00000001627	Ifrd1	15982	interferon-related developmental regulator 1	0.0340386	0.881674	0.999942	-0.0886835	0.774216	0.999962	-0.195236	0.626072	0.997065	0.0585863	0.831899	0.999992	-0.00786176	0.976569	0.999964	0.0594853	0.828442	0.999931	0.0461088	0.862418	0.999991	-0.0480066	0.85141	0.999945	0.0727322	0.774417	0.999944	-0.0515356	0.862636	0.999996	0.215141	0.397197	0.999897	0.0514612	0.804924	0.999606	0.0337502	0.881092	0.999881	0.186948	0.509755	0.999767	0.672062	0.0423223	0.999628	-0.181163
ENSMUSG00000001632	Brpf1	78783	bromodomain and PHD finger containing, 1	-0.058718	0.792264	0.999942	-0.129474	0.564228	0.999962	0.206893	0.594211	0.997065	-0.0770683	0.683305	0.999992	-0.0165186	0.928803	0.999964	0.0350299	0.880004	0.999931	-0.253453	0.178202	0.999991	0.0289346	0.907695	0.999945	-0.177902	0.352286	0.999944	0.0785403	0.740996	0.999996	-0.167094	0.398963	0.999897	-0.283668	0.179271	0.999606	-0.0163827	0.938094	0.999881	-0.0556398	0.847493	0.999767	0.122919	0.681706	0.999628	0.0268109
ENSMUSG00000001642	Akr1b3	11677	aldo-keto reductase family 1, member B3 (aldose reductase)	-0.0616824	0.684257	0.999942	-0.119564	0.474969	0.999962	-0.383688	0.327121	0.997065	-0.037446	0.800279	0.999992	-0.036827	0.801072	0.999964	-0.0167525	0.915475	0.999931	-0.0227387	0.882756	0.999991	0.0510326	0.765978	0.999945	-0.0695121	0.666062	0.999944	0.0284027	0.865391	0.999996	0.023246	0.898504	0.999897	-0.0911037	0.591126	0.999606	-0.0278524	0.870517	0.999881	0.162894	0.511411	0.999767	0.262248	0.305411	0.999628	-0.0411348
ENSMUSG00000001663	Gstt1	14871	glutathione S-transferase, theta 1	0.129673	0.590097	0.999942	0.398469	0.173626	0.999962	0.289886	0.324532	0.997065	0.0553577	0.859422	0.999992				0.100047	0.698083	0.999931				-0.236735	0.351611	0.999945	0.35837	0.116476	0.999944	0.20916	0.347497	0.999996							-0.171464	0.500325	0.999881
ENSMUSG00000001665	Gstt3	103140	glutathione S-transferase, theta 3	0.0963312	0.615767	0.999942	-0.0133619	0.950855	0.999962	-0.0427675	0.902549	0.997935	0.275047	0.154844	0.999992	0.372834	0.0657987	0.999964	0.400513	0.0640965	0.999931	-0.0661452	0.79953	0.999991	0.328773	0.132155	0.999945	-0.0146481	0.957821	0.999944	0.23874	0.249007	0.999996	-0.351739	0.259265	0.999897	-0.190832	0.384034	0.999606	0.425752	0.0308427	0.999881
ENSMUSG00000001666	Ddt	13202	D-dopachrome tautomerase	-0.0626679	0.721504	0.999942	-0.0979475	0.600096	0.999962	0.201238	0.61438	0.997065	-0.0579331	0.747815	0.999992	-0.0229057	0.892897	0.999964	-0.105895	0.556898	0.999931	-0.128418	0.460058	0.999991	0.181948	0.330421	0.999945	-0.130888	0.492466	0.999944	-0.0718591	0.682078	0.999996	-0.0140762	0.938669	0.999897	-0.214179	0.223604	0.999606	-0.0156136	0.938045	0.999881	0.00191922	0.999767	0.999767	0.243932	0.366124	0.999628	0.145792
ENSMUSG00000001674	Ddx18	66942	DEAD (Asp-Glu-Ala-Asp) box polypeptide 18	-0.189371	0.26754	0.999942	-0.041714	0.81632	0.999962	-0.0794493	0.822866	0.997065	-0.00822023	0.959855	0.999992	-0.0306076	0.849138	0.999964	0.0743576	0.649394	0.999931	0.0327459	0.842865	0.999991	0.154709	0.395943	0.999945	-0.155189	0.35042	0.999944	-0.076105	0.666966	0.999996	-0.0619287	0.746738	0.999897	0.166459	0.321205	0.999606	0.0189158	0.925052	0.999881	-0.0196038	0.945677	0.999767	0.206841	0.433529	0.999628	-0.0987937
ENSMUSG00000001687	Ubl3	24109	ubiquitin-like 3	0.0353704	0.855259	0.999942	-0.15963	0.382124	0.999962	-0.54687	0.1749	0.997065	-0.139315	0.369451	0.999992	-0.172353	0.316987	0.999964	0.143756	0.521751	0.999931	0.0193966	0.926066	0.999991	-0.0454961	0.811479	0.999945	-0.159306	0.478627	0.999944	-0.0156864	0.92817	0.999996	-0.0205171	0.939159	0.999897	0.00838149	0.99224	0.999606	0.0696083	0.748483	0.999881	-0.102199	0.764838	0.999767	-0.423648	0.116784	0.999628	-0.0482511
ENSMUSG00000001700	Gramd3	107022	GRAM domain containing 3																												-0.231283	0.287729	0.999996	-0.198294	0.384919	0.999897	-0.486208	0.0135686	0.999606	0.276682	0.20702	0.999881							0.194704
ENSMUSG00000001707	Eef1e1	66143	eukaryotic translation elongation factor 1 epsilon 1	-0.0229394	0.914786	0.999942	-0.270959	0.250739	0.999962	-0.0256117	0.967685	0.99807	-0.123428	0.520409	0.999992	-0.00857474	0.96754	0.999964	-0.130746	0.500231	0.999931	0.0999452	0.626453	0.999991	0.0482221	0.811245	0.999945	-0.065042	0.735808	0.999944	-0.0826986	0.65847	0.999996	0.0451157	0.808729	0.999897	0.0859484	0.634027	0.999606	-0.117198	0.574281	0.999881	0.143521	0.587203	0.999767	0.167256	0.505378	0.999628	-0.0549232
ENSMUSG00000001729	Akt1	11651	thymoma viral proto-oncogene 1	0.00825409	0.976453	0.999942	-0.0860741	0.698236	0.999962	-0.147344	0.686328	0.997065	-0.160269	0.480599	0.999992	-0.0824104	0.713972	0.999964	-0.094406	0.664002	0.999931	-0.160492	0.46645	0.999991	0.0978726	0.709109	0.999945	-0.18386	0.416678	0.999944	-0.196873	0.306574	0.999996	-0.0236495	0.905802	0.999897	0.0567626	0.848601	0.999606	-0.264544	0.216777	0.999881	-0.0995903	0.703029	0.999767	-0.301437	0.328538	0.999628	-0.0249937
ENSMUSG00000001739	Cldn15	60363	claudin 15																															-0.680619	0.00164519	0.507203	-0.525178	0.0194787	0.999606
ENSMUSG00000001741	Il16	16170	interleukin 16	-0.156393	0.363085	0.999942	-0.0395628	0.836519	0.999962	-0.0832493	0.838123	0.997065	0.0396603	0.828245	0.999992	0.0578632	0.772807	0.999964	-0.063911	0.756321	0.999931	-0.01594	0.935591	0.999991	0.0812978	0.688201	0.999945	-0.170541	0.366746	0.999944	0.0617713	0.799403	0.999996	0.205689	0.308708	0.999897	-0.0643728	0.733248	0.999606	0.05917	0.7636	0.999881	0.35153	0.199151	0.999767	0.339863	0.197522	0.999628	0.236039
ENSMUSG00000001750	Tcirg1	27060	T cell, immune regulator 1, ATPase, H+ transporting, lysosomal V0 protein A3	0.193521	0.290521	0.999942	0.00954177	0.964836	0.999962	-0.0411675	0.916816	0.99807	0.102224	0.587458	0.999992	0.160864	0.408312	0.999964	0.290778	0.146809	0.999931	0.119538	0.562713	0.999991	0.0531551	0.83144	0.999945	0.0595001	0.807425	0.999944	0.260083	0.184745	0.999996	0.281306	0.202917	0.999897	0.19357	0.370794	0.999606	0.218261	0.266085	0.999881	-0.0571961	0.820615	0.999767	0.178114	0.547876	0.999628	-0.376635
ENSMUSG00000001751	Naglu	27419	alpha-N-acetylglucosaminidase (Sanfilippo disease IIIB)	0.0722928	0.733232	0.999942	0.0697823	0.768527	0.999962	0.197783	0.49983	0.997065	0.15315	0.473666	0.999992	0.132639	0.515855	0.999964	0.141085	0.532761	0.999931	-0.205061	0.394901	0.999991				0.15961	0.518301	0.999944	-0.0599786	0.797145	0.999996	0.212004	0.324657	0.999897	-0.0823495	0.691105	0.999606	0.0833745	0.621058	0.999881
ENSMUSG00000001755	Coasy	71743	Coenzyme A synthase	0.0587195	0.749389	0.999942	-0.104906	0.635261	0.999962	0.34624	0.354788	0.997065	0.139103	0.387833	0.999992	0.0210071	0.905833	0.999964	-0.204056	0.3087	0.999931	-0.110238	0.599119	0.999991	0.00656556	0.974352	0.999945	-0.146219	0.486224	0.999944	-0.280824	0.217676	0.999996	-0.37787	0.0631061	0.999897	-0.261583	0.256627	0.999606	0.193348	0.368696	0.999881	-0.158341	0.560847	0.999767	-0.0451598	0.903567	0.999628	-0.0148915
ENSMUSG00000001761	Smo	319757	smoothened, frizzled class receptor	-0.106018	0.551305	0.999942	-0.0687699	0.747191	0.999962	-0.0643969	0.855466	0.997065	0.115905	0.542844	0.999992	-0.192793	0.234441	0.999964	-0.040596	0.823684	0.999931	-0.0948044	0.594633	0.999991	0.239342	0.295063	0.999945	-0.0440863	0.809432	0.999944	-0.251321	0.175289	0.999996	-0.140864	0.518458	0.999897	0.158729	0.637484	0.999606	-0.154448	0.559355	0.999881	0.0410172	0.839023	0.999767	-0.467993	0.108802	0.999628	0.170725
ENSMUSG00000001763	Tspan33	232670	tetraspanin 33				0.0577948	0.805348	0.999962	-0.429467	0.133039	0.997065				-0.43149	0.0304274	0.999964	0.549664	0.00878947	0.999931	0.0142305	0.893632	0.999991				0.431112	0.0463444	0.999944				0.375618	0.0740951	0.999897	0.122521	0.440163	0.999606	-0.0262292	0.881391	0.999881	-0.095376	0.706188	0.999767	0.0618769	0.830205	0.999628	0.25929
ENSMUSG00000001767	Crnkl1	66877	crooked neck pre-mRNA splicing factor 1	0.106748	0.513255	0.999942	0.255803	0.169636	0.999962	0.0420001	0.918596	0.99807	0.0425975	0.799141	0.999992	0.107058	0.489191	0.999964	0.0644926	0.707656	0.999931	0.185124	0.259856	0.999991	0.175754	0.352365	0.999945	-0.100161	0.573507	0.999944	0.068403	0.671229	0.999996	0.000692017	0.994394	0.999897	0.0371157	0.841602	0.999606	0.0628372	0.712778	0.999881	0.256201	0.340386	0.999767	-0.265874	0.322798	0.999628	0.184225
ENSMUSG00000001774	Chordc1	66917	cysteine and histidine-rich domain (CHORD)-containing, zinc-binding protein 1	0.208654	0.188048	0.999942	-0.0054691	0.977095	0.999962	-0.116244	0.762505	0.997065	0.0371041	0.814427	0.999992	0.0336745	0.850033	0.999964	0.136797	0.451004	0.999931	0.183006	0.309408	0.999991	0.123086	0.482312	0.999945	-0.0457612	0.808522	0.999944	0.027835	0.857971	0.999996	-0.0426115	0.817878	0.999897	0.122487	0.521413	0.999606	0.164368	0.371446	0.999881	-0.0703362	0.781517	0.999767	0.116113	0.655009	0.999628	0.240114
ENSMUSG00000001783	Rtcb	28088	RNA 2',3'-cyclic phosphate and 5'-OH ligase	-0.0200771	0.916979	0.999942	-0.0265848	0.890709	0.999962	-0.0588746	0.876158	0.997935	-0.00380638	0.984366	0.999992	0.0104417	0.955919	0.999964	-0.0853757	0.636988	0.999931	-0.0514001	0.78547	0.999991	-0.0471604	0.810572	0.999945	-0.146586	0.387484	0.999944	-0.146257	0.436343	0.999996	0.11406	0.543094	0.999897	0.0850704	0.657734	0.999606	-0.0850164	0.647638	0.999881	0.334001	0.210768	0.999767	0.0351998	0.903448	0.999628	0.0148324
ENSMUSG00000001785	Pwp1	103136	PWP1 homolog, endonuclein	0.0865943	0.618583	0.999942	-0.0572347	0.753529	0.999962	-0.470887	0.233369	0.997065	-0.114083	0.539041	0.999992	-0.0199653	0.920651	0.999964	-0.081484	0.655909	0.999931	0.0181772	0.935494	0.999991	0.151628	0.514474	0.999945	-0.0120383	0.953033	0.999944	0.0256621	0.912947	0.999996	-0.0563856	0.78201	0.999897	-0.198121	0.392801	0.999606	0.0540818	0.814844	0.999881	0.268672	0.373116	0.999767	0.20501	0.497654	0.999628	0.00644667
ENSMUSG00000001786	Fbxo7	69754	F-box protein 7	-0.131438	0.713019	0.999942	0.0329973	0.925233	0.999962	0.218795	0.620717	0.997065	-0.0444174	0.901095	0.999992	-0.142658	0.602724	0.999964	-0.063422	0.763604	0.999931	-0.19315	0.375315	0.999991	-0.379671	0.105438	0.999945	0.00429079	0.984775	0.999944	-0.213144	0.451701	0.999996	-0.0453819	0.884282	0.999897	-0.251156	0.41313	0.999606	-0.266079	0.350368	0.999881	-0.113907	0.676795	0.999767	-0.244106	0.379828	0.999628	0.135525
ENSMUSG00000001794	Capns1	12336	calpain, small subunit 1	0.024745	0.881534	0.999942	-0.024627	0.885726	0.999962	-0.297048	0.459969	0.997065	-0.103168	0.528129	0.999992	-0.0789333	0.641511	0.999964	0.000676882	0.996558	0.999931	-0.0275814	0.861979	0.999991	-0.0343497	0.843209	0.999945	0.0118024	0.944744	0.999944	0.0597136	0.728509	0.999996	0.117216	0.543719	0.999897	0.0590149	0.771562	0.999606	-0.0813544	0.624254	0.999881	-0.308103	0.216222	0.999767	0.0403429	0.886661	0.999628	-0.197819
ENSMUSG00000001829	Clpb	20480	ClpB caseinolytic peptidase B	-0.118691	0.573896	0.999942	0.0441828	0.856148	0.999962	-0.834357	0.00949501	0.997065	-0.0389992	0.857088	0.999992	-0.0733163	0.74412	0.999964	-0.277915	0.244738	0.999931	-0.104003	0.667643	0.999991	0.0638174	0.800208	0.999945	-0.0494533	0.81724	0.999944	0.000560503	0.998807	0.999996	-0.0911811	0.69564	0.999897	-0.226467	0.356361	0.999606	0.0674867	0.80042	0.999881	-0.0247135	0.853089	0.999767	-0.519508	0.0886604	0.999628	-0.0871628
ENSMUSG00000001833	Septin7	235072	septin 7	0.0624021	0.734649	0.999942	0.0572081	0.778894	0.999962	0.206602	0.615138	0.997065	0.0186446	0.920566	0.999992	0.0681109	0.716936	0.999964	0.0318825	0.858158	0.999931	0.000692344	0.996637	0.999991	0.0479572	0.794384	0.999945	0.0595078	0.730752	0.999944	0.00084585	0.995851	0.999996	0.190675	0.310504	0.999897	0.110291	0.520494	0.999606	0.039424	0.833981	0.999881	0.188506	0.438011	0.999767	0.0991966	0.69815	0.999628	0.222528
ENSMUSG00000001844	Zdhhc4	72881	zinc finger, DHHC domain containing 4	-0.126267	0.51073	0.999942	-0.351118	0.0998309	0.999962	0.0303032	0.901858	0.997935	-0.0379818	0.855821	0.999992	-0.0541338	0.804761	0.999964	-0.208323	0.34456	0.999931	0.143338	0.484492	0.999991	-0.189066	0.418634	0.999945	-0.512271	0.0142227	0.999944	0.0196929	0.920217	0.999996	0.143008	0.501496	0.999897	-0.0639446	0.831262	0.999606	0.230056	0.284422	0.999881	-0.0174149	0.961608	0.999767	0.198283	0.487887	0.999628	0.142541
ENSMUSG00000001847	Rac1	19353	Rac family small GTPase 1	0.000532448	0.997054	0.999942	0.125182	0.450103	0.999962	0.151825	0.70163	0.997065	0.0018377	0.989993	0.999992	-0.0192158	0.904876	0.999964	0.0500655	0.732443	0.999931	-0.0344783	0.821191	0.999991	0.0737396	0.673162	0.999945	0.0279093	0.859506	0.999944	-0.0351956	0.826475	0.999996	-0.0403606	0.813557	0.999897	0.0197623	0.910497	0.999606	-0.0377057	0.813582	0.999881	0.168701	0.505457	0.999767	0.134765	0.57707	0.999628	-0.199549
ENSMUSG00000001855	Nup214	227720	nucleoporin 214	-0.0222031	0.889824	0.999942	-0.0251448	0.888613	0.999962	-0.0337899	0.937801	0.99807	0.055987	0.713437	0.999992	0.0213345	0.888391	0.999964	-0.113364	0.470696	0.999931	-0.0734662	0.645379	0.999991	0.027545	0.897446	0.999945	0.0540335	0.748458	0.999944	0.06991	0.662823	0.999996	-0.182795	0.305333	0.999897	-0.0945725	0.628452	0.999606	-0.0665754	0.699632	0.999881	-0.0960691	0.707266	0.999767	0.248027	0.402073	0.999628	0.0676693
ENSMUSG00000001864	Aif1l	108897	allograft inflammatory factor 1-like																			-0.225498	0.412096	0.999991
ENSMUSG00000001891	Ugp2	216558	UDP-glucose pyrophosphorylase 2	-0.249734	0.174173	0.999942	-0.156455	0.41785	0.999962	-0.320248	0.431399	0.997065	-0.095085	0.529148	0.999992	-0.105385	0.544186	0.999964	-0.0716869	0.679504	0.999931	-0.178627	0.338602	0.999991	0.348323	0.0836488	0.999945	0.13987	0.467002	0.999944	-0.264201	0.131239	0.999996	0.0411199	0.847095	0.999897	-0.0995578	0.624594	0.999606	-0.00439318	0.978958	0.999881	0.223071	0.333356	0.999767	0.194297	0.546781	0.999628	-0.177304
ENSMUSG00000001909	Trmt1	212528	tRNA methyltransferase 1	-0.181293	0.348557	0.999942	-0.0973686	0.604388	0.999962	-0.0820763	0.825935	0.997065	-0.0591906	0.703722	0.999992	-0.112348	0.521301	0.999964	-0.043551	0.813808	0.999931	-0.0187193	0.915075	0.999991	0.168435	0.403309	0.999945	0.0943766	0.605996	0.999944	0.04541	0.793574	0.999996	-0.0943214	0.65648	0.999897	0.0829786	0.720144	0.999606	-0.00845841	0.974819	0.999881	0.0304542	0.97143	0.999767	-0.041457	0.89574	0.999628	0.0948114
ENSMUSG00000001910	Nacc1	66830	nucleus accumbens associated 1, BEN and BTB (POZ) domain containing	-0.00687528	0.973654	0.999942	-0.263954	0.241007	0.999962	0.405522	0.299256	0.997065	-0.085394	0.692347	0.999992	-0.144535	0.524615	0.999964	-0.137242	0.543482	0.999931	0.066049	0.777575	0.999991	-0.267087	0.231819	0.999945	-0.10982	0.623692	0.999944	-0.0581808	0.759516	0.999996	0.134358	0.544494	0.999897	-0.123813	0.513426	0.999606	-0.0784122	0.70953	0.999881	-0.230616	0.40295	0.999767	-0.513157	0.152137	0.999628	0.280389
ENSMUSG00000001911	Nfix	18032	nuclear factor I/X	-0.120353	0.455862	0.999942	-0.139072	0.47554	0.999962	0.0215137	0.954618	0.99807	-0.0225654	0.88686	0.999992	-0.0864846	0.623487	0.999964	0.0147325	0.936268	0.999931	0.00970341	0.961546	0.999991	-0.0831428	0.64945	0.999945	-0.104922	0.578366	0.999944	-0.142025	0.403406	0.999996	0.0614076	0.763942	0.999897	-0.139753	0.486351	0.999606	0.0236248	0.903488	0.999881	-0.300142	0.282929	0.999767	-0.270277	0.334038	0.999628	0.0402989
ENSMUSG00000001918	Slc1a5	20514	solute carrier family 1 (neutral amino acid transporter), member 5	-0.162498	0.357796	0.999942	-0.0579869	0.750894	0.999962	-0.197536	0.619318	0.997065	-0.010386	0.945047	0.999992	-0.0372687	0.798618	0.999964	-0.228693	0.174205	0.999931	-0.0450956	0.772332	0.999991	-0.0529581	0.785848	0.999945	-0.273667	0.109782	0.999944	-0.140239	0.424378	0.999996	-0.257591	0.205747	0.999897	0.108325	0.601102	0.999606	-0.353527	0.105592	0.999881	-0.0455811	0.860688	0.999767	-0.278208	0.398395	0.999628	0.0841221
ENSMUSG00000001924	Uba1	22201	ubiquitin-like modifier activating enzyme 1	-0.165791	0.382276	0.999942	-0.0605029	0.759125	0.999962	0.169974	0.691262	0.997065	-0.113442	0.521954	0.999992	-0.0600826	0.743488	0.999964	-0.0472537	0.795793	0.999931	-0.173582	0.331077	0.999991	-0.136879	0.517801	0.999945	-0.15356	0.392936	0.999944	-0.243331	0.155714	0.999996	-0.190221	0.329869	0.999897	0.0594284	0.758347	0.999606	-0.180678	0.395544	0.999881	-0.553545	0.0321794	0.999767	-0.157366	0.606847	0.999628	0.181115
ENSMUSG00000001930	Vwf	22371	Von Willebrand factor																0.748521	0.000469595	0.905567							0.453688	0.083466	0.999944										-0.202054	0.388103	0.999881
ENSMUSG00000001942	Siae	22619	sialic acid acetylesterase	0.0575646	0.761477	0.999942	0.117152	0.59934	0.999962	0.48123	0.246773	0.997065	-0.0248792	0.881417	0.999992	-0.0733108	0.697459	0.999964	0.166737	0.39863	0.999931	-0.120092	0.525498	0.999991	0.310788	0.169466	0.999945	0.0417991	0.880493	0.999944	0.116272	0.531068	0.999996	-0.00274034	0.945839	0.999897	0.284582	0.182575	0.999606	-0.120102	0.588927	0.999881	0.105497	0.756333	0.999767	-0.132417	0.640948	0.999628	-0.257772
ENSMUSG00000001946	Esam	69524	endothelial cell-specific adhesion molecule	0.370058	0.179242	0.999942	0.424261	0.101016	0.999962	0.675235	0.104237	0.997065	0.0295278	0.886399	0.999992	0.10879	0.588626	0.999964	0.21502	0.1989	0.999931	0.031593	0.873287	0.999991	0.00672251	0.967368	0.999945	0.306541	0.124744	0.999944	0.128351	0.529555	0.999996							-0.261977	0.17962	0.999881
ENSMUSG00000001948	Spa17	20686	sperm autoantigenic protein 17							0.331119	0.211629	0.997065							0.0178852	0.887795	0.999931				-0.0276539	0.942592	0.999945	-0.270624	0.277486	0.999944	0.350538	0.0981177	0.999996				0.191327	0.249602	0.999606	0.0404751	0.786482	0.999881				0.350904	0.223242	0.999628
ENSMUSG00000001962	Fam50a	108160	family with sequence similarity 50, member A	0.120494	0.478532	0.999942	0.115761	0.521835	0.999962	0.579144	0.168148	0.997065	0.0238574	0.900307	0.999992	0.0152086	0.934337	0.999964	0.0615101	0.723865	0.999931	0.136799	0.417318	0.999991	-0.122853	0.597176	0.999945	0.0140239	0.941941	0.999944	-0.0414872	0.836613	0.999996	-0.091981	0.642823	0.999897	0.103335	0.572071	0.999606	-0.0777278	0.680858	0.999881	0.110431	0.660205	0.999767	-0.071147	0.796511	0.999628	-0.179271
ENSMUSG00000001964	Emd	13726	emerin	-0.0418919	0.83636	0.999942	0.00915293	0.964387	0.999962	0.107957	0.78493	0.997065	-0.050668	0.78021	0.999992	-0.0279803	0.874877	0.999964	-0.0551398	0.756467	0.999931	-0.0708519	0.698268	0.999991	0.0949759	0.598302	0.999945	0.0449406	0.801436	0.999944	0.104151	0.540411	0.999996	0.203593	0.255608	0.999897	-0.293232	0.13242	0.999606	0.0395155	0.830557	0.999881	0.00972296	0.95862	0.999767	0.00335514	0.993888	0.999628	0.0726666
ENSMUSG00000001983	Taco1	70207	translational activator of mitochondrially encoded cytochrome c oxidase I										0.278908	0.221468	0.999992	0.160588	0.440904	0.999964	-0.122104	0.650368	0.999931	0.019009	0.89954	0.999991	0.0299501	0.867149	0.999945	-0.0934045	0.693301	0.999944	0.196678	0.325692	0.999996	-0.277357	0.301726	0.999897	-0.284048	0.243279	0.999606	0.244626	0.224574	0.999881				0.473851	0.0828681	0.999628
ENSMUSG00000001986	Gria3	53623	glutamate receptor, ionotropic, AMPA3 (alpha 3)	-0.236689	0.285028	0.999942	0.177737	0.459836	0.999962	-0.545597	0.1539	0.997065	-0.106444	0.630866	0.999992	0.0226554	0.941575	0.999964	-0.380221	0.0995465	0.999931	-0.247473	0.39561	0.999991	0.0297808	0.930462	0.999945	-0.195856	0.412731	0.999944	-0.0893213	0.684464	0.999996	0.13201	0.504951	0.999897	-0.0557532	0.772	0.999606	0.0973519	0.694458	0.999881							0.219633
ENSMUSG00000001998	Ap4e1	108011	adaptor-related protein complex AP-4, epsilon 1	0.139027	0.519364	0.999942	0.187621	0.497508	0.999962				0.13816	0.661667	0.999992	-0.101732	0.632135	0.999964	0.0891964	0.733176	0.999931	0.219858	0.402988	0.999991	0.335739	0.149906	0.999945	0.0768579	0.777595	0.999944	0.0171189	0.966229	0.999996	-0.198915	0.425562	0.999897	0.183904	0.361274	0.999606	-0.137912	0.466078	0.999881	0.0989238	0.555344	0.999767	-0.246448	0.364728	0.999628	0.024575
ENSMUSG00000001999	Blvra	109778	biliverdin reductase A	0.210688	0.283077	0.999942	0.227171	0.265058	0.999962	0.16455	0.674165	0.997065	0.2593	0.168996	0.999992	0.12605	0.513468	0.999964	-0.0272608	0.887565	0.999931	-0.0203188	0.926724	0.999991	-0.0266424	0.908503	0.999945	0.0411116	0.822909	0.999944	-0.00586958	0.983091	0.999996	0.0788755	0.709733	0.999897	0.069729	0.732008	0.999606	0.0267655	0.893931	0.999881	0.883761	0.0025826	0.960082	0.232965	0.410013	0.999628	-0.0139681
ENSMUSG00000002010	Idh3g	15929	isocitrate dehydrogenase 3 (NAD+), gamma	0.0113267	0.94918	0.999942	-0.0256268	0.899403	0.999962	0.185686	0.642551	0.997065	-0.013696	0.942214	0.999992	-0.0990386	0.591281	0.999964	-0.010212	0.955753	0.999931	-0.0079871	0.966362	0.999991	-0.00970818	0.965609	0.999945	-0.0212788	0.907468	0.999944	0.0492457	0.7862	0.999996	0.159052	0.430115	0.999897	0.0919795	0.591634	0.999606	-0.0749786	0.6737	0.999881	-0.0385732	0.863447	0.999767	-0.0121967	0.957842	0.999628	0.0692106
ENSMUSG00000002012	Pnck	93843	pregnancy upregulated non-ubiquitously expressed CaM kinase	-0.262214	0.19796	0.999942	-0.216494	0.352582	0.999962	-0.0396269	0.852536	0.997065	-0.188101	0.391106	0.999992	0.0352483	0.84165	0.999964	0.186557	0.389332	0.999931	0.288179	0.191112	0.999991				-0.351848	0.109722	0.999944										-0.202987	0.622189	0.999881
ENSMUSG00000002014	Ssr4	20832	signal sequence receptor, delta	-0.199114	0.378271	0.999942	-0.307931	0.228214	0.999962	0.378912	0.368525	0.997065	-0.172036	0.434348	0.999992	-0.0939176	0.663715	0.999964	-0.17398	0.380871	0.999931	-0.0157743	0.936449	0.999991	-0.103566	0.630356	0.999945	-0.0491908	0.799362	0.999944	-0.100683	0.624429	0.999996	-0.0340875	0.859881	0.999897	-0.092349	0.624439	0.999606	-0.0682229	0.732657	0.999881	0.218914	0.382173	0.999767	0.227915	0.388296	0.999628	-0.0996564
ENSMUSG00000002015	Bcap31	27061	B cell receptor associated protein 31	0.00916256	0.958019	0.999942	0.0987934	0.590468	0.999962	0.127008	0.753632	0.997065	-0.0252761	0.880951	0.999992	-0.030213	0.852192	0.999964	-0.0910164	0.562821	0.999931	0.0205346	0.894565	0.999991	-0.0169964	0.93156	0.999945	0.00761597	0.961949	0.999944	0.0521445	0.762269	0.999996	-0.0832971	0.654497	0.999897	-0.0495315	0.789442	0.999606	-0.0536613	0.738566	0.999881	0.0591414	0.814831	0.999767	0.0190411	0.937216	0.999628	-0.0114414
ENSMUSG00000002017	Fam98a	72722	family with sequence similarity 98, member A	0.0397885	0.854125	0.999942	0.010297	0.968361	0.999962	0.100431	0.829706	0.997065	-0.138123	0.434376	0.999992	0.0576141	0.781977	0.999964	-0.0822205	0.655096	0.999931	-0.0255941	0.889207	0.999991	-0.00425048	0.972125	0.999945	-0.26691	0.173853	0.999944	-0.132222	0.507935	0.999996	-0.0152307	0.950168	0.999897	0.0769587	0.733894	0.999606	0.0507672	0.842292	0.999881	0.0552794	0.830594	0.999767	0.0871462	0.771769	0.999628	-0.125647
ENSMUSG00000002028	Kmt2a	214162	lysine (K)-specific methyltransferase 2A	0.0918128	0.661185	0.999942	0.152014	0.497026	0.999962	-0.490814	0.223502	0.997065	0.100639	0.608887	0.999992	0.0623233	0.751443	0.999964	0.224196	0.236276	0.999931	-0.00864594	0.965608	0.999991	-0.0699978	0.764402	0.999945	0.303041	0.0844869	0.999944	0.162743	0.442359	0.999996	-0.0327192	0.868422	0.999897	0.103376	0.630608	0.999606	-0.05487	0.787873	0.999881	-0.017643	0.946832	0.999767	-0.305358	0.215354	0.999628	0.125012
ENSMUSG00000002031	Ift46	76568	intraflagellar transport 46	0.0671082	0.715971	0.999942	0.249673	0.213481	0.999962	-0.702195	0.0406617	0.997065	0.240618	0.200757	0.999992	0.253494	0.16849	0.999964	0.0440986	0.842592	0.999931	-0.0847318	0.65526	0.999991	0.00980838	0.955666	0.999945	-0.0572071	0.807974	0.999944	0.142908	0.486776	0.999996	0.209462	0.363268	0.999897	0.0449688	0.787006	0.999606	0.0262749	0.908881	0.999881	0.39334	0.110995	0.999767	-0.0227206	0.929836	0.999628	0.209699
ENSMUSG00000002033	Cd3g	12502	CD3 antigen, gamma polypeptide																																														0.0810741
ENSMUSG00000002043	Trappc6a	67091	trafficking protein particle complex 6A	-0.0720093	0.675642	0.999942	-0.0184602	0.922828	0.999962	0.0998416	0.798552	0.997065	-0.0533555	0.766002	0.999992	0.108215	0.547534	0.999964	0.0618271	0.732759	0.999931	0.0741528	0.675455	0.999991	-0.0358657	0.852323	0.999945	0.106931	0.540389	0.999944	0.154407	0.373812	0.999996	0.26769	0.147487	0.999897	0.121585	0.494328	0.999606	0.0362964	0.842167	0.999881	0.338749	0.179155	0.999767	0.200462	0.433187	0.999628	0.0315192
ENSMUSG00000002052	Supt6	20926	SPT6, histone chaperone and transcription elongation factor	0.259918	0.162783	0.999942	0.140901	0.410853	0.999962	0.283618	0.494333	0.997065	0.0626487	0.718456	0.999992	0.0997599	0.573402	0.999964	0.0841804	0.63531	0.999931	0.0637579	0.700403	0.999991	-0.00357999	0.980696	0.999945	0.0836406	0.626108	0.999944	0.0921472	0.62372	0.999996	-0.0811385	0.697342	0.999897	-0.295523	0.133751	0.999606	0.0127497	0.94126	0.999881	0.112666	0.676951	0.999767	-0.161318	0.53912	0.999628	-0.0396927
ENSMUSG00000002055	Spag5	54141	sperm associated antigen 5																			-0.0786684	0.722014	0.999991				0.167961	0.533919	0.999944	0.0453702	0.835551	0.999996	0.0858195	0.705455	0.999897	-0.0746234	0.732931	0.999606	-0.0452264	0.821276	0.999881				-0.140237	0.625637	0.999628
ENSMUSG00000002058	Unc119	22248	unc-119 lipid binding chaperone	-0.0583741	0.770813	0.999942	0.103013	0.616855	0.999962	-0.294438	0.45882	0.997065	-0.0291723	0.873282	0.999992	-0.0908951	0.630546	0.999964	0.139566	0.477852	0.999931	0.0459354	0.804092	0.999991	0.062901	0.730301	0.999945	-0.166137	0.409307	0.999944	-0.0490963	0.797099	0.999996	-0.264431	0.238498	0.999897	-0.0282998	0.897234	0.999606	-0.195388	0.277542	0.999881	0.368025	0.179824	0.999767	0.0883504	0.768042	0.999628	0.0394451
ENSMUSG00000002064	Sdf2	20316	stromal cell derived factor 2	0.0675422	0.724805	0.999942	0.13596	0.481013	0.999962	0.617394	0.127467	0.997065	0.0336757	0.859924	0.999992	0.0663635	0.705252	0.999964	0.160216	0.342067	0.999931	-0.0363695	0.852366	0.999991	0.112387	0.569072	0.999945	0.157632	0.380443	0.999944	0.166284	0.301141	0.999996	0.040713	0.814275	0.999897	0.0147878	0.923999	0.999606	0.146445	0.373077	0.999881	-0.291516	0.340599	0.999767	0.0520372	0.840245	0.999628	0.00670648
ENSMUSG00000002068	Ccne1	12447	cyclin E1													0.103191	0.634796	0.999964	-0.363765	0.119277	0.999931	-0.0760714	0.675744	0.999991				-0.25041	0.283351	0.999944				0.510203	0.102462	0.999897	-0.265426	0.241127	0.999606				-0.345886	0.0992099	0.999767	0.31249	0.279226	0.999628	0.3353
ENSMUSG00000002083	Bbc3	170770	BCL2 binding component 3	-0.000286251	0.992348	0.999942	0.0103778	0.950395	0.999962	-0.683768	0.0879215	0.997065	0.0976184	0.669011	0.999992	0.0581922	0.792487	0.999964	0.352018	0.0721488	0.999931	0.00223204	0.993202	0.999991	-0.125803	0.618139	0.999945	-0.0511996	0.746279	0.999944	-0.0115985	0.893307	0.999996	0.338153	0.145068	0.999897	0.0967664	0.646098	0.999606	0.0152115	0.985412	0.999881	-0.168653	0.617431	0.999767	-0.00019918	0.94863	0.999628	0.116236
ENSMUSG00000002102	Psmc3	19182	proteasome (prosome, macropain) 26S subunit, ATPase 3	-0.0126261	0.937793	0.999942	-0.0234582	0.902796	0.999962	0.337117	0.406069	0.997065	0.0145682	0.92918	0.999992	-0.00928383	0.950399	0.999964	0.0553092	0.716249	0.999931	-0.0208541	0.891235	0.999991	-0.0504167	0.771112	0.999945	-0.0284322	0.862778	0.999944	0.0323844	0.837001	0.999996	-0.0449204	0.793143	0.999897	0.105518	0.556503	0.999606	-0.0853212	0.596903	0.999881	0.0651397	0.787818	0.999767	-0.071012	0.773098	0.999628	0.0019524
ENSMUSG00000002103	Acp2	11432	acid phosphatase 2, lysosomal	0.0292731	0.87821	0.999942	0.0957124	0.650452	0.999962	0.271658	0.442459	0.997065	0.0907821	0.658179	0.999992	-0.0707902	0.706494	0.999964	-0.0827013	0.691611	0.999931	-0.163822	0.449293	0.999991	-0.0938054	0.685879	0.999945	0.0916965	0.651587	0.999944	0.0537237	0.82963	0.999996	0.166896	0.512914	0.999897	-0.0386583	0.881366	0.999606	-0.0109067	0.946957	0.999881	0.193032	0.407234	0.999767	0.140512	0.601854	0.999628	0.0630588
ENSMUSG00000002104	Rapsn	19400	receptor-associated protein of the synapse	-0.0261131	0.972766	0.999942							0.115711	0.705736	0.999992	0.157757	0.598844	0.999964	0.107822	0.649666	0.999931	0.137372	0.575519	0.999991				0.0665881	0.765396	0.999944	-0.0388182	0.92247	0.999996	-0.0227182	0.943416	0.999897	-0.259926	0.365738	0.999606	0.250978	0.193906	0.999881	0.684961	0.000209706	0.267285				0.169636
ENSMUSG00000002105	Slc39a13	68427	solute carrier family 39 (metal ion transporter), member 13	-0.0937488	0.651179	0.999942	0.127898	0.547944	0.999962	-0.247117	0.500802	0.997065	0.102806	0.589034	0.999992	-0.139222	0.457742	0.999964	-0.021971	0.914225	0.999931	0.182759	0.415373	0.999991	-0.198226	0.374601	0.999945	0.45249	0.039631	0.999944	0.39576	0.0524079	0.999996	0.178685	0.490632	0.999897	-0.0179699	0.947517	0.999606	0.0797114	0.72798	0.999881	0.0988552	0.700872	0.999767	-0.423125	0.101391	0.999628
ENSMUSG00000002107	Celf2	14007	CUGBP, Elav-like family member 2	-0.0622515	0.687241	0.999942	0.0660892	0.72241	0.999962	0.0739265	0.858583	0.997065	0.0505336	0.754337	0.999992	0.0247743	0.875716	0.999964	0.0806731	0.596422	0.999931	-0.035017	0.817807	0.999991	0.0855555	0.641002	0.999945	0.0275563	0.868324	0.999944	-0.0530372	0.734847	0.999996	-0.0577479	0.734493	0.999897	0.114041	0.510227	0.999606	-0.0337178	0.837203	0.999881	-0.0021016	0.997647	0.999767	-0.120817	0.643454	0.999628	0.0677349
ENSMUSG00000002109	Ddb2	107986	damage specific DNA binding protein 2	0.195189	0.361064	0.999942										-0.19161	0.370195	0.999964	0.00170789	0.966567	0.999931	0.13986	0.510728	0.999991				-0.149611	0.442561	0.999944	-0.105702	0.604209	0.999996	0.0542868	0.827597	0.999897	0.0681695	0.73216	0.999606	0.202272	0.283036	0.999881	0.267295	0.169299	0.999767	0.190981	0.461613	0.999628	0.0143981
ENSMUSG00000002111	Spi1	20375	spleen focus forming virus (SFFV) proviral integration oncogene	0.0350764	0.842682	0.999942	0.109637	0.562577	0.999962	-0.119287	0.766886	0.997065	0.10773	0.550356	0.999992	0.215938	0.191357	0.999964	-0.0272789	0.876245	0.999931	0.229375	0.157784	0.999991	0.151494	0.425018	0.999945	0.0432807	0.816229	0.999944	0.0861095	0.619771	0.999996	0.0572641	0.762892	0.999897	0.101308	0.577756	0.999606	0.0617529	0.715532	0.999881	-0.0959879	0.82673	0.999767	-0.0425058	0.88773	0.999628	0.0468193
ENSMUSG00000002129	Sf3a1	67465	splicing factor 3a, subunit 1	0.0245754	0.890514	0.999942	-0.11039	0.542626	0.999962	-0.107126	0.7935	0.997065	0.0295515	0.853907	0.999992	-0.0136837	0.928539	0.999964	0.0286229	0.872986	0.999931	-0.122225	0.466528	0.999991	-0.19437	0.32662	0.999945	-0.0149662	0.929085	0.999944	-0.172873	0.257094	0.999996	-0.0121539	0.945839	0.999897	0.158068	0.422112	0.999606	0.0942684	0.589675	0.999881	-0.233989	0.393456	0.999767	-0.329823	0.236177	0.999628	0.111955
ENSMUSG00000002147	Stat6	20852	signal transducer and activator of transcription 6	-0.00854127	0.959573	0.999942	0.165735	0.395375	0.999962	-0.330239	0.397183	0.997065	0.0657803	0.719962	0.999992	0.194648	0.353984	0.999964	0.0649078	0.797776	0.999931	-0.107134	0.554283	0.999991	0.0224892	0.928494	0.999945	-0.147403	0.506653	0.999944	0.196768	0.358144	0.999996	-0.0491208	0.830204	0.999897	-0.0498227	0.768467	0.999606	-0.0974584	0.62085	0.999881	-0.0133526	0.951398	0.999767	-0.0644768	0.789075	0.999628	-0.335795
ENSMUSG00000002204	Napsa	16541	napsin A aspartic peptidase	-0.0892884	0.695314	0.999942	-0.076604	0.735631	0.999962	0.177371	0.661169	0.997065	0.0180374	0.933238	0.999992	0.000771816	0.996954	0.999964	-0.00757727	0.972209	0.999931	0.152247	0.449802	0.999991	-0.218882	0.359536	0.999945	0.132677	0.476561	0.999944	-0.0208859	0.917907	0.999996	0.237273	0.249689	0.999897	0.0463946	0.821883	0.999606	0.285935	0.121719	0.999881	0.228864	0.45675	0.999767	0.133367	0.76112	0.999628	-0.120379
ENSMUSG00000002205	Vrk3	101568	vaccinia related kinase 3	0.0611239	0.746186	0.999942	0.111566	0.58051	0.999962	-0.0195756	0.969261	0.99807	-0.0746122	0.731662	0.999992	0.0123081	0.951882	0.999964	0.175601	0.355748	0.999931	0.00631765	0.96788	0.999991	-0.0668103	0.730575	0.999945	0.108123	0.546465	0.999944	0.139332	0.428965	0.999996	0.0819954	0.686433	0.999897	0.101481	0.62333	0.999606	0.283669	0.166087	0.999881	0.177056	0.533577	0.999767	0.0706409	0.820667	0.999628	0.214619
ENSMUSG00000002210	Smg9	71997	smg-9 homolog, nonsense mediated mRNA decay factor (C. elegans)	-0.304223	0.14201	0.999942	0.0388653	0.857093	0.999962	0.110598	0.758094	0.997065	0.0701534	0.722446	0.999992	-0.0284027	0.876281	0.999964	-0.0241358	0.886003	0.999931	0.0251286	0.922943	0.999991	-0.0196137	0.919664	0.999945	-0.186422	0.342138	0.999944	0.310558	0.107985	0.999996	0.123887	0.611452	0.999897	0.0298379	0.95108	0.999606	-0.251423	0.206487	0.999881	-0.421274	0.102431	0.999767	-0.214603	0.450992	0.999628	0.135066
ENSMUSG00000002221	Paxip1	55982	PAX interacting (with transcription-activation domain) protein 1	-0.0307789	0.86905	0.999942	-0.0779521	0.726424	0.999962				-0.0618656	0.772102	0.999992	-0.133032	0.4689	0.999964	-0.222658	0.237563	0.999931	0.11602	0.562496	0.999991	-0.0368845	0.8271	0.999945	-0.353458	0.0486079	0.999944	0.088241	0.686208	0.999996	0.117853	0.57635	0.999897	0.0060996	0.953268	0.999606	-0.377097	0.0702152	0.999881	-0.0662364	0.717304	0.999767	0.0889196	0.768686	0.999628	0.129008
ENSMUSG00000002222	Rmnd5a	68477	required for meiotic nuclear division 5 homolog A	-0.100145	0.632462	0.999942	0.0350835	0.868182	0.999962	0.371598	0.367472	0.997065	0.111912	0.540765	0.999992	-0.0330861	0.845351	0.999964	0.00848108	0.969327	0.999931	-0.0520268	0.794118	0.999991	-0.0495813	0.788773	0.999945	0.147265	0.505788	0.999944	0.0763936	0.699945	0.999996	0.248868	0.281989	0.999897	-0.0578247	0.733037	0.999606	-0.0877446	0.632764	0.999881	-0.0202121	0.884965	0.999767	-0.579337	0.0351146	0.999628	-0.182016
ENSMUSG00000002227	Mov10	17454	Mov10 RISC complex RNA helicase	0.116976	0.643362	0.999942	0.050497	0.821116	0.999962	-0.289085	0.477687	0.997065	0.0462734	0.852759	0.999992	0.0760624	0.717575	0.999964	0.310058	0.149872	0.999931	0.144341	0.512536	0.999991	-0.00665513	0.952489	0.999945	0.200919	0.380823	0.999944	0.231645	0.272231	0.999996	-0.101798	0.628559	0.999897	-0.0399004	0.872323	0.999606	0.113976	0.583335	0.999881				-0.110653	0.634811	0.999628	0.229168
ENSMUSG00000002250	Ppard	19015	peroxisome proliferator activator receptor delta	0.119665	0.618285	0.999942	0.125761	0.58436	0.999962	-0.0991969	0.816175	0.997065	0.214111	0.364682	0.999992	0.289423	0.228527	0.999964				0.287816	0.2674	0.999991	0.286568	0.242152	0.999945				0.0810408	0.78781	0.999996	0.0446898	0.835428	0.999897	0.236422	0.185957	0.999606	0.102137	0.557009	0.999881				-0.0845695	0.735772	0.999628	0.100876
ENSMUSG00000002257	Def6	23853	differentially expressed in FDCP 6	0.126873	0.44904	0.999942	0.153697	0.374727	0.999962	0.00874765	0.986084	0.99807	0.0422104	0.793352	0.999992	0.14063	0.375104	0.999964	0.0917895	0.593851	0.999931	0.136805	0.410274	0.999991	0.0564682	0.750242	0.999945	0.0587057	0.716828	0.999944	0.160088	0.345049	0.999996	-0.0113676	0.94698	0.999897	0.211129	0.306901	0.999606	0.0977167	0.557393	0.999881	0.181982	0.530744	0.999767	0.0220783	0.945703	0.999628	-0.00425051
ENSMUSG00000002274	Metrn	70083	meteorin, glial cell differentiation regulator	-0.15896	0.415758	0.999942	-0.353141	0.0642427	0.999962	0.642103	0.107881	0.997065	-0.129722	0.515139	0.999992	-0.0161027	0.931459	0.999964	-0.247324	0.185345	0.999931	0.0364866	0.83016	0.999991	-0.190967	0.353755	0.999945	-0.309356	0.0803293	0.999944	-0.0115349	0.955479	0.999996	0.175214	0.380884	0.999897	0.0896476	0.677378	0.999606	0.148503	0.420833	0.999881	-0.0923815	0.76483	0.999767	-0.0136308	0.971788	0.999628	0.276514
ENSMUSG00000002279	Lmf1	76483	lipase maturation factor 1	0.152933	0.419891	0.999942	0.0828712	0.734492	0.999962	-0.45278	0.220641	0.997065	0.115169	0.617921	0.999992	0.215604	0.316511	0.999964	0.101038	0.653082	0.999931	0.0842217	0.693983	0.999991	0.130448	0.624246	0.999945	-0.117976	0.623727	0.999944	0.0343307	0.885989	0.999996	0.053555	0.807471	0.999897	0.149271	0.510725	0.999606	0.0296991	0.924296	0.999881	0.190776	0.500948	0.999767	0.028082	0.975149	0.999628	-0.00167026
ENSMUSG00000002280	Ciao3	67563	cytosolic iron-sulfur assembly component 3	0.0360512	0.832384	0.999942	0.21214	0.270564	0.999962	0.320283	0.364983	0.997065	0.0609081	0.709999	0.999992	0.126301	0.479726	0.999964	0.164094	0.477713	0.999931	0.26524	0.14895	0.999991	0.249294	0.253005	0.999945	0.0555659	0.78391	0.999944	0.155847	0.380103	0.999996	0.0288367	0.904214	0.999897	0.3039	0.120743	0.999606	0.0288507	0.869147	0.999881	-0.149564	0.526197	0.999767	0.0552994	0.834103	0.999628	0.122281
ENSMUSG00000002289	Angptl4	57875	angiopoietin-like 4										-0.0723554	0.768399	0.999992	0.158752	0.529214	0.999964	-0.217686	0.471957	0.999931	0.29272	0.260218	0.999991				-0.128073	0.602302	0.999944	-0.0317755	0.898684	0.999996	-0.452189	0.0376462	0.999897	-0.114972	0.625636	0.999606				-0.0219423	0.949344	0.999767	0.0573477	0.823442	0.999628
ENSMUSG00000002297	Dbf4	27214	DBF4 zinc finger	0.116573	0.530581	0.999942	0.1258	0.505146	0.999962	-0.503885	0.123797	0.997065	-0.0772594	0.651016	0.999992	-0.0106373	0.945962	0.999964	0.185972	0.309094	0.999931	0.193404	0.222037	0.999991	0.215913	0.289849	0.999945	0.0312432	0.841467	0.999944	0.0485191	0.746209	0.999996	0.177741	0.339806	0.999897	0.0322015	0.86055	0.999606	0.14723	0.371685	0.999881	-0.119725	0.686389	0.999767	0.109417	0.681879	0.999628	-0.244693
ENSMUSG00000002307	Daxx	13163	Fas death domain-associated protein	-0.00462658	0.973031	0.999942	0.164666	0.383736	0.999962	-0.0384003	0.924667	0.99807	0.0608537	0.732274	0.999992	-0.0552422	0.771498	0.999964	-0.268433	0.172	0.999931	0.0413518	0.835773	0.999991	-0.038573	0.874572	0.999945	-0.0153375	0.927056	0.999944	0.208282	0.254345	0.999996	-0.310238	0.251351	0.999897	-0.0714794	0.759094	0.999606	-0.0479962	0.811771	0.999881	-0.537493	0.0441741	0.999767	0.158506	0.613656	0.999628	-0.0755227
ENSMUSG00000002308	Cd320	54219	CD320 antigen	0.0721467	0.666085	0.999942	-0.36042	0.0628804	0.999962	-0.351236	0.378944	0.997065	-0.0141587	0.924632	0.999992	-0.06746	0.663182	0.999964	0.0361905	0.828134	0.999931	-0.135705	0.461837	0.999991	0.0371441	0.850049	0.999945	0.0743589	0.693526	0.999944	-0.0114451	0.943261	0.999996	0.218339	0.241455	0.999897	0.209501	0.258442	0.999606	-0.106628	0.564196	0.999881	-0.0272851	0.985081	0.999767	-0.129002	0.652816	0.999628	0.310458
ENSMUSG00000002319	Ipo4	75751	importin 4	-0.463589	0.00975089	0.999942	-0.430198	0.0399788	0.999962				-0.104067	0.63346	0.999992	-0.238473	0.316994	0.999964	-0.233186	0.300129	0.999931	0.139579	0.586765	0.999991	-0.336539	0.128847	0.999945	-0.402842	0.0522903	0.999944	0.0941419	0.685217	0.999996	-0.176007	0.486402	0.999897	-0.140726	0.561176	0.999606	-0.415253	0.0415314	0.999881	0.322969	0.173276	0.999767	-0.356616	0.215489	0.999628
ENSMUSG00000002320	Tm9sf1	74140	transmembrane 9 superfamily member 1													-0.0137279	0.972872	0.999964	-0.440513	0.0277951	0.999931	0.0812322	0.766855	0.999991				-0.249236	0.244538	0.999944	-0.203554	0.382795	0.999996	0.231721	0.350866	0.999897	0.0990557	0.779175	0.999606	0.0713293	0.842028	0.999881				-0.491374	0.0886867	0.999628	0.20095
ENSMUSG00000002324	Rec8	56739	REC8 meiotic recombination protein	0.241171	0.211317	0.999942	0.0222842	0.915743	0.999962	-0.0869147	0.841028	0.997065	0.204797	0.308612	0.999992	0.257507	0.25144	0.999964	0.055767	0.808862	0.999931	-0.0409161	0.806839	0.999991	-0.172338	0.428976	0.999945	0.225321	0.26435	0.999944	0.0183438	0.922393	0.999996							-0.182197	0.394639	0.999881	-0.362012	0.139951	0.999767	-0.353297	0.258456	0.999628
ENSMUSG00000002325	Irf9	16391	interferon regulatory factor 9	0.220619	0.185389	0.999942	0.31866	0.0759892	0.999962	-0.148187	0.717821	0.997065	0.304109	0.063914	0.999992	0.160952	0.310372	0.999964	0.177336	0.328342	0.999931	0.041333	0.825606	0.999991	0.25255	0.166177	0.999945	0.103547	0.56652	0.999944	0.291161	0.101424	0.999996	0.159625	0.474761	0.999897	0.351179	0.0845277	0.999606	0.371134	0.0744267	0.999881	0.193975	0.491527	0.999767	0.143114	0.605395	0.999628	0.15971
ENSMUSG00000002326	Gmpr2	105446	guanosine monophosphate reductase 2	0.068172	0.721095	0.999942	0.164268	0.412409	0.999962	0.0380639	0.93426	0.99807	0.185364	0.380219	0.999992	0.28529	0.140225	0.999964	0.17065	0.404445	0.999931	0.102394	0.60399	0.999991	0.273512	0.164074	0.999945	-0.146581	0.480111	0.999944	-0.0340367	0.854772	0.999996	0.231555	0.313412	0.999897	0.0434795	0.852306	0.999606	0.10022	0.622684	0.999881	0.135641	0.629253	0.999767	0.798621	0.00556948	0.999628	0.23641
ENSMUSG00000002329	Mdp1	67881	magnesium-dependent phosphatase 1	-0.0110164	0.95982	0.999942	0.0521143	0.786174	0.999962	-0.243936	0.531542	0.997065	-0.0323432	0.867406	0.999992	0.0125848	0.938775	0.999964	-0.0484764	0.798895	0.999931	-0.0154089	0.936513	0.999991	-0.155396	0.474703	0.999945	-0.116709	0.539763	0.999944	-0.0358971	0.86749	0.999996	0.158003	0.412647	0.999897	-0.0952398	0.678415	0.999606	-0.0350996	0.841821	0.999881	0.164917	0.573375	0.999767	0.557382	0.0407291	0.999628	0.244267
ENSMUSG00000002332	Dhrs1	52585	dehydrogenase/reductase (SDR family) member 1	0.00959953	0.953282	0.999942	0.0305528	0.885855	0.999962	0.00144879	0.97201	0.99807	0.0632022	0.762457	0.999992	0.244331	0.227749	0.999964	0.121042	0.514172	0.999931	0.0507868	0.806075	0.999991	0.171873	0.369314	0.999945	0.167752	0.359514	0.999944	-0.0049418	0.977649	0.999996	0.271322	0.212452	0.999897	0.0320813	0.876046	0.999606	0.24715	0.167878	0.999881	0.106946	0.639429	0.999767	-0.105908	0.676302	0.999628	-0.117105
ENSMUSG00000002342	Tmem161a	234371	transmembrane protein 161A	-0.027003	0.898453	0.999942	-0.0871339	0.654603	0.999962	0.618431	0.0746385	0.997065	-0.148995	0.373845	0.999992	0.160753	0.361674	0.999964	-0.184175	0.366449	0.999931	-0.0959465	0.627944	0.999991	0.119071	0.592325	0.999945	0.032079	0.897125	0.999944	0.0328484	0.87112	0.999996	0.0943109	0.68448	0.999897	-0.215632	0.316237	0.999606	0.308515	0.117042	0.999881	0.141444	0.608851	0.999767	0.100568	0.75766	0.999628	0.295538
ENSMUSG00000002343	Armc6	76813	armadillo repeat containing 6													-0.177384	0.398994	0.999964	-0.27667	0.219056	0.999931	-0.14883	0.514789	0.999991				0.148881	0.530796	0.999944	-0.128259	0.601962	0.999996	-0.00201486	0.987342	0.999897	-0.224892	0.218453	0.999606	0.116678	0.67716	0.999881	-0.085909	0.639904	0.999767	0.323014	0.289104	0.999628
ENSMUSG00000002345	Borcs8	72368	BLOC-1 related complex subunit 8	0.00307092	0.983391	0.999942	0.199024	0.287	0.999962	0.363276	0.366367	0.997065	0.0621397	0.73059	0.999992	0.0786444	0.62037	0.999964	0.00137294	0.98797	0.999931	0.140449	0.409476	0.999991	-0.304581	0.15235	0.999945	-0.00647216	0.984323	0.999944	0.075341	0.667694	0.999996	-0.218298	0.294466	0.999897	0.162051	0.385694	0.999606	0.158758	0.380279	0.999881	0.227781	0.417812	0.999767	0.260511	0.350012	0.999628	0.37662
ENSMUSG00000002346	Slc25a42	73095	solute carrier family 25, member 42																																											-0.0895242	0.700363	0.999628
ENSMUSG00000002365	Snx9	66616	sorting nexin 9	0.198364	0.35321	0.999942	-0.0203001	0.919409	0.999962	0.254873	0.456103	0.997065	0.0343773	0.847244	0.999992	0.0475455	0.780216	0.999964	-0.0954363	0.613608	0.999931	-0.0132457	0.96031	0.999991	0.274756	0.184946	0.999945	-0.270069	0.198889	0.999944	-6.84567e-06	0.995732	0.999996	-0.21417	0.29879	0.999897	-0.174366	0.399702	0.999606	-0.000140838	0.997997	0.999881	0.0383023	0.914792	0.999767	-0.0528731	0.828232	0.999628	-0.153158
ENSMUSG00000002372	Ranbp3	71810	RAN binding protein 3	-0.0474205	0.820454	0.999942	-0.24847	0.279967	0.999962	-0.218024	0.542086	0.997065	-0.0122799	0.956296	0.999992	-0.160618	0.463386	0.999964	-0.0223026	0.910229	0.999931	0.0151955	0.957489	0.999991	-0.0838232	0.702121	0.999945	-0.232041	0.253693	0.999944	0.0208197	0.935605	0.999996	0.112486	0.62164	0.999897	0.0797637	0.751153	0.999606	-0.0151915	0.916606	0.999881	0.204966	0.620887	0.999767	-0.214957	0.438903	0.999628	0.0257737
ENSMUSG00000002379	Ndufa11	69875	NADH:ubiquinone oxidoreductase subunit A11	-0.0332	0.870976	0.999942	-0.0284003	0.892008	0.999962	0.567082	0.169828	0.997065	-0.0752239	0.712769	0.999992	-0.0828115	0.694627	0.999964	-0.0764599	0.690737	0.999931	-0.018515	0.923825	0.999991	-0.0997651	0.627949	0.999945	-0.0727203	0.719093	0.999944	-0.119171	0.567913	0.999996	-0.0249312	0.892735	0.999897	0.0371908	0.841073	0.999606	-0.0437097	0.829468	0.999881	0.0978888	0.694668	0.999767	0.130039	0.608418	0.999628	-0.128684
ENSMUSG00000002393	Nr2f6	13864	nuclear receptor subfamily 2, group F, member 6	-0.0451283	0.833802	0.999942							0.260086	0.178895	0.999992	0.055335	0.762812	0.999964	-0.143772	0.531979	0.999931	-0.106446	0.579004	0.999991				-0.133901	0.549596	0.999944	-0.163749	0.467635	0.999996	0.135531	0.520266	0.999897	-0.11393	0.558062	0.999606	0.0630425	0.799765	0.999881							0.000951286
ENSMUSG00000002395	Use1	67023	unconventional SNARE in the ER 1 homolog (S. cerevisiae)	-0.0327643	0.865661	0.999942	-0.0385741	0.84486	0.999962	-0.361372	0.355195	0.997065	-0.0475916	0.781155	0.999992	-0.0491191	0.762557	0.999964	-0.0730349	0.640245	0.999931	-0.0145338	0.928336	0.999991	-0.10686	0.559254	0.999945	-0.160824	0.313453	0.999944	-0.0794713	0.650239	0.999996	-0.137315	0.466762	0.999897	-0.040314	0.833008	0.999606	-0.237996	0.189634	0.999881	-0.359511	0.143913	0.999767	-0.183758	0.488815	0.999628	0.0628609
ENSMUSG00000002396	Ocel1	77090	occludin/ELL domain containing 1	0.264724	0.214773	0.999942	0.121743	0.546483	0.999962	-0.537919	0.148858	0.997065	0.215712	0.23313	0.999992	0.0550026	0.748432	0.999964	0.185362	0.351774	0.999931	-0.0373892	0.842701	0.999991	-0.141324	0.504572	0.999945	-0.0239443	0.913136	0.999944	-0.0156936	0.932538	0.999996	0.0530506	0.795583	0.999897	-0.115551	0.657171	0.999606	-0.150915	0.442923	0.999881	0.147024	0.541587	0.999767	0.282546	0.372897	0.999628	0.0298193
ENSMUSG00000002409	Dyrk1b	13549	dual-specificity tyrosine-(Y)-phosphorylation regulated kinase 1b	0.178539	0.369237	0.999942	-0.265201	0.219587	0.999962				0.307934	0.138101	0.999992										0.658064	0.00389335	0.999945	0.459417	0.029262	0.999944	0.199107	0.425449	0.999996	-0.201848	0.296531	0.999897				-0.174444	0.608355	0.999881	-0.112487	0.504812	0.999767	-0.0440516	0.967435	0.999628	0.246906
ENSMUSG00000002413	Braf	109880	Braf transforming gene	-0.032891	0.870434	0.999942	0.173679	0.462413	0.999962	-0.187282	0.630551	0.997065	0.0261721	0.902675	0.999992	-0.115131	0.588621	0.999964	0.137872	0.443622	0.999931	-0.216601	0.24927	0.999991	-0.279552	0.156079	0.999945	0.0817814	0.704742	0.999944	-0.102107	0.561204	0.999996	-0.0888397	0.709577	0.999897	0.141115	0.536723	0.999606	0.0664604	0.74886	0.999881	0.222655	0.45312	0.999767	-0.249288	0.37931	0.999628	0.0231924
ENSMUSG00000002416	Ndufb2	68198	NADH:ubiquinone oxidoreductase subunit B2	-0.0194633	0.918885	0.999942	-0.0236646	0.914378	0.999962	0.637092	0.124036	0.997065	-0.0686316	0.70578	0.999992	0.0153257	0.932266	0.999964	-0.0325321	0.85933	0.999931	-0.030438	0.866271	0.999991	-0.0307723	0.872995	0.999945	-0.0416112	0.824312	0.999944	-0.0537756	0.784042	0.999996	-0.0336	0.863914	0.999897	0.0642053	0.732961	0.999606	-0.0581451	0.756002	0.999881	0.0817958	0.743783	0.999767	-0.051027	0.840137	0.999628	0.117593
ENSMUSG00000002428	Hltf	20585	helicase-like transcription factor	0.149398	0.396849	0.999942	0.0319403	0.868563	0.999962	-0.324452	0.386834	0.997065	0.202883	0.217433	0.999992	0.133307	0.406276	0.999964	-0.0192314	0.909712	0.999931	0.298039	0.103583	0.999991	-0.152341	0.412787	0.999945	-0.0765091	0.650528	0.999944	0.0901517	0.60952	0.999996	0.28877	0.175763	0.999897	-0.113152	0.587464	0.999606	0.246904	0.218245	0.999881	-0.295938	0.386777	0.999767	-0.266894	0.361677	0.999628	-0.0749563
ENSMUSG00000002455	Prpf6	68879	pre-mRNA splicing factor 6	-0.0202819	0.908888	0.999942	0.191905	0.252917	0.999962	-0.305404	0.456288	0.997065	0.0337963	0.821528	0.999992	0.172243	0.309217	0.999964	-0.1821	0.266534	0.999931	0.131916	0.41046	0.999991	0.181992	0.346112	0.999945	-0.0601755	0.732603	0.999944	0.157972	0.315353	0.999996	0.116826	0.560872	0.999897	0.158403	0.415081	0.999606	0.147002	0.399436	0.999881	0.245787	0.394573	0.999767	0.204955	0.442986	0.999628	0.181279
ENSMUSG00000002458	Rgs19	56470	regulator of G-protein signaling 19	0.0051499	0.975742	0.999942	-0.029121	0.879415	0.999962	-0.0708187	0.862651	0.997065	0.0141634	0.935025	0.999992	0.0257237	0.885082	0.999964	0.111177	0.51778	0.999931	0.0529496	0.751802	0.999991	0.0983935	0.619672	0.999945	0.0141745	0.947702	0.999944	0.0647762	0.696145	0.999996	0.0390356	0.829829	0.999897	-0.0711128	0.70103	0.999606	0.105198	0.551311	0.999881	0.157007	0.562028	0.999767	-0.152385	0.599846	0.999628	-0.268215
ENSMUSG00000002477	Snrpd1	20641	small nuclear ribonucleoprotein D1	-0.177659	0.446728	0.999942	-0.0930745	0.676001	0.999962	0.500349	0.228701	0.997065	-0.0933076	0.678849	0.999992	-0.0691125	0.758815	0.999964	-0.104304	0.591872	0.999931	0.0334846	0.867784	0.999991	-0.103317	0.60008	0.999945	-0.0965732	0.622371	0.999944	-0.100905	0.617197	0.999996	0.00841125	0.966782	0.999897	-0.0389434	0.837451	0.999606	0.0120558	0.94651	0.999881	0.260326	0.302749	0.999767	0.195985	0.469738	0.999628	0.191915
ENSMUSG00000002486	Tchp	77832	trichoplein, keratin filament binding	0.0396789	0.84731	0.999942	0.28904	0.186961	0.999962	-0.105892	0.74959	0.997065	-0.0436667	0.810315	0.999992	0.215017	0.283509	0.999964	0.168516	0.406406	0.999931	0.0772142	0.708692	0.999991	0.420028	0.0529391	0.999945	-0.149479	0.477282	0.999944	-0.208688	0.28461	0.999996	0.22734	0.371891	0.999897	0.18886	0.403219	0.999606	0.080324	0.750794	0.999881	0.368858	0.146513	0.999767	-0.183534	0.535983	0.999628	-0.126499
ENSMUSG00000002489	Tiam1	21844	T cell lymphoma invasion and metastasis 1	-0.00506442	0.98866	0.999942	0.103927	0.697025	0.999962	-0.0698981	0.860496	0.997065	-0.183787	0.30289	0.999992	0.0580066	0.797015	0.999964	-0.209697	0.382353	0.999931	-0.0274874	0.867741	0.999991	0.24063	0.314131	0.999945	0.10444	0.573725	0.999944	-0.149811	0.425848	0.999996	-0.071642	0.737193	0.999897	-0.333618	0.102119	0.999606	-0.0452352	0.866859	0.999881	0.124866	0.590315	0.999767	-0.133937	0.624319	0.999628	0.158258
ENSMUSG00000002496	Tsc2	22084	TSC complex subunit 2	0.0464215	0.823635	0.999942	0.0242409	0.942645	0.999962				0.100427	0.675337	0.999992	0.132967	0.599058	0.999964	0.0141617	0.978625	0.999931	-0.19372	0.39375	0.999991	-0.139036	0.527442	0.999945	-0.0506285	0.785336	0.999944	-0.252956	0.245861	0.999996	-0.130829	0.538499	0.999897	0.105094	0.606791	0.999606	-0.086425	0.638806	0.999881	0.0945326	0.723722	0.999767	0.260416	0.437466	0.999628	0.0115219
ENSMUSG00000002504	Slc9a3r2	65962	solute carrier family 9 (sodium/hydrogen exchanger), member 3 regulator 2	0.182681	0.39451	0.999942	-0.0759408	0.841325	0.999962				-0.113971	0.657949	0.999992	0.102827	0.626344	0.999964	0.0366183	0.818146	0.999931	-0.16696	0.468466	0.999991							-0.0917057	0.667297	0.999996							0.399723	0.0425411	0.999881
ENSMUSG00000002524	Puf60	67959	poly-U binding splicing factor 60	-0.00865406	0.967679	0.999942	-0.0441946	0.826962	0.999962	0.288706	0.459295	0.997065	0.179904	0.343918	0.999992	0.0771369	0.706605	0.999964	0.139789	0.511309	0.999931	0.110734	0.588391	0.999991	-0.135684	0.537471	0.999945	0.121903	0.524487	0.999944	0.077215	0.672754	0.999996	0.280444	0.145213	0.999897	0.177775	0.330509	0.999606	0.129206	0.503736	0.999881	0.211581	0.447798	0.999767	0.242493	0.366295	0.999628	-0.230954
ENSMUSG00000002546	Golga2	99412	golgi autoantigen, golgin subfamily a, 2	0.161894	0.477564	0.999942	-0.00263216	0.97304	0.999962	-0.441594	0.194579	0.997065	0.162671	0.409888	0.999992	-0.0190111	0.923595	0.999964	0.237774	0.259192	0.999931	0.118069	0.584536	0.999991	-0.216158	0.356962	0.999945	-0.0745428	0.72774	0.999944	0.0635632	0.728058	0.999996	-0.078241	0.718257	0.999897	0.202176	0.314479	0.999606	0.110421	0.573144	0.999881	-0.230432	0.336051	0.999767	-0.161892	0.546326	0.999628	-0.098298
ENSMUSG00000002550	Uck1	22245	uridine-cytidine kinase 1	-0.0724774	0.684678	0.999942	-0.0607804	0.74382	0.999962	0.467495	0.216005	0.997065	0.160921	0.3368	0.999992	-0.0237737	0.90227	0.999964	0.098368	0.618523	0.999931	0.0812497	0.684699	0.999991	-0.125305	0.578986	0.999945	0.104769	0.631904	0.999944	-0.0244783	0.884979	0.999996	-0.125332	0.609167	0.999897	0.101283	0.689905	0.999606	-0.0977584	0.708226	0.999881	-0.172731	0.501947	0.999767	0.253131	0.354362	0.999628	0.0645801
ENSMUSG00000002565	Scin	20259	scinderin																																								-0.302132	0.251425	0.999767	0.024958	0.914408	0.999628
ENSMUSG00000002580	Mien1	103742	migration and invasion enhancer 1	0.0324049	0.847088	0.999942	-0.0121449	0.949871	0.999962	0.298795	0.450016	0.997065	-0.00538765	0.9754	0.999992	-0.0247347	0.877192	0.999964	0.1243	0.443575	0.999931	0.000105045	0.997908	0.999991	-0.0218577	0.918592	0.999945	0.0668704	0.705124	0.999944	0.0867175	0.61482	0.999996	0.0918457	0.600286	0.999897	-0.162446	0.37105	0.999606	0.0392557	0.822914	0.999881	-0.03612	0.930956	0.999767	0.364247	0.142304	0.999628	-0.251281
ENSMUSG00000002603	Tgfb1	21803	transforming growth factor, beta 1	-0.0449216	0.797088	0.999942	-0.0401577	0.824077	0.999962	-0.160246	0.688129	0.997065	0.0234263	0.879653	0.999992	0.067141	0.664178	0.999964	0.204664	0.217169	0.999931	0.113989	0.502929	0.999991	0.111823	0.546486	0.999945	-0.0567781	0.73624	0.999944	0.0132162	0.935228	0.999996	0.143925	0.48006	0.999897	0.0701311	0.702906	0.999606	0.0570343	0.750681	0.999881	0.261156	0.27996	0.999767	0.162271	0.533012	0.999628	0.0529933
ENSMUSG00000002608	Ccdc97	52132	coiled-coil domain containing 97	-0.0430639	0.814533	0.999942	-0.0104975	0.949424	0.999962	-0.187874	0.617442	0.997065	0.143641	0.465844	0.999992	0.066729	0.738968	0.999964	0.00172067	0.999318	0.999931	0.0748868	0.733061	0.999991	-0.107814	0.623051	0.999945	0.0821152	0.697865	0.999944	-0.145316	0.50396	0.999996	0.174769	0.408701	0.999897	0.141746	0.430741	0.999606	-0.104278	0.69154	0.999881	0.0910887	0.780249	0.999767	0.119103	0.757662	0.999628	0.15105
ENSMUSG00000002617	Zfp40	22700	zinc finger protein 40	-0.0977836	0.623923	0.999942	-0.228985	0.271543	0.999962	-0.478379	0.171667	0.997065	-0.0482585	0.787979	0.999992	-0.00652672	0.960436	0.999964	0.170059	0.441522	0.999931	0.0485209	0.839944	0.999991	0.00286535	0.979184	0.999945	0.0484509	0.837656	0.999944	0.116312	0.608976	0.999996	-0.401143	0.0901092	0.999897				0.319985	0.15127	0.999881	0.16095	0.433937	0.999767	-0.042262	0.838752	0.999628	-0.0987301
ENSMUSG00000002625	Akap8l	54194	A kinase (PRKA) anchor protein 8-like	0.213265	0.179451	0.999942	0.169433	0.330599	0.999962	-0.0471744	0.90908	0.99807	0.061408	0.687387	0.999992	0.153945	0.329413	0.999964	0.278059	0.133087	0.999931	-0.0606907	0.733226	0.999991	-0.00247438	0.991239	0.999945	0.256203	0.146292	0.999944	0.35059	0.0549737	0.999996	-0.174718	0.38001	0.999897	-0.0130847	0.927309	0.999606	0.33517	0.109016	0.999881	-0.211756	0.466125	0.999767	-0.242077	0.380149	0.999628	0.0680938
ENSMUSG00000002635	Pdcd2l	68079	programmed cell death 2-like	0.0280131	0.871948	0.999942	-0.00422808	0.996632	0.999962	0.422989	0.28773	0.997065	0.0253164	0.893661	0.999992	-0.00891279	0.964713	0.999964	0.237261	0.217211	0.999931	0.308441	0.0820287	0.999991	-0.270038	0.201736	0.999945	0.135938	0.474514	0.999944	0.17223	0.345777	0.999996	0.0259017	0.894057	0.999897	0.160778	0.407233	0.999606	0.0277773	0.872447	0.999881	0.472196	0.0969091	0.999767	0.0481961	0.847213	0.999628	-0.134906
ENSMUSG00000002658	Gtf2f1	98053	general transcription factor IIF, polypeptide 1	0.122435	0.502609	0.999942	-0.0398464	0.869188	0.999962	-0.228919	0.602779	0.997065	-0.0198847	0.920677	0.999992	0.0654466	0.703716	0.999964	0.0590436	0.704512	0.999931	0.105079	0.543103	0.999991	-0.177142	0.368236	0.999945	0.00171446	0.989564	0.999944	0.0997123	0.571651	0.999996	0.286813	0.147771	0.999897	0.13278	0.478328	0.999606	0.203453	0.25345	0.999881	-0.15371	0.570039	0.999767	0.277324	0.310889	0.999628	-0.0658294
ENSMUSG00000002660	Clpp	53895	caseinolytic mitochondrial matrix peptidase proteolytic subunit	-0.132121	0.454509	0.999942	-0.0680043	0.72687	0.999962	-0.262675	0.505859	0.997065	-0.0825417	0.632367	0.999992	-0.0514386	0.748572	0.999964	-0.11571	0.469739	0.999931	-0.00663699	0.970519	0.999991	-0.0182512	0.923697	0.999945	-0.170105	0.331134	0.999944	-0.0399642	0.797432	0.999996	0.0113792	0.949207	0.999897	0.00520547	0.971791	0.999606	-0.0386466	0.834909	0.999881	0.165303	0.531546	0.999767	0.131766	0.596021	0.999628	0.127121
ENSMUSG00000002661	Alkbh7	66400	alkB homolog 7	-0.0749369	0.661445	0.999942	-0.0966338	0.594625	0.999962	-0.366144	0.363794	0.997065	0.0124675	0.943115	0.999992	0.00201693	0.990717	0.999964	-0.0619277	0.729626	0.999931	0.156607	0.404587	0.999991	0.0305409	0.876456	0.999945	-0.0776132	0.692709	0.999944	0.0255313	0.882254	0.999996	-0.155045	0.431242	0.999897	-0.11386	0.573719	0.999606	-0.0492999	0.776869	0.999881	-0.134431	0.645848	0.999767	0.202233	0.44884	0.999628	0.130514
ENSMUSG00000002668	Dennd1c	70785	DENN/MADD domain containing 1C	0.0899986	0.637365	0.999942	0.177025	0.430277	0.999962	-0.346294	0.375992	0.997065	0.0789776	0.714987	0.999992	-0.0451925	0.829666	0.999964	0.329842	0.154752	0.999931	0.11043	0.615528	0.999991	0.197576	0.365943	0.999945	0.532664	0.0348639	0.999944	0.276235	0.162779	0.999996	-0.459152	0.0410554	0.999897	-0.0276347	0.952646	0.999606	0.0307669	0.909093	0.999881	0.0353196	0.82751	0.999767				0.0373433
ENSMUSG00000002679	Med6	69792	mediator complex subunit 6	0.150178	0.473117	0.999942	0.113723	0.572548	0.999962	-0.108422	0.768749	0.997065	-0.0407942	0.866199	0.999992	-0.0388806	0.849163	0.999964	-0.0466618	0.814087	0.999931	0.171039	0.380636	0.999991	0.339424	0.104566	0.999945	0.0314399	0.863014	0.999944	0.317196	0.0915622	0.999996	0.26592	0.277996	0.999897	-0.192035	0.445684	0.999606	0.216263	0.290069	0.999881	-0.198425	0.616624	0.999767	0.0539463	0.844304	0.999628	-0.139675
ENSMUSG00000002699	Lcp2	16822	lymphocyte cytosolic protein 2	-0.0329084	0.861355	0.999942	0.0178099	0.930899	0.999962	0.107785	0.795258	0.997065	-0.105625	0.573299	0.999992	-0.0353458	0.851829	0.999964	-0.0256715	0.877246	0.999931	-0.0282585	0.88899	0.999991	0.0984371	0.651892	0.999945	-0.134189	0.455604	0.999944	-0.215789	0.354819	0.999996	-0.208973	0.356767	0.999897	-0.230135	0.460322	0.999606	0.173988	0.367944	0.999881	0.00553512	0.955584	0.999767	-0.405326	0.166131	0.999628	-0.0980228
ENSMUSG00000002718	Cse1l	110750	chromosome segregation 1-like (S. cerevisiae)	-0.0664391	0.704085	0.999942	-0.0521898	0.777814	0.999962	0.0673666	0.870325	0.997065	-0.234614	0.183738	0.999992	-0.0109355	0.946691	0.999964	-0.287409	0.124229	0.999931	-0.16593	0.351123	0.999991	0.270011	0.211209	0.999945	-0.0537187	0.766974	0.999944	-0.177022	0.263296	0.999996	-0.0301767	0.895393	0.999897	-0.0982203	0.663381	0.999606	-0.144097	0.456751	0.999881	-0.354514	0.206453	0.999767	-0.0860571	0.747258	0.999628	0.201147
ENSMUSG00000002728	Naa20	67877	N(alpha)-acetyltransferase 20, NatB catalytic subunit	-0.00189548	0.994776	0.999942	-0.0201974	0.929628	0.999962	0.0234176	0.938411	0.99807	0.0225355	0.899017	0.999992	-0.012338	0.943538	0.999964	0.0244659	0.884163	0.999931	0.0475511	0.786536	0.999991	-0.0239788	0.904645	0.999945	-0.0682291	0.685796	0.999944	-0.0472055	0.797329	0.999996	0.0263246	0.88325	0.999897	-0.0239978	0.92086	0.999606	-0.146286	0.427551	0.999881	0.17464	0.530446	0.999767	0.152449	0.578967	0.999628	0.019531
ENSMUSG00000002731	Prkra	23992	protein kinase, interferon inducible double stranded RNA dependent activator	0.100783	0.651037	0.999942	0.0916795	0.684372	0.999962	0.448923	0.265977	0.997065	-0.00172909	0.994694	0.999992	0.0938738	0.624053	0.999964	0.200267	0.243222	0.999931	0.198326	0.292445	0.999991	0.17259	0.409085	0.999945	0.0373743	0.837307	0.999944	0.201209	0.307545	0.999996	0.18997	0.384757	0.999897	0.206612	0.316612	0.999606	0.0351167	0.825143	0.999881	0.20174	0.45149	0.999767	0.11655	0.680707	0.999628	-0.0625253
ENSMUSG00000002732	Fkbp7	14231	FK506 binding protein 7	0.117845	0.539121	0.999942	0.140918	0.551598	0.999962	0.0630243	0.787912	0.997065	0.0261684	0.892071	0.999992	0.057227	0.785778	0.999964	0.0997915	0.629364	0.999931	0.0639672	0.759159	0.999991	-0.0361266	0.887339	0.999945	-0.0468318	0.836963	0.999944	0.226428	0.292978	0.999996	-0.0512925	0.79063	0.999897	-0.0132715	0.977132	0.999606	0.205756	0.360397	0.999881	0.333111	0.100958	0.999767	-0.147173	0.608712	0.999628
ENSMUSG00000002733	Plekha3	83435	pleckstrin homology domain-containing, family A (phosphoinositide binding specific) member 3	-0.164641	0.420958	0.999942	-0.0030924	0.990499	0.999962	-0.12218	0.700339	0.997065	-0.0949311	0.581184	0.999992	-0.184113	0.281028	0.999964	-0.0529331	0.785897	0.999931	-0.170331	0.451248	0.999991	-0.200956	0.348346	0.999945	-0.24565	0.229851	0.999944	-0.141634	0.486389	0.999996	-0.275749	0.192123	0.999897	-0.134643	0.496669	0.999606	-0.241036	0.240109	0.999881	-0.0937203	0.750169	0.999767	-0.230619	0.389902	0.999628	0.0158515
ENSMUSG00000002741	Ykt6	56418	YKT6 v-SNARE homolog (S. cerevisiae)	-0.241264	0.195444	0.999942	-0.100248	0.610223	0.999962	-0.0786475	0.82019	0.997065	-0.0231035	0.894047	0.999992	-0.147101	0.410079	0.999964	-0.0485812	0.778608	0.999931	-0.234436	0.185586	0.999991	-0.018419	0.918511	0.999945	-0.125573	0.523209	0.999944	-0.0788676	0.677487	0.999996	-0.203406	0.352832	0.999897	0.00562402	0.985756	0.999606	-0.100708	0.704222	0.999881	0.0336198	0.941878	0.999767	-0.288343	0.282342	0.999628	-0.240235
ENSMUSG00000002748	Baz1b	22385	bromodomain adjacent to zinc finger domain, 1B	0.157352	0.476475	0.999942	0.127355	0.578922	0.999962	-0.599233	0.123751	0.997065	0.079963	0.69404	0.999992	0.129829	0.538826	0.999964	-0.0477721	0.809441	0.999931	0.0421346	0.835622	0.999991	0.0900714	0.664637	0.999945	0.0818941	0.654848	0.999944	0.00587489	0.977257	0.999996	-0.250114	0.198787	0.999897	0.0958168	0.659134	0.999606	0.00403133	0.988107	0.999881	-0.0295055	0.903356	0.999767	0.025532	0.933876	0.999628	0.188539
ENSMUSG00000002763	Pex6	224824	peroxisomal biogenesis factor 6	0.103153	0.639128	0.999942	-0.196079	0.363416	0.999962	0.0256505	0.960963	0.99807	-0.0595993	0.790419	0.999992	-0.00553621	0.977347	0.999964	0.0159149	0.958459	0.999931	0.0715904	0.759585	0.999991	0.285059	0.194923	0.999945	0.211179	0.416216	0.999944	-0.072477	0.696547	0.999996	-0.070844	0.740117	0.999897	0.328616	0.190434	0.999606	0.0132145	0.941192	0.999881	-0.168737	0.532048	0.999767	-0.326171	0.248175	0.999628	-0.230011
ENSMUSG00000002767	Mrpl2	27398	mitochondrial ribosomal protein L2	0.0114263	0.953949	0.999942	-0.0916646	0.686296	0.999962	0.144392	0.714846	0.997065	-0.0355792	0.847275	0.999992	-0.0101614	0.95515	0.999964	0.0433668	0.807751	0.999931	-0.0017372	0.99357	0.999991	0.0397502	0.825312	0.999945	-0.118847	0.522254	0.999944	-0.017647	0.930074	0.999996	-0.0345998	0.852144	0.999897	0.0688096	0.71184	0.999606	-0.0521876	0.781079	0.999881	0.238507	0.365078	0.999767	0.0161023	0.944502	0.999628	0.0682468
ENSMUSG00000002768	Mea1	17256	male enhanced antigen 1	-0.0175407	0.923189	0.999942	-0.0481285	0.788416	0.999962	0.794656	0.0520133	0.997065	0.058272	0.717868	0.999992	0.00116706	0.993898	0.999964	0.0182844	0.910271	0.999931	-0.00448969	0.982045	0.999991	-0.225061	0.271105	0.999945	-0.094625	0.595659	0.999944	-0.0287407	0.868473	0.999996	0.143266	0.462851	0.999897	0.126521	0.494617	0.999606	-0.0347311	0.848325	0.999881	0.195829	0.473987	0.999767	0.178547	0.507924	0.999628	-0.00716439
ENSMUSG00000002778	Kdelr1	68137	KDEL (Lys-Asp-Glu-Leu) endoplasmic reticulum protein retention receptor 1	0.0196476	0.925734	0.999942	0.108563	0.617289	0.999962	0.0394315	0.918245	0.99807	0.0911093	0.671325	0.999992	0.0137172	0.949926	0.999964	-0.0626664	0.742984	0.999931	-0.0623285	0.743768	0.999991	-0.0560622	0.785745	0.999945	0.0252125	0.898606	0.999944	0.154271	0.430497	0.999996	0.3335	0.0639344	0.999897	0.0521603	0.773472	0.999606	0.0968136	0.607739	0.999881	0.342747	0.24219	0.999767	0.0614361	0.836004	0.999628	0.519748
ENSMUSG00000002781	Tmem143	70209	transmembrane protein 143	0.0622724	0.743201	0.999942	-0.0166074	0.95542	0.999962	-0.0462839	0.87207	0.997065	-0.0625646	0.7627	0.999992	0.109333	0.596196	0.999964	0.245588	0.259658	0.999931	-0.0236677	0.953437	0.999991	0.350186	0.138085	0.999945	0.41599	0.0425341	0.999944	0.0705008	0.741619	0.999996	0.24862	0.375739	0.999897	-0.204016	0.278336	0.999606	-0.0130351	0.981249	0.999881	0.0183191	0.824039	0.999767	0.171266	0.527678	0.999628	0.118573
ENSMUSG00000002797	Ggct	110175	gamma-glutamyl cyclotransferase	-0.0290281	0.893457	0.999942	-0.144917	0.464851	0.999962	0.251646	0.469121	0.997065	-0.1186	0.499237	0.999992	-0.0369918	0.821636	0.999964	-0.176444	0.346628	0.999931	0.000751871	0.99068	0.999991	0.244072	0.272535	0.999945	-0.133263	0.506255	0.999944	0.0555697	0.778247	0.999996	-0.499412	0.0382778	0.999897	0.183543	0.359346	0.999606	-0.0719463	0.77244	0.999881	0.0436037	0.895943	0.999767	0.122859	0.719358	0.999628	-0.486805
ENSMUSG00000002799	Jag2	16450	jagged 2				-0.54649	0.0889469	0.999962													-0.28918	0.190139	0.999991
ENSMUSG00000002803	Btbd6	399566	BTB (POZ) domain containing 6													-0.112164	0.642499	0.999964	-0.146313	0.492789	0.999931	0.307111	0.180575	0.999991				-0.224218	0.371778	0.999944	0.0138487	0.99452	0.999996	0.0909605	0.673567	0.999897	-0.0678636	0.747632	0.999606	0.128123	0.692772	0.999881				-0.251919	0.267668	0.999628
ENSMUSG00000002804	Nudt14	66174	nudix (nucleoside diphosphate linked moiety X)-type motif 14	0.090622	0.618164	0.999942	0.0358212	0.859006	0.999962	0.5732	0.164204	0.997065	0.0125441	0.950513	0.999992	0.00525934	0.979004	0.999964	0.12235	0.501287	0.999931	0.059901	0.770569	0.999991	-0.230375	0.286003	0.999945	-0.101667	0.582519	0.999944	0.130207	0.50316	0.999996	0.169064	0.383366	0.999897	0.0400838	0.844564	0.999606	-0.0691544	0.747305	0.999881	0.0297844	0.915479	0.999767	0.00837588	0.977209	0.999628	0.00970775
ENSMUSG00000002808	Epdr1	105298	ependymin related protein 1 (zebrafish)																0.493372	0.0162506	0.999931							0.431769	0.0600206	0.999944				-0.230678	0.316487	0.999897				0.204112	0.514467	0.999881	-0.379246	0.149396	0.999767	-0.127543	0.631821	0.999628
ENSMUSG00000002812	Flii	14248	flightless I actin binding protein	-0.0185687	0.921189	0.999942	0.059302	0.780962	0.999962	-0.410144	0.303585	0.997065	-0.000768371	0.996707	0.999992	-0.0608024	0.75108	0.999964	-0.0513273	0.768543	0.999931	0.00158998	0.998098	0.999991	0.0905438	0.663944	0.999945	0.174676	0.412652	0.999944	-0.0359262	0.869375	0.999996	-0.160801	0.456678	0.999897	-0.230263	0.28145	0.999606	-0.0467759	0.808406	0.999881	-0.154534	0.559908	0.999767	-0.117506	0.655604	0.999628	-0.397714
ENSMUSG00000002814	Top3a	21975	topoisomerase (DNA) III alpha	-0.101721	0.643556	0.999942				0.187172	0.56701	0.997065	-0.201864	0.286826	0.999992	-0.0683411	0.743387	0.999964	-0.0904944	0.689235	0.999931	0.0585844	0.78237	0.999991				0.170464	0.447541	0.999944	0.0845998	0.680789	0.999996	-0.0726862	0.824183	0.999897	0.342842	0.16409	0.999606	0.0279484	0.880257	0.999881	-0.0496202	0.871005	0.999767	-0.379936	0.162998	0.999628
ENSMUSG00000002820	Atg4d	235040	autophagy related 4D, cysteine peptidase	0.149072	0.508843	0.999942	0.0834758	0.724704	0.999962	0.309835	0.357972	0.997065	0.184557	0.367408	0.999992	-0.0109646	0.971451	0.999964	0.189725	0.363763	0.999931	0.107262	0.588151	0.999991	0.337946	0.120287	0.999945	-0.163869	0.424183	0.999944	0.0965995	0.625122	0.999996	-0.00159156	0.935669	0.999897	0.0893579	0.719764	0.999606	0.0291153	0.882861	0.999881	-0.414731	0.134947	0.999767	-0.152434	0.653099	0.999628	-0.0739784
ENSMUSG00000002825	Qtrt1	60507	queuine tRNA-ribosyltransferase catalytic subunit 1	0.0507863	0.787674	0.999942	-0.0870562	0.689966	0.999962	0.356427	0.363126	0.997065	-0.10275	0.609928	0.999992	-0.198948	0.317268	0.999964	0.086542	0.670014	0.999931	0.161179	0.394855	0.999991	-0.0232286	0.915558	0.999945	-0.147069	0.530751	0.999944	0.16264	0.437734	0.999996	-0.151418	0.437292	0.999897	0.0596668	0.754746	0.999606	-0.0439886	0.865421	0.999881	0.454094	0.104234	0.999767	0.110794	0.677687	0.999628	0.231311
ENSMUSG00000002833	Hdgfl2	15193	HDGF like 2	-0.00188481	0.983039	0.999942	0.0565765	0.775414	0.999962	0.0131137	0.996613	0.99807	-0.0257	0.884174	0.999992	-0.018763	0.920173	0.999964	-0.138014	0.463317	0.999931	-0.0263185	0.879657	0.999991	-0.107639	0.615892	0.999945	-0.171942	0.351049	0.999944	-0.0568849	0.752017	0.999996	-0.0725346	0.696995	0.999897	-0.02796	0.87513	0.999606	-6.68228e-05	0.98438	0.999881	-0.272234	0.326028	0.999767	-0.0778348	0.776056	0.999628	0.271098
ENSMUSG00000002835	Chaf1a	27221	chromatin assembly factor 1, subunit A (p150)										-0.0653149	0.748535	0.999992	-0.0414603	0.809041	0.999964	-0.185586	0.244023	0.999931	-0.0648484	0.747455	0.999991	0.300484	0.20923	0.999945	0.171832	0.331674	0.999944	0.12109	0.450755	0.999996	0.0336472	0.868043	0.999897	-0.0387414	0.814172	0.999606	-0.176673	0.451924	0.999881	0.275798	0.444385	0.999767	0.0700981	0.798036	0.999628	-0.24635
ENSMUSG00000002844	Adprh	11544	ADP-ribosylarginine hydrolase	0.105304	0.577558	0.999942	0.0813974	0.705582	0.999962	0.293497	0.461643	0.997065	0.0650866	0.73088	0.999992	0.129897	0.471639	0.999964	0.217111	0.214482	0.999931	-0.0177886	0.930953	0.999991	0.185347	0.362738	0.999945	-0.0142946	0.949	0.999944	0.087346	0.625227	0.999996	0.171891	0.383202	0.999897	0.0623896	0.769707	0.999606	-0.104831	0.588442	0.999881	0.152704	0.617577	0.999767	0.104119	0.710818	0.999628	-0.0062397
ENSMUSG00000002845	Tmem39a	67846	transmembrane protein 39a	0.144183	0.496423	0.999942	0.14198	0.535305	0.999962	0.0787301	0.817431	0.997065	-0.162224	0.487339	0.999992	-0.0515395	0.795856	0.999964	0.253133	0.221582	0.999931	0.0077577	0.956006	0.999991	-0.160219	0.457182	0.999945	0.0126694	0.942243	0.999944	0.0962212	0.613716	0.999996	-0.258797	0.304908	0.999897	-0.18457	0.4337	0.999606	-0.0586856	0.747681	0.999881	0.0127322	0.922658	0.999767	-0.0207202	0.945305	0.999628	-0.162585
ENSMUSG00000002846	Timmdc1	76916	translocase of inner mitochondrial membrane domain containing 1	-0.0765408	0.768065	0.999942	-0.027128	0.90582	0.999962	-0.0581704	0.834684	0.997065	0.108506	0.568421	0.999992	0.146552	0.420147	0.999964	0.00542012	0.9662	0.999931	0.249666	0.173439	0.999991	0.0140697	0.931171	0.999945	0.166037	0.368152	0.999944	0.166523	0.34723	0.999996	0.230259	0.366573	0.999897	-0.0777407	0.708917	0.999606	0.215721	0.26914	0.999881	0.175405	0.456448	0.999767	0.189319	0.485537	0.999628	-0.0132212
ENSMUSG00000002870	Mcm2	17216	minichromosome maintenance complex component 2	0.0609851	0.801871	0.999942	-0.00726359	0.969496	0.999962	0.16394	0.68003	0.997065	-0.127588	0.542297	0.999992	-0.0987351	0.587725	0.999964	-0.0531291	0.782926	0.999931	0.0340187	0.876067	0.999991	-0.201723	0.37786	0.999945	-0.261429	0.144206	0.999944	-0.139445	0.418537	0.999996	-0.178805	0.351943	0.999897	-0.139119	0.450845	0.999606	-0.173221	0.435366	0.999881	-0.0975147	0.70516	0.999767	-0.249434	0.442955	0.999628	-0.0676798
ENSMUSG00000002871	Tpra1	24100	transmembrane protein, adipocyte asscociated 1	0.160792	0.442496	0.999942	0.0775269	0.735823	0.999962	-0.00816298	0.997176	0.99807	0.130248	0.539742	0.999992	0.033597	0.859748	0.999964	-0.0756196	0.719354	0.999931	0.033378	0.87306	0.999991	-0.023933	0.920844	0.999945	-0.0485756	0.800782	0.999944	0.0813143	0.724267	0.999996	0.394962	0.133262	0.999897	0.293427	0.181084	0.999606	-0.0564901	0.872047	0.999881	-0.164765	0.487116	0.999767	0.0884126	0.777434	0.999628
ENSMUSG00000002881	Nab1	17936	Ngfi-A binding protein 1	0.0288181	0.892972	0.999942	-0.0700776	0.730121	0.999962	-0.0922269	0.835713	0.997065	-0.0264138	0.888507	0.999992	-0.105828	0.583365	0.999964	-0.0506879	0.792751	0.999931	-0.352994	0.0495559	0.999991	-0.314871	0.121526	0.999945	0.0856378	0.652263	0.999944	-0.0823251	0.653489	0.999996	-0.114711	0.61034	0.999897	0.103446	0.713421	0.999606	-0.00123077	0.98819	0.999881	-0.44597	0.107119	0.999767	-0.369869	0.208335	0.999628	-0.336035
ENSMUSG00000002885	Adgre5	26364	adhesion G protein-coupled receptor E5	-0.453107	0.321467	0.999942	-0.0728791	0.86979	0.999962	0.570027	0.199984	0.997065	-0.242543	0.62067	0.999992	-0.3935	0.380707	0.999964	-0.0255582	0.924639	0.999931	0.0222512	0.943963	0.999991	-0.685976	0.0345862	0.999945	0.178186	0.433174	0.999944	-0.399088	0.264304	0.999996	-0.160406	0.492028	0.999897	-0.269659	0.38786	0.999606	-0.320524	0.234511	0.999881	0.284913	0.290532	0.999767	0.121295	0.736507	0.999628	-0.717297
ENSMUSG00000002897	Il17ra	16172	interleukin 17 receptor A	-0.0134707	0.938425	0.999942	0.190845	0.368531	0.999962	0.182974	0.667342	0.997065	-0.0150861	0.917611	0.999992	0.0845947	0.605983	0.999964	-0.0380498	0.817455	0.999931	0.0747668	0.648732	0.999991	0.00813165	0.964152	0.999945	0.265022	0.130303	0.999944	0.0854558	0.579883	0.999996	0.408712	0.0481887	0.999897	-0.024103	0.919745	0.999606	0.05033	0.754743	0.999881	-0.141648	0.594493	0.999767	0.197309	0.48437	0.999628	-0.0622519
ENSMUSG00000002910	Arrdc2	70807	arrestin domain containing 2	-0.055719	0.784808	0.999942	-0.00248852	0.987605	0.999962				-0.00701369	0.979307	0.999992	0.0728087	0.725508	0.999964	0.0813963	0.708011	0.999931	0.298564	0.175503	0.999991	-0.0590605	0.773733	0.999945	-0.0785534	0.661619	0.999944	0.431143	0.0649363	0.999996	0.115915	0.609917	0.999897	0.195707	0.275001	0.999606	0.211011	0.353541	0.999881				0.417747	0.119557	0.999628
ENSMUSG00000002944	Cd36	12491	CD36 molecule																																														-0.0426664
ENSMUSG00000002948	Map2k7	26400	mitogen-activated protein kinase kinase 7	-0.00659234	0.976786	0.999942	-0.00402146	0.984042	0.999962	0.227385	0.63715	0.997065	-0.062915	0.778741	0.999992	-0.0530274	0.827096	0.999964	-0.0693696	0.756354	0.999931	0.26873	0.241658	0.999991	-0.289175	0.202368	0.999945	-0.163351	0.410311	0.999944	-0.165679	0.441185	0.999996	-0.121585	0.653357	0.999897	-0.019993	0.954655	0.999606	-0.225569	0.276291	0.999881	0.143718	0.578458	0.999767	-0.0969453	0.708854	0.999628	-0.0188713
ENSMUSG00000002949	Timm44	21856	translocase of inner mitochondrial membrane 44	-0.100975	0.54493	0.999942	-0.0818224	0.680436	0.999962	-0.416944	0.304568	0.997065	0.034527	0.829335	0.999992	0.100008	0.547084	0.999964	-0.0383413	0.829496	0.999931	-0.0596505	0.72336	0.999991	0.0434942	0.820786	0.999945	-0.145023	0.422147	0.999944	0.0110994	0.953096	0.999996	0.125882	0.503554	0.999897	0.200972	0.277612	0.999606	0.0930416	0.584991	0.999881	-0.00137905	0.982231	0.999767	0.266781	0.375327	0.999628	0.145201
ENSMUSG00000002957	Ap2a2	11772	adaptor-related protein complex 2, alpha 2 subunit	0.200304	0.268346	0.999942	-0.0980072	0.603436	0.999962	0.531883	0.191113	0.997065	-0.0562791	0.753952	0.999992	0.0112833	0.952816	0.999964	-0.0589593	0.758709	0.999931	0.223904	0.272467	0.999991	-0.0108042	0.953983	0.999945	-0.143656	0.444039	0.999944	-0.0181484	0.918757	0.999996	-0.153844	0.528076	0.999897	0.197709	0.32956	0.999606	-0.185747	0.394353	0.999881	0.16291	0.545522	0.999767	0.576201	0.081744	0.999628	0.0810489
ENSMUSG00000002963	Pnkp	59047	polynucleotide kinase 3'- phosphatase	0.0557835	0.768525	0.999942	-0.09317	0.665174	0.999962	-0.0527958	0.880318	0.997935	0.141904	0.437898	0.999992	0.153175	0.441217	0.999964	-0.0185761	0.925305	0.999931	0.0937358	0.631636	0.999991	-0.144322	0.600795	0.999945	0.026059	0.881941	0.999944	0.0925325	0.578265	0.999996	-0.0605037	0.749919	0.999897	0.158935	0.455836	0.999606	0.311875	0.126484	0.999881	-0.228465	0.396984	0.999767	-0.0307629	0.972728	0.999628	-0.0738891
ENSMUSG00000002968	Med25	75613	mediator complex subunit 25	0.0790505	0.707577	0.999942	-0.0582937	0.774149	0.999962	0.170208	0.582427	0.997065	-0.0210766	0.90129	0.999992	0.0959543	0.61415	0.999964	-0.213624	0.296766	0.999931	0.000760655	0.996607	0.999991	-0.0877251	0.663853	0.999945	-0.0441264	0.8017	0.999944	-0.0836088	0.652831	0.999996	0.143791	0.533312	0.999897	-0.0998662	0.610802	0.999606	0.46012	0.0350916	0.999881	-0.188235	0.401084	0.999767	-0.263014	0.402678	0.999628	-0.0317645
ENSMUSG00000002981	Clptm1	56457	cleft lip and palate associated transmembrane protein 1	-0.0820954	0.661565	0.999942	-0.127682	0.534745	0.999962	-0.538783	0.153901	0.997065	0.0537831	0.797543	0.999992	0.022774	0.908755	0.999964	-0.0694358	0.756578	0.999931	0.0599291	0.791264	0.999991	-0.0968544	0.660666	0.999945	-0.0366484	0.843676	0.999944	-0.256224	0.168568	0.999996	0.0311308	0.87634	0.999897	-0.119113	0.609377	0.999606	0.0396636	0.85762	0.999881	-0.434534	0.146362	0.999767	-0.293292	0.339254	0.999628	-0.471037
ENSMUSG00000002983	Relb	19698	avian reticuloendotheliosis viral (v-rel) oncogene related B	0.386823	0.171616	0.999942	0.421351	0.0724912	0.999962	-0.310296	0.421922	0.997065	0.347802	0.159948	0.999992													0.106268	0.648171	0.999944	0.00683909	0.998212	0.999996							-0.0312029	0.83286	0.999881	-0.201527	0.342809	0.999767	0.00259841	0.881549	0.999628	-0.270094
ENSMUSG00000002984	Tomm40	53333	translocase of outer mitochondrial membrane 40	-0.140184	0.472227	0.999942	-0.0877154	0.723961	0.999962	0.163587	0.68792	0.997065	-0.191463	0.275001	0.999992	0.0182977	0.923103	0.999964	-0.167815	0.396521	0.999931	0.132676	0.453071	0.999991	-0.204548	0.350142	0.999945	-0.312065	0.128572	0.999944	-0.206671	0.227687	0.999996	-0.179943	0.418871	0.999897	0.0690576	0.72195	0.999606	-0.300835	0.0935611	0.999881	0.046219	0.898248	0.999767	0.126025	0.676401	0.999628	-0.148459
ENSMUSG00000002985	Apoe	11816	apolipoprotein E	0.384958	0.116604	0.999942	0.0878099	0.776915	0.999962	-0.154895	0.706452	0.997065	0.188744	0.472242	0.999992	0.244996	0.267914	0.999964	0.341572	0.0782153	0.999931	0.370588	0.0626051	0.999991	0.288863	0.20835	0.999945	0.267814	0.19007	0.999944	0.272922	0.292007	0.999996	0.473738	0.0628796	0.999897	0.0724389	0.791982	0.999606	0.319504	0.10216	0.999881	0.306875	0.227444	0.999767	0.224621	0.46473	0.999628	-0.040239
ENSMUSG00000002996	Hbp1	73389	high mobility group box transcription factor 1	0.03638	0.830293	0.999942	0.00642806	0.970487	0.999962	-0.30875	0.43604	0.997065	0.078581	0.675951	0.999992	0.0638875	0.726496	0.999964	0.192707	0.429208	0.999931	0.21995	0.249148	0.999991	0.00990288	0.958973	0.999945	0.13178	0.504583	0.999944	0.0850445	0.6589	0.999996	0.435468	0.06539	0.999897	-0.0303257	0.884458	0.999606	0.127518	0.497171	0.999881	-0.385548	0.205945	0.999767	-0.597768	0.0388122	0.999628	-0.0259604
ENSMUSG00000002997	Prkar2b	19088	protein kinase, cAMP dependent regulatory, type II beta	-0.113359	0.541017	0.999942	0.00877655	0.958705	0.999962	0.197655	0.615738	0.997065	0.0347425	0.823119	0.999992	-0.0150244	0.916017	0.999964	0.0835084	0.608624	0.999931	-0.0322561	0.836004	0.999991	-0.0038781	0.987756	0.999945	0.00951311	0.951797	0.999944	-0.092179	0.580654	0.999996	-0.180932	0.35014	0.999897	-0.195109	0.266427	0.999606	0.0578933	0.764057	0.999881	0.270355	0.295876	0.999767	0.0281146	0.907206	0.999628	0.0752308
ENSMUSG00000003031	Cdkn1b	12576	cyclin-dependent kinase inhibitor 1B	0.0702664	0.720723	0.999942	0.276579	0.132876	0.999962	-0.34472	0.380994	0.997065	0.193195	0.349098	0.999992	0.279161	0.189398	0.999964	0.233916	0.208687	0.999931	0.0054008	0.982443	0.999991	0.173338	0.378149	0.999945	0.172946	0.298565	0.999944	0.221831	0.29378	0.999996	0.187693	0.389536	0.999897	-0.0535638	0.791256	0.999606	0.158727	0.366097	0.999881	0.0325445	0.914781	0.999767	-0.094061	0.777893	0.999628	0.00896451
ENSMUSG00000003032	Klf4	16600	Kruppel-like factor 4 (gut)	-0.447249	0.222721	0.999942	-0.16148	0.713515	0.999962	-0.10851	0.715156	0.997065	-0.364999	0.276308	0.999992	-0.483461	0.127903	0.999964	-0.371438	0.189064	0.999931	-0.0174918	0.956736	0.999991	-0.49443	0.132315	0.999945	-0.495512	0.0827475	0.999944	-0.413345	0.225843	0.999996	0.737005	0.00197766	0.529592	0.140828	0.588397	0.999606	-0.319016	0.314238	0.999881	0.168894	0.489083	0.999767	-0.0149169	0.958904	0.999628	-0.772015
ENSMUSG00000003033	Ap1m1	11767	adaptor-related protein complex AP-1, mu subunit 1	-0.0918082	0.622453	0.999942	-0.0180817	0.927982	0.999962	0.0799348	0.846436	0.997065	-0.084463	0.628092	0.999992	0.0665662	0.701912	0.999964	-0.048346	0.793151	0.999931	0.00668851	0.967927	0.999991	0.172208	0.413341	0.999945	0.0885446	0.594415	0.999944	0.00325448	0.982729	0.999996	0.0414454	0.833844	0.999897	-0.137237	0.488502	0.999606	0.101065	0.544181	0.999881	0.130967	0.642458	0.999767	0.0312021	0.917511	0.999628	0.169867
ENSMUSG00000003037	Rab8a	17274	RAB8A, member RAS oncogene family	0.09888	0.536269	0.999942	-0.114096	0.517317	0.999962	0.406378	0.313322	0.997065	0.0688314	0.670584	0.999992	0.117578	0.427048	0.999964	0.0845438	0.599993	0.999931	0.0774838	0.621853	0.999991	0.178707	0.336445	0.999945	0.0849564	0.606882	0.999944	-0.0921927	0.552076	0.999996	0.0399118	0.813409	0.999897	-0.0851779	0.634928	0.999606	0.109825	0.531545	0.999881	0.0446246	0.855155	0.999767	0.364595	0.155481	0.999628	0.0319145
ENSMUSG00000003038	Hmgn2	15331	high mobility group nucleosomal binding domain 2	-0.0197399	0.940311	0.999942	-0.0330659	0.889634	0.999962	0.584126	0.159479	0.997065	0.0298898	0.9117	0.999992	-0.0201753	0.938477	0.999964	-0.00789545	0.972787	0.999931	-0.0512017	0.827327	0.999991	0.0488691	0.843762	0.999945	0.0213921	0.922084	0.999944	-0.0655067	0.782134	0.999996	-0.00136329	0.99439	0.999897	-0.0564885	0.778752	0.999606	-0.0211308	0.91899	0.999881	0.0476301	0.835202	0.999767	0.0563708	0.833433	0.999628	-0.0788769
ENSMUSG00000003039	Fam32a	67922	family with sequence similarity 32, member A	0.0116369	0.94517	0.999942	0.0660165	0.730511	0.999962	0.0291549	0.936018	0.99807	0.0455045	0.795666	0.999992	0.0320938	0.855735	0.999964	0.185175	0.278312	0.999931	0.0580601	0.71825	0.999991	0.0112183	0.948104	0.999945	0.0112631	0.944583	0.999944	-0.0167402	0.924574	0.999996	0.0749608	0.682819	0.999897	0.0574255	0.746681	0.999606	0.112168	0.527987	0.999881	-0.0680421	0.808172	0.999767	-0.0182352	0.945919	0.999628	-0.0413866
ENSMUSG00000003062	Stard3nl	76205	STARD3 N-terminal like	0.0779749	0.743002	0.999942	-0.0132106	0.96705	0.999962	0.246016	0.526118	0.997065	-0.0392015	0.876552	0.999992	-0.0404856	0.87208	0.999964	0.0188352	0.925489	0.999931	0.054298	0.790554	0.999991	-0.0466752	0.865825	0.999945	0.185531	0.434435	0.999944	0.0788921	0.673508	0.999996	0.33421	0.126111	0.999897	0.212004	0.456191	0.999606	0.11925	0.562357	0.999881	0.181782	0.48615	0.999767	0.348633	0.273964	0.999628	0.0230593
ENSMUSG00000003068	Stk11	20869	serine/threonine kinase 11	-0.123375	0.562238	0.999942	0.0388395	0.857447	0.999962	-0.29471	0.445485	0.997065	0.0258843	0.896821	0.999992	-0.0101629	0.95349	0.999964	0.0580894	0.768977	0.999931	-0.0120611	0.939604	0.999991	0.151366	0.395411	0.999945	0.0588964	0.75897	0.999944	-0.0591656	0.719362	0.999996	0.0775066	0.691764	0.999897	-0.0397123	0.835057	0.999606	0.204834	0.270381	0.999881	-0.0291302	0.900384	0.999767	-0.234481	0.373881	0.999628	0.0167938
ENSMUSG00000003072	Atp5d	66043	ATP synthase, H+ transporting, mitochondrial F1 complex, delta subunit	-0.00799675	0.965567	0.999942	-0.121973	0.545814	0.999962	0.174485	0.675699	0.997065	-0.0475588	0.798584	0.999992	-0.0381781	0.835147	0.999964	-0.0639937	0.710814	0.999931	0.000797003	0.996188	0.999991	-0.0239712	0.904115	0.999945	-0.134735	0.44183	0.999944	-0.0469945	0.782021	0.999996	0.0867035	0.642838	0.999897	0.066725	0.690643	0.999606	-0.0790993	0.638777	0.999881	-0.0572182	0.818469	0.999767	0.166552	0.512642	0.999628	-0.0490696
ENSMUSG00000003099	Ppp5c	19060	protein phosphatase 5, catalytic subunit	-0.0799138	0.694049	0.999942	-0.143638	0.431929	0.999962	-0.452973	0.254829	0.997065	-0.0476135	0.79142	0.999992	-0.121066	0.495823	0.999964	-0.172491	0.395227	0.999931	0.0486296	0.809164	0.999991	-0.262806	0.239283	0.999945	-0.0486568	0.799088	0.999944	-0.170987	0.404547	0.999996	0.139566	0.503688	0.999897	0.186517	0.410915	0.999606	0.0944282	0.646598	0.999881	-0.251248	0.324612	0.999767	0.471112	0.150603	0.999628	-0.077687
ENSMUSG00000003119	Cdk12	69131	cyclin-dependent kinase 12	-0.0169002	0.915984	0.999942	-0.140394	0.43901	0.999962	-0.458976	0.240686	0.997065	0.0960953	0.577729	0.999992	0.0725088	0.64299	0.999964	0.0621442	0.70323	0.999931	-0.0237045	0.890781	0.999991	-0.0717805	0.689352	0.999945	-0.170709	0.336679	0.999944	0.0406349	0.792791	0.999996	-0.148552	0.438803	0.999897	0.111849	0.561664	0.999606	-0.0123392	0.939723	0.999881	-0.135838	0.582336	0.999767	0.0708294	0.783767	0.999628	0.165172
ENSMUSG00000003123	Lipe	16890	lipase, hormone sensitive	0.05737	0.807629	0.999942	0.101663	0.673558	0.999962	-0.219196	0.481162	0.997065	-0.105067	0.620577	0.999992	-0.0279482	0.880801	0.999964	0.258862	0.218052	0.999931	-0.105465	0.639768	0.999991	0.00697179	0.983133	0.999945	-0.0288137	0.870084	0.999944	-0.233331	0.232519	0.999996	-0.106732	0.685397	0.999897	0.00396419	0.917751	0.999606	-0.142998	0.486372	0.999881	-0.35856	0.0781645	0.999767	0.0834952	0.796768	0.999628	-0.180172
ENSMUSG00000003131	Pafah1b2	18475	platelet-activating factor acetylhydrolase, isoform 1b, subunit 2	0.103417	0.529234	0.999942	0.0733618	0.665886	0.999962	0.474371	0.254501	0.997065	-0.0842306	0.613988	0.999992	-0.057116	0.694326	0.999964	-0.115604	0.450543	0.999931	-0.1239	0.415012	0.999991	-0.00513408	0.977871	0.999945	-0.123164	0.443227	0.999944	-0.085351	0.574054	0.999996	-0.13209	0.507751	0.999897	0.000432241	0.993917	0.999606	0.116277	0.53327	0.999881	-0.242737	0.402635	0.999767	0.234126	0.417039	0.999628	-0.0647606
ENSMUSG00000003134	Tbc1d8	54610	TBC1 domain family, member 8																															-0.263121	0.174999	0.999897	0.306141	0.0799608	0.999606							-0.00969929	0.969027	0.999628	-0.391288
ENSMUSG00000003135	Cnot11	52846	CCR4-NOT transcription complex, subunit 11	0.0451224	0.783515	0.999942	0.123302	0.489179	0.999962	-0.0095242	0.959817	0.99807	0.220321	0.184153	0.999992	-0.0913027	0.607352	0.999964	0.105165	0.544747	0.999931	0.0558887	0.743592	0.999991	0.119632	0.561962	0.999945	0.0344816	0.851014	0.999944	0.00139196	0.992243	0.999996	0.307006	0.179753	0.999897	-0.250254	0.212111	0.999606	-0.0630866	0.73651	0.999881	-0.344128	0.28022	0.999767	-0.0786645	0.75494	0.999628	0.0499931
ENSMUSG00000003153	Slc2a3	20527	solute carrier family 2 (facilitated glucose transporter), member 3	0.190519	0.36845	0.999942	0.231164	0.252672	0.999962	-0.432361	0.2759	0.997065	0.0339528	0.85734	0.999992	-0.0547683	0.768012	0.999964	-0.0365797	0.840356	0.999931	-0.0661639	0.738731	0.999991	-0.0183863	0.923657	0.999945	-0.066413	0.725364	0.999944	-0.106554	0.620332	0.999996	0.193741	0.527039	0.999897	-0.0484055	0.75593	0.999606	0.00281244	0.987561	0.999881	-0.254944	0.261081	0.999767	-0.56546	0.0615033	0.999628
ENSMUSG00000003154	Foxj2	60611	forkhead box J2	-0.00959058	0.960408	0.999942	0.24923	0.271771	0.999962	0.320283	0.364983	0.997065	0.0501188	0.82503	0.999992	-0.158174	0.456054	0.999964	0.256671	0.227502	0.999931	0.0203734	0.923647	0.999991	0.0434008	0.875306	0.999945	0.073626	0.74121	0.999944	-0.0560531	0.762269	0.999996	0.166659	0.391629	0.999897				-0.0383645	0.841877	0.999881	-0.561516	0.00866749	0.999767	-0.276661	0.229426	0.999628	-0.0396491
ENSMUSG00000003161	Sri	109552	sorcin	0.0925252	0.572627	0.999942	0.0986682	0.584608	0.999962	0.634971	0.131393	0.997065	0.00234089	0.988956	0.999992	-0.0296717	0.865104	0.999964	0.0699507	0.701793	0.999931	0.184588	0.263845	0.999991	-0.0388833	0.834043	0.999945	0.106002	0.540335	0.999944	-0.00681958	0.965475	0.999996	0.184824	0.287127	0.999897	0.161664	0.331767	0.999606	-0.0680422	0.691847	0.999881	0.144253	0.561659	0.999767	0.0362688	0.884133	0.999628	0.135879
ENSMUSG00000003166	Dgcr2	13356	DiGeorge syndrome critical region gene 2	-0.0450935	0.79664	0.999942	-0.166855	0.406415	0.999962	0.0972096	0.822176	0.997065	-0.0642777	0.700972	0.999992	0.0646035	0.72841	0.999964	-0.0787809	0.679006	0.999931	-0.176282	0.325048	0.999991	0.112115	0.623513	0.999945	-0.226213	0.265082	0.999944	0.0829903	0.629382	0.999996	0.055183	0.791473	0.999897	-0.137762	0.489017	0.999606	-0.164837	0.400455	0.999881	-0.12601	0.617845	0.999767	-0.087752	0.742481	0.999628	-0.0800642
ENSMUSG00000003184	Irf3	54131	interferon regulatory factor 3	0.063392	0.702287	0.999942	-0.029609	0.865765	0.999962	0.709179	0.0813144	0.997065	0.000462116	0.99721	0.999992	0.00483165	0.973171	0.999964	-0.00419154	0.980443	0.999931	0.166035	0.33768	0.999991	0.0561613	0.7665	0.999945	0.104081	0.536032	0.999944	0.187646	0.257649	0.999996	-0.0840797	0.714342	0.999897	0.318106	0.12191	0.999606	-0.145748	0.432348	0.999881	0.224923	0.443584	0.999767	-0.0872646	0.750136	0.999628	0.148514
ENSMUSG00000003190	Bcl2l12	75736	BCL2-like 12 (proline rich)	-0.183833	0.445232	0.999942	0.0488529	0.836816	0.999962	0.115209	0.75424	0.997065	-0.00164205	0.994662	0.999992	-0.0427874	0.837292	0.999964	-0.0163406	0.943674	0.999931	0.108207	0.595277	0.999991	0.0356223	0.865837	0.999945	0.102139	0.61111	0.999944	0.126138	0.494185	0.999996	0.217558	0.312564	0.999897	0.00894794	0.948686	0.999606	0.217568	0.26315	0.999881	0.257725	0.351001	0.999767	0.412103	0.170613	0.999628	0.141654
ENSMUSG00000003198	Zfp959	224893	zinc finger protein 959	0.130431	0.485296	0.999942	0.247445	0.216086	0.999962	-0.0254066	0.978296	0.99807	0.176379	0.398156	0.999992	0.0749614	0.730754	0.999964	-0.124629	0.524173	0.999931	-0.120966	0.543643	0.999991	0.183661	0.393361	0.999945	0.246225	0.2305	0.999944	0.436497	0.0778544	0.999996	0.00707516	0.981204	0.999897	0.0346036	0.887576	0.999606	0.109153	0.641184	0.999881	-0.291288	0.288657	0.999767	-0.15823	0.563771	0.999628	0.158607
ENSMUSG00000003199	Mpnd	68047	MPN domain containing	0.0595787	0.793303	0.999942	0.171026	0.452317	0.999962	0.271069	0.526567	0.997065	0.063813	0.774179	0.999992	0.0585261	0.785343	0.999964	0.00565234	0.983634	0.999931	0.065284	0.738998	0.999991	-0.0447518	0.853015	0.999945	-0.22152	0.358072	0.999944	0.0774248	0.704278	0.999996	0.409357	0.0679715	0.999897	0.205325	0.341774	0.999606	0.167246	0.44037	0.999881							-0.268623
ENSMUSG00000003200	Sh3gl1	20405	SH3-domain GRB2-like 1	-0.0562472	0.709138	0.999942	-0.0868255	0.626056	0.999962	0.160039	0.685486	0.997065	0.0394168	0.798869	0.999992	-0.0741524	0.616232	0.999964	-0.130069	0.41834	0.999931	-0.0535138	0.734366	0.999991	-0.127394	0.467968	0.999945	0.139203	0.424972	0.999944	-0.0197416	0.910638	0.999996	-0.00658574	0.972269	0.999897	-0.0530788	0.795251	0.999606	0.0226904	0.899803	0.999881	-0.337336	0.260612	0.999767	0.333671	0.223834	0.999628	-0.104112
ENSMUSG00000003206	Ebi3	50498	Epstein-Barr virus induced gene 3	0.382733	0.0590574	0.999942	0.248074	0.173211	0.999962	0.455214	0.267527	0.997065	0.184215	0.284599	0.999992	0.185144	0.338545	0.999964	-0.0486571	0.829086	0.999931	0.0282935	0.8887	0.999991	0.173518	0.434084	0.999945	0.239619	0.291978	0.999944	0.0209194	0.932488	0.999996	-0.186154	0.384894	0.999897	0.129136	0.531474	0.999606	0.33357	0.0927985	0.999881							-0.219125
ENSMUSG00000003208	Yju2	72886	YJU2 splicing factor	0.0831586	0.643157	0.999942	0.139113	0.530265	0.999962	-0.277021	0.501045	0.997065	0.0951977	0.610173	0.999992	0.0137821	0.932352	0.999964	0.0740214	0.668568	0.999931	0.100214	0.594418	0.999991	0.155565	0.450306	0.999945	0.11692	0.507638	0.999944	0.18467	0.346451	0.999996	0.366474	0.0837393	0.999897	0.136373	0.576262	0.999606	-0.305773	0.241565	0.999881	0.390542	0.158557	0.999767	-0.0866803	0.738641	0.999628	-0.211533
ENSMUSG00000003226	Ranbp2	19386	RAN binding protein 2	-0.166696	0.481006	0.999942	-0.0508915	0.836775	0.999962	-0.0243252	0.93965	0.99807	-0.0444425	0.862141	0.999992	-0.0255928	0.91336	0.999964	-0.170775	0.435412	0.999931	-0.033485	0.868909	0.999991	-0.0889159	0.670215	0.999945	-0.149635	0.464587	0.999944	-0.0569463	0.765324	0.999996	-0.21367	0.31622	0.999897	-0.238727	0.250717	0.999606	-0.11268	0.584621	0.999881	-0.356049	0.162036	0.999767	0.0119914	0.970946	0.999628	-0.233127
ENSMUSG00000003233	Dvl3	13544	dishevelled segment polarity protein 3	0.0851746	0.720438	0.999942	0.0674956	0.776107	0.999962	-0.265977	0.376319	0.997065	0.160634	0.443579	0.999992	0.109917	0.5629	0.999964	-0.219353	0.296769	0.999931	-0.0588344	0.777025	0.999991	0.033709	0.888465	0.999945	0.121236	0.535488	0.999944	0.0721122	0.730169	0.999996	0.204748	0.418096	0.999897	-0.370644	0.0598979	0.999606	-0.0660145	0.82133	0.999881	0.156468	0.530334	0.999767	0.143836	0.611329	0.999628	0.0715954
ENSMUSG00000003234	Abcf3	27406	ATP-binding cassette, sub-family F (GCN20), member 3	-0.141592	0.434524	0.999942	0.00774855	0.968066	0.999962	0.0350325	0.946367	0.99807	0.00619661	0.974342	0.999992	0.0488752	0.772198	0.999964	0.0120717	0.970055	0.999931	0.0315908	0.864034	0.999991	-0.0909512	0.655393	0.999945	0.253578	0.191996	0.999944	0.0550688	0.784766	0.999996	-0.133439	0.57813	0.999897	0.441585	0.0466698	0.999606	0.156581	0.488341	0.999881	0.164545	0.538007	0.999767	-0.0970447	0.805723	0.999628	-0.00479963
ENSMUSG00000003235	Eif2b5	224045	eukaryotic translation initiation factor 2B, subunit 5 epsilon	0.0393469	0.826887	0.999942	-0.0394577	0.83143	0.999962	-0.89699	0.0255542	0.997065	-0.0912844	0.572287	0.999992	0.0554592	0.760789	0.999964	0.0620458	0.769988	0.999931	-0.0741436	0.676515	0.999991	0.128704	0.550956	0.999945	-0.183518	0.334883	0.999944	-0.117008	0.457736	0.999996	-0.142515	0.485459	0.999897	-0.0186188	0.924044	0.999606	-0.027946	0.872342	0.999881	-0.11204	0.672872	0.999767	-0.405676	0.209484	0.999628	-0.180495
ENSMUSG00000003269	Cyth2	19158	cytohesin 2	0.23537	0.207581	0.999942	-0.0641617	0.737686	0.999962	-0.483579	0.219711	0.997065	-0.0503286	0.765454	0.999992	-0.014134	0.932526	0.999964	0.0814014	0.670454	0.999931	-0.00936947	0.953668	0.999991	-0.0592639	0.786763	0.999945	0.00648554	0.97506	0.999944	0.0307097	0.898376	0.999996	0.219996	0.319882	0.999897	-0.137313	0.512443	0.999606	0.272059	0.137679	0.999881	-0.00155598	0.96474	0.999767	-0.261899	0.392423	0.999628	-0.0703604
ENSMUSG00000003282	Plag1	56711	pleiomorphic adenoma gene 1	-0.12514	0.628673	0.999942	-0.0720934	0.729324	0.999962	0.425055	0.215482	0.997065	-0.0907542	0.73229	0.999992	-0.231977	0.325352	0.999964	0.361856	0.108396	0.999931	-0.00147035	0.997871	0.999991	0.189425	0.393923	0.999945	-0.0116471	0.954927	0.999944	-0.098287	0.711142	0.999996							-0.0906235	0.73999	0.999881				-0.108071	0.497538	0.999628
ENSMUSG00000003283	Hck	15162	hemopoietic cell kinase																															-0.268278	0.188329	0.999897	-0.0734939	0.618791	0.999606										-0.0653499
ENSMUSG00000003299	Mrpl4	66163	mitochondrial ribosomal protein L4	0.0923598	0.560885	0.999942	-0.193666	0.309641	0.999962	0.113264	0.764419	0.997065	-0.0309894	0.834539	0.999992	-0.0680849	0.627315	0.999964	0.0594778	0.706702	0.999931	-0.0587267	0.70684	0.999991	0.114623	0.511575	0.999945	-0.065112	0.669943	0.999944	0.0202332	0.89924	0.999996	-0.0831873	0.645501	0.999897	0.022915	0.899239	0.999606	-0.0415579	0.793422	0.999881	-0.260528	0.315874	0.999767	0.0403196	0.889719	0.999628	-0.0269498
ENSMUSG00000003308	Keap1	50868	kelch-like ECH-associated protein 1	0.0968388	0.570575	0.999942	0.0812515	0.64229	0.999962	0.371304	0.357399	0.997065	0.0523481	0.739646	0.999992	-0.0561239	0.703795	0.999964	0.148341	0.372277	0.999931	-0.0553206	0.719308	0.999991	0.0693734	0.699301	0.999945	0.0120318	0.940005	0.999944	0.101079	0.532319	0.999996	0.0472772	0.811001	0.999897	-0.345884	0.103083	0.999606	-0.141185	0.440125	0.999881	-0.220824	0.396558	0.999767	-0.0110476	0.968041	0.999628	0.0999584
ENSMUSG00000003316	Glg1	20340	golgi apparatus protein 1	0.109279	0.591408	0.999942	0.0934727	0.701179	0.999962	-0.203725	0.604851	0.997065	0.0691545	0.736092	0.999992	0.0841154	0.667051	0.999964	-0.0510762	0.784005	0.999931	-0.109197	0.58339	0.999991	-0.193858	0.376564	0.999945	-0.033751	0.852818	0.999944	0.0668072	0.737595	0.999996	-0.224049	0.294895	0.999897	0.0661615	0.804874	0.999606	0.00747486	0.96356	0.999881	-0.547701	0.0630383	0.999767	-0.448368	0.12555	0.999628	0.0161601
ENSMUSG00000003344	Btbd2	208198	BTB (POZ) domain containing 2	-0.176426	0.373239	0.999942	-0.0812802	0.702824	0.999962	-0.487425	0.123292	0.997065	-0.216627	0.306124	0.999992	0.16318	0.441037	0.999964	0.247933	0.215266	0.999931	-0.0952435	0.63992	0.999991	-0.0332226	0.88056	0.999945	-0.0838583	0.670113	0.999944	0.0027198	0.990062	0.999996	-0.0267876	0.902989	0.999897	0.133283	0.571098	0.999606	0.027918	0.91027	0.999881	0.0715911	0.779507	0.999767	-0.693453	0.0125471	0.999628	0.140696
ENSMUSG00000003345	Csnk1g2	103236	casein kinase 1, gamma 2	-0.0942941	0.529449	0.999942	-0.0199507	0.906737	0.999962	-0.314191	0.43757	0.997065	-0.0328147	0.833564	0.999992	-0.123143	0.435592	0.999964	0.0644493	0.700226	0.999931	0.0247816	0.899415	0.999991	-0.0998622	0.583051	0.999945	-0.12788	0.455896	0.999944	-0.0478222	0.773806	0.999996	-0.257346	0.167202	0.999897	0.350519	0.0875167	0.999606	-0.101029	0.569229	0.999881	-0.558824	0.0312135	0.999767	-0.257346	0.3254	0.999628	-0.159285
ENSMUSG00000003346	Abhd17a	216169	abhydrolase domain containing 17A	-0.021822	0.919425	0.999942	-0.0367204	0.86155	0.999962	0.235842	0.541315	0.997065	0.0196578	0.914225	0.999992	-0.0173534	0.923198	0.999964	-0.0871809	0.672115	0.999931	-0.00494162	0.978006	0.999991	0.0732395	0.710709	0.999945	0.139723	0.424586	0.999944	-0.0181723	0.923838	0.999996	0.162613	0.415227	0.999897	0.0467313	0.820946	0.999606	0.0713379	0.720522	0.999881	0.116905	0.643812	0.999767	-0.00621126	0.974358	0.999628	0.051717
ENSMUSG00000003348	Mob3a	208228	MOB kinase activator 3A	-0.0929037	0.565725	0.999942	-0.125308	0.460501	0.999962	0.0384146	0.914538	0.99807	0.0471265	0.763136	0.999992	-0.00989937	0.950565	0.999964	-0.149222	0.377559	0.999931	-0.0257338	0.869413	0.999991	0.175113	0.353238	0.999945	-0.013231	0.959973	0.999944	-0.0250201	0.87835	0.999996	-0.0276465	0.883472	0.999897	0.285956	0.198096	0.999606	-0.0156544	0.942572	0.999881	0.291571	0.27553	0.999767	-0.228503	0.397763	0.999628	-0.091037
ENSMUSG00000003355	Fkbp11	66120	FK506 binding protein 11	-0.146087	0.545267	0.999942	0.0203536	0.930146	0.999962	-0.00190723	0.996403	0.99807	-0.2862	0.318321	0.999992	-0.1992	0.420773	0.999964	-0.148913	0.408159	0.999931	-0.186978	0.429898	0.999991	-0.340024	0.132116	0.999945	-0.453284	0.0440795	0.999944	-0.188154	0.516483	0.999996	-0.42116	0.0845345	0.999897	-0.319428	0.124292	0.999606	-0.301723	0.18115	0.999881	0.159729	0.547945	0.999767	0.575861	0.0652798	0.999628
ENSMUSG00000003360	Ddx23	74351	DEAD (Asp-Glu-Ala-Asp) box polypeptide 23	0.0109169	0.94756	0.999942	-0.0923051	0.603366	0.999962	-0.0321874	0.931968	0.99807	0.131941	0.473552	0.999992	0.00846043	0.961882	0.999964	0.0421056	0.817209	0.999931	-0.319449	0.0474153	0.999991	0.0793086	0.676224	0.999945	0.0101256	0.967554	0.999944	-0.0473019	0.776438	0.999996	-0.083317	0.67938	0.999897	-0.0481941	0.826684	0.999606	-0.137869	0.417175	0.999881	-0.298656	0.269526	0.999767	-0.019231	0.931486	0.999628	0.235147
ENSMUSG00000003363	Pld3	18807	phospholipase D family, member 3	0.033465	0.856307	0.999942	-0.0969604	0.601224	0.999962	0.192701	0.556098	0.997065	0.0036939	0.983513	0.999992	-0.00387027	0.986704	0.999964	0.232146	0.31735	0.999931	-0.382526	0.0792128	0.999991	0.247123	0.246371	0.999945	0.206077	0.306864	0.999944	-0.297219	0.262113	0.999996	0.105261	0.708016	0.999897	0.143573	0.395641	0.999606	-0.189892	0.423808	0.999881	0.00227587	0.891325	0.999767	-0.233858	0.309934	0.999628	0.172347
ENSMUSG00000003378	Grik5	14809	glutamate receptor, ionotropic, kainate 5 (gamma 2)	0.202038	0.495818	0.999942	-0.0947311	0.711371	0.999962	0.299071	0.450466	0.997065	-0.0894458	0.716919	0.999992	-0.0603722	0.806012	0.999964	-0.036966	0.864298	0.999931	0.0878385	0.794215	0.999991	0.240921	0.393264	0.999945	-0.194493	0.402277	0.999944	-0.339447	0.208428	0.999996	-0.0507519	0.78626	0.999897				-0.130386	0.669778	0.999881	0.181732	0.425186	0.999767	-0.220903	0.354362	0.999628
ENSMUSG00000003379	Cd79a	12518	CD79A antigen (immunoglobulin-associated alpha)																																														-0.844427
ENSMUSG00000003380	Rabac1	14470	Rab acceptor 1 (prenylated)	-0.131864	0.452163	0.999942	-0.0091789	0.960616	0.999962	0.330604	0.424178	0.997065	0.0147989	0.919892	0.999992	-0.0911816	0.550423	0.999964	-0.0133346	0.935105	0.999931	-0.0267641	0.861427	0.999991	-0.076896	0.666246	0.999945	0.0253348	0.879664	0.999944	-0.00914757	0.95689	0.999996	-0.0998086	0.571164	0.999897	-0.0744421	0.669472	0.999606	0.00364242	0.980739	0.999881	0.126881	0.610401	0.999767	0.153182	0.527274	0.999628	-0.274482
ENSMUSG00000003382	Etv3	27049	ets variant 3	-0.243649	0.152469	0.999942	-0.24577	0.229228	0.999962	0.032533	0.944642	0.99807	-0.183639	0.321506	0.999992	-0.108543	0.551032	0.999964	0.0384332	0.889131	0.999931	-0.0122679	0.940534	0.999991	-0.122878	0.535359	0.999945	-0.120808	0.551114	0.999944	-0.391956	0.0317095	0.999996	0.144405	0.495439	0.999897	-0.188341	0.379157	0.999606	-0.0160184	0.947541	0.999881	0.0897977	0.666901	0.999767	-0.0337471	0.878202	0.999628	-0.141176
ENSMUSG00000003402	Prkcsh	19089	protein kinase C substrate 80K-H	-0.000889143	0.993218	0.999942	-0.143668	0.466051	0.999962	-0.661058	0.0916677	0.997065	-0.00144737	0.993715	0.999992	-0.00387881	0.982575	0.999964	0.0951087	0.594576	0.999931	-0.105572	0.544611	0.999991	-0.00661536	0.970232	0.999945	0.100366	0.603704	0.999944	-0.0624581	0.714107	0.999996	-0.185176	0.364964	0.999897	-0.10974	0.544202	0.999606	-0.176142	0.40908	0.999881	0.0136972	0.995284	0.999767	-0.366892	0.248676	0.999628	0.000654194
ENSMUSG00000003418	St8sia6	241230	ST8 alpha-N-acetyl-neuraminide alpha-2,8-sialyltransferase 6																															0.49078	0.0665019	0.999897							-0.257983	0.412501	0.999767	-0.265823	0.315025	0.999628
ENSMUSG00000003420	Fcgrt	14132	Fc receptor, IgG, alpha chain transporter	0.313896	0.156805	0.999942	-0.0298059	0.897077	0.999962	0.13967	0.682153	0.997065	0.274053	0.327876	0.999992	0.0542126	0.856071	0.999964	0.094621	0.658569	0.999931	0.100384	0.656037	0.999991	0.165149	0.45873	0.999945				0.132789	0.567339	0.999996	0.1393	0.501111	0.999897				-0.193042	0.386841	0.999881							-0.163674
ENSMUSG00000003421	Nosip	66394	nitric oxide synthase interacting protein	0.0953747	0.596024	0.999942	0.0837992	0.683324	0.999962	0.373954	0.357657	0.997065	0.135561	0.425275	0.999992	0.0923018	0.632671	0.999964	0.0842803	0.66153	0.999931	-0.0663307	0.742769	0.999991	0.204824	0.327617	0.999945	2.04521e-05	0.985849	0.999944	0.274945	0.171071	0.999996	-0.0797055	0.69424	0.999897	-0.0571138	0.794669	0.999606	0.0308156	0.865572	0.999881	0.254289	0.33336	0.999767	0.0439185	0.879509	0.999628	0.194713
ENSMUSG00000003423	Pih1d1	68845	PIH1 domain containing 1	0.0420247	0.806843	0.999942	0.0139718	0.941962	0.999962	-0.0742072	0.86383	0.997065	0.0737429	0.66526	0.999992	-0.0169154	0.921623	0.999964	-0.088275	0.628471	0.999931	-0.0399329	0.810696	0.999991	-0.167906	0.40718	0.999945	0.0453375	0.776319	0.999944	0.0529776	0.777579	0.999996	0.0731784	0.689884	0.999897	0.0320111	0.853193	0.999606	0.168779	0.323659	0.999881	0.34379	0.206441	0.999767	-0.0639594	0.804588	0.999628	0.338748
ENSMUSG00000003429	Rps11	27207	ribosomal protein S11	-0.0864149	0.670334	0.999942	-0.122715	0.574524	0.999962	0.0536148	0.897422	0.997935	-0.0740652	0.702515	0.999992	-0.0325982	0.862185	0.999964	-0.0389374	0.828111	0.999931	-0.00353584	0.984416	0.999991	-0.0137889	0.946445	0.999945	-0.0428733	0.819629	0.999944	-0.00262895	0.988266	0.999996	0.0624098	0.762388	0.999897	-0.0388259	0.829351	0.999606	-0.0877473	0.62766	0.999881	0.161751	0.51461	0.999767	0.247336	0.376377	0.999628	0.00461799
ENSMUSG00000003435	Supt5	20924	suppressor of Ty 5, DSIF elongation factor subunit	-0.0170134	0.924095	0.999942	0.0326012	0.873878	0.999962	-0.123016	0.733552	0.997065	-0.0470477	0.777923	0.999992	0.053397	0.762627	0.999964	-0.0328144	0.839086	0.999931	0.0867555	0.652759	0.999991	-0.0202218	0.90991	0.999945	-0.0671975	0.692292	0.999944	0.0246844	0.890362	0.999996	-0.208094	0.242262	0.999897	-0.00393488	0.996902	0.999606	0.0882969	0.671879	0.999881	0.127294	0.653433	0.999767	-0.256516	0.32832	0.999628	-0.119083
ENSMUSG00000003437	Paf1	54624	Paf1, RNA polymerase II complex component	0.0884141	0.634677	0.999942	0.00636173	0.980906	0.999962	0.19385	0.637419	0.997065	0.174226	0.361773	0.999992	0.0022551	0.99207	0.999964	-0.0866166	0.63683	0.999931	-0.0411586	0.816714	0.999991	-0.0491293	0.80337	0.999945	-0.128473	0.483913	0.999944	-0.177194	0.363202	0.999996	-0.0855623	0.709213	0.999897	0.105805	0.677428	0.999606	0.0165538	0.923931	0.999881	0.20487	0.467489	0.999767	0.0816544	0.776066	0.999628	0.0790619
ENSMUSG00000003438	Timm50	66525	translocase of inner mitochondrial membrane 50	0.0636681	0.744069	0.999942	-0.134108	0.539287	0.999962	0.410451	0.330023	0.997065	-0.0534399	0.76484	0.999992	0.00536747	0.976113	0.999964	0.0691333	0.688414	0.999931	-0.0210963	0.904965	0.999991	0.0910067	0.664599	0.999945	-0.0160583	0.936384	0.999944	-0.0326674	0.862746	0.999996	-0.0895169	0.621134	0.999897	0.0906367	0.612738	0.999606	-0.0686977	0.733438	0.999881	0.0993477	0.753586	0.999767	-0.00915616	0.978655	0.999628	0.102997
ENSMUSG00000003444	Med29	67224	mediator complex subunit 29	0.124673	0.540924	0.999942	0.130078	0.549332	0.999962	0.24416	0.538976	0.997065	-0.0384439	0.831773	0.999992	-0.0629407	0.721209	0.999964	0.130153	0.475519	0.999931	0.256514	0.123534	0.999991	0.231868	0.230033	0.999945	-0.0385709	0.838368	0.999944	0.158108	0.376174	0.999996	0.203262	0.308889	0.999897	-0.188221	0.361103	0.999606	0.0695467	0.694938	0.999881	0.152324	0.598472	0.999767	0.249665	0.339563	0.999628	0.144496
ENSMUSG00000003452	Bicd1	12121	BICD cargo adaptor 1	0.0657447	0.724345	0.999942	0.0957279	0.622367	0.999962	0.0593032	0.907651	0.99807	-0.0283113	0.880872	0.999992	-0.104908	0.564902	0.999964	0.143227	0.416284	0.999931	-0.126586	0.506689	0.999991	0.174552	0.444787	0.999945	0.113742	0.585341	0.999944	0.00773235	0.967924	0.999996	0.0453814	0.830977	0.999897	-0.130153	0.553532	0.999606	0.28464	0.134713	0.999881	-0.176819	0.423267	0.999767	0.0393391	0.875116	0.999628
ENSMUSG00000003458	Ncstn	59287	nicastrin	-0.0108541	0.952991	0.999942	0.0196403	0.913652	0.999962	-0.468104	0.242895	0.997065	-0.0118112	0.942172	0.999992	-0.0491312	0.783873	0.999964	0.209222	0.280953	0.999931	0.0876685	0.632124	0.999991	-0.0292574	0.88355	0.999945	0.360283	0.0561746	0.999944	-0.104729	0.556451	0.999996	-0.0251091	0.897363	0.999897	0.0934433	0.664794	0.999606	0.0218579	0.881887	0.999881	0.0606657	0.836283	0.999767	0.103136	0.701608	0.999628	-0.0424155
ENSMUSG00000003464	Pex19	19298	peroxisomal biogenesis factor 19	0.0360621	0.83561	0.999942	0.150953	0.48181	0.999962	-0.306022	0.437992	0.997065	0.0638295	0.701185	0.999992	0.0188148	0.911342	0.999964	0.0558956	0.746647	0.999931	0.147428	0.434386	0.999991	-0.214551	0.288776	0.999945	-0.114546	0.52307	0.999944	-0.0428182	0.80959	0.999996	0.173589	0.410012	0.999897	0.117886	0.565756	0.999606	0.0325729	0.856034	0.999881	-0.219735	0.422958	0.999767	0.0248808	0.89421	0.999628	-0.130745
ENSMUSG00000003484	Cyp4f18	72054	cytochrome P450, family 4, subfamily f, polypeptide 18																															0.874441	0.014018	0.999897	-0.126655	0.617895	0.999606										-0.328532
ENSMUSG00000003500	Impdh1	23917	inosine monophosphate dehydrogenase 1	-0.110158	0.585252	0.999942	0.00628727	0.985897	0.999962	-0.496381	0.173406	0.997065	0.111535	0.560206	0.999992	0.0113193	0.955413	0.999964	4.78936e-05	0.990814	0.999931	-0.0600758	0.739202	0.999991	0.0278926	0.917782	0.999945	-0.241776	0.283698	0.999944	0.0565246	0.790128	0.999996	-0.311022	0.123022	0.999897	-0.285997	0.226584	0.999606	-0.204957	0.309955	0.999881	-0.145209	0.580822	0.999767	-0.649996	0.0220852	0.999628	0.162466
ENSMUSG00000003518	Dusp3	72349	dual specificity phosphatase 3 (vaccinia virus phosphatase VH1-related)				-0.09104	0.695105	0.999962	0.0432761	0.852926	0.997065	0.156135	0.452313	0.999992	-0.264141	0.21019	0.999964	0.352173	0.0465922	0.999931	-0.222947	0.36914	0.999991				0.0223288	0.930653	0.999944				-0.0381559	0.853111	0.999897	0.173581	0.45502	0.999606	-0.283506	0.233155	0.999881							-0.223926
ENSMUSG00000003526	Prodh	19125	proline dehydrogenase	-0.0904688	0.618588	0.999942	0.0017315	0.981128	0.999962	-0.472922	0.208368	0.997065	-0.0745094	0.674599	0.999992	-0.0596399	0.731943	0.999964	-0.148766	0.432734	0.999931	0.0141624	0.937074	0.999991	-0.278027	0.219635	0.999945	-0.313876	0.110598	0.999944	0.150903	0.474391	0.999996	0.117301	0.569137	0.999897	0.0571549	0.783504	0.999606	-0.140696	0.590356	0.999881	0.20385	0.534723	0.999767	0.422973	0.170322	0.999628	-0.0694349
ENSMUSG00000003527	Ess2	27886	ess-2 splicing factor	0.00879833	0.974445	0.999942	-0.0668267	0.746419	0.999962	-0.158626	0.675815	0.997065	0.0679396	0.725487	0.999992	-0.00576056	0.980369	0.999964	-0.0426851	0.851074	0.999931	0.00719507	0.970075	0.999991	0.0110789	0.956815	0.999945	0.139154	0.495437	0.999944	0.0553968	0.780351	0.999996	0.00770703	0.964712	0.999897	0.0543138	0.797484	0.999606	0.0959008	0.65335	0.999881	0.525197	0.0351806	0.999767	0.228537	0.394629	0.999628	-0.183932
ENSMUSG00000003528	Slc25a1	13358	solute carrier family 25 (mitochondrial carrier, citrate transporter), member 1	-0.197619	0.231478	0.999942	-0.0831663	0.648422	0.999962	-0.150138	0.7077	0.997065	-0.19771	0.201065	0.999992	-0.149889	0.327488	0.999964	-0.198827	0.253664	0.999931	-0.133499	0.411806	0.999991	-0.0179874	0.917752	0.999945	-0.365226	0.0749698	0.999944	0.0243732	0.877115	0.999996	-0.132535	0.506755	0.999897	0.0988761	0.652952	0.999606	-0.305789	0.134708	0.999881	-0.2539	0.332681	0.999767	-0.0424502	0.878864	0.999628	0.221803
ENSMUSG00000003531	Dgcr6	13353	DiGeorge syndrome critical region gene 6	0.0582966	0.774825	0.999942	-0.00744664	0.97225	0.999962	0.371887	0.362533	0.997065	-0.0567879	0.773101	0.999992	-0.0126687	0.948444	0.999964	0.0389045	0.81289	0.999931	0.0848571	0.640886	0.999991	-0.0533445	0.780447	0.999945	0.00750694	0.959856	0.999944	0.115682	0.496039	0.999996	0.0407426	0.831036	0.999897	-0.0139875	0.954272	0.999606	-0.123272	0.546523	0.999881	0.0697668	0.80444	0.999767	0.249308	0.367395	0.999628	0.256283
ENSMUSG00000003541	Ier3	15937	immediate early response 3	-0.0273459	0.931585	0.999942	-0.0539379	0.856144	0.999962	0.480168	0.254487	0.997065	0.070622	0.832281	0.999992	-0.0728774	0.829569	0.999964	-0.0737738	0.805539	0.999931	-0.225025	0.489426	0.999991	0.246451	0.404263	0.999945	0.065518	0.82683	0.999944	0.141609	0.676081	0.999996	-0.197239	0.424731	0.999897	0.508031	0.0426027	0.999606	-0.199458	0.443524	0.999881	0.23715	0.446453	0.999767	0.344022	0.350917	0.999628	0.23227
ENSMUSG00000003545	Fosb	14282	FBJ osteosarcoma oncogene B	-0.426121	0.144263	0.999942	-0.175669	0.505969	0.999962	-1.32225	0.00101719	0.530544	-0.387924	0.210344	0.999992	-0.452248	0.0790484	0.999964	-0.164935	0.501772	0.999931	-0.292133	0.258085	0.999991	-0.398692	0.146286	0.999945	-0.324761	0.165283	0.999944	-0.318818	0.212225	0.999996	-0.170065	0.365963	0.999897	0.115603	0.605759	0.999606	-0.631002	0.0199281	0.999881	-0.55989	0.0347243	0.999767	-0.38314	0.150645	0.999628	-0.420828
ENSMUSG00000003546	Klc4	74764	kinesin light chain 4	0.443932	0.0557634	0.999942	0.250475	0.256332	0.999962				0.217545	0.230611	0.999992	-0.107526	0.626977	0.999964	0.207941	0.359689	0.999931	0.0779831	0.702012	0.999991	-0.151399	0.50248	0.999945	-0.273296	0.173125	0.999944	-0.524437	0.0143555	0.999996	0.274829	0.262747	0.999897	0.0242039	0.835792	0.999606	-0.0365579	0.892076	0.999881
ENSMUSG00000003549	Ercc1	13870	excision repair cross-complementing rodent repair deficiency, complementation group 1	0.115066	0.550146	0.999942	0.0633216	0.782553	0.999962	0.412932	0.264622	0.997065	0.0737364	0.701258	0.999992	0.203292	0.232493	0.999964	0.0644274	0.726178	0.999931	0.251094	0.157229	0.999991	0.375126	0.0749916	0.999945	0.24521	0.164429	0.999944	0.103876	0.639762	0.999996	0.089359	0.665289	0.999897	0.0749024	0.745973	0.999606	0.252504	0.200935	0.999881	0.107704	0.669842	0.999767	-0.0528615	0.829524	0.999628	0.164662
ENSMUSG00000003559	As3mt	57344	arsenic (+3 oxidation state) methyltransferase	-0.0520638	0.770171	0.999942	-0.0996737	0.619527	0.999962	0.40965	0.310962	0.997065	-0.0245527	0.885022	0.999992	-0.00439933	0.981487	0.999964	-0.0880807	0.631637	0.999931	-0.0569487	0.742107	0.999991	0.12219	0.534299	0.999945	-0.191801	0.311805	0.999944	-0.16263	0.34634	0.999996	-0.121537	0.556407	0.999897	0.0784929	0.670206	0.999606	-0.0649847	0.698099	0.999881	0.423377	0.116907	0.999767	0.13004	0.700146	0.999628	0.223254
ENSMUSG00000003573	Homer3	26558	homer scaffolding protein 3	0.0533872	0.787434	0.999942	0.303758	0.112206	0.999962	-0.328398	0.40434	0.997065	-0.0373286	0.850436	0.999992	0.0542818	0.776559	0.999964	-0.0742868	0.679355	0.999931	0.0913626	0.649629	0.999991	0.138025	0.49895	0.999945	-0.15651	0.408173	0.999944	-0.300834	0.147959	0.999996	0.0118785	0.931362	0.999897	0.359174	0.115465	0.999606	0.168862	0.405841	0.999881	0.278474	0.366685	0.999767	-0.326039	0.263895	0.999628	0.133932
ENSMUSG00000003575	Crtc1	382056	CREB regulated transcription coactivator 1	-0.126289	0.531825	0.999942	-0.230088	0.263111	0.999962	0.288523	0.428858	0.997065	0.0310422	0.886059	0.999992	-0.151622	0.515786	0.999964	-0.00486876	0.990717	0.999931	-0.0164904	0.936889	0.999991	0.250866	0.28687	0.999945	0.0328327	0.859336	0.999944	0.109578	0.664726	0.999996	0.0383808	0.747407	0.999897	0.0456378	0.780734	0.999606	0.232581	0.288003	0.999881				-0.287301	0.184556	0.999628
ENSMUSG00000003581	Rnf215	71673	ring finger protein 215	0.186776	0.361948	0.999942	0.160437	0.484087	0.999962	-0.158626	0.675815	0.997065	0.0581792	0.771533	0.999992	0.0771445	0.708835	0.999964	-0.142414	0.50859	0.999931	0.218026	0.354517	0.999991	0.0802064	0.692958	0.999945	0.0872308	0.661869	0.999944	0.0492361	0.818308	0.999996	0.149284	0.591267	0.999897	-0.0613846	0.804752	0.999606	-0.261218	0.222609	0.999881	0.0321359	0.854748	0.999767	0.0442645	0.818996	0.999628	-0.085416
ENSMUSG00000003585	Sec14l2	67815	SEC14-like lipid binding 2																																											-0.236986	0.482259	0.999628
ENSMUSG00000003604	Aven	74268	apoptosis, caspase activation inhibitor	-0.187919	0.413856	0.999942	-0.270067	0.294175	0.999962	0.0132577	0.975245	0.99807	-0.0938611	0.66469	0.999992	-0.0483053	0.821152	0.999964	-0.16576	0.520749	0.999931	-0.0765759	0.738553	0.999991	-0.264324	0.245118	0.999945	-0.184571	0.44928	0.999944	-0.103563	0.657117	0.999996	0.224183	0.359087	0.999897	0.224857	0.441193	0.999606	-0.204802	0.339503	0.999881	0.121134	0.666307	0.999767	-0.41332	0.182419	0.999628	-0.0357489
ENSMUSG00000003623	Crot	74114	carnitine O-octanoyltransferase	0.106084	0.526243	0.999942	0.143538	0.42864	0.999962	-0.0321428	0.914933	0.99807	0.143901	0.38868	0.999992	0.270222	0.0863472	0.999964	0.1983	0.282367	0.999931	0.0451362	0.806694	0.999991	0.149084	0.413648	0.999945	0.0103755	0.955108	0.999944	0.0491277	0.776774	0.999996	-0.111294	0.636825	0.999897	0.0122309	0.987183	0.999606	0.0445006	0.834779	0.999881	-0.338571	0.255663	0.999767	0.0638739	0.858164	0.999628	0.0353708
ENSMUSG00000003644	Rps6ka1	20111	ribosomal protein S6 kinase polypeptide 1	-0.00627959	0.971961	0.999942	0.117223	0.519915	0.999962	-0.0975774	0.808436	0.997065	0.0515016	0.744527	0.999992	0.0815954	0.580352	0.999964	0.070248	0.698283	0.999931	-0.0137709	0.933788	0.999991	-0.021805	0.905185	0.999945	0.124196	0.489514	0.999944	9.07838e-05	0.991209	0.999996	0.136355	0.455965	0.999897	0.248361	0.170148	0.999606	0.158765	0.38819	0.999881	-0.0481633	0.850122	0.999767	0.0558403	0.817965	0.999628	0.0988818
ENSMUSG00000003660	Snrnp200	320632	small nuclear ribonucleoprotein 200 (U5)	5.21356e-05	0.997458	0.999942	0.169462	0.415727	0.999962	-0.392821	0.326023	0.997065	0.100565	0.662127	0.999992	-0.046856	0.838497	0.999964	-0.111707	0.578535	0.999931	-0.0539458	0.798647	0.999991	-0.0231489	0.902839	0.999945	0.114681	0.566963	0.999944	-0.16649	0.403216	0.999996	-0.134298	0.527425	0.999897	-0.281649	0.157665	0.999606	-0.0956615	0.636657	0.999881	-0.502588	0.0796246	0.999767	-0.124462	0.651971	0.999628	0.00309065
ENSMUSG00000003662	Ciao1	26371	cytosolic iron-sulfur protein assembly 1	0.131373	0.440576	0.999942	0.005685	0.976313	0.999962	-0.0721632	0.849344	0.997065	0.0324802	0.854683	0.999992	-0.096126	0.56845	0.999964	-0.062929	0.754596	0.999931	0.0596017	0.730905	0.999991	0.182716	0.3606	0.999945	0.0642568	0.725647	0.999944	0.103366	0.565567	0.999996	0.0187397	0.941403	0.999897	0.093978	0.623706	0.999606	0.0171924	0.927682	0.999881	-0.0570851	0.862889	0.999767	-0.236705	0.374086	0.999628	0.0527564
ENSMUSG00000003680	Taf6l	225895	TATA-box binding protein associated factor 6 like	0.0328622	0.873023	0.999942	-0.0434482	0.844896	0.999962	-0.219991	0.512295	0.997065	-0.113928	0.579467	0.999992	0.198408	0.304345	0.999964	-0.0780484	0.724369	0.999931	0.221966	0.308658	0.999991	-0.0707458	0.748855	0.999945	-0.100635	0.656015	0.999944	0.15574	0.422497	0.999996	0.109389	0.739194	0.999897	-0.0469807	0.83433	0.999606	-0.0716165	0.746384	0.999881	0.0947679	0.740201	0.999767	0.138433	0.648726	0.999628	0.133567
ENSMUSG00000003721	Insig2	72999	insulin induced gene 2	-0.171274	0.421851	0.999942	0.0936824	0.679976	0.999962	-0.329091	0.424368	0.997065	0.189462	0.237383	0.999992	0.0616909	0.7461	0.999964	0.218883	0.292663	0.999931	0.197847	0.353145	0.999991	-0.0145818	0.952022	0.999945	-0.0417974	0.845127	0.999944	0.0517367	0.810869	0.999996	0.321693	0.14991	0.999897	-0.0786913	0.669731	0.999606	-0.311096	0.142963	0.999881	0.231675	0.405508	0.999767	0.382071	0.2874	0.999628	0.370413
ENSMUSG00000003731	Kpna6	16650	karyopherin (importin) alpha 6	0.0192619	0.941008	0.999942	0.0224877	0.921509	0.999962	-0.38095	0.217622	0.997065	0.0179444	0.932933	0.999992	-0.11533	0.597774	0.999964	-0.352066	0.112777	0.999931	-0.017409	0.925662	0.999991	-0.303456	0.21148	0.999945	-0.10837	0.602663	0.999944	0.0800876	0.717864	0.999996	0.204608	0.367449	0.999897	-0.194369	0.382942	0.999606	0.270074	0.181771	0.999881	0.137337	0.620604	0.999767	0.155406	0.570812	0.999628	0.0446085
ENSMUSG00000003746	Man1a	17155	mannosidase 1, alpha	0.0486517	0.765818	0.999942	0.0341894	0.861498	0.999962	1.01225	0.0167137	0.997065	0.0413072	0.789766	0.999992	0.0552383	0.741766	0.999964	-0.101686	0.583132	0.999931	-0.111536	0.490408	0.999991	0.0182297	0.930529	0.999945	0.09516	0.60769	0.999944	-0.176042	0.358153	0.999996	-0.198989	0.412112	0.999897	-0.132791	0.554849	0.999606	0.21975	0.280266	0.999881	0.170991	0.591687	0.999767	-0.474956	0.0907066	0.999628	-0.390979
ENSMUSG00000003762	Coq8b	76889	coenzyme Q8B	0.227619	0.329042	0.999942	0.153408	0.504204	0.999962	-0.265977	0.376319	0.997065	0.104041	0.622512	0.999992	0.140397	0.451065	0.999964	0.147804	0.554175	0.999931	0.0741666	0.748872	0.999991	-0.0265418	0.874697	0.999945	-0.237945	0.273884	0.999944	0.185425	0.347876	0.999996	0.246567	0.32049	0.999897	0.0153001	0.932954	0.999606	-0.0513221	0.836762	0.999881	0.169697	0.474614	0.999767	0.0654444	0.804273	0.999628	-0.216962
ENSMUSG00000003778	Brd8	78656	bromodomain containing 8	0.115205	0.471467	0.999942	0.172583	0.344067	0.999962	0.632421	0.123448	0.997065	0.0561766	0.713821	0.999992	0.13121	0.403863	0.999964	0.00960047	0.950284	0.999931	-0.0519022	0.736047	0.999991	0.0425514	0.811796	0.999945	0.113241	0.463741	0.999944	-0.0401716	0.791261	0.999996	0.0402206	0.828282	0.999897	0.191489	0.264032	0.999606	0.127255	0.438504	0.999881	-0.144349	0.583637	0.999767	0.0726353	0.773738	0.999628	0.301692
ENSMUSG00000003779	Kif20a	19348	kinesin family member 20A																			0.0373048	0.842684	0.999991	0.0587198	0.787036	0.999945	0.040033	0.841655	0.999944	0.100176	0.58078	0.999996	-0.0478564	0.820198	0.999897	-0.0101393	0.922416	0.999606	0.0167925	0.926461	0.999881				-8.66294e-05	0.994223	0.999628
ENSMUSG00000003808	Farsa	66590	phenylalanyl-tRNA synthetase, alpha subunit	0.0322302	0.850102	0.999942	0.152155	0.39541	0.999962	-0.135972	0.739699	0.997065	0.0268969	0.859672	0.999992	-0.0386739	0.804398	0.999964	0.00060287	0.997136	0.999931	0.0773912	0.638193	0.999991	-0.0113168	0.953601	0.999945	-0.107582	0.526484	0.999944	-0.119301	0.453273	0.999996	-0.216723	0.2572	0.999897	0.0968603	0.604671	0.999606	-0.0131701	0.941054	0.999881	0.25986	0.342568	0.999767	-0.191986	0.455111	0.999628	0.303526
ENSMUSG00000003809	Gcdh	270076	glutaryl-Coenzyme A dehydrogenase	0.154007	0.433072	0.999942	-0.054143	0.808663	0.999962	-0.0188311	0.983545	0.99807	0.132213	0.507431	0.999992	0.0268469	0.891045	0.999964	-0.047714	0.837113	0.999931	0.0540796	0.794273	0.999991	0.231188	0.27115	0.999945	-0.137362	0.491562	0.999944	-0.166149	0.399527	0.999996	0.0978074	0.708424	0.999897	0.11514	0.557731	0.999606	-0.108294	0.641454	0.999881	-0.155352	0.468634	0.999767	-0.142181	0.617671	0.999628
ENSMUSG00000003810	Mast2	17776	microtubule associated serine/threonine kinase 2													-0.356821	0.128258	0.999964	-0.355643	0.0968086	0.999931	-0.135902	0.563955	0.999991				-0.238568	0.220967	0.999944	-0.157794	0.45569	0.999996	0.0325477	0.892154	0.999897	-0.288001	0.113486	0.999606	-0.338255	0.170787	0.999881	0.25954	0.247392	0.999767	0.295612	0.264251	0.999628
ENSMUSG00000003812	Dnase2a	13423	deoxyribonuclease II alpha	-0.0483665	0.778617	0.999942	-0.0161641	0.936966	0.999962	-0.0877507	0.842598	0.997065	-0.00999933	0.954346	0.999992	0.0312457	0.848433	0.999964	-0.107985	0.547756	0.999931	0.0411186	0.817631	0.999991	0.154022	0.477104	0.999945	-0.0253849	0.906436	0.999944	0.375418	0.0820513	0.999996	-0.0729306	0.693661	0.999897	0.16136	0.452376	0.999606	-0.00679912	0.980659	0.999881	0.186257	0.55392	0.999767	0.271301	0.330216	0.999628	-0.426833
ENSMUSG00000003813	Rad23a	19358	RAD23 homolog A, nucleotide excision repair protein	0.00255725	0.986919	0.999942	-0.0339189	0.857878	0.999962	-0.0463686	0.919021	0.99807	-0.086758	0.623287	0.999992	-0.0832963	0.621741	0.999964	-0.0721146	0.70721	0.999931	0.0209917	0.894089	0.999991	-0.0515926	0.807326	0.999945	-0.0513728	0.792549	0.999944	0.0350084	0.830034	0.999996	0.118004	0.542007	0.999897	-0.159556	0.400303	0.999606	-0.145048	0.41151	0.999881	-0.105802	0.701254	0.999767	-0.0535078	0.838706	0.999628	-0.155633
ENSMUSG00000003814	Calr	12317	calreticulin	0.0683003	0.715461	0.999942	0.156773	0.47859	0.999962	-0.0317872	0.938511	0.99807	0.12665	0.517188	0.999992	0.136686	0.486732	0.999964	-0.07535	0.712337	0.999931	0.112685	0.581113	0.999991	-0.00719842	0.970746	0.999945	-0.0492527	0.795009	0.999944	0.0699839	0.73259	0.999996	-0.161632	0.442199	0.999897	-0.0737781	0.710779	0.999606	0.177121	0.384278	0.999881	-0.172895	0.496003	0.999767	-0.221201	0.469925	0.999628	0.125514
ENSMUSG00000003824	Syce2	71846	synaptonemal complex central element protein 2	-0.107773	0.59741	0.999942	-0.055333	0.818015	0.999962	0.267938	0.500093	0.997065	-0.128946	0.550721	0.999992	-0.0596491	0.766959	0.999964	-0.101705	0.555326	0.999931	-0.00470697	0.980146	0.999991	-0.0334239	0.867012	0.999945	-0.00101617	0.997181	0.999944	0.0368945	0.848528	0.999996	0.209882	0.335582	0.999897	0.0297366	0.866736	0.999606	-0.203226	0.305336	0.999881	0.583516	0.0256446	0.999767	0.105705	0.673759	0.999628	-0.211771
ENSMUSG00000003847	Nfat5	54446	nuclear factor of activated T cells 5	0.0296104	0.88151	0.999942	0.137428	0.510817	0.999962	-0.450853	0.247682	0.997065	0.0366473	0.848624	0.999992	-0.0581514	0.763242	0.999964	0.275374	0.166363	0.999931	0.0145794	0.942412	0.999991	-0.257552	0.179505	0.999945	0.0622648	0.761905	0.999944	-0.140521	0.408631	0.999996	-0.430265	0.0456446	0.999897	0.164447	0.522508	0.999606	0.0217876	0.913662	0.999881	-0.255784	0.354282	0.999767	-0.34389	0.224982	0.999628	0.27008
ENSMUSG00000003848	Nob1	67619	NIN1/RPN12 binding protein 1 homolog	-0.21657	0.184959	0.999942	-0.161204	0.341189	0.999962	-0.344347	0.392608	0.997065	-0.117323	0.431939	0.999992	-0.128782	0.395395	0.999964	0.0535287	0.75633	0.999931	0.0136395	0.931094	0.999991	-0.0427684	0.804881	0.999945	-0.310669	0.0546837	0.999944	-0.017688	0.904502	0.999996	-0.0621389	0.735377	0.999897	0.0672294	0.70302	0.999606	0.0943661	0.583007	0.999881	0.0994994	0.705727	0.999767	-0.178802	0.503448	0.999628	-0.222962
ENSMUSG00000003849	Nqo1	18104	NAD(P)H dehydrogenase, quinone 1																-0.0260075	0.990276	0.999931	-0.0463176	0.835399	0.999991				0.428966	0.0393479	0.999944	0.199401	0.374514	0.999996							-0.0321243	0.988007	0.999881	-0.0476375	0.90026	0.999767	0.328908	0.281875	0.999628
ENSMUSG00000003865	Gys1	14936	glycogen synthase 1, muscle										0.135971	0.589783	0.999992	-0.003058	0.976781	0.999964	0.084355	0.704872	0.999931	-0.262957	0.301954	0.999991				-0.0471736	0.799131	0.999944	0.0175658	0.945066	0.999996	-0.0870901	0.699901	0.999897	0.0408611	0.886064	0.999606	0.27039	0.208984	0.999881	0.100142	0.833501	0.999767	-0.254377	0.246879	0.999628
ENSMUSG00000003868	Ruvbl2	20174	RuvB-like protein 2	0.0356366	0.839801	0.999942	-0.0095548	0.954889	0.999962	-0.0463686	0.919021	0.99807	-0.119906	0.458354	0.999992	-0.107178	0.541069	0.999964	-0.157377	0.340867	0.999931	-0.0562021	0.735239	0.999991	-0.00276804	0.993667	0.999945	-0.174817	0.313637	0.999944	-0.0858487	0.595018	0.999996	-0.127778	0.539475	0.999897	0.0562035	0.774439	0.999606	-0.143506	0.393124	0.999881	-0.058894	0.813767	0.999767	0.0437948	0.877908	0.999628	0.290455
ENSMUSG00000003873	Bax	12028	BCL2-associated X protein	0.0466757	0.802739	0.999942	0.0534047	0.791343	0.999962	0.207855	0.596767	0.997065	-0.00901944	0.963026	0.999992	-0.0120274	0.947881	0.999964	0.0636125	0.705346	0.999931	0.0835016	0.618356	0.999991	0.102963	0.571653	0.999945	-0.0326865	0.857585	0.999944	-0.0755419	0.686961	0.999996	0.0200425	0.918565	0.999897	0.192391	0.31475	0.999606	0.142239	0.405042	0.999881	-0.115675	0.6837	0.999767	0.0710985	0.775177	0.999628	-0.0998179
ENSMUSG00000003882	Il7r	16197	interleukin 7 receptor																																														0.169646
ENSMUSG00000003923	Tfam	21780	transcription factor A, mitochondrial	-0.121056	0.467381	0.999942	-0.0166631	0.927365	0.999962	0.00477173	0.981495	0.99807	-0.0421764	0.786199	0.999992	-0.0339999	0.82505	0.999964	0.0762189	0.621882	0.999931	0.0693053	0.659272	0.999991	0.0946019	0.603865	0.999945	-0.0786786	0.64853	0.999944	0.0208222	0.892993	0.999996	0.351734	0.0810117	0.999897	0.157305	0.433017	0.999606	-0.0676354	0.6864	0.999881	0.14223	0.596961	0.999767	0.240296	0.396604	0.999628	0.227145
ENSMUSG00000003929	Zfp81	224694	zinc finger protein 81	0.0321853	0.886934	0.999942	-0.137326	0.480217	0.999962	0.714094	0.0458743	0.997065	-0.135319	0.463709	0.999992	-0.0812262	0.660864	0.999964	-0.150927	0.404342	0.999931	0.257731	0.210359	0.999991	-0.105215	0.604065	0.999945	-0.103893	0.605606	0.999944	0.161087	0.463915	0.999996	0.327834	0.139645	0.999897	-0.630142	0.00182405	0.999606	-0.310488	0.181316	0.999881	-0.0879396	0.719417	0.999767	0.0432764	0.859852	0.999628	-0.0950538
ENSMUSG00000003948	Mmd	67468	monocyte to macrophage differentiation-associated	0.118539	0.591604	0.999942							0.309489	0.14517	0.999992	0.230515	0.280371	0.999964	0.0984224	0.655465	0.999931	0.38095	0.0793648	0.999991				0.255569	0.236874	0.999944	0.0150772	0.976884	0.999996	0.0381202	0.853069	0.999897	0.00952274	0.9998	0.9998	0.255483	0.21967	0.999881	-0.0885681	0.642318	0.999767	-0.233415	0.442146	0.999628	0.336368
ENSMUSG00000003949	Hlf	217082	hepatic leukemia factor	-0.00780809	0.968841	0.999942	0.0485342	0.823567	0.999962	0.282117	0.504464	0.997065	-0.0858989	0.646074	0.999992	-0.204564	0.281072	0.999964	-0.285684	0.0928343	0.999931	-0.302909	0.065857	0.999991	-0.121905	0.509093	0.999945	-0.153608	0.390082	0.999944	-0.148943	0.372571	0.999996	-0.602728	0.0347697	0.999897	0.1902	0.385401	0.999606	-0.0603905	0.730878	0.999881	0.00785681	0.976867	0.999767	0.305499	0.288954	0.999628	-0.109169
ENSMUSG00000003955	Fam162a	70186	family with sequence similarity 162, member A	-0.0845853	0.638737	0.999942	-0.041745	0.841036	0.999962	0.29957	0.4547	0.997065	-0.0383012	0.813789	0.999992	-0.200305	0.248064	0.999964	-0.137016	0.401553	0.999931	-0.0591834	0.719742	0.999991	-0.119728	0.513488	0.999945	-0.10536	0.508663	0.999944	0.0301485	0.848063	0.999996	-0.0931731	0.616275	0.999897	0.106964	0.563154	0.999606	0.00537455	0.975782	0.999881	-0.00159808	0.998675	0.999767	0.123681	0.624922	0.999628	0.0776124
ENSMUSG00000003970	Rpl8	26961	ribosomal protein L8	-0.0686694	0.738041	0.999942	-0.156476	0.485791	0.999962	0.211683	0.611645	0.997065	-0.0416055	0.837059	0.999992	-0.00704018	0.971201	0.999964	-0.0294795	0.877092	0.999931	0.0251984	0.890571	0.999991	0.0404381	0.846919	0.999945	-0.0423563	0.825635	0.999944	0.0156884	0.930675	0.999996	0.0768989	0.705086	0.999897	0.0664681	0.701329	0.999606	-0.0251546	0.89155	0.999881	0.0720121	0.772459	0.999767	0.188324	0.501481	0.999628	-0.0100648
ENSMUSG00000003992	Ssbp2	66970	single-stranded DNA binding protein 2	0.0755956	0.695642	0.999942	0.14379	0.477447	0.999962	0.522944	0.201634	0.997065	0.0814186	0.667853	0.999992	0.178853	0.331764	0.999964	0.166573	0.389983	0.999931	0.0965755	0.605346	0.999991	0.163933	0.378906	0.999945	0.25214	0.137702	0.999944	0.165777	0.360857	0.999996	0.469614	0.0141107	0.999897	0.367166	0.106374	0.999606	0.0598739	0.749161	0.999881	0.168641	0.534826	0.999767	0.085325	0.747918	0.999628	0.123106
ENSMUSG00000004018	Fancl	67030	Fanconi anemia, complementation group L	0.169934	0.471088	0.999942	0.302692	0.18453	0.999962	0.683783	0.0505282	0.997065	-0.0734355	0.744592	0.999992	0.0294525	0.88754	0.999964	0.147569	0.444801	0.999931	-0.0459222	0.806723	0.999991	-0.00475681	0.992504	0.999945	0.0273745	0.879101	0.999944	0.138649	0.487562	0.999996	0.314067	0.175928	0.999897	0.136748	0.503803	0.999606	0.104586	0.645454	0.999881	0.0907578	0.711788	0.999767	-0.0292067	0.93827	0.999628	-0.12998
ENSMUSG00000004032	Gstm5	14866	glutathione S-transferase, mu 5	-0.00892187	0.964942	0.999942	0.145761	0.542385	0.999962	0.558799	0.172719	0.997065	0.00916899	0.964892	0.999992	-0.0752786	0.690626	0.999964	-0.0315051	0.859693	0.999931	0.0961272	0.642564	0.999991	-0.224593	0.306614	0.999945	0.0760771	0.659683	0.999944	0.16531	0.454694	0.999996	-0.378498	0.133462	0.999897	-0.187795	0.552609	0.999606	0.161332	0.39443	0.999881	-0.318458	0.209706	0.999767	0.111796	0.648223	0.999628
ENSMUSG00000004035	Gstm7	68312	glutathione S-transferase, mu 7	0.101658	0.716747	0.999942	0.238253	0.328481	0.999962	-0.295822	0.437659	0.997065	0.07906	0.795327	0.999992	0.232727	0.489159	0.999964	0.274157	0.241627	0.999931	0.0642549	0.807448	0.999991	-0.0286625	0.89599	0.999945	0.0798132	0.756913	0.999944	-0.351443	0.148096	0.999996				-0.0751672	0.784156	0.999606	0.00165959	0.99705	0.999881	0.115258	0.593196	0.999767	-0.0722861	0.548122	0.999628	0.334129
ENSMUSG00000004040	Stat3	20848	signal transducer and activator of transcription 3	-0.116202	0.613998	0.999942	-0.0642626	0.77267	0.999962	-0.536331	0.168551	0.997065	-0.0743941	0.704178	0.999992	0.0542343	0.81095	0.999964	0.051466	0.803356	0.999931	-0.188888	0.311001	0.999991	-0.0319198	0.865774	0.999945	0.0268754	0.898341	0.999944	-0.147227	0.406587	0.999996	0.121752	0.536052	0.999897	0.0512871	0.824401	0.999606	-0.123635	0.487357	0.999881	0.164482	0.533359	0.999767	-0.30094	0.316487	0.999628	0.103212
ENSMUSG00000004043	Stat5a	20850	signal transducer and activator of transcription 5A	-0.248318	0.135228	0.999942	0.0925557	0.636829	0.999962	0.0919391	0.815046	0.997065	-0.0290818	0.887981	0.999992	0.0748842	0.684525	0.999964	0.000299326	0.998421	0.999931	-0.123563	0.448632	0.999991	0.0329519	0.869117	0.999945	0.00860534	0.970238	0.999944	-0.125577	0.515994	0.999996	-0.0408083	0.871168	0.999897	0.0736463	0.810067	0.999606	0.0145359	0.953681	0.999881	-0.00769109	0.966223	0.999767	-0.33005	0.247019	0.999628	-0.181753
ENSMUSG00000004044	Cavin1	19285	caveolae associated 1	0.0630724	0.767155	0.999942	0.0699408	0.731246	0.999962	0.16775	0.613823	0.997065	-0.047413	0.79339	0.999992	0.0940714	0.622904	0.999964	-0.00496123	0.979236	0.999931	-0.258512	0.22469	0.999991	-0.390029	0.110433	0.999945	-0.118447	0.590298	0.999944	-0.268395	0.178942	0.999996	-0.256163	0.436954	0.999897	0.0438913	0.794951	0.999606	0.148565	0.477987	0.999881	0.0235155	0.998631	0.999767	-0.158664	0.536103	0.999628
ENSMUSG00000004054	Map3k11	26403	mitogen-activated protein kinase kinase kinase 11	-0.0190842	0.918152	0.999942	-0.0888117	0.624709	0.999962	0.320283	0.364983	0.997065	-0.0950836	0.610416	0.999992	-0.165551	0.41611	0.999964	-0.0608194	0.750733	0.999931	-0.21578	0.229838	0.999991	-0.119628	0.575736	0.999945	-0.0379634	0.830405	0.999944	-0.0570885	0.768922	0.999996	0.21036	0.323222	0.999897	0.20218	0.382104	0.999606	-0.201072	0.324662	0.999881	-0.202534	0.436102	0.999767	-0.0194641	0.932198	0.999628	0.118355
ENSMUSG00000004056	Akt2	11652	thymoma viral proto-oncogene 2	-0.000944654	0.999036	0.999942	-0.00812236	0.959094	0.999962	0.0564646	0.891893	0.997935	0.126609	0.434828	0.999992	-0.00538189	0.972479	0.999964	0.0732841	0.692925	0.999931	0.0136825	0.938917	0.999991	-0.0973426	0.610054	0.999945	-0.0485989	0.778103	0.999944	-0.232919	0.155503	0.999996	-0.187695	0.354762	0.999897	-0.0409785	0.822721	0.999606	0.0129869	0.962848	0.999881	0.0634461	0.823027	0.999767	-0.369621	0.174652	0.999628	0.00751269
ENSMUSG00000004069	Dnaja3	83945	DnaJ heat shock protein family (Hsp40) member A3	-0.0258162	0.894474	0.999942	-0.184527	0.394891	0.999962	-0.161328	0.614983	0.997065	-0.0850281	0.723011	0.999992	-0.0330016	0.900644	0.999964	0.0441295	0.851992	0.999931	-0.0200473	0.935836	0.999991	0.147688	0.523179	0.999945	-0.251665	0.29034	0.999944	-0.242899	0.201403	0.999996	0.110086	0.673876	0.999897	0.166822	0.514035	0.999606	0.00824239	0.989591	0.999881	-0.836955	0.0015006	0.816954	-0.0832384	0.829498	0.999628	-0.0229336
ENSMUSG00000004070	Hmox2	15369	heme oxygenase 2	0.0382471	0.842948	0.999942	0.0471144	0.812356	0.999962	0.380006	0.352445	0.997065	0.080599	0.671118	0.999992	0.00434992	0.981767	0.999964	0.0877583	0.587365	0.999931	-0.014887	0.936532	0.999991	0.118799	0.521286	0.999945	-0.0133975	0.943354	0.999944	-0.0176576	0.918423	0.999996	0.0670402	0.727657	0.999897	-0.0546069	0.761725	0.999606	0.15554	0.386767	0.999881	0.224397	0.415736	0.999767	0.205545	0.473155	0.999628	0.105614
ENSMUSG00000004071	Cdip1	66626	cell death inducing Trp53 target 1	-0.14457	0.436681	0.999942	-0.105119	0.586499	0.999962	-0.00480144	0.977671	0.99807	-0.163137	0.378753	0.999992	-0.134131	0.475832	0.999964	0.0055486	0.979514	0.999931	-0.0540601	0.782177	0.999991	0.0865518	0.66964	0.999945	-0.158009	0.451245	0.999944	-0.107276	0.603959	0.999996	0.134363	0.544583	0.999897	-0.0968802	0.676717	0.999606	0.0892708	0.681532	0.999881	0.0734454	0.89159	0.999767	0.106954	0.776601	0.999628	0.118507
ENSMUSG00000004085	Map3k20	65964	mitogen-activated protein kinase kinase kinase 20	0.125942	0.522931	0.999942	-0.088821	0.675891	0.999962	-0.0448465	0.87707	0.997935	0.0786019	0.677712	0.999992	-0.0138602	0.945421	0.999964	0.184871	0.383531	0.999931	-0.0360003	0.832651	0.999991	-0.0770589	0.715377	0.999945	0.314793	0.188097	0.999944	-0.0292555	0.86644	0.999996	-0.0636468	0.74487	0.999897	0.0099238	0.983764	0.999606	0.0484674	0.793526	0.999881	-0.168657	0.484896	0.999767	0.362491	0.204245	0.999628	0.139992
ENSMUSG00000004096	Cwc15	66070	CWC15 spliceosome-associated protein	0.140045	0.502105	0.999942	0.105587	0.612427	0.999962	0.69096	0.0929864	0.997065	0.135381	0.533852	0.999992	0.10332	0.633558	0.999964	-0.0356819	0.876131	0.999931	-0.0254176	0.899302	0.999991	0.199639	0.303106	0.999945	0.189131	0.324636	0.999944	0.0117468	0.949245	0.999996	0.0121143	0.943967	0.999897	0.0936429	0.617454	0.999606	0.0828148	0.668388	0.999881	0.449304	0.074142	0.999767	0.0331087	0.891252	0.999628	0.184682
ENSMUSG00000004099	Dnmt1	13433	DNA methyltransferase (cytosine-5) 1	-0.0508054	0.756983	0.999942	0.129392	0.461576	0.999962	-0.341535	0.409242	0.997065	0.0603418	0.673618	0.999992	0.0377062	0.793919	0.999964	-0.109469	0.508437	0.999931	-0.00994875	0.950519	0.999991	0.0868367	0.650788	0.999945	0.0556741	0.730803	0.999944	-0.0253389	0.86915	0.999996	0.0621825	0.730642	0.999897	-0.0724523	0.669145	0.999606	0.116662	0.49223	0.999881	-0.177396	0.504875	0.999767	-0.29891	0.226236	0.999628	-0.220052
ENSMUSG00000004100	Ppan	235036	peter pan homolog	-0.306559	0.0577844	0.999942	-0.209901	0.321841	0.999962	-0.702373	0.0767526	0.997065	-0.146874	0.365766	0.999992	-0.0469693	0.763817	0.999964	-0.182147	0.323349	0.999931	-0.0470925	0.777074	0.999991	-0.0935492	0.616751	0.999945	-0.325522	0.095492	0.999944	0.00559372	0.974779	0.999996	-0.0837868	0.672574	0.999897	0.266287	0.141938	0.999606	-0.0907561	0.620584	0.999881	0.0566824	0.844282	0.999767	0.0971576	0.703197	0.999628	-0.408534
ENSMUSG00000004110	Cacna1e	12290	calcium channel, voltage-dependent, R type, alpha 1E subunit																																														0.0190526
ENSMUSG00000004127	Trmt10a	108943	tRNA methyltransferase 10A	0.168499	0.539937	0.999942	-0.0303701	0.913609	0.999962	0.640481	0.129303	0.997065	-0.174427	0.516674	0.999992	-0.00196896	0.994191	0.999964	0.0162433	0.943906	0.999931	0.0191117	0.934112	0.999991	-0.356256	0.19599	0.999945	0.102406	0.641676	0.999944	-0.262355	0.383978	0.999996	0.267882	0.361122	0.999897	0.453792	0.0660826	0.999606	0.0758677	0.753106	0.999881	-0.129429	0.77112	0.999767	0.239609	0.467909	0.999628	-0.196789
ENSMUSG00000004207	Psap	19156	prosaposin	-0.0114158	0.942806	0.999942	-0.0637985	0.736851	0.999962	-0.0439378	0.911483	0.99807	-0.00599157	0.970714	0.999992	0.0450035	0.775576	0.999964	-0.00848043	0.959345	0.999931	-0.0108585	0.95082	0.999991	-0.136928	0.476549	0.999945	0.00664604	0.972547	0.999944	-0.0926666	0.599083	0.999996	0.136262	0.446671	0.999897	-0.00123308	0.994707	0.999606	-0.0350128	0.839138	0.999881	-0.529993	0.0538994	0.999767	0.00577297	0.988148	0.999628	-0.458471
ENSMUSG00000004221	Ikbkg	16151	inhibitor of kappaB kinase gamma	-0.0517719	0.813143	0.999942	-0.0780258	0.729512	0.999962	0.345469	0.252272	0.997065	0.0920116	0.646497	0.999992	-0.0990561	0.676568	0.999964	0.170652	0.506993	0.999931	-0.0229352	0.92292	0.999991	-0.0942849	0.661352	0.999945	0.282692	0.27215	0.999944	0.160129	0.455634	0.999996	-0.237074	0.296794	0.999897	0.0327086	0.931731	0.999606	0.12358	0.568546	0.999881	0.49301	0.017482	0.999767	-0.212604	0.466124	0.999628	0.0477681
ENSMUSG00000004233	Wars2	70560	tryptophanyl tRNA synthetase 2 (mitochondrial)										0.16325	0.473072	0.999992				0.0194126	0.965801	0.999931	-0.221056	0.324436	0.999991				0.130944	0.675148	0.999944	0.234754	0.356218	0.999996	-0.0799443	0.664023	0.999897	0.0432765	0.805403	0.999606	0.29563	0.174998	0.999881	-0.0131776	0.765175	0.999767	0.174076	0.401219	0.999628
ENSMUSG00000004263	Atn1	13498	atrophin 1	-0.255439	0.209276	0.999942	-0.0191957	0.934653	0.999962	0.0263624	0.964531	0.99807	0.0118962	0.962246	0.999992	0.126556	0.626944	0.999964	-0.170749	0.406904	0.999931	-0.182367	0.421385	0.999991	-0.0408909	0.851174	0.999945	0.0435958	0.85486	0.999944	0.46763	0.0472155	0.999996	0.37513	0.087374	0.999897	0.0914993	0.827309	0.999606	-0.450959	0.0469362	0.999881				0.108244	0.646874	0.999628	0.142854
ENSMUSG00000004264	Phb2	12034	prohibitin 2	-0.157304	0.369294	0.999942	-0.0626559	0.734665	0.999962	0.145187	0.716781	0.997065	-0.0984764	0.535634	0.999992	-0.0616664	0.715314	0.999964	-0.134276	0.415	0.999931	-0.0375624	0.817464	0.999991	-0.205063	0.256054	0.999945	-0.283632	0.0990382	0.999944	-0.122453	0.46276	0.999996	0.0295545	0.874283	0.999897	-0.0787914	0.647151	0.999606	-0.0938426	0.58038	0.999881	-0.220735	0.354236	0.999767	0.195938	0.463642	0.999628	0.0208746
ENSMUSG00000004266	Ptpn6	15170	protein tyrosine phosphatase, non-receptor type 6	0.0211417	0.905189	0.999942	0.0228429	0.903059	0.999962	-0.0534334	0.911683	0.99807	0.159442	0.358911	0.999992	0.124028	0.541555	0.999964	0.142486	0.410011	0.999931	0.0542327	0.7918	0.999991	0.277305	0.154628	0.999945	0.169828	0.34669	0.999944	0.0789274	0.665747	0.999996	-0.103599	0.601428	0.999897	0.29032	0.124921	0.999606	0.170162	0.331478	0.999881	0.333517	0.217217	0.999767	-0.0427506	0.862136	0.999628	-0.241553
ENSMUSG00000004268	Emg1	14791	EMG1 N1-specific pseudouridine methyltransferase	-0.0672429	0.722772	0.999942	-0.0317431	0.862471	0.999962	0.385612	0.341058	0.997065	-0.0238859	0.883515	0.999992	-0.076636	0.646197	0.999964	-0.0772046	0.639945	0.999931	-0.0148937	0.928859	0.999991	0.0247285	0.885485	0.999945	-0.0902625	0.608808	0.999944	-0.0415092	0.798008	0.999996	-0.0435303	0.800168	0.999897	0.0184191	0.914494	0.999606	-0.0110065	0.947263	0.999881	-0.0828102	0.733371	0.999767	0.33419	0.183114	0.999628	0.135678
ENSMUSG00000004270	Lpcat3	14792	lysophosphatidylcholine acyltransferase 3	0.101159	0.558864	0.999942	0.0922189	0.668936	0.999962	-0.151532	0.708692	0.997065	-0.0056378	0.974668	0.999992	0.0939809	0.615124	0.999964	0.0168322	0.924209	0.999931	0.0647296	0.733806	0.999991	0.0128779	0.959478	0.999945	0.0664145	0.717642	0.999944	-0.037744	0.831822	0.999996	-0.135978	0.531911	0.999897	-0.258771	0.201432	0.999606	-0.209617	0.287606	0.999881	-0.355635	0.179526	0.999767	-0.107206	0.6903	0.999628	0.196413
ENSMUSG00000004285	Atp6v1f	66144	ATPase, H+ transporting, lysosomal V1 subunit F	0.000595941	0.997352	0.999942	-0.0116073	0.956441	0.999962	0.522913	0.216686	0.997065	0.0136918	0.940753	0.999992	0.0337553	0.851677	0.999964	0.026839	0.878078	0.999931	0.026399	0.883178	0.999991	0.028306	0.885584	0.999945	0.0517741	0.781521	0.999944	-0.0162778	0.930472	0.999996	0.11192	0.532128	0.999897	0.121683	0.481164	0.999606	-0.0656268	0.710508	0.999881	0.244919	0.324728	0.999767	0.228842	0.349791	0.999628	-0.081147
ENSMUSG00000004317	Clcn5	12728	chloride channel, voltage-sensitive 5				0.0485616	0.86972	0.999962							-0.229024	0.283275	0.999964				-0.16262	0.455295	0.999991				-0.294212	0.141818	0.999944	0.0161468	0.899788	0.999996	0.212554	0.278578	0.999897				0.172037	0.543223	0.999881				-0.0073599	0.813153	0.999628	0.230596
ENSMUSG00000004319	Clcn3	12725	chloride channel, voltage-sensitive 3	0.0197314	0.909592	0.999942	-0.0552574	0.756038	0.999962	-0.776765	0.0459359	0.997065	-0.180118	0.292314	0.999992	-0.0412349	0.819133	0.999964	-0.0911649	0.609538	0.999931	-0.222427	0.224243	0.999991	-0.179755	0.327635	0.999945	0.115706	0.646398	0.999944	0.130633	0.478708	0.999996	-0.0938596	0.681662	0.999897	-0.0375083	0.842772	0.999606	0.0388524	0.832799	0.999881	-0.0562226	0.760651	0.999767	-0.276574	0.459196	0.999628	0.022744
ENSMUSG00000004328	Hif3a	53417	hypoxia inducible factor 3, alpha subunit																																								0.342141	0.237981	0.999767	-0.240494	0.284499	0.999628
ENSMUSG00000004356	Utp20	70683	UTP20 small subunit processome component	0.000934578	0.991407	0.999942	-0.0627904	0.770415	0.999962	-0.143749	0.632879	0.997065	-0.192622	0.435583	0.999992	-0.0802252	0.699525	0.999964	-0.120981	0.574673	0.999931	-0.0718068	0.769341	0.999991	-0.243333	0.277446	0.999945	-0.374244	0.0724064	0.999944	-0.191755	0.379735	0.999996	0.00455887	0.962139	0.999897	-0.00183949	0.980758	0.999606	-0.115854	0.611632	0.999881	0.232713	0.473393	0.999767	-0.318667	0.372786	0.999628	0.151881
ENSMUSG00000004359	Spic	20728	Spi-C transcription factor (Spi-1/PU.1 related)				0.0929809	0.741281	0.999962
ENSMUSG00000004364	Cul3	26554	cullin 3	-0.00849708	0.963908	0.999942	-0.058993	0.779771	0.999962	-0.181909	0.634371	0.997065	-0.0233591	0.898821	0.999992	-0.193008	0.245712	0.999964	-0.0165885	0.936027	0.999931	-0.0935613	0.63037	0.999991	-0.0244394	0.896175	0.999945	-0.123343	0.520458	0.999944	-0.150036	0.371006	0.999996	-0.177952	0.404728	0.999897	-0.172085	0.447804	0.999606	-0.221153	0.206314	0.999881	-0.265423	0.378973	0.999767	0.107667	0.730881	0.999628	-0.347629
ENSMUSG00000004383	Large1	16795	LARGE xylosyl- and glucuronyltransferase 1				-0.101724	0.635931	0.999962	0.132043	0.763436	0.997065				-0.094119	0.664594	0.999964				0.0291683	0.920953	0.999991							-0.0991352	0.605873	0.999996				-0.142902	0.357626	0.999606	-0.0811273	0.655953	0.999881							-0.171827
ENSMUSG00000004393	Ddx56	52513	DEAD (Asp-Glu-Ala-Asp) box polypeptide 56	0.101815	0.581556	0.999942	0.165194	0.398834	0.999962	-0.130928	0.763777	0.997065	-0.0758085	0.675077	0.999992	0.0703649	0.679934	0.999964	-0.169803	0.37214	0.999931	0.0587901	0.740198	0.999991	-0.109013	0.658101	0.999945	-0.150462	0.424061	0.999944	-0.132409	0.460596	0.999996	0.0552655	0.801608	0.999897	-0.0242115	0.901322	0.999606	-0.229097	0.224835	0.999881	-0.539113	0.0457841	0.999767	0.127136	0.631796	0.999628	-0.140819
ENSMUSG00000004394	Tmed4	103694	transmembrane p24 trafficking protein 4	-0.106237	0.588587	0.999942	-0.0375084	0.873254	0.999962	-0.200503	0.617711	0.997065	0.0647986	0.724945	0.999992	0.0639434	0.734608	0.999964	0.124151	0.519739	0.999931	0.224893	0.254302	0.999991	-0.146069	0.450325	0.999945	-0.0304678	0.86044	0.999944	0.131214	0.48036	0.999996	-0.0121362	0.943731	0.999897	-0.0880814	0.668197	0.999606	0.210036	0.263901	0.999881	0.15521	0.636042	0.999767	0.146282	0.628602	0.999628	0.193185
ENSMUSG00000004446	Bid	12122	BH3 interacting domain death agonist	-0.129616	0.483973	0.999942	-0.0961823	0.707174	0.999962	0.0493067	0.887752	0.997935	-0.160253	0.381384	0.999992	0.0121413	0.946429	0.999964	-0.0294151	0.890968	0.999931	0.124948	0.494301	0.999991	-0.335517	0.103001	0.999945	-0.0483188	0.844556	0.999944	-0.014462	0.957729	0.999996	0.277888	0.169198	0.999897	0.175293	0.433513	0.999606	-0.0682666	0.732377	0.999881	0.115723	0.72251	0.999767	0.207519	0.487173	0.999628	0.0787223
ENSMUSG00000004451	Ralb	64143	v-ral simian leukemia viral oncogene B	0.0384073	0.828121	0.999942	-0.238661	0.27135	0.999962				-0.108127	0.616461	0.999992	-0.0318158	0.847567	0.999964	-0.283633	0.163634	0.999931	0.00216342	0.993303	0.999991	-0.194815	0.426384	0.999945	0.0205636	0.886415	0.999944	-0.0830078	0.70228	0.999996	-0.245212	0.229446	0.999897	0.0360579	0.85759	0.999606	-0.162037	0.480634	0.999881				-0.199348	0.470977	0.999628	-0.0972126
ENSMUSG00000004455	Ppp1cc	19047	protein phosphatase 1 catalytic subunit gamma	0.0262371	0.906211	0.999942	0.187788	0.363625	0.999962	0.399934	0.324436	0.997065	0.0249855	0.903211	0.999992	0.00947365	0.963858	0.999964	-0.0814929	0.686768	0.999931	-0.10116	0.601146	0.999991	0.138759	0.523674	0.999945	0.074981	0.685549	0.999944	-0.0197206	0.927327	0.999996	0.0223485	0.911849	0.999897	0.0126647	0.942989	0.999606	0.238233	0.183082	0.999881	-0.033599	0.913144	0.999767	0.268452	0.273516	0.999628	0.0794488
ENSMUSG00000004460	Dnajb11	67838	DnaJ heat shock protein family (Hsp40) member B11	0.132427	0.486101	0.999942	0.241039	0.226944	0.999962	0.166586	0.672877	0.997065	0.0395593	0.821972	0.999992	0.00359381	0.981791	0.999964	-0.075128	0.651289	0.999931	0.0614471	0.691373	0.999991	0.131142	0.470283	0.999945	-0.228952	0.170349	0.999944	-0.054374	0.737673	0.999996	-0.0754202	0.65568	0.999897	-0.133823	0.435481	0.999606	0.0119473	0.94924	0.999881	-0.0299937	0.935073	0.999767	0.246442	0.362075	0.999628	0.434624
ENSMUSG00000004462	Tbccd1	70573	TBCC domain containing 1	0.0573946	0.811927	0.999942	0.101682	0.663893	0.999962	-0.422969	0.197967	0.997065	0.132967	0.513911	0.999992	0.20782	0.294075	0.999964	0.104187	0.649187	0.999931	-0.101169	0.594877	0.999991	0.155198	0.569166	0.999945	0.050584	0.808535	0.999944	0.0629785	0.821885	0.999996	0.117848	0.609035	0.999897	-0.0331781	0.834662	0.999606	0.102832	0.620747	0.999881	-0.156865	0.458774	0.999767	-0.212453	0.484392	0.999628	-0.135921
ENSMUSG00000004473	Clec11a	20256	C-type lectin domain family 11, member a																0.421445	0.0448365	0.999931	-0.168922	0.509736	0.999991				-0.607632	0.00690286	0.999944	-0.138413	0.545524	0.999996	0.322215	0.178129	0.999897	-0.109101	0.51694	0.999606	-0.0626287	0.818984	0.999881				0.187997	0.452877	0.999628
ENSMUSG00000004500	Zfp324	243834	zinc finger protein 324																0.108648	0.626912	0.999931	0.435515	0.074095	0.999991				0.354138	0.213288	0.999944	-0.161622	0.434028	0.999996	-0.138272	0.508778	0.999897	0.161573	0.394237	0.999606	0.040845	0.943087	0.999881				-0.636838	0.00877855	0.999628
ENSMUSG00000004508	Gab2	14389	growth factor receptor bound protein 2-associated protein 2	0.0215661	0.92627	0.999942	-0.00773	0.956552	0.999962	-0.0766634	0.817168	0.997065	-0.0734254	0.771654	0.999992	0.146129	0.543355	0.999964	-0.193852	0.400012	0.999931	0.0503483	0.838908	0.999991	0.249726	0.319446	0.999945	-0.0662507	0.761712	0.999944	-0.173523	0.347015	0.999996	0.0971813	0.665279	0.999897	0.0261647	0.884348	0.999606	-0.192754	0.402262	0.999881	0.349149	0.170573	0.999767	-0.15533	0.511481	0.999628
ENSMUSG00000004530	Coro1c	23790	coronin, actin binding protein 1C	-0.0417363	0.835584	0.999942	-0.20306	0.318625	0.999962	-0.517513	0.125509	0.997065	-0.187724	0.356623	0.999992	-0.00989525	0.960456	0.999964	0.0380769	0.862179	0.999931	-0.0712338	0.757258	0.999991	0.0537926	0.857498	0.999945	-0.0715378	0.70702	0.999944	-0.128788	0.528776	0.999996	-0.0184148	0.925402	0.999897	0.0316977	0.91393	0.999606	-0.316649	0.114943	0.999881	-0.136013	0.689329	0.999767	-0.000680715	0.991133	0.999628	-0.342717
ENSMUSG00000004535	Tax1bp1	52440	Tax1 (human T cell leukemia virus type I) binding protein 1	0.0732752	0.6437	0.999942	0.0751064	0.661048	0.999962	-0.204279	0.620731	0.997065	0.046759	0.764787	0.999992	0.0710863	0.647079	0.999964	0.0839859	0.588587	0.999931	0.0170119	0.912622	0.999991	-0.00608018	0.972032	0.999945	0.0435715	0.797203	0.999944	-0.0065049	0.968203	0.999996	-0.0372136	0.836798	0.999897	-0.138311	0.419201	0.999606	0.0977093	0.548743	0.999881	0.131729	0.591455	0.999767	-0.0245904	0.918344	0.999628	-0.131768
ENSMUSG00000004552	Ctse	13034	cathepsin E	-0.0696283	0.760384	0.999942	-0.103641	0.668591	0.999962				-0.127273	0.562147	0.999992	0.0762444	0.740746	0.999964	0.251801	0.280665	0.999931				0.0370742	0.866719	0.999945	0.142367	0.493479	0.999944	0.176239	0.393962	0.999996	-0.34315	0.127448	0.999897				-0.200931	0.460823	0.999881	-0.18184	0.514503	0.999767	-0.220799	0.367116	0.999628
ENSMUSG00000004558	Ndrg2	29811	N-myc downstream regulated gene 2	-0.279036	0.26576	0.999942	-0.159302	0.562392	0.999962	0.363379	0.277216	0.997065	-0.146086	0.616638	0.999992	-0.378215	0.156071	0.999964	-0.281809	0.274942	0.999931	0.037192	0.828542	0.999991	0.29471	0.251341	0.999945	-0.255034	0.364568	0.999944	0.245348	0.271054	0.999996	-0.686091	0.00264394	0.629859	0.218269	0.346532	0.999606	-0.202914	0.388555	0.999881	0.116239	0.59578	0.999767	0.379303	0.194705	0.999628
ENSMUSG00000004561	Mettl17	52535	methyltransferase like 17	-0.0760465	0.670575	0.999942	-0.0620807	0.77582	0.999962	0.450357	0.190159	0.997065	0.329848	0.128893	0.999992	0.174534	0.408143	0.999964	-0.000739317	0.99956	0.999931	0.280669	0.170006	0.999991	0.15569	0.469705	0.999945	-0.169736	0.399058	0.999944	0.040853	0.863255	0.999996	0.325691	0.160601	0.999897	0.053497	0.838744	0.999606	0.0367921	0.824368	0.999881	-0.291153	0.231773	0.999767	-0.202918	0.460712	0.999628	-0.0292425
ENSMUSG00000004562	Arhgef40	268739	Rho guanine nucleotide exchange factor (GEF) 40	0.24401	0.322498	0.999942	0.443487	0.0605222	0.999962				0.0951576	0.650082	0.999992	0.203281	0.311349	0.999964	0.0327418	0.886869	0.999931	-0.302954	0.158015	0.999991	0.101829	0.700962	0.999945	0.172668	0.422366	0.999944	-0.0315488	0.871124	0.999996	0.1462	0.466239	0.999897				-0.31561	0.15034	0.999881				-0.229232	0.269866	0.999628
ENSMUSG00000004565	Pnpla6	50767	patatin-like phospholipase domain containing 6	0.00201574	0.999348	0.999942	-0.09364	0.695524	0.999962	0.00672749	0.930334	0.99807	0.226758	0.37036	0.999992	0.158458	0.556348	0.999964	-0.041467	0.832176	0.999931	0.402804	0.137078	0.999991	-0.145611	0.484895	0.999945	0.214907	0.487623	0.999944	-0.0915028	0.67777	0.999996	-0.0949118	0.733614	0.999897	-0.189969	0.312117	0.999606	0.0926011	0.691027	0.999881	-0.0595628	0.780651	0.999767	-0.106227	0.648753	0.999628
ENSMUSG00000004567	Mcoln1	94178	mucolipin 1													-0.0522247	0.804358	0.999964	0.238215	0.325066	0.999931	0.612108	0.0156768	0.999991				0.0580494	0.795003	0.999944	0.364718	0.104748	0.999996	-0.241408	0.290359	0.999897	0.215762	0.250793	0.999606	0.117695	0.528751	0.999881	-0.154101	0.560813	0.999767	-0.304089	0.303403	0.999628
ENSMUSG00000004568	Arhgef18	102098	rho/rac guanine nucleotide exchange factor (GEF) 18	-0.0372429	0.859882	0.999942	0.088493	0.740509	0.999962	-0.780883	0.0491528	0.997065	-0.02973	0.897354	0.999992	0.0297272	0.898101	0.999964	0.0923886	0.718467	0.999931	0.0696044	0.797902	0.999991	-0.198077	0.33886	0.999945	0.0251076	0.91549	0.999944	0.109914	0.581757	0.999996	-0.00678213	0.962343	0.999897	-0.183466	0.359614	0.999606	-0.234298	0.27129	0.999881	-0.347071	0.247125	0.999767	-0.300276	0.273529	0.999628	-0.277444
ENSMUSG00000004591	Pkn2	109333	protein kinase N2	0.0678751	0.681607	0.999942	-0.032306	0.850566	0.999962	-0.075904	0.839427	0.997065	-0.040315	0.780231	0.999992	-0.0483074	0.754076	0.999964	-0.0621997	0.697266	0.999931	0.013249	0.936686	0.999991	0.148508	0.406303	0.999945	0.0884022	0.570958	0.999944	0.0491728	0.754431	0.999996	-0.163328	0.415527	0.999897	-0.0247499	0.891623	0.999606	0.0392455	0.810401	0.999881	-0.109663	0.681995	0.999767	0.0269298	0.908422	0.999628	-0.088724
ENSMUSG00000004609	Cd33	12489	CD33 antigen																																		-0.242454	0.172902	0.999606
ENSMUSG00000004610	Etfb	110826	electron transferring flavoprotein, beta polypeptide	0.0109334	0.962317	0.999942	-0.0638634	0.802735	0.999962	0.848989	0.0478722	0.997065	0.00394881	0.986796	0.999992	-0.0128415	0.956973	0.999964	0.00575961	0.97817	0.999931	0.0846255	0.687122	0.999991	-0.0110896	0.959541	0.999945	-0.0342663	0.866885	0.999944	-0.04302	0.844228	0.999996	-0.195259	0.328732	0.999897	-0.242531	0.216118	0.999606	0.011949	0.952053	0.999881	0.325718	0.203175	0.999767	0.338996	0.203829	0.999628	-0.104248
ENSMUSG00000004612	Nkg7	72310	natural killer cell group 7 sequence	0.330277	0.360237	0.999942	0.660334	0.048061	0.999962	-0.00799702	0.991203	0.99807	0.49838	0.0853579	0.999992	0.426799	0.126686	0.999964	0.306776	0.146242	0.999931	0.249495	0.276719	0.999991	0.634973	0.00821461	0.999945	0.243932	0.266648	0.999944	0.284656	0.22074	0.999996	-0.321703	0.0944742	0.999897	-0.0684755	0.760349	0.999606	0.527324	0.0140484	0.999881	0.573294	0.0255536	0.999767	0.14151	0.608724	0.999628	0.00375156
ENSMUSG00000004626	Stxbp2	20911	syntaxin binding protein 2	0.237377	0.169693	0.999942	-0.0071819	0.970051	0.999962	-0.0284972	0.947098	0.99807	0.0556871	0.740857	0.999992	0.137516	0.393417	0.999964	-0.020083	0.904533	0.999931	0.0260734	0.869099	0.999991	-0.0298426	0.876485	0.999945	0.139705	0.439382	0.999944	-0.0141225	0.940505	0.999996	-0.11223	0.569738	0.999897	-0.0765762	0.698283	0.999606	0.151116	0.459659	0.999881	-0.303116	0.307793	0.999767	-0.349453	0.242961	0.999628	-0.122516
ENSMUSG00000004631	Sgce	20392	sarcoglycan, epsilon	0.0717557	0.722783	0.999942	0.14355	0.478421	0.999962	0.271658	0.442459	0.997065	-0.183279	0.418163	0.999992	-0.0885401	0.700872	0.999964	0.0300532	0.870136	0.999931	0.0312748	0.894923	0.999991	-0.139176	0.566137	0.999945	-0.0791288	0.697776	0.999944	-0.215534	0.333927	0.999996							-0.162652	0.503913	0.999881				-0.0863661	0.660051	0.999628
ENSMUSG00000004633	Chn2	69993	chimerin 2	0.0653944	0.751158	0.999942				-0.0333928	0.973195	0.99807	0.0566118	0.781775	0.999992	-0.0368445	0.854913	0.999964	0.0174304	0.911417	0.999931	0.0198817	0.915241	0.999991				0.0442205	0.81124	0.999944	-0.0456617	0.81075	0.999996	0.218365	0.524582	0.999897	-0.0282132	0.893998	0.999606	-0.167965	0.379075	0.999881							-0.144039
ENSMUSG00000004637	Wwox	80707	WW domain-containing oxidoreductase	0.125885	0.523236	0.999942	-0.309949	0.102008	0.999962	-0.355311	0.356656	0.997065	-0.0997611	0.562543	0.999992	0.0373175	0.829305	0.999964	0.0121139	0.940864	0.999931	0.130554	0.454279	0.999991	0.285766	0.215176	0.999945	-0.0310252	0.864596	0.999944	-0.111425	0.583737	0.999996	-0.30651	0.141728	0.999897	0.0661372	0.732975	0.999606	-2.16282e-05	0.989726	0.999881	0.10608	0.732153	0.999767	0.0805558	0.751472	0.999628	0.0967219
ENSMUSG00000004642	Slbp	20492	stem-loop binding protein	0.0643309	0.72936	0.999942	0.212206	0.301052	0.999962	0.346703	0.385341	0.997065	-0.077288	0.694465	0.999992	-0.0280767	0.886535	0.999964	0.00797046	0.960955	0.999931	0.0784764	0.650678	0.999991	0.226015	0.231782	0.999945	0.138	0.479636	0.999944	0.122109	0.559141	0.999996	0.483566	0.0135118	0.999897	0.175092	0.314544	0.999606	0.0660732	0.717169	0.999881	0.385626	0.130532	0.999767	-0.0608652	0.805569	0.999628	0.163236
ENSMUSG00000004655	Aqp1	11826	aquaporin 1																0.28168	0.21025	0.999931							-0.0423056	0.855108	0.999944										-0.494941	0.0646779	0.999881	-0.0943511	0.707942	0.999767	-0.442111	0.173202	0.999628
ENSMUSG00000004661	Arid3b	56380	AT rich interactive domain 3B (BRIGHT-like)	0.1298	0.548332	0.999942	-0.189517	0.355719	0.999962										-0.145054	0.482096	0.999931							0.114225	0.603896	0.999944	-0.328758	0.132362	0.999996							-0.347749	0.0854964	0.999881				-0.16836	0.471134	0.999628	0.0662778
ENSMUSG00000004665	Cnn2	12798	calponin 2	0.0470682	0.852128	0.999942	0.0110358	0.961478	0.999962	0.253667	0.512758	0.997065	0.0342076	0.887967	0.999992	0.108799	0.681681	0.999964	0.0926585	0.628641	0.999931	0.2861	0.279272	0.999991	0.21823	0.317808	0.999945	0.244627	0.266618	0.999944	0.308116	0.166171	0.999996	0.308898	0.242514	0.999897	0.203476	0.281677	0.999606	0.247151	0.244743	0.999881	0.676284	0.0394998	0.999767	0.431752	0.196999	0.999628	-0.254406
ENSMUSG00000004667	Polr2e	66420	polymerase (RNA) II (DNA directed) polypeptide E	-0.0149855	0.935926	0.999942	-0.166752	0.416737	0.999962	0.0614942	0.873685	0.997935	-0.0741987	0.67463	0.999992	-0.0530209	0.765025	0.999964	0.00165554	0.992079	0.999931	-0.0908239	0.602707	0.999991	-0.0398446	0.830069	0.999945	-0.0196923	0.914097	0.999944	0.0136772	0.935984	0.999996	0.0571283	0.754987	0.999897	0.0836177	0.649219	0.999606	-0.157163	0.363153	0.999881	0.115912	0.648687	0.999767	0.258322	0.312051	0.999628	-0.305224
ENSMUSG00000004677	Myo9b	17925	myosin IXb	-0.099269	0.630702	0.999942	-0.000888339	0.991535	0.999962	-0.125257	0.71571	0.997065	0.11375	0.607138	0.999992	0.0905687	0.663762	0.999964	0.035412	0.886765	0.999931	-0.0169243	0.937653	0.999991	-0.0836453	0.694586	0.999945	-0.063009	0.758177	0.999944	-0.0356256	0.860263	0.999996	-0.00433708	0.964846	0.999897	0.305921	0.243484	0.999606	-0.106142	0.589983	0.999881	-0.43698	0.108411	0.999767	-0.726231	0.00772112	0.999628	-0.174712
ENSMUSG00000004698	Hdac9	79221	histone deacetylase 9							0.492278	0.105043	0.997065																												-0.169396	0.669651	0.999881							0.0348526
ENSMUSG00000004707	Ly9	17085	lymphocyte antigen 9	0.11358	0.624634	0.999942	-0.318235	0.180789	0.999962	-0.141947	0.695581	0.997065	0.0496802	0.789101	0.999992	0.0785859	0.697544	0.999964				0.211524	0.349113	0.999991	0.0690647	0.76939	0.999945				0.119374	0.55677	0.999996	0.465283	0.0357553	0.999897	-0.0162194	0.930885	0.999606	0.498947	0.0432869	0.999881							0.106926
ENSMUSG00000004709	Cd244a	18106	CD244 molecule A	-0.187811	0.387502	0.999942				-0.237167	0.465618	0.997065	-0.005224	0.976444	0.999992	0.000535031	0.993264	0.999964				0.321571	0.197028	0.999991	0.383158	0.117328	0.999945				0.0173711	0.930402	0.999996	0.345285	0.241024	0.999897	0.30236	0.0959689	0.999606	-0.0164727	0.919488	0.999881							-0.00686888
ENSMUSG00000004748	Mtfp1	67900	mitochondrial fission process 1										-0.0553444	0.81771	0.999992	-0.321843	0.0859497	0.999964	-0.0822956	0.683098	0.999931	0.0156315	0.931526	0.999991				0.0810061	0.679916	0.999944	0.129275	0.536405	0.999996	-0.210483	0.38469	0.999897	-0.14581	0.46718	0.999606	0.0806803	0.740322	0.999881	-0.000929006	0.951553	0.999767	0.166371	0.558862	0.999628
ENSMUSG00000004768	Rab23	19335	RAB23, member RAS oncogene family							0.253488	0.396545	0.997065				-0.0938948	0.691796	0.999964	-0.0886546	0.681901	0.999931	0.0574358	0.828371	0.999991				-0.237701	0.26032	0.999944	-0.159998	0.454265	0.999996	0.0154984	0.918858	0.999897	0.0281992	0.853001	0.999606	0.165694	0.396799	0.999881
ENSMUSG00000004771	Rab11a	53869	RAB11A, member RAS oncogene family	0.0444229	0.826761	0.999942	-0.0529112	0.82639	0.999962	0.591852	0.143235	0.997065	0.0641022	0.770238	0.999992	-0.00563322	0.979061	0.999964	0.11702	0.545261	0.999931	-0.0250922	0.90568	0.999991	0.0999485	0.643248	0.999945	0.0527037	0.763294	0.999944	-0.0674327	0.735301	0.999996	0.204349	0.296953	0.999897	0.233881	0.214486	0.999606	-0.117275	0.555477	0.999881	0.287482	0.281964	0.999767	0.0950525	0.732047	0.999628	0.227437
ENSMUSG00000004788	Eif2b2	217715	eukaryotic translation initiation factor 2B, subunit 2 beta	0.0606442	0.720787	0.999942	-0.00308104	0.982256	0.999962	-0.0276162	0.947683	0.99807	0.167527	0.341361	0.999992	0.0516342	0.767067	0.999964	0.0553912	0.749756	0.999931	0.0441178	0.787174	0.999991	0.115079	0.544526	0.999945	-0.0693171	0.686104	0.999944	0.132496	0.421399	0.999996	0.044388	0.81178	0.999897	0.00229144	0.997837	0.999606	0.100805	0.576998	0.999881	0.322015	0.232415	0.999767	0.107158	0.697657	0.999628	-0.0253593
ENSMUSG00000004789	Dlst	78920	dihydrolipoamide S-succinyltransferase (E2 component of 2-oxo-glutarate complex)	-0.0248113	0.893979	0.999942	0.00289734	0.995207	0.999962	-0.210529	0.610099	0.997065	0.00902393	0.968724	0.999992	-0.0228619	0.900074	0.999964	-0.125126	0.445277	0.999931	0.0945234	0.647602	0.999991	0.0774091	0.731463	0.999945	0.197151	0.28121	0.999944	0.188526	0.301393	0.999996	-0.249186	0.216825	0.999897	-0.0273312	0.889863	0.999606	-0.184679	0.32822	0.999881	-0.275624	0.307588	0.999767	0.015461	0.962443	0.999628	-0.0442237
ENSMUSG00000004798	Ulk2	29869	unc-51 like kinase 2	0.0948384	0.673059	0.999942	-0.00123462	0.990123	0.999962	0.0452893	0.870565	0.997065	-0.182602	0.3752	0.999992	-0.0171523	0.923263	0.999964	0.0921955	0.672787	0.999931	-0.00709714	0.968266	0.999991	-0.0703117	0.738992	0.999945	-0.00969738	0.959297	0.999944	-0.0441519	0.807971	0.999996	0.178997	0.399942	0.999897	-0.00275668	0.96945	0.999606	-0.301244	0.118621	0.999881	-0.00285741	0.98786	0.999767	-0.207005	0.496451	0.999628	0.0284956
ENSMUSG00000004815	Dgkq	110524	diacylglycerol kinase, theta																									0.23613	0.293781	0.999944	0.319383	0.142069	0.999996	0.0794184	0.77953	0.999897	0.0439674	0.901775	0.999606							-0.169595	0.403831	0.999628
ENSMUSG00000004837	Grap	71520	GRB2-related adaptor protein																																														-0.200693
ENSMUSG00000004843	Chmp2b	68942	charged multivesicular body protein 2B	0.138303	0.440631	0.999942	0.164416	0.383454	0.999962	0.563346	0.168505	0.997065	0.00856625	0.959642	0.999992	0.154195	0.377594	0.999964	0.118199	0.514541	0.999931	0.0604335	0.73523	0.999991	-0.123161	0.521215	0.999945	0.00532217	0.968018	0.999944	-0.0220131	0.902187	0.999996	-0.00288329	0.98753	0.999897	-0.00815499	0.996241	0.999606	-0.192363	0.316249	0.999881	0.0714727	0.762866	0.999767	0.39875	0.227699	0.999628	0.171856
ENSMUSG00000004846	Plod3	26433	procollagen-lysine, 2-oxoglutarate 5-dioxygenase 3	-0.145666	0.495942	0.999942	-0.0295796	0.881904	0.999962	0.155808	0.664131	0.997065	-0.0291071	0.88354	0.999992	0.0679244	0.72467	0.999964	-0.140917	0.537382	0.999931	-0.046847	0.821997	0.999991	-0.12396	0.574684	0.999945	0.0427588	0.899458	0.999944	-0.0911577	0.691931	0.999996	-0.38902	0.0759034	0.999897	-0.0435526	0.803481	0.999606	-0.187315	0.414984	0.999881	-0.169775	0.387326	0.999767	-0.186355	0.43237	0.999628	-0.5126
ENSMUSG00000004849	Ap1s1	11769	adaptor protein complex AP-1, sigma 1	0.0519924	0.779617	0.999942	-0.158687	0.499334	0.999962	0.0125342	0.953656	0.99807	-0.0770292	0.6973	0.999992	0.102236	0.619849	0.999964	-0.106581	0.55838	0.999931	-0.0513079	0.778046	0.999991	-0.00667183	0.980285	0.999945	-0.0444661	0.810453	0.999944	0.0554207	0.733269	0.999996	0.0359918	0.837123	0.999897	0.0195034	0.912507	0.999606	0.0443483	0.805469	0.999881	0.185267	0.486603	0.999767	0.143489	0.567962	0.999628	0.148768
ENSMUSG00000004865	Srpk1	20815	serine/arginine-rich protein specific kinase 1	-0.10311	0.497296	0.999942	-0.0196072	0.904242	0.999962	0.183802	0.648767	0.997065	-0.0848474	0.560191	0.999992	-0.00110874	0.994017	0.999964	-0.101051	0.528461	0.999931	0.0248723	0.874036	0.999991	0.0661728	0.701792	0.999945	-0.178508	0.271031	0.999944	-0.0536251	0.724221	0.999996	0.00647708	0.970121	0.999897	-0.0681813	0.683775	0.999606	-0.207623	0.213463	0.999881	-0.166067	0.505651	0.999767	0.0674861	0.789176	0.999628	0.14693
ENSMUSG00000004880	Lbr	98386	lamin B receptor	0.136885	0.458486	0.999942	0.17505	0.31665	0.999962	0.267064	0.516329	0.997065	0.0635005	0.683728	0.999992	0.109621	0.472085	0.999964	0.0725415	0.702785	0.999931	-0.0182007	0.906363	0.999991	0.156786	0.391826	0.999945	0.0649646	0.692489	0.999944	-0.0314409	0.840849	0.999996	0.00249203	0.993152	0.999897	-0.0374392	0.817268	0.999606	0.164594	0.342095	0.999881	0.199629	0.518427	0.999767	-0.156057	0.53645	0.999628	-0.151916
ENSMUSG00000004895	Prcc	94315	papillary renal cell carcinoma (translocation-associated)	0.11303	0.491759	0.999942	0.0579936	0.766964	0.999962	0.242041	0.508757	0.997065	-0.0598399	0.706142	0.999992	0.151244	0.320996	0.999964	-0.204652	0.245582	0.999931	-0.0170001	0.924925	0.999991	-0.0396536	0.832373	0.999945	-0.0172073	0.917818	0.999944	-0.0179317	0.908625	0.999996	-0.0644623	0.774019	0.999897	-0.0749765	0.710845	0.999606	0.00270031	0.994374	0.999881	0.110769	0.808385	0.999767	-0.00371638	0.964844	0.999628	0.0360786
ENSMUSG00000004896	Rrnad1	229503	ribosomal RNA adenine dimethylase domain containing 1	-0.204561	0.26491	0.999942	0.24572	0.201436	0.999962	-0.275062	0.467714	0.997065	0.0181782	0.919717	0.999992	0.0322429	0.891414	0.999964	0.326071	0.0981266	0.999931	-0.324011	0.0927353	0.999991	0.120828	0.608303	0.999945	0.12193	0.59597	0.999944	-0.0895003	0.624454	0.999996	-0.0751439	0.775092	0.999897	0.00854293	0.967658	0.999606	0.0541018	0.775087	0.999881	-0.13952	0.559562	0.999767	0.0155256	0.863411	0.999628	-0.118693
ENSMUSG00000004897	Hdgf	15191	heparin binding growth factor	-0.175389	0.223803	0.999942	-0.166801	0.327839	0.999962	-0.275458	0.493858	0.997065	-0.0904565	0.529084	0.999992	-0.0680511	0.641375	0.999964	-0.0771633	0.625121	0.999931	-0.0312313	0.838122	0.999991	-0.195741	0.260908	0.999945	-0.0300248	0.855613	0.999944	-0.0829083	0.603597	0.999996	-0.0434327	0.803859	0.999897	0.119405	0.504992	0.999606	-0.0374526	0.827839	0.999881	-0.142864	0.556216	0.999767	-0.0455319	0.864429	0.999628	0.0512648
ENSMUSG00000004929	Thop1	50492	thimet oligopeptidase 1	-0.0037396	0.97184	0.999942				-0.164669	0.559484	0.997065	-0.0685122	0.745594	0.999992	-0.11612	0.63074	0.999964	-0.00531612	0.976957	0.999931	-0.00353193	0.983014	0.999991	-0.20512	0.338237	0.999945	-0.346884	0.133417	0.999944	-0.170856	0.345989	0.999996	-0.185664	0.407862	0.999897	-0.0540958	0.81704	0.999606	-0.135124	0.476331	0.999881	-0.188391	0.385739	0.999767	-0.403566	0.224696	0.999628
ENSMUSG00000004931	Apba3	57267	amyloid beta (A4) precursor protein-binding, family A, member 3										0.0669441	0.719123	0.999992	-0.0809629	0.68269	0.999964	0.290611	0.182278	0.999931	0.0581029	0.774003	0.999991				0.190695	0.375676	0.999944	0.251484	0.245864	0.999996	0.110899	0.650303	0.999897	0.228748	0.250187	0.999606	-0.147969	0.441742	0.999881	-0.264761	0.235295	0.999767	-0.127784	0.713352	0.999628
ENSMUSG00000004933	Matk	17179	megakaryocyte-associated tyrosine kinase	0.0558248	0.771602	0.999942	-0.0566567	0.76178	0.999962	-0.0312715	0.92298	0.99807	-0.0773473	0.659978	0.999992	-0.00239683	0.991388	0.999964	0.0594441	0.72529	0.999931	-0.0156821	0.93949	0.999991	0.242112	0.226312	0.999945	0.217268	0.285222	0.999944	-0.0391308	0.855949	0.999996	0.0685049	0.781451	0.999897	-0.0452958	0.851643	0.999606	-0.169406	0.422302	0.999881	0.288825	0.258185	0.999767	0.0284116	0.834246	0.999628	-0.00716667
ENSMUSG00000004934	Pias4	59004	protein inhibitor of activated STAT 4	-0.141332	0.494175	0.999942	0.00948219	0.968971	0.999962	-0.017497	0.942647	0.99807	-0.135428	0.478138	0.999992	0.164748	0.378411	0.999964	0.0036263	0.977338	0.999931	0.093411	0.614617	0.999991	-0.169781	0.424729	0.999945	0.169016	0.39552	0.999944	-0.034953	0.872071	0.999996	-0.231289	0.284796	0.999897	-0.154876	0.458346	0.999606	0.258935	0.254455	0.999881	-0.106421	0.640239	0.999767	0.0494647	0.92178	0.999628	-0.0313802
ENSMUSG00000004936	Map2k1	26395	mitogen-activated protein kinase kinase 1	0.0322362	0.864296	0.999942	0.355133	0.072888	0.999962	-0.310611	0.464652	0.997065	-0.0273759	0.867257	0.999992	0.204492	0.302733	0.999964	-0.0109956	0.946243	0.999931	0.0741363	0.707291	0.999991	-0.131651	0.510308	0.999945	-0.0375661	0.831169	0.999944	0.0817198	0.688893	0.999996	0.138241	0.549037	0.999897	0.167659	0.45346	0.999606	-0.00298294	0.989562	0.999881	-0.191232	0.399338	0.999767	-0.246947	0.362055	0.999628	-0.279853
ENSMUSG00000004937	Sgta	52551	small glutamine-rich tetratricopeptide repeat (TPR)-containing, alpha	0.106228	0.631552	0.999942	0.035359	0.883768	0.999962	0.317507	0.426418	0.997065	-0.0427144	0.847123	0.999992	0.112606	0.572876	0.999964	0.167857	0.37434	0.999931	0.0343439	0.86744	0.999991	0.17617	0.422274	0.999945	0.0473515	0.818888	0.999944	0.254082	0.201461	0.999996	0.124194	0.554077	0.999897	0.000166835	0.975108	0.999606	0.134902	0.566246	0.999881	0.356189	0.289189	0.999767	-0.0381183	0.910164	0.999628	-0.152828
ENSMUSG00000004945	Tmem242	70544	transmembrane protein 242	-0.0756142	0.771487	0.999942	0.119532	0.570831	0.999962	0.668876	0.0985676	0.997065	0.00795663	0.971997	0.999992	0.0941705	0.669776	0.999964	0.142158	0.52162	0.999931	0.0332193	0.88105	0.999991	-0.102245	0.681882	0.999945	-0.00784874	0.974183	0.999944	-0.0326424	0.883373	0.999996	0.25533	0.21821	0.999897	0.139075	0.486291	0.999606	0.0511124	0.806999	0.999881	-0.187172	0.599042	0.999767	-0.200117	0.50786	0.999628	-0.271377
ENSMUSG00000004947	Dtx2	74198	deltex 2, E3 ubiquitin ligase	0.0296978	0.8921	0.999942							0.155299	0.506627	0.999992	-0.164332	0.49332	0.999964	-0.0226608	0.913033	0.999931	0.00504094	0.972758	0.999991	-0.100372	0.635575	0.999945	-0.127104	0.571179	0.999944	0.2077	0.394422	0.999996	0.112575	0.68895	0.999897	-0.173891	0.361879	0.999606	0.387556	0.087308	0.999881	-0.0168948	0.837961	0.999767	-0.328977	0.122659	0.999628	0.0275572
ENSMUSG00000004952	Rasa4	54153	RAS p21 protein activator 4	-0.803377	0.175889	0.999942	-0.379489	0.597231	0.999962	0.352901	0.413279	0.997065	-0.489221	0.282926	0.999992	-0.13529	0.701689	0.999964	-0.440254	0.119235	0.999931	-0.136907	0.608348	0.999991	-0.3187	0.348097	0.999945	-0.102091	0.70135	0.999944	-0.11479	0.673425	0.999996	0.575045	0.0200541	0.999897	0.0924746	0.735256	0.999606	-0.317843	0.329807	0.999881				0.312655	0.0886205	0.999628	0.0171824
ENSMUSG00000004980	Hnrnpa2b1	53379	heterogeneous nuclear ribonucleoprotein A2/B1	-0.0652034	0.703263	0.999942	-0.0736905	0.684731	0.999962	-0.034313	0.934397	0.99807	-0.0681838	0.695907	0.999992	-0.0607136	0.729536	0.999964	-0.116298	0.483027	0.999931	-0.0694362	0.681443	0.999991	0.0525833	0.779214	0.999945	-0.0390538	0.825745	0.999944	-0.109761	0.527353	0.999996	-0.0219216	0.906796	0.999897	0.0568003	0.747138	0.999606	0.0939534	0.597832	0.999881	-0.091443	0.702838	0.999767	-0.0164019	0.953452	0.999628	-0.0248712
ENSMUSG00000004988	Fxyd4	108017	FXYD domain-containing ion transport regulator 4																															-0.135293	0.651714	0.999897	0.022009	0.816282	0.999606
ENSMUSG00000004994	Ccdc130	67736	coiled-coil domain containing 130	0.156855	0.491587	0.999942	-0.04934	0.844471	0.999962	0.151424	0.665665	0.997065	0.297434	0.203373	0.999992	-0.028486	0.920334	0.999964	0.321306	0.159482	0.999931	0.293189	0.171491	0.999991	0.165772	0.484242	0.999945	0.0629696	0.759347	0.999944	0.135783	0.552683	0.999996	0.0377983	0.869406	0.999897	0.068674	0.88111	0.999606	0.140635	0.558553	0.999881	0.630566	0.0147553	0.999767	-0.400359	0.201826	0.999628	0.140815
ENSMUSG00000004996	Mri1	67873	methylthioribose-1-phosphate isomerase 1	-0.236772	0.145011	0.999942	-0.0593231	0.782117	0.999962	-0.174635	0.659132	0.997065	-0.189398	0.20296	0.999992	-0.0999646	0.508645	0.999964	-0.0798801	0.64593	0.999931	0.00321727	0.981797	0.999991	-0.174026	0.356002	0.999945	-0.258203	0.142604	0.999944	-0.016944	0.912787	0.999996	-0.0303894	0.870467	0.999897	-0.0252444	0.884184	0.999606	-0.0396269	0.80823	0.999881	0.0348981	0.928397	0.999767	0.0508939	0.843334	0.999628	0.161352
ENSMUSG00000005034	Prkacb	18749	protein kinase, cAMP dependent, catalytic, beta	0.00954875	0.952632	0.999942	0.0890265	0.623096	0.999962	-0.00633948	0.991718	0.99807	0.038733	0.801662	0.999992	0.0315813	0.837744	0.999964	0.0983639	0.547682	0.999931	-0.0874282	0.58489	0.999991	0.139351	0.46925	0.999945	-0.00113422	0.986229	0.999944	0.102504	0.533196	0.999996	0.127528	0.56015	0.999897	0.0409228	0.861249	0.999606	0.269428	0.112064	0.999881	0.27881	0.328569	0.999767	-0.106951	0.701893	0.999628	-0.0848182
ENSMUSG00000005043	Sgsh	27029	N-sulfoglucosamine sulfohydrolase (sulfamidase)	-0.0554981	0.827136	0.999942	-0.00546283	0.976222	0.999962				0.0942328	0.762453	0.999992	0.0780954	0.777419	0.999964				-0.416385	0.0728758	0.999991							-0.11237	0.58581	0.999996
ENSMUSG00000005054	Cstb	13014	cystatin B	-0.219603	0.37408	0.999942	-0.0971831	0.650896	0.999962	0.549659	0.175219	0.997065	-0.0756362	0.718537	0.999992	-0.104205	0.619683	0.999964	-0.0267711	0.895124	0.999931	-0.127972	0.516906	0.999991	-0.157488	0.446929	0.999945	-0.0139362	0.955032	0.999944	-0.341808	0.10182	0.999996	-0.235154	0.356954	0.999897	-0.492079	0.0733267	0.999606	-0.0549232	0.77754	0.999881	0.184797	0.47001	0.999767	0.280261	0.284934	0.999628	-0.335895
ENSMUSG00000005057	Sh2b2	23921	SH2B adaptor protein 2													0.180823	0.449287	0.999964	-0.0662967	0.732891	0.999931	-0.122985	0.580823	0.999991										0.151172	0.580016	0.999897	-0.075773	0.713755	0.999606
ENSMUSG00000005069	Pex5	19305	peroxisomal biogenesis factor 5	-0.144856	0.482539	0.999942	0.122288	0.551872	0.999962	0.366994	0.301134	0.997065	-0.0522062	0.778105	0.999992	-0.0763986	0.676445	0.999964	-0.181213	0.339735	0.999931	0.0376637	0.894939	0.999991	0.066476	0.805866	0.999945	0.18904	0.320355	0.999944	-0.0457365	0.805473	0.999996	0.0334079	0.885939	0.999897	-0.0879829	0.633406	0.999606	-0.0248969	0.877823	0.999881	-0.0482287	0.8241	0.999767	-0.0127286	0.902588	0.999628	0.275598
ENSMUSG00000005078	Jkamp	104771	JNK1/MAPK8-associated membrane protein	0.018822	0.909502	0.999942	0.0133142	0.939335	0.999962	0.0979131	0.79071	0.997065	0.068891	0.670221	0.999992	0.0446115	0.798491	0.999964	0.0569579	0.747489	0.999931	-0.0765399	0.671107	0.999991	-0.127504	0.547738	0.999945	-0.154528	0.380036	0.999944	-0.0882689	0.65809	0.999996	-0.0269152	0.900389	0.999897	0.327626	0.11251	0.999606	-0.184807	0.368212	0.999881	0.88309	0.00186471	0.816954	0.278593	0.307249	0.999628	-0.406206
ENSMUSG00000005087	Cd44	12505	CD44 antigen	-0.144986	0.517435	0.999942	-0.171128	0.458725	0.999962	-0.0484708	0.901436	0.997935	-0.0427553	0.835934	0.999992	0.0703731	0.753523	0.999964	-0.100416	0.600933	0.999931	-0.0391774	0.844528	0.999991	0.0157884	0.9497	0.999945	-0.0819296	0.649973	0.999944	-0.0161269	0.930816	0.999996	-0.0123499	0.950213	0.999897	0.212969	0.280752	0.999606	-0.00508631	0.970943	0.999881	-0.148654	0.621977	0.999767	-0.377404	0.147826	0.999628	-0.229362
ENSMUSG00000005102	Eif2ak4	27103	eukaryotic translation initiation factor 2 alpha kinase 4	-0.0667125	0.698751	0.999942	0.0501885	0.823513	0.999962	-0.0292154	0.884366	0.997935	0.0207675	0.902277	0.999992	0.00693273	0.970877	0.999964	-0.150579	0.410564	0.999931	0.00660792	0.987782	0.999991	-0.133741	0.529646	0.999945	0.00159713	0.999678	0.999944	0.0288315	0.88793	0.999996	0.178938	0.417859	0.999897	0.0285821	0.928458	0.999606	-0.0434513	0.829246	0.999881	0.371076	0.15662	0.999767	-0.25316	0.359205	0.999628	0.254262
ENSMUSG00000005103	Wdr1	22388	WD repeat domain 1	-0.228157	0.207633	0.999942	-0.0532582	0.797547	0.999962	-0.367669	0.356575	0.997065	-0.166456	0.297728	0.999992	-0.0932624	0.515491	0.999964	-0.0873883	0.610965	0.999931	-0.260629	0.0904292	0.999991	-0.106074	0.568878	0.999945	-0.146769	0.357269	0.999944	-0.114716	0.485279	0.999996	-0.0948611	0.639732	0.999897	-0.104602	0.55245	0.999606	-0.0554728	0.741257	0.999881	-0.312666	0.233068	0.999767	-0.137827	0.605413	0.999628	-0.233345
ENSMUSG00000005107	Slc2a9	117591	solute carrier family 2 (facilitated glucose transporter), member 9																			-0.418333	0.0618703	0.999991				0.137025	0.511089	0.999944	-0.0880861	0.66847	0.999996	0.104441	0.652247	0.999897				-0.249403	0.289975	0.999881
ENSMUSG00000005125	Ndrg1	17988	N-myc downstream regulated gene 1	-0.0488593	0.833042	0.999942	-0.103058	0.67155	0.999962	-0.690113	0.0822889	0.997065	-0.00649474	0.973736	0.999992	-0.0547564	0.760374	0.999964	0.0420776	0.825464	0.999931	0.019365	0.928869	0.999991	-0.0456627	0.806252	0.999945	-0.249167	0.177169	0.999944	0.0244642	0.889117	0.999996	0.059606	0.795805	0.999897	0.358604	0.097611	0.999606	0.0127925	0.954558	0.999881	-0.217891	0.406718	0.999767	-0.339167	0.207075	0.999628	0.229743
ENSMUSG00000005142	Man2b1	17159	mannosidase 2, alpha B1	0.0159243	0.937232	0.999942	0.0136251	0.946253	0.999962	-0.775872	0.0454524	0.997065	0.0237315	0.890446	0.999992	0.0628168	0.7401	0.999964	0.0829991	0.678974	0.999931	0.223853	0.254949	0.999991	0.0725801	0.690347	0.999945	-0.0938465	0.641817	0.999944	0.177537	0.397948	0.999996	0.03509	0.880237	0.999897	0.022636	0.913589	0.999606	0.00658339	0.977067	0.999881	-0.109726	0.633277	0.999767	-0.123877	0.630981	0.999628	-0.220747
ENSMUSG00000005148	Klf5	12224	Kruppel-like factor 5
ENSMUSG00000005150	Wdr83	67836	WD repeat domain containing 83	-0.0451884	0.828429	0.999942	-0.00732494	0.975359	0.999962	0.112302	0.771278	0.997065	0.19201	0.268424	0.999992	-0.0273096	0.889041	0.999964	-0.0779124	0.669115	0.999931	0.0998693	0.579926	0.999991	0.00617287	0.964005	0.999945	0.111889	0.538846	0.999944	0.102524	0.568312	0.999996	-0.26367	0.281398	0.999897	0.0878251	0.65055	0.999606	0.16448	0.416185	0.999881	-0.289609	0.322152	0.999767	-7.57191e-05	0.991041	0.999628	0.0549256
ENSMUSG00000005161	Prdx2	21672	peroxiredoxin 2	0.0229818	0.906077	0.999942	-0.0243478	0.914929	0.999962	0.227426	0.588825	0.997065	-0.0273777	0.89208	0.999992	-0.00409851	0.983442	0.999964	-0.0439085	0.812032	0.999931	-0.0240318	0.897838	0.999991	-0.0536291	0.798907	0.999945	-0.0565948	0.770484	0.999944	-0.05395	0.778984	0.999996	0.227001	0.281502	0.999897	0.1252	0.511331	0.999606	-0.00755512	0.968646	0.999881	0.0829803	0.740237	0.999767	0.208304	0.470955	0.999628	0.260291
ENSMUSG00000005198	Polr2a	20020	polymerase (RNA) II (DNA directed) polypeptide A	0.199162	0.314374	0.999942	-0.0121957	0.948519	0.999962	-0.30261	0.446705	0.997065	0.110532	0.495365	0.999992	0.132383	0.442797	0.999964	0.113856	0.558281	0.999931	-0.0141458	0.933026	0.999991	-0.155011	0.363848	0.999945	0.0848633	0.6381	0.999944	-0.0391683	0.814129	0.999996	0.121986	0.511236	0.999897	0.0717039	0.713247	0.999606	0.110201	0.544008	0.999881	-0.296935	0.260841	0.999767	-0.176883	0.499765	0.999628	0.117019
ENSMUSG00000005204	Senp3	80886	SUMO/sentrin specific peptidase 3	-0.252566	0.196793	0.999942	0.10836	0.569999	0.999962	0.130005	0.716345	0.997065	-0.066824	0.676257	0.999992	-0.112955	0.480177	0.999964	0.0677989	0.745856	0.999931	-0.212816	0.282392	0.999991	-0.0476781	0.806474	0.999945	-0.0197411	0.930603	0.999944	0.0190272	0.91413	0.999996	-0.0155988	0.95586	0.999897	-0.0597725	0.781108	0.999606	-0.210657	0.290514	0.999881	0.00797795	0.999373	0.999767	-0.0803133	0.764798	0.999628	-0.384174
ENSMUSG00000005225	Plekha8	231999	pleckstrin homology domain containing, family A (phosphoinositide binding specific) member 8	-0.108515	0.66129	0.999942	-0.105672	0.655703	0.999962				0.107645	0.588232	0.999992	0.191278	0.431442	0.999964	0.0117845	0.995308	0.999931	-0.0317183	0.879091	0.999991	0.0966999	0.680669	0.999945	-0.0124326	0.942106	0.999944	0.086569	0.757586	0.999996							-0.0518973	0.854192	0.999881	-0.147819	0.497108	0.999767	-0.148908	0.669362	0.999628
ENSMUSG00000005233	Spc25	66442	SPC25, NDC80 kinetochore complex component, homolog (S. cerevisiae)													0.0744514	0.757824	0.999964	0.350655	0.0749045	0.999931	0.0540152	0.732476	0.999991				0.141649	0.383606	0.999944	0.294776	0.086453	0.999996	0.0281646	0.887436	0.999897	0.0855048	0.683825	0.999606	0.0911312	0.590228	0.999881	0.259848	0.239928	0.999767	0.641338	0.0148639	0.999628
ENSMUSG00000005262	Ufd1	22230	ubiquitin recognition factor in ER-associated degradation 1	-0.0630251	0.7145	0.999942	0.155383	0.441294	0.999962	0.236613	0.554112	0.997065	-0.0282392	0.871917	0.999992	-0.105386	0.545045	0.999964	0.0790332	0.66598	0.999931	0.0258472	0.888428	0.999991	0.040518	0.826577	0.999945	-0.126671	0.499877	0.999944	0.102161	0.575533	0.999996	0.136582	0.539802	0.999897	-0.0327889	0.878203	0.999606	-0.157118	0.443746	0.999881	0.407481	0.147044	0.999767	0.221922	0.420241	0.999628	-0.172721
ENSMUSG00000005299	Letm1	56384	leucine zipper-EF-hand containing transmembrane protein 1	-0.00120266	0.987284	0.999942	0.0813556	0.715426	0.999962	-0.621393	0.101235	0.997065	0.115988	0.567659	0.999992	-0.0862715	0.640502	0.999964	-0.125354	0.527376	0.999931	0.0689183	0.736241	0.999991	0.121122	0.617686	0.999945	-0.0497317	0.798396	0.999944	0.0195553	0.929098	0.999996	-0.136393	0.529318	0.999897	-0.245023	0.226456	0.999606	-0.15551	0.465701	0.999881	-0.386951	0.154311	0.999767	-0.0942364	0.760953	0.999628	-0.19671
ENSMUSG00000005312	Ubqln1	56085	ubiquilin 1	-0.0294272	0.877117	0.999942	0.0670953	0.728757	0.999962	0.314385	0.46538	0.997065	-0.102434	0.549091	0.999992	-0.0622821	0.727999	0.999964	-0.143791	0.385736	0.999931	0.0405349	0.824996	0.999991	-0.00252116	0.980152	0.999945	-0.0872134	0.642229	0.999944	0.0267249	0.894338	0.999996	-0.106001	0.587007	0.999897	0.0443133	0.815362	0.999606	0.105902	0.610807	0.999881	0.253073	0.373637	0.999767	-0.195864	0.470724	0.999628	0.0259957
ENSMUSG00000005339	Fcer1a	14125	Fc receptor, IgE, high affinity I, alpha polypeptide																									0.338021	0.285544	0.999944				1.40999	0.00953113	0.999897
ENSMUSG00000005354	Txn2	56551	thioredoxin 2	-0.192194	0.296302	0.999942	-0.14411	0.478463	0.999962	0.339352	0.391212	0.997065	-0.0974539	0.578924	0.999992	-0.105525	0.552513	0.999964	-0.0881243	0.598222	0.999931	0.0292406	0.855148	0.999991	-0.0987074	0.612106	0.999945	-0.268466	0.113067	0.999944	0.0379215	0.8363	0.999996	0.08141	0.646739	0.999897	0.0570232	0.746546	0.999606	-0.0302498	0.874785	0.999881	0.106639	0.660749	0.999767	0.147093	0.549012	0.999628	-0.0612513
ENSMUSG00000005362	Crbn	58799	cereblon	0.0928357	0.627007	0.999942	0.00367672	0.991126	0.999962	0.219188	0.569225	0.997065	0.183833	0.316462	0.999992	0.239758	0.286611	0.999964	0.301427	0.205838	0.999931	0.0520507	0.802234	0.999991	-0.038909	0.853467	0.999945	0.201915	0.311075	0.999944	0.0964961	0.657445	0.999996	0.103702	0.641235	0.999897	0.0143098	0.959	0.999606	0.186565	0.357923	0.999881	-0.206459	0.453652	0.999767	0.137232	0.661405	0.999628	-0.0803949
ENSMUSG00000005370	Msh6	17688	mutS homolog 6	-0.0144309	0.945586	0.999942	0.141921	0.532159	0.999962	-0.232182	0.554357	0.997065	0.0531271	0.773574	0.999992	0.0670266	0.736091	0.999964	-0.07702	0.696556	0.999931	0.0439832	0.831651	0.999991	-0.136069	0.553563	0.999945	-0.0204681	0.899738	0.999944	0.149475	0.400422	0.999996	-0.0209935	0.930297	0.999897	-0.0572526	0.759739	0.999606	-0.177155	0.421689	0.999881	0.314165	0.35537	0.999767	-0.240558	0.387788	0.999628	0.0757992
ENSMUSG00000005371	Fbxo11	225055	F-box protein 11	-0.0307782	0.869658	0.999942	0.0130292	0.947782	0.999962	-0.34538	0.371773	0.997065	-0.180034	0.363912	0.999992	0.103188	0.65813	0.999964	-0.292985	0.146074	0.999931	0.030812	0.901077	0.999991	0.0485484	0.828735	0.999945	-0.182423	0.37617	0.999944	-0.188678	0.374596	0.999996	-0.175118	0.408019	0.999897	-0.0982275	0.60772	0.999606	-0.133559	0.503992	0.999881	0.269334	0.352839	0.999767	-0.290684	0.288083	0.999628	-0.0143446
ENSMUSG00000005374	Tbl2	27368	transducin (beta)-like 2							0.233402	0.472954	0.997065	-0.306394	0.198899	0.999992	-0.0250012	0.908711	0.999964	-0.11656	0.584504	0.999931	0.0245325	0.928764	0.999991				0.0357882	0.85301	0.999944	-0.0249314	0.900657	0.999996	0.380544	0.0818129	0.999897	-0.0962904	0.625078	0.999606	-0.187811	0.385448	0.999881	-0.121007	0.714224	0.999767	0.000780877	0.916587	0.999628
ENSMUSG00000005378	Bud23	66138	BUD23, rRNA methyltransferase and ribosome maturation factor	-0.0202026	0.910039	0.999942	0.0243759	0.896503	0.999962	0.487436	0.237285	0.997065	0.020079	0.909708	0.999992	0.0112544	0.94446	0.999964	-0.0675409	0.712318	0.999931	-0.145759	0.356694	0.999991	-0.385697	0.0612117	0.999945	-0.0350123	0.843337	0.999944	-0.118984	0.498524	0.999996	0.0493072	0.788256	0.999897	-0.0572896	0.775874	0.999606	-0.0954003	0.592528	0.999881	-0.327008	0.258781	0.999767	0.157853	0.551189	0.999628	-0.0191096
ENSMUSG00000005410	Mcm5	17218	minichromosome maintenance complex component 5	-0.0188562	0.916577	0.999942	-0.08527	0.717803	0.999962	0.303658	0.377184	0.997065	-0.075422	0.708855	0.999992	-0.0428534	0.843681	0.999964	-0.104323	0.649775	0.999931	0.031566	0.889439	0.999991	-0.26594	0.273077	0.999945	-0.0981277	0.653803	0.999944	-0.0872856	0.684895	0.999996	-0.0425101	0.822113	0.999897	-0.00314231	0.981706	0.999606	-0.0179126	0.929209	0.999881	0.0848549	0.829914	0.999767	-0.206179	0.455505	0.999628	0.252349
ENSMUSG00000005417	Mprip	26936	myosin phosphatase Rho interacting protein	0.0268157	0.912856	0.999942	-0.00894025	0.973206	0.999962	-0.311274	0.416132	0.997065	-0.00178094	0.994056	0.999992	0.0124639	0.959616	0.999964	-0.0854235	0.696798	0.999931	-0.0869637	0.696608	0.999991	0.0576396	0.810478	0.999945	0.129441	0.569078	0.999944	0.0483686	0.822949	0.999996	-0.139978	0.527639	0.999897	-0.144328	0.486601	0.999606	-0.223925	0.272074	0.999881	-0.514099	0.0643431	0.999767	-0.323459	0.241768	0.999628	-0.139165
ENSMUSG00000005442	Cic	71722	capicua transcriptional repressor	0.0571983	0.794656	0.999942	-0.0191371	0.92404	0.999962	0.286721	0.480762	0.997065	0.0345136	0.863527	0.999992	-0.00160253	0.991605	0.999964	0.274821	0.152968	0.999931	-0.147917	0.406833	0.999991	-0.0763539	0.731145	0.999945	0.141083	0.476994	0.999944	0.0611641	0.741615	0.999996	0.151576	0.465747	0.999897	0.165115	0.456553	0.999606	0.104726	0.595116	0.999881	-0.0981305	0.721553	0.999767	-0.381533	0.165277	0.999628	-0.161627
ENSMUSG00000005447	Pafah1b3	18476	platelet-activating factor acetylhydrolase, isoform 1b, subunit 3	-0.0518095	0.772798	0.999942	-0.126826	0.528815	0.999962	-0.305188	0.439112	0.997065	-0.115765	0.550281	0.999992	-0.127682	0.493807	0.999964	-0.00228656	0.994818	0.999931	-0.0857714	0.653786	0.999991	-0.0943686	0.617834	0.999945	0.0400473	0.827868	0.999944	-0.124036	0.469655	0.999996	0.110707	0.601817	0.999897	0.20354	0.352705	0.999606	0.144016	0.439399	0.999881	0.156883	0.53285	0.999767	0.160411	0.603463	0.999628	0.200676
ENSMUSG00000005465	Il27ra	50931	interleukin 27 receptor, alpha	0.076727	0.726372	0.999942	-0.0290097	0.88775	0.999962	0.0416968	0.819739	0.997065	0.285369	0.133435	0.999992	0.0565345	0.744268	0.999964	0.160579	0.433605	0.999931	0.0697347	0.78271	0.999991				-0.119557	0.583045	0.999944	-0.188839	0.390316	0.999996	0.036197	0.914844	0.999897				-0.192814	0.392624	0.999881	0.367908	0.184255	0.999767	0.158864	0.582522	0.999628	0.199335
ENSMUSG00000005469	Prkaca	18747	protein kinase, cAMP dependent, catalytic, alpha	-0.0215722	0.901981	0.999942	-0.0225861	0.903978	0.999962	0.19307	0.651701	0.997065	-0.00431294	0.980001	0.999992	-0.0361346	0.826005	0.999964	-0.0636661	0.745925	0.999931	-0.225189	0.210976	0.999991	-0.170553	0.392426	0.999945	0.173495	0.349467	0.999944	0.126306	0.502756	0.999996	-0.258845	0.245342	0.999897	0.0736017	0.726378	0.999606	0.00519057	0.972651	0.999881	-0.407422	0.117596	0.999767	-0.504121	0.0693427	0.999628	-0.277351
ENSMUSG00000005470	Asf1b	66929	anti-silencing function 1B histone chaperone													0.120992	0.69684	0.999964	0.125656	0.604486	0.999931	0.141356	0.592724	0.999991	-0.224221	0.44953	0.999945	0.102933	0.658956	0.999944	0.123209	0.618709	0.999996	0.324991	0.21228	0.999897	0.158748	0.476075	0.999606	0.112895	0.618123	0.999881	0.461441	0.100494	0.999767	0.34912	0.264553	0.999628	0.0922196
ENSMUSG00000005481	Ddx39	68278	DEAD (Asp-Glu-Ala-Asp) box polypeptide 39	-0.239796	0.292376	0.999942	-0.398111	0.110125	0.999962	-0.422968	0.289907	0.997065	-0.246424	0.241497	0.999992	-0.108912	0.61165	0.999964	-0.349544	0.083319	0.999931	-0.160801	0.392364	0.999991	-0.180524	0.331023	0.999945	-0.260841	0.156715	0.999944	-0.0750848	0.668977	0.999996	-0.0434556	0.818696	0.999897	-0.0790387	0.680552	0.999606	-0.0975693	0.644616	0.999881	-0.0620186	0.808891	0.999767	0.220266	0.380773	0.999628	-0.135451
ENSMUSG00000005483	Dnajb1	81489	DnaJ heat shock protein family (Hsp40) member B1	-0.365153	0.0896788	0.999942	-0.412519	0.0593636	0.999962	-0.518721	0.188283	0.997065	-0.332322	0.143828	0.999992	-0.250955	0.193734	0.999964	-0.222219	0.226095	0.999931	-0.141886	0.464213	0.999991	-0.262135	0.241269	0.999945	0.00661497	0.975272	0.999944	-0.00928609	0.966565	0.999996	-0.00767895	0.971649	0.999897	-0.0445455	0.841697	0.999606	-0.251158	0.188483	0.999881	-0.413242	0.125452	0.999767	0.0233342	0.932199	0.999628	-0.335858
ENSMUSG00000005501	Usp40	227334	ubiquitin specific peptidase 40	-0.0209522	0.913155	0.999942	0.15101	0.508873	0.999962	0.230374	0.583721	0.997065	0.134606	0.520597	0.999992	0.157208	0.518984	0.999964	0.0272476	0.901591	0.999931	0.067282	0.75903	0.999991	0.354549	0.173156	0.999945	-0.298593	0.196682	0.999944	0.247539	0.248225	0.999996	0.210816	0.37381	0.999897	-0.408444	0.0430833	0.999606	-0.273913	0.134797	0.999881	0.00802605	0.962833	0.999767	0.0498567	0.852045	0.999628	0.27156
ENSMUSG00000005505	Kbtbd4	67136	kelch repeat and BTB (POZ) domain containing 4	-0.109823	0.568435	0.999942	-0.0994676	0.647657	0.999962	-0.186301	0.63692	0.997065	0.0421283	0.82326	0.999992	0.0576635	0.783952	0.999964	-0.00456076	0.971034	0.999931	-0.110055	0.614906	0.999991	0.229434	0.307742	0.999945	-0.255407	0.247465	0.999944	0.0233003	0.908455	0.999996	-0.110483	0.629204	0.999897	0.0757667	0.756146	0.999606	0.151518	0.483957	0.999881	-0.250947	0.299394	0.999767	0.0125016	0.9937	0.999628	0.0768055
ENSMUSG00000005506	Celf1	13046	CUGBP, Elav-like family member 1	-0.0344503	0.849117	0.999942	0.00996715	0.958446	0.999962	-0.026334	0.94045	0.99807	-0.0230443	0.898046	0.999992	-0.108777	0.558217	0.999964	-0.010827	0.951207	0.999931	-0.0344072	0.832549	0.999991	-0.0317965	0.859039	0.999945	0.0671787	0.696846	0.999944	-0.111566	0.469732	0.999996	-0.102384	0.628909	0.999897	0.138738	0.472655	0.999606	0.0301256	0.881139	0.999881	0.134331	0.634113	0.999767	-0.253019	0.327076	0.999628	0.2752
ENSMUSG00000005510	Ndufs3	68349	NADH:ubiquinone oxidoreductase core subunit S3	0.0936524	0.651495	0.999942	0.0256246	0.915547	0.999962	0.749918	0.0651709	0.997065	0.00660552	0.974868	0.999992	-0.0801626	0.708728	0.999964	-0.174703	0.39362	0.999931	-0.00395453	0.986404	0.999991	-0.0652486	0.755433	0.999945	-0.130351	0.524113	0.999944	-0.073261	0.743781	0.999996	0.34234	0.0817888	0.999897	0.0384158	0.831251	0.999606	0.092716	0.610154	0.999881	0.156763	0.54738	0.999767	0.360218	0.169087	0.999628	0.190839
ENSMUSG00000005514	Por	18984	P450 (cytochrome) oxidoreductase	-0.0848014	0.635638	0.999942	-0.114361	0.605372	0.999962	0.466774	0.26869	0.997065	-0.0905526	0.579663	0.999992	-0.122297	0.450911	0.999964	-0.265881	0.142438	0.999931	0.0189861	0.913529	0.999991	0.0415693	0.830897	0.999945	-0.175962	0.291738	0.999944	-0.130889	0.450283	0.999996	-0.0482261	0.866258	0.999897	-0.159632	0.45662	0.999606	-0.155924	0.345827	0.999881	-0.0524589	0.823291	0.999767	-0.240239	0.386185	0.999628	-0.0417558
ENSMUSG00000005533	Igf1r	16001	insulin-like growth factor I receptor	-0.0197209	0.954667	0.999942	0.0526363	0.875223	0.999962	0.297229	0.477766	0.997065	-0.0122779	0.971008	0.999992	-0.0496417	0.891085	0.999964	0.107139	0.737529	0.999931	-0.0938919	0.773473	0.999991	-0.178127	0.532886	0.999945	-0.131709	0.654501	0.999944	-0.265999	0.372118	0.999996	-0.444965	0.0752206	0.999897	-0.0611425	0.76645	0.999606	-0.316725	0.253371	0.999881	0.041752	0.91368	0.999767	-0.120638	0.703143	0.999628	-0.12051
ENSMUSG00000005534	Insr	16337	insulin receptor	0.18128	0.425163	0.999942	0.117367	0.606275	0.999962	0.383487	0.290489	0.997065	0.0661965	0.741454	0.999992	-0.0991635	0.654143	0.999964	-0.0506294	0.80157	0.999931	-0.384507	0.0541007	0.999991	-0.369589	0.0937751	0.999945	0.0615376	0.801681	0.999944	-0.00964004	0.966415	0.999996	-0.170376	0.555751	0.999897	-0.109879	0.567024	0.999606	0.342452	0.0823724	0.999881	-0.202417	0.450219	0.999767	-0.326215	0.238449	0.999628	0.0303847
ENSMUSG00000005553	Atp4a	11944	ATPase, H+/K+ exchanging, gastric, alpha polypeptide																																											-0.132965	0.452808	0.999628
ENSMUSG00000005566	Trim28	21849	tripartite motif-containing 28	-0.0896219	0.666465	0.999942	-0.0384301	0.866559	0.999962	-0.574091	0.140286	0.997065	-0.060965	0.796411	0.999992	-0.0134888	0.949917	0.999964	-0.0521663	0.821899	0.999931	0.0238346	0.911316	0.999991	-0.09906	0.657599	0.999945	0.0129	0.950028	0.999944	-0.0192332	0.927262	0.999996	0.0209612	0.912704	0.999897	0.0167629	0.934127	0.999606	-0.0400662	0.818882	0.999881	0.114762	0.683091	0.999767	-0.375503	0.169864	0.999628	-0.0781195
ENSMUSG00000005575	Ube2m	22192	ubiquitin-conjugating enzyme E2M	0.0413922	0.885899	0.999942	0.0106191	0.968328	0.999962	-0.189022	0.640069	0.997065	-0.113656	0.697707	0.999992	-0.109843	0.711386	0.999964	-0.145005	0.527627	0.999931	-0.0602992	0.832658	0.999991	-0.310632	0.219053	0.999945	-0.0743608	0.767341	0.999944	0.017973	0.943637	0.999996	0.0878618	0.729721	0.999897	0.26632	0.242341	0.999606	-0.00686822	0.979231	0.999881	-0.365923	0.189575	0.999767	-0.150735	0.572416	0.999628	0.372197
ENSMUSG00000005580	Adcy9	11515	adenylate cyclase 9	-0.116864	0.650863	0.999942	0.025299	0.948171	0.999962	-0.314464	0.247699	0.997065	-0.0577677	0.80875	0.999992	-0.126413	0.683831	0.999964	0.0490082	0.88987	0.999931	-0.192329	0.472047	0.999991	-0.0247145	0.882696	0.999945	-0.0443036	0.812133	0.999944	0.107228	0.71175	0.999996							-0.0144778	0.982587	0.999881				-0.179164	0.383587	0.999628
ENSMUSG00000005583	Mef2c	17260	myocyte enhancer factor 2C	0.0231742	0.888505	0.999942	-0.0386804	0.826171	0.999962	-0.199229	0.629775	0.997065	0.0468088	0.772745	0.999992	0.08436	0.61152	0.999964	0.368216	0.0259035	0.999931	-0.0102224	0.952352	0.999991	0.0150472	0.934778	0.999945	0.19002	0.252604	0.999944	-0.0358562	0.828241	0.999996	0.0562909	0.754885	0.999897	0.191526	0.325962	0.999606	0.0389497	0.827613	0.999881	0.409652	0.112612	0.999767	0.400419	0.216777	0.999628	0.117691
ENSMUSG00000005609	Ctr9	22083	CTR9 homolog, Paf1/RNA polymerase II complex component	-0.0108459	0.950932	0.999942	0.0673352	0.753368	0.999962	-0.0870253	0.803784	0.997065	0.168944	0.459972	0.999992	0.0998408	0.607616	0.999964	0.186546	0.365061	0.999931	0.00180066	0.995257	0.999991	0.0290009	0.902989	0.999945	0.063803	0.753671	0.999944	0.0965295	0.688003	0.999996	-0.0631672	0.768962	0.999897	0.0928512	0.65448	0.999606	-0.060703	0.739024	0.999881	-0.155548	0.581523	0.999767	0.0282542	0.935322	0.999628	0.00868704
ENSMUSG00000005610	Eif4g2	13690	eukaryotic translation initiation factor 4, gamma 2	0.0114952	0.950247	0.999942	0.00666788	0.974072	0.999962	-0.37067	0.365073	0.997065	0.0243197	0.89177	0.999992	0.0128374	0.941223	0.999964	-0.0060513	0.973882	0.999931	-0.0118294	0.948464	0.999991	-0.0238708	0.903558	0.999945	-0.112752	0.540528	0.999944	-0.0134509	0.940521	0.999996	-0.119716	0.568157	0.999897	-0.0663967	0.731619	0.999606	0.0594171	0.740621	0.999881	-0.0666391	0.784686	0.999767	0.00111684	0.996626	0.999628	0.217704
ENSMUSG00000005615	Pcyt1a	13026	phosphate cytidylyltransferase 1, choline, alpha isoform	0.209407	0.340803	0.999942	0.189505	0.38743	0.999962	-0.0785598	0.820831	0.997065	0.183901	0.32112	0.999992	0.283592	0.181134	0.999964	0.0833159	0.626076	0.999931	0.0515195	0.822155	0.999991	0.142077	0.492821	0.999945	0.16984	0.387	0.999944	0.244768	0.21319	0.999996	-0.234006	0.307932	0.999897	-0.095031	0.665038	0.999606	0.0217247	0.908969	0.999881	-0.060431	0.794366	0.999767	-0.21562	0.437319	0.999628	0.410863
ENSMUSG00000005621	Zfp592	233410	zinc finger protein 592	-0.0801841	0.693745	0.999942	0.10953	0.590739	0.999962	-0.293047	0.437577	0.997065	-0.00525558	0.974327	0.999992	0.121978	0.565664	0.999964	0.215864	0.317719	0.999931	0.100054	0.682763	0.999991	-0.164033	0.443262	0.999945	-0.336963	0.0755155	0.999944	-0.0638924	0.757351	0.999996	0.075871	0.72365	0.999897	0.0235073	0.956929	0.999606	-0.129724	0.474288	0.999881	0.258699	0.354555	0.999767	-0.528867	0.055142	0.999628	0.190289
ENSMUSG00000005625	Psmd4	19185	proteasome (prosome, macropain) 26S subunit, non-ATPase, 4	0.077354	0.681709	0.999942	0.085312	0.683833	0.999962	0.162293	0.67471	0.997065	-0.00756646	0.968717	0.999992	0.0365538	0.847831	0.999964	0.0258451	0.881979	0.999931	-0.0824183	0.645612	0.999991	-0.045772	0.813759	0.999945	-0.144162	0.426316	0.999944	-0.0302647	0.869069	0.999996	-0.0391234	0.833365	0.999897	0.0757858	0.678216	0.999606	0.0743838	0.691024	0.999881	0.157284	0.53624	0.999767	0.133247	0.593625	0.999628	-0.068188
ENSMUSG00000005656	Snx6	72183	sorting nexin 6	0.188402	0.258585	0.999942	0.0369035	0.836291	0.999962	0.386477	0.332938	0.997065	0.175478	0.290351	0.999992	0.129689	0.385972	0.999964	0.0957603	0.528106	0.999931	-0.112816	0.463056	0.999991	0.105268	0.546941	0.999945	0.171052	0.300984	0.999944	0.180985	0.218336	0.999996	0.0608265	0.779335	0.999897	-0.00133693	0.992946	0.999606	0.132302	0.451819	0.999881	0.267048	0.330139	0.999767	0.167745	0.530267	0.999628	0.396823
ENSMUSG00000005667	Mthfd2	17768	methylenetetrahydrofolate dehydrogenase (NAD+ dependent), methenyltetrahydrofolate cyclohydrolase													0.0320828	0.888809	0.999964	-0.238401	0.349919	0.999931	-0.0032612	0.988601	0.999991				-0.174536	0.29419	0.999944	-0.118162	0.598536	0.999996	0.0300864	0.880387	0.999897	-0.0868811	0.718412	0.999606	-0.234245	0.313436	0.999881	-0.101345	0.741791	0.999767	0.0714911	0.791822	0.999628	-0.0384484
ENSMUSG00000005672	Kit	16590	KIT proto-oncogene receptor tyrosine kinase	0.0296401	0.872787	0.999942	-0.0340243	0.84666	0.999962	0.266897	0.518388	0.997065	-0.0136024	0.933134	0.999992	-0.0512008	0.756832	0.999964	-0.019868	0.902327	0.999931	0.0262016	0.879519	0.999991	-0.0901845	0.632376	0.999945	0.0887741	0.59856	0.999944	-0.037141	0.824937	0.999996	0.118695	0.523912	0.999897	0.0258153	0.896786	0.999606	-0.0287014	0.872797	0.999881	0.0522711	0.842365	0.999767	-0.193332	0.451599	0.999628	0.386195
ENSMUSG00000005674	Tomm40l	641376	translocase of outer mitochondrial membrane 40-like	0.0476235	0.843868	0.999942	-0.0745058	0.742591	0.999962	-0.267798	0.419888	0.997065	0.0419367	0.841867	0.999992	0.307715	0.105992	0.999964	-0.0827456	0.68649	0.999931	-0.0390055	0.841975	0.999991	-0.0191385	0.907349	0.999945	0.109926	0.65081	0.999944	0.0915554	0.644528	0.999996	0.00107238	0.960108	0.999897	0.165759	0.441348	0.999606	-0.17902	0.418906	0.999881	0.351805	0.254928	0.999767	-0.379863	0.187444	0.999628	0.0350372
ENSMUSG00000005682	Pan2	103135	PAN2 poly(A) specific ribonuclease subunit	0.0153899	0.954905	0.999942	-0.0332758	0.880472	0.999962	0.221122	0.536363	0.997065	0.308458	0.28395	0.999992	-0.0147627	0.954543	0.999964	0.248248	0.317794	0.999931	0.288072	0.340755	0.999991	-0.116316	0.583755	0.999945	-0.0411929	0.851841	0.999944	0.0496146	0.852714	0.999996	0.200958	0.398435	0.999897	-0.270311	0.186447	0.999606	0.126729	0.674296	0.999881				-0.064468	0.788494	0.999628	0.0669882
ENSMUSG00000005683	Cs	12974	citrate synthase	-0.0385823	0.831339	0.999942	-0.12498	0.559791	0.999962	-0.435071	0.257286	0.997065	-0.0842369	0.652219	0.999992	0.0813697	0.654842	0.999964	-0.360262	0.050244	0.999931	-0.100193	0.56373	0.999991	-0.161842	0.395647	0.999945	-0.224468	0.204501	0.999944	-0.131474	0.486977	0.999996	-0.0905376	0.644627	0.999897	0.0691391	0.717331	0.999606	-0.05984	0.754351	0.999881	-0.251134	0.35434	0.999767	0.239404	0.454321	0.999628	0.0997646
ENSMUSG00000005686	Ampd3	11717	adenosine monophosphate deaminase 3																																											0.132301	0.711161	0.999628
ENSMUSG00000005687	Bcas2	68183	breast carcinoma amplified sequence 2	-0.00370842	0.986254	0.999942	-0.00782612	0.972354	0.999962	0.707179	0.0865534	0.997065	0.0188938	0.929359	0.999992	-0.0131745	0.952373	0.999964	0.00658358	0.973518	0.999931	0.000311913	0.998423	0.999991	0.0640982	0.755535	0.999945	0.0468601	0.817418	0.999944	0.040991	0.84298	0.999996	0.0390025	0.843669	0.999897	0.207923	0.256764	0.999606	0.0134837	0.937139	0.999881	0.434455	0.0860479	0.999767	0.15933	0.532968	0.999628	0.039843
ENSMUSG00000005696	Sh2d1a	20400	SH2 domain containing 1A																																														0.370832
ENSMUSG00000005698	Ctcf	13018	CCCTC-binding factor	0.0565249	0.719767	0.999942	0.0463317	0.774793	0.999962	-0.109726	0.785966	0.997065	0.0367543	0.809042	0.999992	-0.00587554	0.969163	0.999964	0.0392201	0.802157	0.999931	0.0605492	0.686957	0.999991	-0.0947631	0.591811	0.999945	0.0734846	0.647627	0.999944	0.139583	0.40157	0.999996	0.0846135	0.632175	0.999897	-0.0763061	0.646609	0.999606	0.178882	0.271209	0.999881	0.0895924	0.724431	0.999767	0.0082194	0.973204	0.999628	0.00449834
ENSMUSG00000005699	Pard6a	56513	par-6 family cell polarity regulator alpha	-0.102776	0.685881	0.999942	0.161788	0.467997	0.999962	0.282485	0.44047	0.997065	-0.0521129	0.842426	0.999992	-0.040753	0.863979	0.999964	0.127407	0.574493	0.999931	-0.19348	0.444612	0.999991	-0.271537	0.259608	0.999945	0.0802934	0.680075	0.999944	-0.178432	0.495	0.999996	0.142883	0.561631	0.999897	0.23076	0.258741	0.999606	0.0628596	0.798694	0.999881	0.392537	0.190763	0.999767	0.22716	0.425825	0.999628	0.0919955
ENSMUSG00000005718	Tfap4	83383	transcription factor AP4	-0.349551	0.109204	0.999942	-0.366464	0.118823	0.999962	-0.0411675	0.916816	0.99807	-0.17674	0.381221	0.999992	-0.130298	0.587169	0.999964	-0.161816	0.429352	0.999931	0.0161449	0.934013	0.999991	-0.0627784	0.813593	0.999945	0.221098	0.28266	0.999944	0.175178	0.366833	0.999996	-0.0725191	0.72689	0.999897	0.0469458	0.840863	0.999606	0.0669098	0.768337	0.999881	0.341764	0.243343	0.999767	-0.0569644	0.904339	0.999628	-0.143816
ENSMUSG00000005732	Ranbp1	19385	RAN binding protein 1	-0.173981	0.397656	0.999942	-0.165245	0.455508	0.999962	0.265946	0.519918	0.997065	-0.167702	0.412658	0.999992	-0.084778	0.696813	0.999964	-0.19865	0.303503	0.999931	-0.0478622	0.811226	0.999991	-0.0441218	0.817669	0.999945	-0.213069	0.307085	0.999944	-0.150804	0.490407	0.999996	0.102875	0.649683	0.999897	-0.0111917	0.95339	0.999606	-0.202423	0.289515	0.999881	0.139271	0.587177	0.999767	0.173698	0.52077	0.999628	-0.0138979
ENSMUSG00000005763	Cd247	12503	CD247 antigen																																														0.280568
ENSMUSG00000005774	Rfx5	53970	regulatory factor X, 5 (influences HLA class II expression)	0.125764	0.550711	0.999942	-0.0514507	0.817427	0.999962	0.425055	0.215482	0.997065	0.181388	0.386271	0.999992	0.0297395	0.897364	0.999964	0.0403518	0.876839	0.999931	0.239434	0.256645	0.999991	0.0275607	0.943389	0.999945	0.0485521	0.85593	0.999944	-0.00154403	0.980652	0.999996	-0.196914	0.391339	0.999897	0.261612	0.177387	0.999606	-0.171221	0.444926	0.999881	-0.0747819	0.714899	0.999767	0.0179219	0.994188	0.999628	0.222375
ENSMUSG00000005779	Psmb4	19172	proteasome (prosome, macropain) subunit, beta type 4	-0.0623118	0.733308	0.999942	-0.0830621	0.67578	0.999962	0.643926	0.120746	0.997065	-0.0394054	0.822276	0.999992	-0.0599083	0.728064	0.999964	-0.0965421	0.576475	0.999931	-0.0813059	0.629688	0.999991	0.0304408	0.866498	0.999945	-0.0496304	0.777048	0.999944	-0.0693748	0.714152	0.999996	0.0728857	0.697451	0.999897	-0.00162565	0.994213	0.999606	-0.153164	0.372127	0.999881	-0.00157047	0.990935	0.999767	0.173491	0.489239	0.999628	-0.111305
ENSMUSG00000005802	Slc30a4	22785	solute carrier family 30 (zinc transporter), member 4	-0.29204	0.211375	0.999942	-0.186053	0.385764	0.999962				-0.166744	0.453475	0.999992	-0.311077	0.13234	0.999964				-0.221312	0.345967	0.999991	-0.125847	0.55673	0.999945				-0.225752	0.338379	0.999996							0.11353	0.555443	0.999881
ENSMUSG00000005803	Sqor	59010	sulfide quinone oxidoreductase	-0.053877	0.836394	0.999942	0.0451205	0.82536	0.999962	0.0654604	0.867492	0.997065	-0.157139	0.586556	0.999992	-0.193415	0.481622	0.999964				0.145291	0.477248	0.999991	-0.287093	0.328578	0.999945				0.298501	0.182614	0.999996	0.0767898	0.806735	0.999897	-0.298266	0.217742	0.999606	-0.0690462	0.800883	0.999881				0.0857597	0.771654	0.999628	-0.251319
ENSMUSG00000005804	Bloc1s6	18457	biogenesis of lysosomal organelles complex-1, subunit 6, pallidin	0.156561	0.35158	0.999942	0.00277196	0.985939	0.999962	-0.209231	0.61494	0.997065	0.0367933	0.815223	0.999992	0.0864597	0.607867	0.999964	0.0327547	0.85246	0.999931	-0.0212456	0.905885	0.999991	0.072871	0.703078	0.999945	0.0965092	0.615695	0.999944	-0.00188148	0.996008	0.999996	0.274282	0.156894	0.999897	0.127209	0.506113	0.999606	0.417073	0.0208045	0.999881	0.389405	0.15896	0.999767	0.36656	0.181267	0.999628	-0.100714
ENSMUSG00000005813	Metap1	75624	methionyl aminopeptidase 1	-0.0283255	0.866996	0.999942	-0.0444972	0.848399	0.999962	0.331119	0.211629	0.997065	-0.0298313	0.855403	0.999992	0.0341342	0.845527	0.999964	-0.0793355	0.656814	0.999931	-0.0507673	0.776409	0.999991	-0.0845254	0.718438	0.999945	-0.0873643	0.648865	0.999944	0.0460335	0.791684	0.999996	-0.0146108	0.950094	0.999897	-0.167339	0.427315	0.999606	-0.137166	0.478356	0.999881	0.0368231	0.872361	0.999767	-0.379942	0.196523	0.999628	-0.156185
ENSMUSG00000005823	Gpr108	78308	G protein-coupled receptor 108	0.180016	0.323623	0.999942	-0.193645	0.310178	0.999962	-0.479936	0.239549	0.997065	0.164788	0.316115	0.999992	0.121039	0.519131	0.999964	0.161137	0.429087	0.999931	0.238655	0.326285	0.999991	0.327668	0.138443	0.999945	0.300094	0.1987	0.999944	0.0646003	0.733363	0.999996	-0.0602351	0.796009	0.999897	-0.233256	0.358205	0.999606	0.167684	0.415856	0.999881	-0.0761197	0.720587	0.999767	0.174087	0.558019	0.999628	-0.1821
ENSMUSG00000005824	Tnfsf14	50930	tumor necrosis factor (ligand) superfamily, member 14	-0.0175179	0.931404	0.999942							-0.0291727	0.88347	0.999992	0.14976	0.500028	0.999964	0.222997	0.27084	0.999931	-0.206593	0.405543	0.999991	-0.167372	0.4179	0.999945	-0.0628022	0.754772	0.999944	-0.160066	0.52551	0.999996	-0.353747	0.139673	0.999897	0.110953	0.607424	0.999606	-0.110778	0.624135	0.999881							-0.319243
ENSMUSG00000005846	Rsl1d1	66409	ribosomal L1 domain containing 1	-0.043604	0.803175	0.999942	-0.0582985	0.757446	0.999962	0.348329	0.392738	0.997065	-0.0347457	0.844451	0.999992	-0.00674435	0.969395	0.999964	-0.0707633	0.666496	0.999931	-0.00162317	0.992172	0.999991	-0.0341839	0.848954	0.999945	-0.151742	0.370294	0.999944	-0.0515336	0.751381	0.999996	0.0156706	0.930739	0.999897	0.00495122	0.976337	0.999606	-0.0877413	0.586568	0.999881	0.0297723	0.899031	0.999767	0.321339	0.214645	0.999628	-0.053546
ENSMUSG00000005871	Apc	11789	APC, WNT signaling pathway regulator	-0.00021403	0.996704	0.999942	0.017052	0.938243	0.999962	-0.173821	0.64396	0.997065	0.039004	0.852142	0.999992	-0.0505407	0.809986	0.999964	0.07149	0.744652	0.999931	-0.0323693	0.85915	0.999991	-0.00912363	0.954714	0.999945	-0.069564	0.698629	0.999944	0.0742091	0.702079	0.999996	0.0778991	0.73727	0.999897	0.115587	0.680458	0.999606	-0.0124144	0.933077	0.999881	-0.388723	0.157717	0.999767	0.0367403	0.904382	0.999628	-0.251342
ENSMUSG00000005873	Reep5	13476	receptor accessory protein 5	0.0479419	0.800247	0.999942	-0.0686306	0.75491	0.999962	0.895595	0.0298322	0.997065	0.0218074	0.914099	0.999992	0.0297452	0.884217	0.999964	0.0516003	0.785506	0.999931	0.00603203	0.976313	0.999991	0.0229449	0.906412	0.999945	0.0846389	0.651946	0.999944	0.0429089	0.823051	0.999996	0.209792	0.283149	0.999897	-0.0316711	0.876039	0.999606	0.0223227	0.89711	0.999881	0.259956	0.339225	0.999767	0.103383	0.714331	0.999628	-0.354343
ENSMUSG00000005881	Ergic3	66366	ERGIC and golgi 3	0.0165132	0.923051	0.999942	0.134603	0.485132	0.999962	0.270836	0.495445	0.997065	0.0684505	0.707156	0.999992	0.061654	0.721707	0.999964	0.0581554	0.749502	0.999931	0.0751322	0.662526	0.999991	0.000607388	0.994289	0.999945	0.178081	0.277531	0.999944	0.0656928	0.70263	0.999996	0.136087	0.437666	0.999897	0.263492	0.124395	0.999606	0.0451068	0.796535	0.999881	0.162885	0.522942	0.999767	0.10437	0.674531	0.999628	0.0609666
ENSMUSG00000005882	Uqcc1	56046	ubiquinol-cytochrome c reductase complex assembly factor 1	0.107283	0.604239	0.999942	-0.0781654	0.673225	0.999962	-0.0671016	0.847027	0.997065	0.10394	0.544912	0.999992	0.0433463	0.814886	0.999964	0.00406846	0.983182	0.999931	-0.0847691	0.665903	0.999991	-0.12379	0.540849	0.999945	0.0175242	0.917889	0.999944	0.0911519	0.618744	0.999996	0.0143229	0.947253	0.999897	-0.177103	0.408037	0.999606	0.148845	0.431922	0.999881	-0.0292558	0.908595	0.999767	0.15154	0.571911	0.999628	-0.0819442
ENSMUSG00000005886	Ncoa2	17978	nuclear receptor coactivator 2	-0.0181373	0.934986	0.999942	0.140198	0.576036	0.999962	0.135067	0.751708	0.997065	-0.131659	0.55725	0.999992	0.0961099	0.716558	0.999964	0.0491918	0.852939	0.999931	0.0682701	0.787539	0.999991	0.0492319	0.850482	0.999945	-0.00352121	0.969617	0.999944	-0.247677	0.194088	0.999996	-0.439498	0.0448485	0.999897	0.481282	0.0286412	0.999606	-0.0921807	0.611383	0.999881	-0.0569551	0.816412	0.999767	-0.78122	0.00384348	0.999628	0.668732
ENSMUSG00000005893	Nr2c2	22026	nuclear receptor subfamily 2, group C, member 2	-0.0513855	0.804192	0.999942	-0.0936067	0.646038	0.999962	-0.0218196	0.918746	0.99807	-0.0820261	0.665128	0.999992	-0.0249086	0.904145	0.999964	0.0221695	0.917087	0.999931	-0.0962538	0.655861	0.999991	0.00659025	0.982777	0.999945	0.137657	0.499175	0.999944	0.0039957	0.99155	0.999996	-0.231348	0.259675	0.999897	-0.108718	0.584994	0.999606	-0.146856	0.421147	0.999881	-0.0376218	0.906233	0.999767	0.112194	0.741592	0.999628	-0.130397
ENSMUSG00000005897	Nr2c1	22025	nuclear receptor subfamily 2, group C, member 1	0.0216656	0.919704	0.999942	0.0417181	0.853843	0.999962	-0.0230316	0.986545	0.99807	-0.0850532	0.628473	0.999992	0.0401173	0.8393	0.999964	-0.0936767	0.730116	0.999931	-0.0549953	0.772163	0.999991	0.226218	0.341708	0.999945	0.298288	0.172739	0.999944	-0.048459	0.814812	0.999996	-0.10912	0.622188	0.999897	-0.0402506	0.900641	0.999606	0.245201	0.238944	0.999881	-0.322407	0.250024	0.999767	-0.0702314	0.953589	0.999628
ENSMUSG00000005899	Smpd4	77626	sphingomyelin phosphodiesterase 4	0.173991	0.475348	0.999942	0.112207	0.636068	0.999962	-0.44123	0.189173	0.997065	-0.0215274	0.916004	0.999992	-0.171139	0.366705	0.999964	-0.0171213	0.929554	0.999931	0.0995522	0.595064	0.999991	-0.124169	0.56518	0.999945	0.117368	0.602204	0.999944	0.0248876	0.894149	0.999996	0.139949	0.534726	0.999897	0.0148042	0.986068	0.999606	-0.298564	0.140583	0.999881	0.0556414	0.866242	0.999767	0.320262	0.310175	0.999628	0.0699105
ENSMUSG00000005907	Pex1	71382	peroxisomal biogenesis factor 1	-0.386853	0.101411	0.999942	0.154106	0.554921	0.999962				0.081322	0.74258	0.999992	0.127143	0.64418	0.999964	-0.105461	0.603487	0.999931	-0.328011	0.110037	0.999991	-0.278501	0.233443	0.999945	-0.0453088	0.812636	0.999944	-0.148839	0.480711	0.999996	0.0767829	0.753094	0.999897	-0.352406	0.0613117	0.999606	0.467915	0.0850254	0.999881	0.126171	0.505953	0.999767	-0.290892	0.270338	0.999628	0.0707234
ENSMUSG00000005936	Kctd20	66989	potassium channel tetramerisation domain containing 20	-0.0300353	0.870547	0.999942	-0.248039	0.216737	0.999962	-0.255984	0.503091	0.997065	-0.0922265	0.598355	0.999992	-0.115093	0.53437	0.999964	-0.112542	0.590749	0.999931	-0.232978	0.253874	0.999991	-0.205175	0.316594	0.999945	-0.0901928	0.625135	0.999944	-0.117588	0.514639	0.999996	0.0757465	0.682861	0.999897	-0.0890129	0.668664	0.999606	-0.0284127	0.858643	0.999881	-0.151282	0.630665	0.999767	0.088334	0.768254	0.999628	-0.0285459
ENSMUSG00000005949	Ctns	83429	cystinosis, nephropathic																												0.0770666	0.692981	0.999996	-0.169698	0.378239	0.999897	0.308976	0.103041	0.999606							0.139848	0.529505	0.999628
ENSMUSG00000005968	Tuft1	22156	tuftelin 1																									0.0446541	0.905855	0.999944																-0.221426	0.366889	0.999628
ENSMUSG00000005973	Rcn1	19672	reticulocalbin 1	-0.03961	0.817363	0.999942	-0.180452	0.34963	0.999962	-0.265806	0.508395	0.997065	0.0885541	0.562722	0.999992	0.0596052	0.734754	0.999964	0.075062	0.665351	0.999931	0.0857836	0.626958	0.999991	0.0951561	0.627816	0.999945	-0.0477784	0.800872	0.999944	-0.0892584	0.612989	0.999996	-0.00871835	0.958168	0.999897	0.0294648	0.889843	0.999606	-0.241464	0.182317	0.999881	-0.236806	0.358256	0.999767	-0.417158	0.159284	0.999628	-0.243793
ENSMUSG00000005981	Trap1	68015	TNF receptor-associated protein 1	-0.210863	0.272957	0.999942	-0.106018	0.612027	0.999962	-0.366144	0.363794	0.997065	-0.0328955	0.858203	0.999992	-0.00919319	0.962518	0.999964	-0.0970574	0.623167	0.999931	0.0463774	0.805763	0.999991	-0.265048	0.222464	0.999945	-0.0682131	0.728879	0.999944	0.212707	0.290797	0.999996	-0.192661	0.344525	0.999897	-0.0705895	0.708952	0.999606	-0.0994524	0.618078	0.999881	-0.163329	0.54029	0.999767	-0.176345	0.522106	0.999628	-0.164554
ENSMUSG00000005982	Naa60	74763	N(alpha)-acetyltransferase 60, NatF catalytic subunit	-0.168671	0.384765	0.999942	-0.203508	0.322317	0.999962	-0.213652	0.570335	0.997065	-0.0256078	0.885346	0.999992	0.135094	0.426299	0.999964	0.0658473	0.738017	0.999931	-0.195268	0.297537	0.999991	-0.0130265	0.932344	0.999945	-0.267218	0.150936	0.999944	-0.0714267	0.719426	0.999996	0.102425	0.662872	0.999897	-0.103456	0.603798	0.999606	-0.244705	0.253616	0.999881	0.22904	0.428608	0.999767	-0.208321	0.537229	0.999628	-0.0513406
ENSMUSG00000005983	1700037C18Rik	73261	RIKEN cDNA 1700037C18 gene	-0.131337	0.612011	0.999942							0.0688881	0.754259	0.999992	-0.150378	0.59673	0.999964	0.195703	0.357748	0.999931	-0.107858	0.696151	0.999991				0.295792	0.145477	0.999944	0.200573	0.411153	0.999996	0.2235	0.286379	0.999897	0.149595	0.38195	0.999606	0.240849	0.349664	0.999881	-0.267874	0.259051	0.999767	-0.12889	0.642542	0.999628	0.233621
ENSMUSG00000006005	Tpr	108989	translocated promoter region, nuclear basket protein	0.0514305	0.735846	0.999942	0.0400691	0.816412	0.999962	0.204263	0.62642	0.997065	0.0230496	0.873196	0.999992	-0.0112855	0.93864	0.999964	-0.0131476	0.930469	0.999931	-0.00679036	0.963932	0.999991	-0.0686306	0.690261	0.999945	-0.0501979	0.752006	0.999944	0.0472141	0.758609	0.999996	-0.107132	0.538006	0.999897	-0.0318862	0.849237	0.999606	0.119698	0.460531	0.999881	0.164058	0.513442	0.999767	0.0648122	0.79974	0.999628	0.0821395
ENSMUSG00000006010	Odr4	226499	odr4 GPCR localization factor homolog	0.0821172	0.643322	0.999942	0.194183	0.317462	0.999962	0.0919391	0.815046	0.997065	0.218903	0.168607	0.999992	0.321036	0.0289714	0.999964	0.0894419	0.591332	0.999931	0.0849124	0.62876	0.999991	-0.148831	0.417304	0.999945	0.105535	0.55071	0.999944	-0.01574	0.924065	0.999996	0.217971	0.283342	0.999897	-0.102192	0.661878	0.999606	0.268579	0.116225	0.999881	0.188765	0.538915	0.999767	0.226393	0.445367	0.999628	0.101458
ENSMUSG00000006019	Dhx34	71723	DEAH (Asp-Glu-Ala-His) box polypeptide 34	0.0633735	0.776823	0.999942	0.023177	0.925004	0.999962				-0.152622	0.488029	0.999992	-0.00774302	0.949345	0.999964	0.0366704	0.925351	0.999931	0.308557	0.21145	0.999991	0.210535	0.3679	0.999945	-0.263391	0.199196	0.999944	-0.00629769	0.99174	0.999996	-0.0968234	0.728935	0.999897	-0.330367	0.0647072	0.999606	-0.224675	0.272223	0.999881	0.465851	0.0405826	0.999767	-0.0632706	0.770358	0.999628	0.203524
ENSMUSG00000006021	Kptn	70394	kaptin	-0.0993475	0.644695	0.999942	0.246298	0.300706	0.999962	0.212259	0.579959	0.997065	0.0566575	0.781142	0.999992	0.216736	0.284629	0.999964	0.0315768	0.857875	0.999931	-0.187228	0.383263	0.999991	0.268838	0.218719	0.999945	-0.0230945	0.938646	0.999944	0.136704	0.470066	0.999996	0.075033	0.742041	0.999897	-0.190951	0.313555	0.999606	-0.113501	0.567163	0.999881	-0.250266	0.311699	0.999767	0.166066	0.541303	0.999628	-0.09304
ENSMUSG00000006024	Napa	108124	N-ethylmaleimide sensitive TPOvsPBS protein attachment protein alpha	0.0113925	0.944164	0.999942	-0.0330745	0.86062	0.999962	-0.0623403	0.892667	0.997935	0.0274099	0.869124	0.999992	0.0598645	0.73637	0.999964	0.0273185	0.873436	0.999931	0.027645	0.878618	0.999991	-0.0682434	0.745499	0.999945	0.0726507	0.662216	0.999944	0.0782049	0.638425	0.999996	0.0931086	0.654664	0.999897	0.0942387	0.620044	0.999606	0.0839175	0.62703	0.999881	-0.0667512	0.767466	0.999767	0.387818	0.157032	0.999628	-0.0698408
ENSMUSG00000006050	Sra1	24068	steroid receptor RNA activator 1	0.0406373	0.812859	0.999942	0.0706765	0.728733	0.999962	0.351801	0.381646	0.997065	0.133459	0.454622	0.999992	0.0437572	0.81232	0.999964	0.174903	0.297903	0.999931	0.263935	0.132274	0.999991	0.120629	0.506597	0.999945	-0.00136136	0.997013	0.999944	0.0370828	0.862531	0.999996	0.129278	0.470371	0.999897	0.169373	0.357143	0.999606	0.0402749	0.830933	0.999881	-0.164244	0.584918	0.999767	0.385384	0.121442	0.999628	0.278011
ENSMUSG00000006057	Atp5g1	11951	ATP synthase, H+ transporting, mitochondrial F0 complex, subunit C1 (subunit 9)	-0.130271	0.527554	0.999942	-0.269099	0.268914	0.999962	0.00627161	0.986743	0.99807	-0.151664	0.457101	0.999992	-0.106241	0.612939	0.999964	-0.126901	0.485977	0.999931	-0.0339106	0.865745	0.999991	-0.216286	0.301463	0.999945	-0.171885	0.38838	0.999944	-0.1598	0.462077	0.999996	-0.0834101	0.686619	0.999897	-0.141871	0.467159	0.999606	-0.208337	0.255745	0.999881	-0.0283555	0.908375	0.999767	0.151443	0.573228	0.999628	-0.0675476
ENSMUSG00000006058	Snf8	27681	SNF8, ESCRT-II complex subunit, homolog (S. cerevisiae)	0.0862601	0.635391	0.999942	0.0741436	0.708984	0.999962	-0.326801	0.411487	0.997065	0.100424	0.517822	0.999992	0.0570921	0.717208	0.999964	-0.18311	0.27954	0.999931	0.0858625	0.573485	0.999991	-0.088138	0.641317	0.999945	-0.157902	0.323593	0.999944	0.105428	0.517596	0.999996	-0.0577466	0.735896	0.999897	0.165834	0.374675	0.999606	-0.235849	0.174566	0.999881	0.0594187	0.823054	0.999767	0.016976	0.942861	0.999628	0.0390376
ENSMUSG00000006095	Tbcb	66411	tubulin folding cofactor B	-0.061475	0.764074	0.999942	0.0353581	0.850772	0.999962	0.379227	0.344128	0.997065	-0.0480165	0.781697	0.999992	0.0124855	0.945804	0.999964	-0.0865622	0.617993	0.999931	-0.0260048	0.889438	0.999991	-0.127871	0.53404	0.999945	-0.157499	0.385625	0.999944	-0.0782415	0.665688	0.999996	-0.00989417	0.958011	0.999897	0.0672562	0.712287	0.999606	0.0366322	0.84458	0.999881	-0.0887591	0.780665	0.999767	0.0239344	0.918965	0.999628	-0.160769
ENSMUSG00000006127	Inpp5k	19062	inositol polyphosphate 5-phosphatase K	-0.0999929	0.541609	0.999942	0.0946108	0.684619	0.999962	0.073858	0.847236	0.997065	0.169673	0.387004	0.999992	0.0443245	0.82182	0.999964	0.176906	0.367366	0.999931	0.23005	0.215156	0.999991	0.0166566	0.93802	0.999945	-0.041396	0.829568	0.999944	-0.0811568	0.645016	0.999996	-0.00396396	0.974283	0.999897	0.232521	0.277119	0.999606	0.299987	0.110864	0.999881	0.0431869	0.895389	0.999767	0.212488	0.515369	0.999628	0.188282
ENSMUSG00000006134	Crkl	12929	v-crk avian sarcoma virus CT10 oncogene homolog-like	-0.0611641	0.753001	0.999942	-0.0680591	0.755768	0.999962	-0.999076	0.0103265	0.997065	0.02661	0.885518	0.999992	-0.110082	0.606089	0.999964	0.0447108	0.840227	0.999931	0.049831	0.808598	0.999991	-0.215169	0.302132	0.999945	0.0787236	0.684733	0.999944	0.158008	0.394553	0.999996	-0.0579996	0.834335	0.999897	-0.0294514	0.822541	0.999606	0.0787374	0.73368	0.999881	0.0206024	0.998274	0.999767	-0.273358	0.320211	0.999628	0.0280801
ENSMUSG00000006154	Eps8l1	67425	EPS8-like 1	-0.0366827	0.858728	0.999942	-0.121061	0.63822	0.999962	0.392196	0.264899	0.997065	0.2012	0.449393	0.999992										0.107602	0.670096	0.999945	0.373397	0.128107	0.999944	0.120508	0.672978	0.999996							-0.156958	0.52342	0.999881
ENSMUSG00000006169	Clint1	216705	clathrin interactor 1	0.179461	0.29667	0.999942	0.0382115	0.832803	0.999962	0.309534	0.454584	0.997065	0.073305	0.622218	0.999992	0.0775202	0.615906	0.999964	0.0152303	0.924942	0.999931	0.0966739	0.540795	0.999991	0.0801321	0.645305	0.999945	-0.11666	0.468969	0.999944	0.15193	0.34603	0.999996	-0.0886671	0.628294	0.999897	0.175215	0.343528	0.999606	0.187611	0.273295	0.999881	-0.05318	0.840452	0.999767	0.113819	0.652191	0.999628	0.0982257
ENSMUSG00000006179	Prss16	54373	protease, serine 16 (thymus)																															0.150993	0.435842	0.999897	0.0696883	0.600636	0.999606
ENSMUSG00000006191	Cdkal1	68916	CDK5 regulatory subunit associated protein 1-like 1	-0.0354063	0.850063	0.999942	0.0742771	0.709579	0.999962	-0.498665	0.192345	0.997065	-0.0298544	0.854088	0.999992	-0.00618535	0.96831	0.999964	0.108042	0.600495	0.999931	-0.0181848	0.909718	0.999991	0.130817	0.563172	0.999945	-0.0224525	0.894949	0.999944	-0.0822866	0.653888	0.999996	-0.0363093	0.861178	0.999897	0.201624	0.406626	0.999606	0.352325	0.0921424	0.999881	-0.222378	0.34194	0.999767	-0.0271795	0.907694	0.999628	-0.0597246
ENSMUSG00000006215	Zbtb17	22642	zinc finger and BTB domain containing 17	0.269667	0.227833	0.999942	0.0956389	0.665248	0.999962	-0.81873	0.00682532	0.997065	0.0339572	0.859705	0.999992	-0.0803821	0.663018	0.999964	-0.0590894	0.798807	0.999931	-0.0703704	0.733188	0.999991	-0.150343	0.462198	0.999945	0.100127	0.665752	0.999944	0.185897	0.314978	0.999996	-0.352481	0.14737	0.999897	0.197616	0.381774	0.999606	0.0369243	0.869371	0.999881	0.208659	0.312594	0.999767	-0.394913	0.152823	0.999628	0.0423849
ENSMUSG00000006235	Epor	13857	erythropoietin receptor																0.0923448	0.67519	0.999931							-0.0475366	0.866845	0.999944										0.210288	0.439804	0.999881	-0.00837431	0.847021	0.999767	-0.244594	0.365932	0.999628
ENSMUSG00000006262	Mob1b	68473	MOB kinase activator 1B	0.0531992	0.767479	0.999942	0.00503703	0.979071	0.999962	-0.120435	0.74435	0.997065	0.109124	0.489325	0.999992	-0.115809	0.458334	0.999964	0.0754579	0.634292	0.999931	-0.126701	0.452107	0.999991	0.18985	0.377813	0.999945	-0.0943281	0.566384	0.999944	-0.136715	0.405922	0.999996	0.193665	0.370732	0.999897	0.109971	0.614898	0.999606	0.143471	0.459606	0.999881	-0.00158896	0.994301	0.999767	-0.228041	0.409991	0.999628	-0.133356
ENSMUSG00000006273	Atp6v1b2	11966	ATPase, H+ transporting, lysosomal V1 subunit B2	-0.0653302	0.709167	0.999942	0.0267681	0.876213	0.999962	-0.439836	0.276743	0.997065	0.115031	0.470249	0.999992	-0.0972118	0.523933	0.999964	0.0188989	0.909561	0.999931	0.0488808	0.791505	0.999991	0.258834	0.19341	0.999945	0.218034	0.267688	0.999944	0.0213254	0.902092	0.999996	0.204836	0.33377	0.999897	-0.0633944	0.738113	0.999606	0.149238	0.453245	0.999881	-0.237458	0.379387	0.999767	0.119605	0.67109	0.999628	-0.156438
ENSMUSG00000006276	Eps15l1	13859	epidermal growth factor receptor pathway substrate 15-like 1	-0.0145066	0.929878	0.999942	-0.0640909	0.739598	0.999962	-0.43785	0.267203	0.997065	0.0540788	0.745922	0.999992	0.0901953	0.645022	0.999964	0.110378	0.60242	0.999931	-0.105729	0.56601	0.999991	-0.213308	0.334832	0.999945	-0.0109238	0.94605	0.999944	0.0307127	0.871296	0.999996	-0.0123895	0.928427	0.999897	0.216483	0.331961	0.999606	-0.00206062	0.998268	0.999881	0.406282	0.151415	0.999767	0.0252857	0.954576	0.999628	-0.0498645
ENSMUSG00000006281	Tep1	21745	telomerase associated protein 1	-0.118467	0.522419	0.999942	0.102756	0.61316	0.999962	0.287099	0.389468	0.997065	0.0932021	0.593273	0.999992	0.0591657	0.761769	0.999964	0.233902	0.365726	0.999931	0.442938	0.0544912	0.999991	0.0733342	0.745257	0.999945	0.0937297	0.712383	0.999944	-0.000846165	0.99068	0.999996	0.218313	0.43311	0.999897	0.189891	0.408985	0.999606	0.0453259	0.803478	0.999881							-0.294405
ENSMUSG00000006288	Ttc5	219022	tetratricopeptide repeat domain 5	0.119073	0.517567	0.999942	0.113761	0.553008	0.999962	-0.0806851	0.845357	0.997065	0.147342	0.423044	0.999992	0.245303	0.14851	0.999964	0.147527	0.4869	0.999931	0.145098	0.461638	0.999991	0.0942279	0.646756	0.999945	0.353038	0.0761913	0.999944	0.156165	0.385548	0.999996	0.0290544	0.879503	0.999897	0.0270664	0.891072	0.999606	0.00522363	0.961157	0.999881	0.502777	0.0788185	0.999767	0.231934	0.392644	0.999628	0.138482
ENSMUSG00000006289	Osgep	66246	O-sialoglycoprotein endopeptidase	0.0377769	0.852859	0.999942	-0.0738134	0.715095	0.999962	-0.103314	0.829133	0.997065	-0.0580634	0.758756	0.999992	-0.0532067	0.780911	0.999964	0.044211	0.823492	0.999931	0.0288931	0.867964	0.999991	0.028834	0.881601	0.999945	0.0544091	0.762842	0.999944	0.0387772	0.821411	0.999996	0.138027	0.455711	0.999897	0.0602003	0.725446	0.999606	0.135095	0.48872	0.999881	0.074062	0.773139	0.999767	0.00194852	0.991952	0.999628	0.118545
ENSMUSG00000006299	Aamp	227290	angio-associated migratory protein	-0.0787634	0.634232	0.999942	0.00950897	0.956328	0.999962	-0.212601	0.590577	0.997065	0.0129854	0.931306	0.999992	0.00915081	0.954266	0.999964	0.000458828	0.996026	0.999931	-0.0327326	0.831705	0.999991	0.0171219	0.919125	0.999945	0.00983203	0.950538	0.999944	0.058495	0.701217	0.999996	0.00388215	0.981035	0.999897	0.0106992	0.949831	0.999606	0.155456	0.364009	0.999881	-0.004021	0.989407	0.999767	-0.0572834	0.814548	0.999628	0.260956
ENSMUSG00000006301	Tmbim1	69660	transmembrane BAX inhibitor motif containing 1	-0.185015	0.383985	0.999942	-0.0657335	0.723716	0.999962	-0.5669	0.156227	0.997065	-0.222409	0.22878	0.999992	-0.246809	0.175873	0.999964	-0.244166	0.204922	0.999931	-0.283988	0.131123	0.999991	-0.305503	0.141145	0.999945	-0.259883	0.172359	0.999944	-0.126071	0.53111	0.999996	0.0595986	0.770396	0.999897	0.0314299	0.862189	0.999606	-0.159692	0.397555	0.999881	-0.0506948	0.79469	0.999767	0.319806	0.241363	0.999628
ENSMUSG00000006304	Arpc2	76709	actin related protein 2/3 complex, subunit 2	-0.0792047	0.659815	0.999942	-0.145328	0.459412	0.999962	0.0465216	0.910777	0.99807	-0.0335159	0.843667	0.999992	-0.00352732	0.984452	0.999964	-0.0423561	0.809888	0.999931	-0.00307046	0.985719	0.999991	-0.0270829	0.889266	0.999945	0.0282911	0.867811	0.999944	0.0118568	0.943421	0.999996	0.105656	0.572084	0.999897	-0.024515	0.893917	0.999606	-0.0305529	0.859824	0.999881	0.219201	0.374495	0.999767	0.178957	0.482833	0.999628	-0.226617
ENSMUSG00000006307	Kmt2b	75410	lysine (K)-specific methyltransferase 2B	0.0263149	0.887471	0.999942	0.156025	0.415298	0.999962	-0.232917	0.555949	0.997065	-0.0269195	0.880649	0.999992	-0.11994	0.47714	0.999964	0.289418	0.135236	0.999931	0.0729429	0.689414	0.999991	-0.0249705	0.897578	0.999945	-0.0047485	0.973501	0.999944	0.0675552	0.690307	0.999996	-0.0162148	0.939936	0.999897	-0.0962587	0.619287	0.999606	0.285216	0.164288	0.999881	-0.163977	0.563571	0.999767	0.0685256	0.881098	0.999628	-0.0769548
ENSMUSG00000006315	Tmem147	69804	transmembrane protein 147	-0.0251527	0.885589	0.999942	-0.0490397	0.823734	0.999962	0.160219	0.681368	0.997065	-0.067587	0.718276	0.999992	-0.0907671	0.625289	0.999964	-0.195496	0.242825	0.999931	-0.0464014	0.790084	0.999991	-0.101977	0.576119	0.999945	-0.475071	0.01147	0.999944	0.0152638	0.933847	0.999996	0.0423949	0.826166	0.999897	0.0791266	0.65319	0.999606	-0.278086	0.124863	0.999881	-0.0821366	0.741876	0.999767	0.336517	0.171568	0.999628	-0.0110565
ENSMUSG00000006333	Rps9	76846	ribosomal protein S9	-0.0756272	0.701031	0.999942	-0.0734946	0.735711	0.999962	0.126707	0.76209	0.997065	-0.039278	0.8299	0.999992	-0.017565	0.921781	0.999964	-0.0409711	0.815632	0.999931	-0.00474289	0.979348	0.999991	-0.0329067	0.867617	0.999945	-0.0234288	0.901914	0.999944	-0.0243106	0.89241	0.999996	0.0639562	0.769372	0.999897	0.0301841	0.872087	0.999606	-0.110207	0.556417	0.999881	0.0270706	0.911604	0.999767	0.114707	0.68144	0.999628	0.0195642
ENSMUSG00000006335	Tfpt	69714	TCF3 (E2A) TPOvsPBS partner	0.0662968	0.723315	0.999942	0.0369061	0.859713	0.999962	-0.0411675	0.916816	0.99807	-0.0364762	0.847013	0.999992	-0.0386375	0.852936	0.999964	-0.163472	0.46119	0.999931	-0.112041	0.617756	0.999991	-0.0678766	0.745867	0.999945	-0.114582	0.597219	0.999944	0.157298	0.405117	0.999996	0.0594221	0.776691	0.999897	-0.120501	0.561105	0.999606	0.188773	0.345229	0.999881	0.0219444	0.88317	0.999767	0.0257737	0.918752	0.999628	-0.16345
ENSMUSG00000006344	Ggt5	23887	gamma-glutamyltransferase 5	-0.00648585	0.967511	0.999942	-0.225645	0.294185	0.999962	-0.321582	0.421472	0.997065	0.0778954	0.707872	0.999992	0.17353	0.491415	0.999964	-0.123546	0.662614	0.999931	-0.0537272	0.811553	0.999991	-0.0809854	0.707289	0.999945	-0.0823499	0.671427	0.999944	-0.305214	0.163973	0.999996							-0.0365615	0.876126	0.999881							-0.245738
ENSMUSG00000006356	Crip2	68337	cysteine rich protein 2																																								-0.193183	0.432352	0.999767	-0.450634	0.114061	0.999628	0.118315
ENSMUSG00000006360	Crip1	12925	cysteine-rich protein 1 (intestinal)	-0.13234	0.558011	0.999942	-0.104906	0.663077	0.999962	0.100998	0.805563	0.997065	-0.137999	0.552461	0.999992	-0.0937428	0.675733	0.999964	-0.107094	0.618326	0.999931	-0.0892267	0.662251	0.999991	-0.0917334	0.695038	0.999945	-0.0561135	0.79357	0.999944	-0.123735	0.570848	0.999996	0.469046	0.0609873	0.999897	0.0218297	0.916125	0.999606	-0.0166825	0.933716	0.999881	0.181095	0.508208	0.999767	0.341847	0.252758	0.999628	-0.170653
ENSMUSG00000006362	Cbfa2t3	12398	CBFA2/RUNX1 translocation partner 3	0.0994606	0.603939	0.999942	0.143482	0.467928	0.999962	-0.394377	0.32952	0.997065	0.0369985	0.846068	0.999992	0.037863	0.823342	0.999964	0.186012	0.306571	0.999931	0.031705	0.840042	0.999991	0.149206	0.412518	0.999945	0.320792	0.0722851	0.999944	0.00508507	0.974874	0.999996	0.164929	0.339028	0.999897	-0.0163097	0.925009	0.999606	0.318575	0.110318	0.999881	0.0848014	0.733326	0.999767	-0.0818478	0.731576	0.999628	0.397464
ENSMUSG00000006369	Fbln1	14114	fibulin 1																			-0.396501	0.0577686	0.999991							0.266181	0.27615	0.999996
ENSMUSG00000006373	Pgrmc1	53328	progesterone receptor membrane component 1	-0.0076397	0.967485	0.999942	0.094233	0.609664	0.999962	0.174485	0.669902	0.997065	-0.102955	0.502725	0.999992	-0.120935	0.422804	0.999964	0.00740248	0.96241	0.999931	-0.0359214	0.839008	0.999991	-0.376005	0.050413	0.999945	-0.214274	0.210192	0.999944	0.0753676	0.686404	0.999996	-0.0759376	0.692995	0.999897	-0.0622533	0.779222	0.999606	-0.221079	0.204539	0.999881	-0.160467	0.544918	0.999767	-0.0164544	0.940924	0.999628	-0.0827815
ENSMUSG00000006378	Gcat_ENSMUSG00000006378	26912	glycine C-acetyltransferase (2-amino-3-ketobutyrate-coenzyme A ligase)	-0.361719	0.134299	0.999942	-0.920339	0.00117446	0.999962	0.0209047	0.972727	0.99807	-0.416716	0.159014	0.999992	-0.283712	0.275908	0.999964	-0.353886	0.167785	0.999931	-0.0719185	0.726716	0.999991	-0.147673	0.547036	0.999945	-0.18724	0.475428	0.999944	-0.0337247	0.868352	0.999996	-0.26299	0.418606	0.999897	-0.212919	0.377228	0.999606	-0.17083	0.425834	0.999881				-0.237147	0.450259	0.999628
ENSMUSG00000006386	Tek	21687	TEK receptor tyrosine kinase	0.208666	0.392194	0.999942	0.0785998	0.704183	0.999962	0.0209047	0.972727	0.99807	0.234586	0.331879	0.999992	0.275013	0.258031	0.999964	0.329636	0.154319	0.999931	0.19917	0.517109	0.999991	-0.0124684	0.909358	0.999945	0.079559	0.736635	0.999944	0.364139	0.0935237	0.999996							0.201443	0.353966	0.999881	0.307983	0.220107	0.999767	0.181184	0.593524	0.999628
ENSMUSG00000006389	Mpl	17480	myeloproliferative leukemia virus oncogene	-0.00463648	0.978214	0.999942	0.130028	0.453957	0.999962	-0.0576951	0.880985	0.997935	0.100436	0.546343	0.999992	-0.169582	0.372536	0.999964	0.0561076	0.71639	0.999931	-0.300569	0.0769789	0.999991	-0.117291	0.605202	0.999945	0.0138802	0.928728	0.999944	-0.0415906	0.831923	0.999996							-0.118228	0.549532	0.999881
ENSMUSG00000006390	Elovl1	54325	elongation of very long chain fatty acids (FEN1/Elo2, SUR4/Elo3, yeast)-like 1	-0.13961	0.425825	0.999942	-0.0600425	0.793058	0.999962	-0.190949	0.653394	0.997065	-0.128676	0.511773	0.999992	-0.11234	0.599029	0.999964	-0.0758439	0.709499	0.999931	-0.159105	0.39933	0.999991	-0.0347965	0.869749	0.999945	-0.0455399	0.795327	0.999944	-0.048094	0.810839	0.999996	0.00229952	0.995013	0.999897	-0.0518372	0.804297	0.999606	0.0860285	0.687216	0.999881	-0.0354579	0.876147	0.999767	-0.00225487	0.994523	0.999628	-0.199997
ENSMUSG00000006392	Med8	80509	mediator complex subunit 8	0.144437	0.47492	0.999942	-0.0372151	0.878878	0.999962	0.339061	0.39837	0.997065	0.0884775	0.637541	0.999992	0.0891083	0.674232	0.999964	-0.131423	0.490081	0.999931	0.0226531	0.895881	0.999991	0.108593	0.580745	0.999945	0.0958839	0.594661	0.999944	0.155372	0.440404	0.999996	-0.131496	0.49156	0.999897	-0.0493582	0.794167	0.999606	0.146072	0.45128	0.999881	0.275309	0.304178	0.999767	0.373885	0.146404	0.999628	0.126251
ENSMUSG00000006395	Hyi		hydroxypyruvate isomerase (putative)	-0.0162179	0.929033	0.999942	0.059222	0.757982	0.999962	0.370048	0.35402	0.997065	-0.0504703	0.798021	0.999992	-0.00720736	0.97001	0.999964	0.115951	0.548549	0.999931	0.170603	0.32949	0.999991	-0.126293	0.52652	0.999945	0.112566	0.520869	0.999944	0.0858573	0.607473	0.999996	0.0861414	0.675604	0.999897	-0.122419	0.563227	0.999606	-0.106107	0.574464	0.999881	0.260418	0.349109	0.999767	0.133187	0.632978	0.999628	0.136814
ENSMUSG00000006398	Cdc20	107995	cell division cycle 20										-0.150789	0.46541	0.999992	-0.0833974	0.674961	0.999964	0.0652731	0.728232	0.999931	0.0995203	0.560433	0.999991	-0.107984	0.573013	0.999945	0.0740195	0.688205	0.999944	-0.0781885	0.665069	0.999996	-0.0207093	0.928522	0.999897	-0.231465	0.448647	0.999606	0.0300393	0.872685	0.999881	0.24437	0.347444	0.999767	0.23438	0.402551	0.999628	0.159011
ENSMUSG00000006411	Nectin4	71740	nectin cell adhesion molecule 4	-0.0894452	0.655129	0.999942	0.11331	0.668696	0.999962	0.439404	0.212645	0.997065																												-0.172026	0.356629	0.999881
ENSMUSG00000006412	Pfdn2	18637	prefoldin 2	0.0439665	0.812986	0.999942	0.0100105	0.955827	0.999962	0.192209	0.628322	0.997065	-0.0781644	0.678697	0.999992	0.0156099	0.927807	0.999964	-0.104006	0.592192	0.999931	-0.0406681	0.819657	0.999991	-0.145259	0.465367	0.999945	-0.0735536	0.693985	0.999944	0.00143898	0.99257	0.999996	0.033188	0.860148	0.999897	0.120265	0.469965	0.999606	0.147631	0.393007	0.999881	-0.0379484	0.882895	0.999767	0.043436	0.862795	0.999628	-0.00140068
ENSMUSG00000006418	Rnf114	81018	ring finger protein 114	-0.0809667	0.629352	0.999942	-0.0951709	0.617743	0.999962	-0.010644	0.981638	0.99807	-0.111379	0.572268	0.999992	0.281788	0.141032	0.999964	0.201483	0.253966	0.999931	0.0378035	0.834531	0.999991	0.112546	0.53572	0.999945	-0.161394	0.394365	0.999944	0.0123731	0.949862	0.999996	0.0143891	0.972307	0.999897	0.0317834	0.877931	0.999606	0.275678	0.252482	0.999881	0.154666	0.599482	0.999767	-0.0144449	0.933827	0.999628	0.0455355
ENSMUSG00000006423	C330007P06Rik	77644	RIKEN cDNA C330007P06 gene	0.0330533	0.862339	0.999942	-0.226371	0.266778	0.999962	-0.608904	0.110088	0.997065	0.159182	0.338663	0.999992	0.0702217	0.69516	0.999964	0.0275689	0.907284	0.999931	0.0229221	0.913925	0.999991	0.215733	0.332859	0.999945	0.0879594	0.64067	0.999944	0.0104893	0.947076	0.999996	-0.137863	0.506029	0.999897	-0.0303256	0.896732	0.999606	0.0683517	0.754322	0.999881	0.136063	0.622346	0.999767	-0.0555666	0.839268	0.999628	0.230647
ENSMUSG00000006442	Srm	20810	spermidine synthase	-0.16048	0.339122	0.999942	-0.351728	0.0821125	0.999962	-0.153929	0.705539	0.997065	-0.124518	0.425832	0.999992	-0.093688	0.561429	0.999964	-0.1476	0.381848	0.999931	0.0323536	0.852341	0.999991	-0.108707	0.536852	0.999945	-0.441442	0.0121497	0.999944	-0.363138	0.0234972	0.999996	-0.167908	0.354837	0.999897	0.0279734	0.866953	0.999606	-0.141482	0.459186	0.999881	0.105531	0.663933	0.999767	0.141978	0.59481	0.999628	0.0272297
ENSMUSG00000006456	Rbm14	56275	RNA binding motif protein 14	-0.0703497	0.71969	0.999942	-0.161994	0.513831	0.999962	0.113141	0.734394	0.997065	0.0924673	0.612551	0.999992	-0.0187124	0.916307	0.999964	-0.0920694	0.636395	0.999931	-0.172129	0.378999	0.999991	-0.147338	0.500175	0.999945	0.0674519	0.740481	0.999944	0.0992463	0.622242	0.999996	-0.0400637	0.881331	0.999897	0.100467	0.61392	0.999606	-0.43186	0.0272088	0.999881	-0.0135766	0.958407	0.999767	0.0666285	0.825671	0.999628	-0.00631564
ENSMUSG00000006463	Zdhhc24	70605	zinc finger, DHHC domain containing 24													0.101198	0.624977	0.999964	-0.252827	0.237644	0.999931	-0.0207494	0.912201	0.999991				0.3135	0.177579	0.999944	-0.0104111	0.999187	0.999996	0.0841924	0.669852	0.999897	0.0892221	0.797068	0.999606	-0.218737	0.398266	0.999881	0.0819659	0.718437	0.999767	0.0577498	0.933286	0.999628
ENSMUSG00000006471	Ndor1_ENSMUSG00000006471	78797	NADPH dependent diflavin oxidoreductase 1																			0.0589457	0.792584	0.999991				0.255484	0.226694	0.999944	-0.250832	0.238786	0.999996	0.243516	0.212511	0.999897				0.00351968	0.963675	0.999881				-0.225725	0.366487	0.999628
ENSMUSG00000006476	Nsmf	56876	NMDA receptor synaptonuclear signaling and neuronal migration factor	-0.129487	0.587425	0.999942	-0.104933	0.662391	0.999962				-0.0977146	0.630154	0.999992	0.200774	0.33963	0.999964	0.217776	0.29967	0.999931	-0.0681343	0.737579	0.999991				0.367402	0.097695	0.999944	0.251708	0.242163	0.999996	-0.224778	0.336773	0.999897				0.121847	0.631324	0.999881				0.154004	0.509777	0.999628
ENSMUSG00000006494	Pdk1	228026	pyruvate dehydrogenase kinase, isoenzyme 1	-0.166423	0.37913	0.999942	0.0135275	0.951338	0.999962	-0.502254	0.199658	0.997065	-0.157548	0.395824	0.999992	0.0181912	0.918331	0.999964	-0.223311	0.223414	0.999931	0.0245684	0.914071	0.999991	0.134457	0.505822	0.999945	-0.253058	0.288545	0.999944	-0.115963	0.50546	0.999996	-0.162692	0.441994	0.999897	-0.315757	0.114991	0.999606	-0.0305582	0.898852	0.999881	0.0597492	0.810221	0.999767	-0.356461	0.180213	0.999628	-0.125388
ENSMUSG00000006498	Ptbp1	19205	polypyrimidine tract binding protein 1	-0.11412	0.517245	0.999942	-0.278791	0.129889	0.999962	-0.456523	0.242354	0.997065	-0.103131	0.544767	0.999992	-0.0290821	0.874815	0.999964	-0.207386	0.278012	0.999931	-0.115648	0.527343	0.999991	-0.060465	0.740608	0.999945	-0.157012	0.392471	0.999944	-0.059857	0.728086	0.999996	-0.0678128	0.71534	0.999897	0.0233104	0.9127	0.999606	-0.103941	0.539862	0.999881	0.0941647	0.744855	0.999767	0.0784862	0.789209	0.999628	-0.142619
ENSMUSG00000006517	Mvd	192156	mevalonate (diphospho) decarboxylase																															-0.172045	0.398959	0.999897	0.0136125	0.958918	0.999606										0.232566
ENSMUSG00000006519	Cyba	13057	cytochrome b-245, alpha polypeptide	0.0747063	0.697139	0.999942	0.0748685	0.738004	0.999962	0.485455	0.242045	0.997065	0.0565969	0.778384	0.999992	0.0191212	0.917432	0.999964	-0.00311098	0.986812	0.999931	-0.0592955	0.752485	0.999991	0.186796	0.31585	0.999945	0.146522	0.431678	0.999944	-0.0982018	0.612421	0.999996	-0.0953899	0.620726	0.999897	-0.114029	0.530409	0.999606	0.103961	0.587971	0.999881	0.150571	0.541787	0.999767	0.209759	0.439513	0.999628	-0.136458
ENSMUSG00000006526	Stimate	69179	STIM activating enhancer	-0.117303	0.612539	0.999942	-0.205733	0.41235	0.999962	-0.183145	0.543323	0.997065	-0.297901	0.132523	0.999992	0.135254	0.477263	0.999964	0.0579933	0.792314	0.999931	0.0362378	0.851353	0.999991	0.123923	0.590797	0.999945	-0.0373389	0.88481	0.999944	0.0391726	0.828083	0.999996	0.129702	0.576118	0.999897	0.131929	0.619292	0.999606	-0.208748	0.385859	0.999881	0.377492	0.0595008	0.999767	-0.164351	0.449152	0.999628	0.0171876
ENSMUSG00000006527	Sfmbt1	54650	Scm-like with four mbt domains 1	0.035095	0.889939	0.999942	-0.0564633	0.785088	0.999962	0.288357	0.373086	0.997065	-0.137328	0.556523	0.999992	-0.0627302	0.791593	0.999964	-0.17526	0.40481	0.999931	-0.136893	0.535495	0.999991	-0.397411	0.0739825	0.999945	-0.0779237	0.673994	0.999944	-0.0307751	0.854021	0.999996	0.0100737	0.982453	0.999897	-0.33352	0.0921802	0.999606	0.231596	0.246782	0.999881	-0.437839	0.0982682	0.999767	-0.119257	0.669593	0.999628	0.0523384
ENSMUSG00000006567	Atp7b	11979	ATPase, Cu++ transporting, beta polypeptide																																											-0.245776	0.488687	0.999628
ENSMUSG00000006585	Cdt1	67177	chromatin licensing and DNA replication factor 1										-0.233926	0.204108	0.999992	-0.249988	0.0879386	0.999964	-0.171962	0.287387	0.999931	-0.112416	0.516666	0.999991	-0.359339	0.142332	0.999945	0.226265	0.242802	0.999944	0.00235854	0.997678	0.999996	0.0608031	0.750042	0.999897	-0.215961	0.239902	0.999606	-0.412473	0.0907235	0.999881	0.288783	0.374859	0.999767	-0.216178	0.420692	0.999628	-0.314321
ENSMUSG00000006589	Aprt	11821	adenine phosphoribosyl transferase	-0.180848	0.316709	0.999942	-0.172313	0.414076	0.999962	0.107541	0.792809	0.997065	-0.178037	0.321186	0.999992	-0.179257	0.32658	0.999964	-0.23633	0.173325	0.999931	-0.165254	0.400416	0.999991	-0.199289	0.293553	0.999945	-0.314399	0.0801268	0.999944	-0.218812	0.256234	0.999996	0.0414637	0.831371	0.999897	-0.00805279	0.963285	0.999606	-0.271927	0.107288	0.999881	0.173489	0.473286	0.999767	-0.0500891	0.84251	0.999628	-0.369612
ENSMUSG00000006599	Gtf2h1	14884	general transcription factor II H, polypeptide 1	0.0104255	0.956002	0.999942	0.0122456	0.94935	0.999962	0.208441	0.619327	0.997065	-0.0142164	0.934875	0.999992	0.0526861	0.773616	0.999964	-0.0560414	0.748259	0.999931	0.0358027	0.854478	0.999991	-0.0700773	0.715254	0.999945	-0.0694136	0.699819	0.999944	-0.00760598	0.972695	0.999996	0.0369324	0.862275	0.999897	-0.0541164	0.797883	0.999606	0.0740617	0.727397	0.999881	-0.337037	0.24829	0.999767	0.299929	0.31199	0.999628	0.161405
ENSMUSG00000006611	Hfe	15216	homeostatic iron regulator																			-0.156903	0.526829	0.999991							-0.217054	0.362806	0.999996	-0.138094	0.55083	0.999897	0.0932765	0.63874	0.999606										-0.116028
ENSMUSG00000006641	Slc5a6	330064	solute carrier family 5 (sodium-dependent vitamin transporter), member 6													-0.18555	0.469175	0.999964				-0.0199991	0.91653	0.999991				-0.316788	0.151564	0.999944	-0.141688	0.516715	0.999996	0.0421411	0.823885	0.999897	-0.0462661	0.85609	0.999606							0.108088	0.648197	0.999628
ENSMUSG00000006673	Qrich1	69232	glutamine-rich 1	0.0313014	0.867399	0.999942	0.105921	0.620908	0.999962	-0.330239	0.397183	0.997065	-0.03072	0.86543	0.999992	0.0961161	0.600089	0.999964	-0.00648681	0.977171	0.999931	0.00287582	0.992526	0.999991	-0.119093	0.577489	0.999945	0.0925674	0.643744	0.999944	-0.073425	0.659905	0.999996	-0.0412856	0.83408	0.999897	0.00591418	0.968742	0.999606	0.0687547	0.794722	0.999881	-0.311322	0.258958	0.999767	-0.293513	0.284906	0.999628	0.0121447
ENSMUSG00000006676	Usp19	71472	ubiquitin specific peptidase 19	0.125487	0.564345	0.999942	0.058324	0.777112	0.999962	0.242857	0.566301	0.997065	0.0189433	0.915109	0.999992	0.104163	0.565524	0.999964	0.256487	0.170948	0.999931	-0.0537356	0.758506	0.999991	-0.0189833	0.913796	0.999945	0.0946787	0.618984	0.999944	0.155716	0.373559	0.999996	0.177536	0.437548	0.999897	-0.065722	0.723227	0.999606	0.281629	0.158566	0.999881	-0.296626	0.305716	0.999767	0.0299941	0.914152	0.999628	-0.163352
ENSMUSG00000006678	Pola1	18968	polymerase (DNA directed), alpha 1	0.123475	0.550419	0.999942	0.0330998	0.868779	0.999962	0.270792	0.446803	0.997065	0.101183	0.541132	0.999992	0.0809945	0.622296	0.999964	-0.0799674	0.641067	0.999931	-0.0265468	0.861048	0.999991	0.00620602	0.979743	0.999945	0.111516	0.508999	0.999944	0.131226	0.440655	0.999996	-0.139727	0.487379	0.999897	0.00274123	0.992761	0.999606	0.0235989	0.891267	0.999881	0.0434373	0.864258	0.999767	-0.00701689	0.986564	0.999628	0.280016
ENSMUSG00000006699	Cdc42	12540	cell division cycle 42	0.0282484	0.858795	0.999942	-0.0374926	0.827348	0.999962	-0.24137	0.558396	0.997065	0.0432924	0.779566	0.999992	-0.0204526	0.894603	0.999964	-0.0240439	0.877263	0.999931	0.029202	0.848877	0.999991	-0.0447635	0.80098	0.999945	-0.0116503	0.941666	0.999944	0.0044052	0.977439	0.999996	0.0673576	0.702522	0.999897	0.202439	0.24289	0.999606	0.119944	0.462596	0.999881	0.0862599	0.719238	0.999767	0.0863333	0.72868	0.999628	-0.249512
ENSMUSG00000006705	Pknox1	18771	Pbx/knotted 1 homeobox	-0.0577596	0.773827	0.999942	-0.0245359	0.909556	0.999962	-0.0380725	0.955662	0.99807	-0.0362726	0.871411	0.999992	0.000383999	0.994504	0.999964	-0.0550826	0.79045	0.999931	-0.144185	0.420995	0.999991	-0.266368	0.185004	0.999945	-0.0345001	0.857468	0.999944	-0.0875557	0.608442	0.999996	-0.249264	0.310173	0.999897	-0.0829008	0.670949	0.999606	0.461848	0.0658587	0.999881	0.0424918	0.854694	0.999767	-0.00308577	0.960842	0.999628	-0.273611
ENSMUSG00000006715	Gmnn	57441	geminin	0.201486	0.314122	0.999942	0.221435	0.267599	0.999962	0.472015	0.240044	0.997065	-0.0649932	0.756837	0.999992	0.014217	0.946133	0.999964	-0.0528048	0.786722	0.999931	0.0967112	0.581636	0.999991	-0.0526856	0.802577	0.999945	0.0756826	0.703687	0.999944	0.105316	0.602139	0.999996	0.168413	0.428762	0.999897	0.0739546	0.662458	0.999606	-0.208249	0.293081	0.999881	0.207129	0.432146	0.999767	0.194049	0.449411	0.999628	0.289544
ENSMUSG00000006717	Acot13	66834	acyl-CoA thioesterase 13	-0.0699214	0.75427	0.999942	-0.0339089	0.862347	0.999962	0.708871	0.0828619	0.997065	0.0608788	0.728307	0.999992	-0.0411484	0.799159	0.999964	0.141514	0.383606	0.999931	0.145102	0.426806	0.999991	0.169458	0.402675	0.999945	0.0367315	0.834518	0.999944	0.0647381	0.699564	0.999996	-0.364623	0.109101	0.999897	-0.247951	0.258747	0.999606	-0.124888	0.596009	0.999881	0.191883	0.479116	0.999767	0.338422	0.207208	0.999628	0.192524
ENSMUSG00000006720	Zfp184	193452	zinc finger protein 184 (Kruppel-like)	0.108227	0.621282	0.999942	0.170027	0.425808	0.999962	-0.0462839	0.87207	0.997065	0.0854864	0.65651	0.999992	0.0637775	0.723221	0.999964	0.306502	0.216066	0.999931	-0.0446073	0.841789	0.999991	-0.229565	0.280811	0.999945	0.094867	0.755021	0.999944	-0.125156	0.545123	0.999996	-0.036488	0.852386	0.999897	-0.0330644	0.896449	0.999606	0.193475	0.2934	0.999881				-0.00426639	0.945122	0.999628
ENSMUSG00000006728	Cdk4	12567	cyclin-dependent kinase 4	-0.0293488	0.862524	0.999942	-0.182122	0.330612	0.999962	-0.134074	0.74342	0.997065	-0.0336435	0.840935	0.999992	-0.0242101	0.884074	0.999964	-0.115237	0.468633	0.999931	-0.017043	0.914852	0.999991	-0.0773966	0.684597	0.999945	-0.0446194	0.783055	0.999944	-0.0125858	0.940235	0.999996	0.216795	0.230291	0.999897	0.0790988	0.63486	0.999606	-0.085536	0.607285	0.999881	0.0553238	0.827997	0.999767	0.0867591	0.736071	0.999628	-0.123438
ENSMUSG00000006731	B4galnt1	14421	beta-1,4-N-acetyl-galactosaminyl transferase 1	-0.15081	0.414799	0.999942	-0.175734	0.385144	0.999962	-0.312133	0.420739	0.997065	-0.101216	0.550642	0.999992	0.0911557	0.586812	0.999964	0.028699	0.883575	0.999931	0.308361	0.142746	0.999991	0.145985	0.551544	0.999945	0.0757917	0.714493	0.999944	0.0307551	0.876641	0.999996	-0.125058	0.53785	0.999897	0.134555	0.508761	0.999606	0.149444	0.448907	0.999881	0.285483	0.414373	0.999767	-0.0910206	0.784217	0.999628	-0.186712
ENSMUSG00000006732	Mettl1	17299	methyltransferase like 1	-0.209915	0.252195	0.999942	-0.423738	0.0302658	0.999962	-0.0772395	0.833244	0.997065	-0.1448	0.380327	0.999992	-0.179295	0.288614	0.999964	-0.15563	0.328498	0.999931	-0.106152	0.495986	0.999991	-0.448414	0.0211697	0.999945	-0.408817	0.0432043	0.999944	-0.0337341	0.840222	0.999996	-0.0843053	0.649345	0.999897	-0.10257	0.578532	0.999606	-0.493122	0.00646755	0.999881	0.243608	0.375528	0.999767	-0.0718429	0.805777	0.999628	0.116997
ENSMUSG00000006736	Tspan31	67125	tetraspanin 31	-0.0581069	0.801632	0.999942	-0.108409	0.648034	0.999962	0.516849	0.207638	0.997065	0.175184	0.405913	0.999992	0.0649408	0.766959	0.999964	-0.075796	0.704686	0.999931	0.383117	0.0543993	0.999991	-0.0303514	0.906205	0.999945	0.119865	0.561623	0.999944	0.141095	0.430365	0.999996	0.0643739	0.73975	0.999897	0.0390852	0.853753	0.999606	-0.0216241	0.927043	0.999881	-0.296092	0.302599	0.999767	0.420022	0.125387	0.999628	0.196495
ENSMUSG00000006740	Kif5b	16573	kinesin family member 5B	-0.074211	0.628426	0.999942	0.0578878	0.736834	0.999962	-0.0698471	0.855468	0.997065	-0.0847066	0.555848	0.999992	0.00629284	0.965336	0.999964	0.0661754	0.664335	0.999931	0.0105332	0.945701	0.999991	-0.0907945	0.590926	0.999945	-0.0384937	0.806567	0.999944	-0.0479548	0.75437	0.999996	-0.0831668	0.625612	0.999897	-0.063574	0.722732	0.999606	0.0859614	0.590504	0.999881	0.203997	0.425525	0.999767	0.0329248	0.89946	0.999628	-0.100254
ENSMUSG00000006763	Saal1	78935	serum amyloid A-like 1	0.0504125	0.794326	0.999942	-0.0645328	0.758599	0.999962	-0.0104299	0.990044	0.99807	0.129457	0.424627	0.999992	0.136677	0.438385	0.999964	-0.0634501	0.74199	0.999931	0.137912	0.370087	0.999991	0.249067	0.219837	0.999945	0.215761	0.222504	0.999944	0.0107292	0.949729	0.999996	-0.106932	0.598774	0.999897	0.0216368	0.885139	0.999606	0.0244329	0.899976	0.999881	0.064074	0.77812	0.999767	-0.251331	0.408069	0.999628	-0.158919
ENSMUSG00000006782	Cnp	12799	2',3'-cyclic nucleotide 3' phosphodiesterase	0.0428865	0.841012	0.999942	0.0905077	0.632972	0.999962	-0.284543	0.486584	0.997065	0.199702	0.28652	0.999992	0.157768	0.372224	0.999964	0.108091	0.597791	0.999931	0.0829955	0.70547	0.999991	0.0803972	0.702814	0.999945	-0.108784	0.587531	0.999944	-0.0706109	0.724864	0.999996	0.0690515	0.795133	0.999897	0.284625	0.190499	0.999606	0.184344	0.344518	0.999881	-0.122331	0.623584	0.999767	-0.233794	0.46005	0.999628	0.123209
ENSMUSG00000006818	Sod2	20656	superoxide dismutase 2, mitochondrial	-0.142397	0.406499	0.999942	-0.075399	0.688414	0.999962	0.13052	0.743982	0.997065	-0.091293	0.55763	0.999992	-0.0500222	0.748286	0.999964	-0.0444411	0.793478	0.999931	-0.0417968	0.814918	0.999991	-0.100551	0.559436	0.999945	-0.160214	0.347274	0.999944	0.11238	0.498166	0.999996	-0.00938127	0.958938	0.999897	-0.0302624	0.863357	0.999606	-0.0780815	0.649483	0.999881	-0.11153	0.651481	0.999767	0.233518	0.335052	0.999628	-0.00727503
ENSMUSG00000006850	Tmco6	71983	transmembrane and coiled-coil domains 6	-0.21038	0.334947	0.999942	0.0399277	0.827769	0.999962	0.516615	0.136514	0.997065	0.135436	0.471004	0.999992	-0.00119672	0.997753	0.999964	0.292654	0.118461	0.999931	-0.000537223	0.993021	0.999991	0.0269478	0.893594	0.999945	0.148205	0.425131	0.999944	0.274045	0.153736	0.999996	0.291198	0.186915	0.999897	-0.0799079	0.744167	0.999606	0.256678	0.242274	0.999881	-0.382494	0.132281	0.999767	0.128121	0.604399	0.999628	-0.0791002
ENSMUSG00000006906	Stambp	70527	STAM binding protein	-0.131953	0.429697	0.999942	0.198926	0.267161	0.999962	0.179165	0.663756	0.997065	0.14462	0.41759	0.999992	0.197161	0.2026	0.999964	0.205422	0.237645	0.999931	0.184577	0.28915	0.999991	-0.249845	0.185394	0.999945	0.0747293	0.706703	0.999944	0.178032	0.359067	0.999996	0.151775	0.538777	0.999897	-0.215073	0.32897	0.999606	0.131061	0.570382	0.999881	0.0111007	0.964226	0.999767	-0.0676637	0.858355	0.999628	0.0301339
ENSMUSG00000006920	Ezh1	14055	enhancer of zeste 1 polycomb repressive complex 2 subunit	-0.0614876	0.756462	0.999942	0.026277	0.894478	0.999962	-0.617359	0.120176	0.997065	-0.0379869	0.828399	0.999992	-0.0501215	0.787251	0.999964	-0.0764537	0.686823	0.999931	-0.261949	0.193557	0.999991	-0.126548	0.540411	0.999945	0.074637	0.78551	0.999944	0.0436138	0.804926	0.999996	0.34485	0.126181	0.999897	-0.0380164	0.800567	0.999606	0.0500702	0.823075	0.999881	0.193547	0.424948	0.999767	0.0195929	0.990367	0.999628	-0.151572
ENSMUSG00000006932	Ctnnb1	12387	catenin (cadherin associated protein), beta 1	0.0379074	0.816319	0.999942	-0.0312431	0.87685	0.999962	-0.0264057	0.950284	0.99807	-0.0297877	0.856095	0.999992	-0.0232263	0.889151	0.999964	-0.066012	0.701047	0.999931	-0.177478	0.296486	0.999991	-0.0745572	0.679832	0.999945	-0.100409	0.586691	0.999944	-0.10697	0.511102	0.999996	-0.180608	0.331326	0.999897	-0.104164	0.563095	0.999606	-0.214952	0.233076	0.999881	-0.417823	0.127473	0.999767	-0.201774	0.466999	0.999628	-0.232139
ENSMUSG00000006941	Eif1b	68969	eukaryotic translation initiation factor 1B	-0.0224199	0.904103	0.999942	-0.0469984	0.825063	0.999962	0.315211	0.430699	0.997065	-0.0776305	0.706932	0.999992	-0.126504	0.504372	0.999964	-0.0391719	0.829429	0.999931	-0.0343087	0.839478	0.999991	-0.0320799	0.859647	0.999945	-0.000610388	0.998501	0.999944	-0.124917	0.523054	0.999996	0.0450621	0.794448	0.999897	-0.0871772	0.636647	0.999606	-0.0237226	0.895429	0.999881	-0.0770811	0.76684	0.999767	0.339874	0.181249	0.999628	-0.0538695
ENSMUSG00000006998	Psmd2	21762	proteasome (prosome, macropain) 26S subunit, non-ATPase, 2	-0.00110769	0.993338	0.999942	-0.0228121	0.898468	0.999962	-0.553895	0.160743	0.997065	-0.00801288	0.961437	0.999992	-0.0161385	0.925191	0.999964	-0.0824871	0.619932	0.999931	-0.083197	0.643007	0.999991	0.0873187	0.628023	0.999945	-0.220661	0.233922	0.999944	-0.184219	0.31778	0.999996	-0.275359	0.113675	0.999897	0.042813	0.8233	0.999606	-0.0844352	0.609737	0.999881	-0.397981	0.149136	0.999767	-0.0505309	0.857462	0.999628	0.20224
ENSMUSG00000007029	Vars	22321	valyl-tRNA synthetase	0.0103192	0.95881	0.999942	-0.0672854	0.73555	0.999962	-0.170807	0.663965	0.997065	-0.0644927	0.748116	0.999992	-0.0888633	0.647176	0.999964	-0.0633493	0.74573	0.999931	-0.133918	0.5189	0.999991	0.0379371	0.865784	0.999945	-0.202102	0.34524	0.999944	-0.0266873	0.880483	0.999996	-0.0530542	0.798703	0.999897	-0.0122293	0.939696	0.999606	0.0820795	0.71364	0.999881	-0.207694	0.46971	0.999767	-0.224456	0.373235	0.999628	-0.245716
ENSMUSG00000007035	Msh5	17687	mutS homolog 5	0.0211843	0.914758	0.999942										-0.0113432	0.939246	0.999964				-0.108542	0.604161	0.999991				0.347705	0.108509	0.999944	0.200054	0.38171	0.999996	-0.261404	0.25031	0.999897				0.017625	0.887816	0.999881				0.0473704	0.8838	0.999628	0.0937574
ENSMUSG00000007036	Abhd16a	193742	abhydrolase domain containing 16A	-0.0887172	0.629466	0.999942	-0.137075	0.469211	0.999962	-0.542569	0.187896	0.997065	0.106978	0.60297	0.999992	0.010612	0.960531	0.999964	0.340014	0.0701211	0.999931	0.117161	0.548756	0.999991	-0.00694105	0.980859	0.999945	-0.0545669	0.787569	0.999944	0.000969347	0.994878	0.999996	0.0306361	0.900898	0.999897	0.136168	0.55725	0.999606	-0.0354224	0.871337	0.999881	0.0306191	0.946022	0.999767	-0.01573	0.935047	0.999628	-0.105819
ENSMUSG00000007038	Neu1	18010	neuraminidase 1	-0.183623	0.305146	0.999942	0.314343	0.113716	0.999962	0.308951	0.268739	0.997065	-0.11438	0.508564	0.999992	-0.0104598	0.96074	0.999964	-0.158156	0.427874	0.999931	0.251942	0.24916	0.999991	-0.150841	0.464697	0.999945	-0.0803324	0.748763	0.999944	0.218444	0.308318	0.999996	-0.133259	0.561475	0.999897	-0.265364	0.204872	0.999606	0.0120604	0.869699	0.999881	0.229114	0.279568	0.999767	0.415341	0.139644	0.999628	0.189042
ENSMUSG00000007039	Ddah2	51793	dimethylarginine dimethylaminohydrolase 2	0.386902	0.180121	0.999942	0.16549	0.578386	0.999962	-0.0542703	0.905707	0.99807	0.448024	0.170736	0.999992	0.228041	0.446451	0.999964	0.228453	0.313511	0.999931	0.223246	0.357026	0.999991	0.20278	0.399579	0.999945	0.324105	0.192034	0.999944	0.0168911	0.946249	0.999996	0.583132	0.0365046	0.999897	-0.0883318	0.684949	0.999606	0.228299	0.334908	0.999881	0.282155	0.31141	0.999767	0.087167	0.791086	0.999628	-0.142125
ENSMUSG00000007041	Clic1	114584	chloride intracellular channel 1	0.0119374	0.957127	0.999942	-0.0119413	0.959425	0.999962	0.29905	0.478191	0.997065	0.0235906	0.922086	0.999992	0.0635187	0.785506	0.999964	0.0319673	0.88651	0.999931	0.066242	0.754771	0.999991	0.0721306	0.751352	0.999945	0.109405	0.615807	0.999944	0.11182	0.600234	0.999996	0.266452	0.195399	0.999897	0.15352	0.426942	0.999606	0.164238	0.425616	0.999881	0.363787	0.169125	0.999767	0.348709	0.279865	0.999628	-0.0485398
ENSMUSG00000007050	Lsm2	27756	LSM2 homolog, U6 small nuclear RNA and mRNA degradation associated	-0.0274003	0.882327	0.999942	-0.0227602	0.911942	0.999962	0.116051	0.761418	0.997065	-0.0162565	0.933474	0.999992	-0.0290597	0.890401	0.999964	-0.0814931	0.648766	0.999931	0.0289311	0.87245	0.999991	0.048101	0.792644	0.999945	-0.051516	0.781182	0.999944	0.0102316	0.956731	0.999996	0.145993	0.42103	0.999897	0.064887	0.702508	0.999606	-0.103495	0.559184	0.999881	-0.0646289	0.798619	0.999767	0.0921413	0.71873	0.999628	0.121233
ENSMUSG00000007080	Pole	18973	polymerase (DNA directed), epsilon	0.279701	0.211918	0.999942	-0.0124508	0.963589	0.999962	0.107756	0.786091	0.997065	0.0945759	0.716819	0.999992	0.0340989	0.851088	0.999964	0.150962	0.514106	0.999931	-0.129877	0.547364	0.999991	-0.289817	0.179693	0.999945	0.124543	0.522743	0.999944	-0.00416327	0.978501	0.999996	-0.134874	0.512225	0.999897	0.0291991	0.897408	0.999606	0.0719824	0.735762	0.999881	0.183113	0.634781	0.999767	-0.30858	0.296282	0.999628
ENSMUSG00000007216	Zfp775	243372	zinc finger protein 775													0.113401	0.639068	0.999964				0.331394	0.177731	0.999991							0.223041	0.504397	0.999996	0.288556	0.148136	0.999897				0.0710852	0.739019	0.999881
ENSMUSG00000007338	Mrpl49	18120	mitochondrial ribosomal protein L49	0.0569239	0.783084	0.999942	-0.0709649	0.74491	0.999962	-0.127312	0.745343	0.997065	-0.172704	0.441732	0.999992	-0.0492455	0.79235	0.999964	-0.171902	0.346752	0.999931	-0.0484045	0.776702	0.999991	0.159001	0.413348	0.999945	-0.0331893	0.860915	0.999944	-0.21614	0.252608	0.999996	0.0700268	0.723873	0.999897	-0.102896	0.592598	0.999606	-0.229924	0.224499	0.999881	0.143598	0.639539	0.999767	-0.193371	0.470323	0.999628	-0.0686115
ENSMUSG00000007379	Dennd2c	329727	DENN/MADD domain containing 2C																									0.493978	0.0276932	0.999944
ENSMUSG00000007411	Mark3	17169	MAP/microtubule affinity regulating kinase 3	0.00147171	0.9977	0.999942	0.0467138	0.819061	0.999962	0.143635	0.740005	0.997065	0.0812777	0.684921	0.999992	0.00752837	0.970266	0.999964	0.0780365	0.686874	0.999931	-0.042334	0.815293	0.999991	0.0578682	0.779599	0.999945	0.149277	0.433407	0.999944	-0.00654935	0.962549	0.999996	-0.123893	0.596772	0.999897	0.0103053	0.984695	0.999606	0.0565451	0.761869	0.999881	-0.225604	0.446555	0.999767	-0.140138	0.621265	0.999628	0.055668
ENSMUSG00000007415	Gatad1	67210	GATA zinc finger domain containing 1	0.232164	0.283144	0.999942	0.0662522	0.772704	0.999962	0.393514	0.328918	0.997065	0.207106	0.344875	0.999992	0.101598	0.643898	0.999964	0.185602	0.414532	0.999931	0.183421	0.398698	0.999991	0.193357	0.375788	0.999945	0.149683	0.445908	0.999944	0.223964	0.326613	0.999996	0.27655	0.245464	0.999897	0.064153	0.73861	0.999606	0.297316	0.18787	0.999881	0.196021	0.443209	0.999767	-0.297855	0.263891	0.999628	0.130454
ENSMUSG00000007458	M6pr	17113	mannose-6-phosphate receptor, cation dependent	-0.0172971	0.907345	0.999942	-0.0612817	0.715174	0.999962	-0.481271	0.218171	0.997065	0.02029	0.883205	0.999992	-0.141919	0.327711	0.999964	-0.0459005	0.766291	0.999931	0.0895891	0.56022	0.999991	0.0162917	0.922714	0.999945	-0.0823216	0.621362	0.999944	0.0284417	0.849742	0.999996	-0.0289461	0.861399	0.999897	-0.00292484	0.980174	0.999606	-0.12081	0.462794	0.999881	-0.28465	0.26012	0.999767	-0.0930921	0.69825	0.999628	0.0563662
ENSMUSG00000007476	Lrrc8a	241296	leucine rich repeat containing 8A VRAC subunit A	0.106332	0.653501	0.999942	-0.164459	0.475832	0.999962	0.34624	0.354788	0.997065	-0.17021	0.442305	0.999992	-0.101927	0.638975	0.999964	0.179862	0.381759	0.999931	-0.0481081	0.850192	0.999991	0.0241566	0.898984	0.999945	-0.262737	0.309385	0.999944	-0.196249	0.378365	0.999996	0.00832131	0.962854	0.999897	0.0347893	0.868949	0.999606	-0.265499	0.286574	0.999881	0.0641299	0.761439	0.999767	0.177524	0.525364	0.999628	-0.123324
ENSMUSG00000007480	Mc5r	17203	melanocortin 5 receptor	0.0274823	0.9102	0.999942	0.0146003	0.95212	0.999962	-0.468116	0.233143	0.997065	0.0607807	0.767669	0.999992	0.217648	0.322559	0.999964	0.347559	0.130746	0.999931	0.380267	0.0663191	0.999991	0.295004	0.165423	0.999945	0.216493	0.249404	0.999944	-0.0241737	0.886446	0.999996	-0.0537298	0.81816	0.999897	0.067069	0.871797	0.999606	0.112663	0.567839	0.999881	0.175791	0.510195	0.999767	-0.153424	0.617873	0.999628
ENSMUSG00000007564	Ppp2r1a	51792	protein phosphatase 2, regulatory subunit A, alpha	-0.0412714	0.813187	0.999942	-0.247258	0.166941	0.999962	-0.840112	0.0329401	0.997065	-0.0147367	0.924512	0.999992	-0.0703421	0.649384	0.999964	-0.174482	0.270984	0.999931	-0.0646867	0.674739	0.999991	-0.131316	0.499006	0.999945	-0.054084	0.73618	0.999944	-0.203071	0.18435	0.999996	-0.211055	0.284443	0.999897	-0.0692003	0.709638	0.999606	0.0376497	0.839311	0.999881	-0.228646	0.406032	0.999767	-0.220106	0.433351	0.999628	0.122431
ENSMUSG00000007570	Fance	72775	Fanconi anemia, complementation group E	0.272051	0.164758	0.999942	-0.164117	0.54597	0.999962	0.187172	0.56701	0.997065	-0.137922	0.490526	0.999992	0.138012	0.424866	0.999964	0.0528404	0.795577	0.999931	0.106892	0.577727	0.999991	0.113283	0.621778	0.999945	-0.0853794	0.693786	0.999944	0.148791	0.536992	0.999996	-0.109447	0.63894	0.999897	-0.0900784	0.720441	0.999606	0.137578	0.58805	0.999881	0.110279	0.65588	0.999767	-0.0116811	0.973108	0.999628	-0.0822205
ENSMUSG00000007589	Tinf2	28113	Terf1 (TRF1)-interacting nuclear factor 2													-0.23558	0.269937	0.999964	0.0309218	0.869901	0.999931	-0.18615	0.351491	0.999991				-0.0356232	0.883589	0.999944	0.102367	0.603137	0.999996	-0.0503381	0.790652	0.999897	-0.39999	0.0289292	0.999606	-0.377265	0.0793818	0.999881				0.294484	0.278871	0.999628	-0.024132
ENSMUSG00000007603	Dus3l	224907	dihydrouridine synthase 3-like (S. cerevisiae)	0.0760219	0.663977	0.999942	0.172122	0.387226	0.999962	0.047015	0.882053	0.997935	0.00442439	0.975936	0.999992	0.0129399	0.936142	0.999964	0.038666	0.819347	0.999931	0.026679	0.88701	0.999991	-0.0450674	0.850029	0.999945	-0.0952372	0.622267	0.999944	-0.078166	0.648848	0.999996	0.170263	0.435967	0.999897	0.108746	0.569586	0.999606	-0.0563435	0.783809	0.999881	-0.0441472	0.918002	0.999767	-0.380304	0.160261	0.999628	0.0276563
ENSMUSG00000007610	Gtpbp3	70359	GTP binding protein 3	0.179255	0.498195	0.999942							0.285041	0.209513	0.999992	0.115596	0.595757	0.999964	0.196976	0.358414	0.999931	-0.123416	0.593778	0.999991				-0.211565	0.278815	0.999944	0.172151	0.446414	0.999996	0.328222	0.133533	0.999897	-0.0444048	0.960599	0.999606	0.0761619	0.778136	0.999881				0.360677	0.210635	0.999628
ENSMUSG00000007613	Tgfbr1	21812	transforming growth factor, beta receptor I	-0.153689	0.558326	0.999942	0.0675707	0.781979	0.999962	0.241656	0.505937	0.997065	0.140302	0.453106	0.999992	-0.0503867	0.802847	0.999964	0.0825187	0.758758	0.999931	-0.103387	0.603243	0.999991	0.0779476	0.781022	0.999945	0.0208296	0.951973	0.999944	0.103766	0.621798	0.999996	0.365253	0.110885	0.999897	0.229782	0.310885	0.999606	-0.0532093	0.78773	0.999881	0.143661	0.525123	0.999767	-0.57415	0.0671938	0.999628	0.212013
ENSMUSG00000007617	Homer1	26556	homer scaffolding protein 1																															-0.168579	0.425413	0.999897	0.040851	0.924354	0.999606				-0.177272	0.403166	0.999767	0.173516	0.523302	0.999628
ENSMUSG00000007646	Rad51c	114714	RAD51 paralog C																			-0.13751	0.523131	0.999991							0.217728	0.30536	0.999996	0.118425	0.464982	0.999897	0.0402252	0.674793	0.999606
ENSMUSG00000007656	Arpp19	59046	cAMP-regulated phosphoprotein 19	-0.00374617	0.985364	0.999942	0.031393	0.873706	0.999962	0.777182	0.061377	0.997065	-0.0218483	0.905723	0.999992	-0.0749433	0.69369	0.999964	-0.0791768	0.646449	0.999931	-0.000896989	0.996354	0.999991	0.0516775	0.782211	0.999945	-0.0288038	0.878427	0.999944	0.0221007	0.911521	0.999996	-0.0503631	0.801768	0.999897	-0.0378229	0.833612	0.999606	0.0406817	0.820924	0.999881	0.154806	0.525283	0.999767	0.295049	0.242683	0.999628	0.219168
ENSMUSG00000007659	Bcl2l1	12048	BCL2-like 1	0.148516	0.45441	0.999942	0.131909	0.553636	0.999962	0.00277549	0.990971	0.99807	0.0905245	0.631616	0.999992	0.08054	0.670238	0.999964	-0.109712	0.590781	0.999931	-0.104757	0.602772	0.999991	-0.00796487	0.977532	0.999945	-0.113928	0.56724	0.999944	0.126533	0.528807	0.999996	-0.055837	0.838633	0.999897	-0.096502	0.700127	0.999606	0.131253	0.579701	0.999881	0.214578	0.341266	0.999767	-0.37495	0.0460978	0.999628	-0.0405632
ENSMUSG00000007670	Khsrp	16549	KH-type splicing regulatory protein	-0.219013	0.249543	0.999942	0.0312614	0.868518	0.999962	0.0627778	0.860151	0.997065	-0.0460081	0.788086	0.999992	-0.0869362	0.63971	0.999964	-0.0742238	0.648699	0.999931	-0.10727	0.528166	0.999991	-0.358287	0.060617	0.999945	-0.176033	0.24991	0.999944	-0.0364687	0.811425	0.999996	0.045393	0.811503	0.999897	-0.208786	0.285866	0.999606	-0.24577	0.141838	0.999881	-0.374881	0.173424	0.999767	-0.295085	0.277028	0.999628	-0.15967
ENSMUSG00000007682	Dio2	13371	deiodinase, iodothyronine, type II							-0.0621926	0.8413	0.997065	-0.234264	0.337399	0.999992	-0.222826	0.327877	0.999964				-0.17818	0.41333	0.999991				-0.0607646	0.757075	0.999944	-0.232236	0.272291	0.999996	-0.00989179	0.998784	0.999897	-0.0754523	0.667704	0.999606	-0.102149	0.602448	0.999881
ENSMUSG00000007721	Ccdc124	234388	coiled-coil domain containing 124	-0.0448226	0.789185	0.999942	-0.224769	0.245737	0.999962	0.144493	0.728982	0.997065	-0.0650547	0.686249	0.999992	-0.018931	0.897082	0.999964	-0.0727451	0.632863	0.999931	0.0711139	0.630983	0.999991	-0.0794462	0.682455	0.999945	-0.100236	0.528006	0.999944	-0.0996416	0.533268	0.999996	0.137392	0.424757	0.999897	0.0676922	0.703313	0.999606	-0.069705	0.678569	0.999881	0.128406	0.657091	0.999767	-0.0762434	0.75062	0.999628	-0.0791723
ENSMUSG00000007739	Cct4	12464	chaperonin containing Tcp1, subunit 4 (delta)	0.00603831	0.973072	0.999942	-0.0195478	0.913529	0.999962	-0.143398	0.725248	0.997065	-0.0406221	0.826044	0.999992	0.0608632	0.720699	0.999964	-0.0523804	0.758112	0.999931	0.0485644	0.782088	0.999991	-0.114812	0.583899	0.999945	-0.0526369	0.76544	0.999944	-0.00841126	0.960292	0.999996	0.00206876	0.99149	0.999897	0.0567111	0.758968	0.999606	0.109584	0.539027	0.999881	-0.0450629	0.851581	0.999767	0.027926	0.925527	0.999628	0.0278952
ENSMUSG00000007777	0610009B22Rik	66050	RIKEN cDNA 0610009B22 gene	0.227261	0.305849	0.999942	0.313403	0.223309	0.999962	-0.0381414	0.93921	0.99807	-0.00276788	0.990554	0.999992	0.112029	0.624415	0.999964	0.250259	0.235918	0.999931	0.158991	0.464409	0.999991	0.0267715	0.885154	0.999945	0.143072	0.505645	0.999944	0.163439	0.485926	0.999996	0.027165	0.889321	0.999897	0.292354	0.146769	0.999606	0.110021	0.569636	0.999881	0.409828	0.170148	0.999767	0.466161	0.136546	0.999628	-0.153025
ENSMUSG00000007812	Zfp655	72611	zinc finger protein 655	-0.106232	0.544257	0.999942	0.015286	0.939845	0.999962	0.188103	0.628298	0.997065	-0.0496668	0.752557	0.999992	-0.114222	0.531115	0.999964	-0.102828	0.586305	0.999931	0.223403	0.222396	0.999991	-0.0103319	0.954177	0.999945	-0.0249282	0.898734	0.999944	-0.0296583	0.871081	0.999996	-0.14932	0.528986	0.999897	0.336341	0.0983699	0.999606	0.221779	0.266188	0.999881	-0.108238	0.665915	0.999767	-0.465456	0.103786	0.999628	0.102892
ENSMUSG00000007815	Rhoa	11848	ras homolog family member A	-0.06674	0.731628	0.999942	-0.0455324	0.819606	0.999962	0.0697988	0.866387	0.997065	-0.0687746	0.705341	0.999992	-0.026481	0.885636	0.999964	-0.0215238	0.903015	0.999931	-0.054128	0.743339	0.999991	-0.027224	0.882594	0.999945	0.0458736	0.802836	0.999944	0.00892614	0.959575	0.999996	0.129133	0.504169	0.999897	0.0411555	0.81558	0.999606	0.0689086	0.706631	0.999881	0.087926	0.717854	0.999767	0.142608	0.572777	0.999628	-0.146764
ENSMUSG00000007817	Zmiz1	328365	zinc finger, MIZ-type containing 1	-0.0600432	0.757122	0.999942	-0.165671	0.48246	0.999962	-0.473911	0.216783	0.997065	-0.024302	0.910517	0.999992	-0.0171719	0.939661	0.999964	0.0500017	0.798411	0.999931	0.0331321	0.860914	0.999991	0.0960551	0.651128	0.999945	-0.0530904	0.781567	0.999944	0.0383719	0.861549	0.999996	-0.039469	0.857839	0.999897	0.387045	0.0895167	0.999606	-0.113855	0.564723	0.999881	-0.162483	0.568832	0.999767	-0.138174	0.610201	0.999628	0.0163889
ENSMUSG00000007827	Ankrd26	232339	ankyrin repeat domain 26	-0.0283826	0.864291	0.999942	0.0552814	0.798504	0.999962	-0.760091	0.0374966	0.997065	-0.112532	0.517722	0.999992	-0.0762501	0.631951	0.999964	-0.0528676	0.752359	0.999931	-0.0761637	0.681212	0.999991	-0.0430487	0.832849	0.999945	0.170266	0.346501	0.999944	-0.163362	0.356475	0.999996	0.123932	0.574343	0.999897	0.226707	0.293663	0.999606	0.129717	0.489637	0.999881	0.0866208	0.79211	0.999767	0.172141	0.574853	0.999628	0.359151
ENSMUSG00000007833	Aldh16a1	69748	aldehyde dehydrogenase 16 family, member A1	0.293255	0.189221	0.999942	0.155741	0.407118	0.999962	-0.337164	0.398155	0.997065	-0.0958339	0.552772	0.999992	0.0948136	0.596625	0.999964	0.0907433	0.64256	0.999931	-0.074025	0.715865	0.999991	0.0580006	0.790102	0.999945	0.0583166	0.760717	0.999944	0.0546211	0.745043	0.999996	0.102623	0.612016	0.999897	-0.260386	0.209893	0.999606	-0.103954	0.600255	0.999881	-0.0706724	0.751417	0.999767	-0.207441	0.434819	0.999628	0.0647131
ENSMUSG00000007836	Hnrnpa0	77134	heterogeneous nuclear ribonucleoprotein A0	-0.170574	0.419883	0.999942	-0.0735205	0.752204	0.999962	-0.520034	0.181291	0.997065	-0.126879	0.581258	0.999992	-0.123046	0.58407	0.999964	-0.194003	0.347554	0.999931	-0.0562629	0.787681	0.999991	-0.108154	0.636855	0.999945	-0.0739841	0.742788	0.999944	-0.251478	0.237272	0.999996	-0.191516	0.375436	0.999897	0.0907206	0.693924	0.999606	-0.0966597	0.650126	0.999881	-0.455773	0.0881632	0.999767	-0.515533	0.0423732	0.999628	-0.122403
ENSMUSG00000007837	Prrg2	65116	proline-rich Gla (G-carboxyglutamic acid) polypeptide 2	0.156772	0.431789	0.999942	-0.0160273	0.957396	0.999962	-0.402318	0.256773	0.997065	0.0823344	0.674492	0.999992	0.174483	0.407246	0.999964	0.139768	0.484182	0.999931	0.241744	0.280632	0.999991	-0.16904	0.482076	0.999945	-0.000402619	0.999092	0.999944	0.212253	0.295779	0.999996	0.433703	0.0633207	0.999897	-0.0816489	0.756882	0.999606	0.134893	0.555368	0.999881	0.340511	0.158052	0.999767	0.0606137	0.772422	0.999628
ENSMUSG00000007850	Hnrnph1	59013	heterogeneous nuclear ribonucleoprotein H1	0.00561112	0.97779	0.999942	-0.0873512	0.691516	0.999962	-0.168364	0.673618	0.997065	-0.0601595	0.747217	0.999992	-0.0635476	0.736109	0.999964	0.0338944	0.862624	0.999931	0.01193	0.948375	0.999991	-0.0631566	0.738239	0.999945	0.0280479	0.876748	0.999944	-0.0593898	0.740256	0.999996	0.00485555	0.976533	0.999897	-0.0971939	0.605336	0.999606	0.0671721	0.698514	0.999881	-0.426711	0.0917941	0.999767	-0.30737	0.239974	0.999628	0.14778
ENSMUSG00000007867	Ift43	76411	intraflagellar transport 43	-0.428615	0.392939	0.999942	-0.292275	0.539483	0.999962	0.798029	0.0379784	0.997065	-0.682076	0.205705	0.999992	-0.199538	0.643684	0.999964	0.156241	0.514302	0.999931	-0.221183	0.454026	0.999991							0.00994311	0.950456	0.999996							-0.165338	0.516728	0.999881
ENSMUSG00000007872	Id3	15903	inhibitor of DNA binding 3																																														0.0310044
ENSMUSG00000007880	Arid1a	93760	AT rich interactive domain 1A (SWI-like)	-0.0470291	0.831971	0.999942	-0.125166	0.593707	0.999962	-0.295302	0.445407	0.997065	0.0588084	0.777454	0.999992	0.046482	0.821398	0.999964	0.0691993	0.711737	0.999931	-0.0496576	0.785169	0.999991	0.052961	0.803862	0.999945	0.0936847	0.608673	0.999944	0.0245857	0.90799	0.999996	-0.304048	0.0805496	0.999897	-0.0304167	0.857828	0.999606	0.0195762	0.933389	0.999881	-0.0870685	0.745205	0.999767	-0.0821482	0.766689	0.999628	-0.170409
ENSMUSG00000007891	Ctsd	13033	cathepsin D	-0.113745	0.533143	0.999942	-0.0267456	0.899318	0.999962	-0.540432	0.167783	0.997065	-0.0107259	0.954862	0.999992	-0.0104302	0.959014	0.999964	-0.024823	0.897869	0.999931	0.0280254	0.882102	0.999991	-0.0303392	0.883056	0.999945	-0.0658356	0.720036	0.999944	0.0209746	0.910231	0.999996	0.185531	0.371202	0.999897	0.20229	0.323219	0.999606	0.18344	0.345969	0.999881	-0.0715046	0.78496	0.999767	-0.130202	0.637287	0.999628	-0.108027
ENSMUSG00000007892	Rplp1	56040	ribosomal protein, large, P1	-0.0420807	0.844379	0.999942	-0.115387	0.624335	0.999962	0.0312999	0.940005	0.99807	-0.057327	0.785398	0.999992	-0.049159	0.807518	0.999964	-0.113091	0.558167	0.999931	-0.0307677	0.868737	0.999991	-0.00859604	0.966838	0.999945	-0.10171	0.602393	0.999944	-0.0650617	0.730212	0.999996	-0.0942576	0.6659	0.999897	-0.06618	0.732863	0.999606	-0.079787	0.69773	0.999881	-0.13954	0.571938	0.999767	-0.0339095	0.906992	0.999628	-0.0245084
ENSMUSG00000007950	Abhd8	64296	abhydrolase domain containing 8	0.00252473	0.985839	0.999942	0.0305916	0.88298	0.999962	0.483146	0.211281	0.997065	0.066452	0.719976	0.999992	0.0833829	0.681775	0.999964	-0.0876384	0.665482	0.999931	0.000626085	0.993107	0.999991	0.207494	0.33232	0.999945	0.0510134	0.813635	0.999944	0.292883	0.116479	0.999996	-0.219551	0.43415	0.999897	0.315464	0.180543	0.999606	-0.11004	0.65128	0.999881	0.285019	0.27025	0.999767	0.262185	0.348618	0.999628	0.114249
ENSMUSG00000007987	Ift22	67286	intraflagellar transport 22	0.18941	0.30563	0.999942	0.0875769	0.64788	0.999962	-0.146205	0.728969	0.997065	0.0241045	0.905042	0.999992	0.269804	0.114737	0.999964	0.0634624	0.746528	0.999931	0.0706473	0.710983	0.999991	0.12385	0.549083	0.999945	-0.0888023	0.705311	0.999944	0.0446826	0.832331	0.999996	0.280748	0.17946	0.999897	0.172893	0.408522	0.999606	-0.0565446	0.77761	0.999881	-0.129714	0.683774	0.999767	0.495356	0.105502	0.999628	0.129843
ENSMUSG00000007989	Fzd3	14365	frizzled class receptor 3				0.0384648	0.854283	0.999962
ENSMUSG00000008035	Mid1ip1	68041	Mid1 interacting protein 1 (gastrulation specific G12-like (zebrafish))	-0.141477	0.477285	0.999942	-0.142949	0.522305	0.999962	0.0654604	0.867492	0.997065	-0.09747	0.609157	0.999992	0.0274763	0.879683	0.999964	0.0906814	0.678713	0.999931	0.0161635	0.924675	0.999991	0.112988	0.581747	0.999945	0.105873	0.578529	0.999944	0.274913	0.14776	0.999996	-0.096265	0.620637	0.999897	0.0998946	0.606053	0.999606	-0.113188	0.586208	0.999881	0.0379927	0.986353	0.999767	-0.205401	0.514507	0.999628	-0.498841
ENSMUSG00000008036	Ap2s1	232910	adaptor-related protein complex 2, sigma 1 subunit	0.0173908	0.914565	0.999942	-0.0174086	0.926969	0.999962	0.276082	0.488406	0.997065	-0.0426274	0.808053	0.999992	0.0148607	0.924904	0.999964	-0.0166833	0.918328	0.999931	-0.0579063	0.707099	0.999991	-0.00537507	0.977805	0.999945	0.11115	0.511377	0.999944	0.0682406	0.671144	0.999996	-0.0875695	0.600731	0.999897	0.0336429	0.843954	0.999606	-0.0433069	0.799777	0.999881	0.102168	0.692602	0.999767	0.121437	0.632062	0.999628	0.00527969
ENSMUSG00000008090	Fgfrl1	116701	fibroblast growth factor receptor-like 1																																											0.174271	0.589823	0.999628
ENSMUSG00000008140	Emc10	69683	ER membrane protein complex subunit 10	-0.0348139	0.84902	0.999942	0.0182657	0.929958	0.999962	-0.482982	0.223603	0.997065	-0.0407614	0.819512	0.999992	-0.0146092	0.936936	0.999964	-0.0154722	0.932843	0.999931	0.0531804	0.758521	0.999991	-0.0153488	0.944126	0.999945	-0.130408	0.484848	0.999944	-0.0116718	0.940689	0.999996	0.282193	0.137783	0.999897	0.0602255	0.746943	0.999606	0.0196076	0.926505	0.999881	-0.138998	0.594211	0.999767	-0.161137	0.554889	0.999628	-0.0394982
ENSMUSG00000008153	Clstn3	232370	calsyntenin 3	0.227543	0.350358	0.999942	0.134932	0.587856	0.999962	0.162262	0.526836	0.997065	0.0825728	0.674852	0.999992	0.119615	0.578015	0.999964	-0.0466498	0.831473	0.999931	-0.271985	0.212805	0.999991				-0.0944875	0.655465	0.999944	-0.129311	0.529013	0.999996	-0.363133	0.0817698	0.999897	0.0169315	0.962154	0.999606	0.0944686	0.617093	0.999881	0.0860624	0.850421	0.999767	-0.387187	0.138821	0.999628
ENSMUSG00000008167	Fbxw9	68628	F-box and WD-40 domain protein 9	-0.0292543	0.878609	0.999942				0.00277549	0.990971	0.99807	-0.0499155	0.804652	0.999992	-0.163031	0.49875	0.999964	-0.144119	0.500646	0.999931	-0.0676347	0.779247	0.999991	0.232013	0.331985	0.999945	-0.141964	0.535065	0.999944	0.0118747	0.920733	0.999996	0.0468776	0.817274	0.999897	0.189882	0.308119	0.999606	-0.0559431	0.76898	0.999881	-0.202602	0.378466	0.999767	0.00633886	0.989051	0.999628	-0.37008
ENSMUSG00000008193	Spib	272382	Spi-B transcription factor (Spi-1/PU.1 related)																																														-0.249908
ENSMUSG00000008200	Fnbp4	55935	formin binding protein 4	-0.148688	0.442381	0.999942	-0.0367106	0.849928	0.999962	-0.532443	0.171677	0.997065	-0.116206	0.530175	0.999992	-0.0378164	0.847302	0.999964	-0.160738	0.431352	0.999931	-0.116257	0.539999	0.999991	-0.0535565	0.805808	0.999945	-0.12727	0.496556	0.999944	-0.007487	0.966136	0.999996	0.0283455	0.913328	0.999897	-0.185521	0.392766	0.999606	-0.200268	0.279427	0.999881	-0.0646258	0.810698	0.999767	-0.270389	0.30314	0.999628	-0.158982
ENSMUSG00000008206	Cers4	67260	ceramide synthase 4	0.199376	0.267639	0.999942	0.208358	0.220863	0.999962	0.0768542	0.83226	0.997065	0.0739614	0.667534	0.999992	0.0460152	0.777576	0.999964	-0.0800477	0.637474	0.999931	0.067149	0.719537	0.999991	0.104119	0.572764	0.999945	0.225749	0.245678	0.999944	0.199982	0.299099	0.999996	0.0329523	0.871033	0.999897	0.0994289	0.595706	0.999606	0.327975	0.0681657	0.999881	0.209959	0.583072	0.999767	0.170479	0.601634	0.999628	-0.313614
ENSMUSG00000008226	Scrn3	74616	secernin 3																			0.24898	0.382725	0.999991				-0.154025	0.455421	0.999944	0.240758	0.246238	0.999996	0.153886	0.483784	0.999897				0.478859	0.0150374	0.999881	-0.0431526	0.714946	0.999767	-0.123056	0.657723	0.999628
ENSMUSG00000008301	Phax	56698	phosphorylated adaptor for RNA export	-0.00374755	0.985244	0.999942	-0.074849	0.716123	0.999962	0.557584	0.166453	0.997065	0.155333	0.468618	0.999992	0.0221571	0.902894	0.999964	0.078794	0.646732	0.999931	0.0732954	0.707567	0.999991	-0.0465922	0.81924	0.999945	0.155529	0.381082	0.999944	-0.082714	0.619105	0.999996	0.285916	0.117277	0.999897	0.162241	0.347791	0.999606	-0.0638702	0.713103	0.999881	0.646239	0.0177143	0.999767	0.250354	0.329786	0.999628	0.34367
ENSMUSG00000008305	Tle1	21885	transducin-like enhancer of split 1	0.124471	0.59915	0.999942	-0.27091	0.226767	0.999962	0.00277549	0.990971	0.99807	-0.180152	0.35939	0.999992	-0.0563387	0.765956	0.999964	-0.128934	0.550836	0.999931	-0.230829	0.287406	0.999991	-0.023788	0.919359	0.999945	-0.231937	0.325193	0.999944	0.10882	0.739285	0.999996	0.340604	0.12185	0.999897	-0.125759	0.577176	0.999606	-0.0818858	0.699503	0.999881				-0.103881	0.675485	0.999628
ENSMUSG00000008307	1700109H08Rik	77036	RIKEN cDNA 1700109H08 gene													0.0806582	0.727788	0.999964				0.0667717	0.767225	0.999991				0.128667	0.557248	0.999944	-0.0046856	0.968108	0.999996	-0.146713	0.537745	0.999897	0.263598	0.147378	0.999606	0.167987	0.401255	0.999881	-0.281124	0.170414	0.999767	-0.41383	0.0569981	0.999628
ENSMUSG00000008318	Relt	320100	RELT tumor necrosis factor receptor	-0.441679	0.0163998	0.999942	-0.362052	0.0895762	0.999962	-0.520215	0.0599208	0.997065	-0.339522	0.102059	0.999992	0.00352349	0.983816	0.999964	-0.182096	0.363975	0.999931	-0.48531	0.0359223	0.999991	-0.0637614	0.799917	0.999945	-0.279276	0.171067	0.999944	-0.0938479	0.640984	0.999996	-0.370026	0.1372	0.999897	-0.0686415	0.730869	0.999606	-0.0315458	0.890036	0.999881	-0.0756329	0.703841	0.999767	-0.205397	0.427063	0.999628	0.0712279
ENSMUSG00000008333	Snrpb2	20639	U2 small nuclear ribonucleoprotein B	0.0783381	0.636328	0.999942	-0.0774663	0.662047	0.999962	0.131948	0.73633	0.997065	0.0253216	0.878693	0.999992	0.00417117	0.979361	0.999964	-0.110393	0.474012	0.999931	0.0721864	0.641715	0.999991	0.0457166	0.787106	0.999945	-0.0372041	0.838004	0.999944	-0.0494231	0.740184	0.999996	-0.0208813	0.912555	0.999897	0.0698808	0.692595	0.999606	0.0538962	0.744243	0.999881	0.387608	0.152462	0.999767	0.14241	0.574637	0.999628	0.0757242
ENSMUSG00000008348	Ubc	22190	ubiquitin C	-0.187579	0.55003	0.999942	-0.175523	0.592804	0.999962	-0.694073	0.0869612	0.997065	-0.105124	0.743978	0.999992	-0.136615	0.668719	0.999964	0.0163684	0.95213	0.999931	-0.133925	0.633867	0.999991	-0.04508	0.87122	0.999945	-0.0937108	0.735867	0.999944	-0.0789303	0.752262	0.999996	-0.0875912	0.673039	0.999897	0.0275968	0.915232	0.999606	-0.0818771	0.724626	0.999881	-0.301204	0.248564	0.999767	-0.116348	0.713114	0.999628	-0.161862
ENSMUSG00000008373	Prpf31	68988	pre-mRNA processing factor 31	0.0290369	0.866906	0.999942	-0.146293	0.416721	0.999962	0.136977	0.747887	0.997065	-0.111535	0.490382	0.999992	-0.106125	0.576104	0.999964	-0.164123	0.375516	0.999931	0.0261866	0.880608	0.999991	0.109678	0.60617	0.999945	-0.0881455	0.619842	0.999944	-0.126995	0.451636	0.999996	-0.120279	0.52526	0.999897	0.00371696	0.981449	0.999606	-0.0998129	0.58447	0.999881	0.241077	0.462266	0.999767	-0.15972	0.576023	0.999628	0.335281
ENSMUSG00000008384	Sertad1	55942	SERTA domain containing 1	-0.0599379	0.816774	0.999942	-0.266475	0.3418	0.999962	-0.210655	0.601159	0.997065	-0.0116558	0.967856	0.999992	-0.242737	0.313411	0.999964	0.136296	0.565359	0.999931	-0.0580366	0.812535	0.999991	0.102795	0.666662	0.999945	0.124832	0.603131	0.999944	0.0968242	0.7105	0.999996	0.257392	0.273021	0.999897	-0.199071	0.381278	0.999606	0.212433	0.382202	0.999881	0.237431	0.378706	0.999767	0.195992	0.523531	0.999628	-0.082732
ENSMUSG00000008393	Carhsp1	52502	calcium regulated heat stable protein 1													0.117799	0.577	0.999964	-0.0268727	0.929871	0.999931	0.381038	0.0677138	0.999991	0.0224278	0.90003	0.999945	-0.121963	0.567508	0.999944	-0.0507123	0.832898	0.999996	0.137197	0.560717	0.999897	-0.0915837	0.730966	0.999606	0.134707	0.513612	0.999881	0.13802	0.712138	0.999767	0.0189199	0.930985	0.999628	0.451589
ENSMUSG00000008398	Elk3	13713	ELK3, member of ETS oncogene family	-0.0309398	0.851867	0.999942	0.0140262	0.939197	0.999962	-0.745955	0.0607058	0.997065	-0.0987019	0.491882	0.999992	-0.0072266	0.959037	0.999964	0.321698	0.0825988	0.999931	-0.00236757	0.984589	0.999991	-0.0495814	0.778297	0.999945	0.0881976	0.630036	0.999944	0.12522	0.476269	0.999996	0.090731	0.643814	0.999897	0.137207	0.486954	0.999606	-0.110137	0.618328	0.999881	0.0966115	0.733197	0.999767	-0.258524	0.42107	0.999628	0.0132685
ENSMUSG00000008429	Herpud2	80517	HERPUD family member 2	-0.20506	0.260041	0.999942	-0.428197	0.0174765	0.999962	-0.266036	0.544022	0.997065	-0.117862	0.479276	0.999992	-0.0399073	0.805999	0.999964	-0.0528739	0.786699	0.999931	0.149528	0.433406	0.999991	0.135567	0.524455	0.999945	0.139887	0.481675	0.999944	0.194521	0.310653	0.999996	-0.0874226	0.678351	0.999897	-0.23353	0.238025	0.999606	0.100211	0.611341	0.999881	-0.521721	0.0452515	0.999767	0.332842	0.289965	0.999628	-0.0850603
ENSMUSG00000008435	Rdh13	108841	retinol dehydrogenase 13 (all-trans and 9-cis)	-0.0933868	0.708338	0.999942	-0.241944	0.288247	0.999962				-0.232212	0.254982	0.999992	0.0169515	0.940862	0.999964	-0.279346	0.141629	0.999931	0.0517632	0.7825	0.999991	-0.110466	0.619624	0.999945	-0.0654021	0.803496	0.999944	-0.280706	0.246324	0.999996	-0.30648	0.177206	0.999897	-0.0788325	0.749127	0.999606	0.077879	0.724797	0.999881	0.108613	0.69163	0.999767	-0.102971	0.779551	0.999628
ENSMUSG00000008450	Nutf2	68051	nuclear transport factor 2																			-0.20978	0.424366	0.999991				-0.113376	0.693495	0.999944	-0.128535	0.534253	0.999996	0.193201	0.391046	0.999897	-0.228293	0.237112	0.999606	0.00413426	0.980192	0.999881				0.358759	0.144157	0.999628
ENSMUSG00000008475	Arpc5	67771	actin related protein 2/3 complex, subunit 5	-0.00994292	0.951134	0.999942	-0.0765722	0.667456	0.999962	-0.105103	0.79721	0.997065	0.0140694	0.93096	0.999992	0.000639953	0.996789	0.999964	0.107178	0.534982	0.999931	0.00374515	0.980691	0.999991	0.171961	0.324095	0.999945	0.0436767	0.789517	0.999944	0.0246084	0.882697	0.999996	0.154609	0.399928	0.999897	-0.0154177	0.934629	0.999606	0.17975	0.304065	0.999881	-0.0688827	0.789831	0.999767	-0.0334901	0.892045	0.999628	-0.137221
ENSMUSG00000008496	Pou2f2	18987	POU domain, class 2, transcription factor 2	0.0210042	0.926752	0.999942	-0.0498298	0.814892	0.999962	-0.265401	0.519883	0.997065	0.211031	0.28924	0.999992	0.195175	0.300717	0.999964	-0.085287	0.71672	0.999931	0.202072	0.426237	0.999991	0.297371	0.138802	0.999945	0.0964711	0.677028	0.999944	0.36773	0.213075	0.999996	0.101044	0.641329	0.999897	0.200722	0.307424	0.999606	0.361272	0.172282	0.999881	-0.117795	0.737032	0.999767	0.115501	0.611247	0.999628	0.0900461
ENSMUSG00000008604	Ubqln4	94232	ubiquilin 4	-0.0817486	0.757564	0.999942	0.0380095	0.895352	0.999962	-0.178891	0.597487	0.997065	-0.0139237	0.948394	0.999992	-0.132691	0.578863	0.999964	-0.196758	0.394254	0.999931	-0.0188094	0.925414	0.999991	0.050289	0.862751	0.999945	-0.272702	0.209511	0.999944	0.204571	0.360687	0.999996	0.145802	0.561419	0.999897	0.183991	0.410578	0.999606	-0.227339	0.281869	0.999881	-0.0897228	0.674915	0.999767	-0.0370881	0.909052	0.999628	0.0503065
ENSMUSG00000008668	Rps18	20084	ribosomal protein S18	-0.0661296	0.790026	0.999942	-0.121432	0.64053	0.999962	0.0671186	0.871186	0.997065	-0.0808056	0.731775	0.999992	-0.0577118	0.799672	0.999964	-0.0709704	0.734627	0.999931	-0.0350583	0.86927	0.999991	0.0158679	0.94485	0.999945	-0.106913	0.630032	0.999944	-0.0641918	0.760617	0.999996	-0.000693279	0.997623	0.999897	-0.0250179	0.902761	0.999606	-0.0922851	0.664726	0.999881	0.0604853	0.815316	0.999767	0.169966	0.566527	0.999628	0.0843624
ENSMUSG00000008682	Rpl10	110954	ribosomal protein L10	-0.0773824	0.718025	0.999942	-0.0842846	0.719742	0.999962	-0.0461429	0.910812	0.99807	-0.0670244	0.741246	0.999992	-0.0442437	0.813358	0.999964	-0.0732515	0.672079	0.999931	-0.0458188	0.799453	0.999991	0.0432661	0.831401	0.999945	-0.0317005	0.859875	0.999944	-0.0126965	0.943336	0.999996	0.0214728	0.915175	0.999897	0.0359628	0.838923	0.999606	-0.052014	0.77653	0.999881	0.153478	0.528625	0.999767	0.0518347	0.85168	0.999628	-0.079123
ENSMUSG00000008683	Rps15a	267019	ribosomal protein S15A	-0.0669705	0.738184	0.999942	-0.138322	0.530755	0.999962	0.0116818	0.977498	0.99807	-0.0456059	0.810995	0.999992	-0.00775514	0.965792	0.999964	-0.0174674	0.92	0.999931	-0.00130761	0.994033	0.999991	-0.00281775	0.988516	0.999945	-0.0144412	0.937443	0.999944	0.015376	0.929655	0.999996	0.080525	0.698527	0.999897	0.0198019	0.911902	0.999606	-0.0268875	0.881912	0.999881	0.138962	0.571488	0.999767	0.038718	0.888426	0.999628	0.0437399
ENSMUSG00000008690	Ncaph2	52683	non-SMC condensin II complex, subunit H2	0.0621798	0.734465	0.999942	0.0325281	0.861939	0.999962	-0.177408	0.656279	0.997065	-0.0256062	0.870772	0.999992	0.0603071	0.68396	0.999964	0.0634512	0.744989	0.999931	-0.0565055	0.728142	0.999991	0.105761	0.579321	0.999945	0.0338619	0.836321	0.999944	0.0160061	0.922434	0.999996	0.0156641	0.9424	0.999897	0.066847	0.763242	0.999606	0.0703422	0.679358	0.999881	-0.123298	0.660426	0.999767	0.0505958	0.849452	0.999628	0.0136346
ENSMUSG00000008730	Hipk1	15257	homeodomain interacting protein kinase 1	-0.0490615	0.861896	0.999942	-0.0980553	0.745929	0.999962	-0.138896	0.711142	0.997065	-0.109476	0.6559	0.999992	-0.104257	0.64687	0.999964	0.152361	0.465929	0.999931	-0.00546694	0.972381	0.999991	-0.0422454	0.839639	0.999945	-0.0982244	0.60989	0.999944	-0.211199	0.245842	0.999996	-0.0997267	0.660258	0.999897	-0.0378959	0.850997	0.999606	-0.109448	0.600828	0.999881	-0.0151906	0.951506	0.999767	-0.320207	0.296575	0.999628	-0.220144
ENSMUSG00000008734	Gprc5b	64297	G protein-coupled receptor, family C, group 5, member B	-0.0606078	0.755486	0.999942	0.0641939	0.747067	0.999962	0.328846	0.398753	0.997065	-0.00697183	0.973971	0.999992	-0.123549	0.538569	0.999964	0.649424	0.00924469	0.999931	0.0745806	0.773289	0.999991	0.392832	0.0929624	0.999945	-0.0513906	0.801246	0.999944	0.212145	0.296243	0.999996							0.0469162	0.756341	0.999881	0.276568	0.17617	0.999767
ENSMUSG00000008763	Man1a2	17156	mannosidase, alpha, class 1A, member 2	-0.0524129	0.745042	0.999942	0.03422	0.852649	0.999962	0.108024	0.793417	0.997065	-0.0735301	0.640007	0.999992	0.0196589	0.891676	0.999964	-0.107833	0.478089	0.999931	0.0190902	0.901938	0.999991	0.163194	0.416705	0.999945	0.0418272	0.793238	0.999944	-0.0228018	0.882124	0.999996	0.0702293	0.731033	0.999897	0.0110439	0.966146	0.999606	0.192064	0.276566	0.999881	0.277557	0.303316	0.999767	0.267325	0.310218	0.999628	-0.00112918
ENSMUSG00000008822	Acyp1	66204	acylphosphatase 1, erythrocyte (common) type	0.0936337	0.613815	0.999942	0.064528	0.749898	0.999962	0.315327	0.422309	0.997065	0.0495408	0.794793	0.999992	0.0160064	0.930498	0.999964	0.138943	0.438599	0.999931	0.0206065	0.903506	0.999991	0.0221421	0.898219	0.999945	0.26726	0.130039	0.999944	-0.069268	0.698894	0.999996	0.239759	0.251557	0.999897	-0.257112	0.20348	0.999606	0.117928	0.516429	0.999881	0.36223	0.155535	0.999767	-0.211455	0.419764	0.999628	0.0106051
ENSMUSG00000008843	Cldn13	57255	claudin 13																																								-0.577568	0.00766247	0.999767	0.110556	0.688329	0.999628
ENSMUSG00000008845	Cd163	93671	CD163 antigen																															0.271391	0.199329	0.999897										-0.296578	0.152667	0.999628
ENSMUSG00000008855	Hdac5	15184	histone deacetylase 5	-0.0761791	0.761779	0.999942	0.101473	0.709553	0.999962	-0.265977	0.376319	0.997065	-0.0359371	0.873344	0.999992	0.217611	0.29806	0.999964	0.432234	0.0431996	0.999931	0.32238	0.254346	0.999991	0.0120653	0.985661	0.999945	0.0935709	0.679614	0.999944	0.141217	0.461199	0.999996	0.111405	0.615421	0.999897	-0.230544	0.377764	0.999606	-0.147118	0.49315	0.999881				-0.289101	0.167982	0.999628	-0.0795878
ENSMUSG00000008859	Rala	56044	v-ral simian leukemia viral oncogene A (ras related)	-0.0428956	0.81646	0.999942	-0.0205235	0.915472	0.999962	0.561346	0.161571	0.997065	0.0508243	0.775074	0.999992	0.0746243	0.671347	0.999964	-0.159765	0.370378	0.999931	0.0934407	0.583485	0.999991	-0.0347577	0.85579	0.999945	-0.00720574	0.971006	0.999944	0.0777575	0.643223	0.999996	0.02161	0.9173	0.999897	-0.00107111	0.995768	0.999606	0.0446729	0.790363	0.999881	0.324864	0.258679	0.999767	0.222322	0.404557	0.999628	-0.155745
ENSMUSG00000008892	Vdac3	22335	voltage-dependent anion channel 3	0.0512025	0.789291	0.999942	0.00166579	0.992809	0.999962	0.306807	0.450884	0.997065	-0.0119678	0.953238	0.999992	-0.00660405	0.972865	0.999964	-0.105399	0.567608	0.999931	0.0373661	0.838715	0.999991	-0.0347582	0.858552	0.999945	-0.0583806	0.743384	0.999944	0.0460272	0.809949	0.999996	0.0883385	0.625349	0.999897	-0.011929	0.948582	0.999606	-0.0591118	0.7292	0.999881	0.156418	0.528656	0.999767	0.132718	0.582382	0.999628	0.155492
ENSMUSG00000008958	Vps72	21427	vacuolar protein sorting 72	0.0612959	0.740911	0.999942	0.14844	0.464857	0.999962	0.0556456	0.880017	0.997935	0.0510107	0.795035	0.999992	0.105411	0.569654	0.999964	0.147252	0.409192	0.999931	0.0329414	0.85049	0.999991	0.128813	0.499868	0.999945	0.0592763	0.731913	0.999944	0.165103	0.308538	0.999996	0.214877	0.277445	0.999897	0.168755	0.390123	0.999606	0.101341	0.584843	0.999881	0.107774	0.694273	0.999767	0.30878	0.267187	0.999628	0.291463
ENSMUSG00000008976	Gabpa	14390	GA repeat binding protein, alpha	0.0727081	0.679907	0.999942	0.089257	0.699693	0.999962	-0.355548	0.346549	0.997065	0.0244634	0.890055	0.999992	-0.0222549	0.898522	0.999964	-0.0241005	0.897888	0.999931	0.139064	0.483938	0.999991	0.0204412	0.935326	0.999945	0.247086	0.287744	0.999944	-0.160691	0.449273	0.999996	0.0380033	0.875688	0.999897	0.0186698	0.953185	0.999606	0.271364	0.18881	0.999881	-0.144014	0.570895	0.999767	-0.0226013	0.901518	0.999628	-0.166557
ENSMUSG00000009013	Dynll1	56455	dynein light chain LC8-type 1	0.146126	0.50556	0.999942	0.275624	0.181203	0.999962	0.0349721	0.932887	0.99807	0.12596	0.540648	0.999992	0.179012	0.371196	0.999964	0.0599439	0.740054	0.999931	0.119297	0.506509	0.999991	0.07821	0.695648	0.999945	0.0827901	0.664084	0.999944	0.0969634	0.599127	0.999996	0.174594	0.369051	0.999897	0.0834914	0.627585	0.999606	0.171519	0.386965	0.999881	-0.0845206	0.737804	0.999767	0.122875	0.643647	0.999628	0.210644
ENSMUSG00000009030	Pdcl	67466	phosducin-like	-0.0742161	0.684997	0.999942	0.0969021	0.627204	0.999962	-0.667687	0.0927448	0.997065	0.159203	0.370147	0.999992	0.0786292	0.628341	0.999964	0.00661471	0.978445	0.999931	0.0269878	0.890142	0.999991	0.0422603	0.846879	0.999945	0.173429	0.429325	0.999944	-0.0746327	0.686138	0.999996	0.214773	0.360937	0.999897	0.0208455	0.980455	0.999606	0.144059	0.454874	0.999881	0.200986	0.495521	0.999767	-0.345663	0.201362	0.999628	0.40304
ENSMUSG00000009035	Tmem184b	223693	transmembrane protein 184b							0.0432761	0.852926	0.997065	0.132153	0.646495	0.999992	0.0183565	0.950788	0.999964	0.0782349	0.754175	0.999931	0.0847393	0.717423	0.999991				0.290269	0.224575	0.999944	0.0757188	0.788347	0.999996	0.352515	0.138322	0.999897	0.209054	0.316625	0.999606	-0.0258263	0.860836	0.999881				0.240532	0.311806	0.999628	0.077209
ENSMUSG00000009073	Nf2	18016	neurofibromin 2	-0.0589198	0.800696	0.999942	-0.267567	0.273376	0.999962	0.181001	0.6618	0.997065	0.0959004	0.651073	0.999992	-0.0673646	0.763745	0.999964	-0.322009	0.121506	0.999931	-0.0541243	0.809249	0.999991	-0.0832271	0.695717	0.999945	0.0294519	0.913898	0.999944	-0.132189	0.549783	0.999996	-0.176512	0.484956	0.999897	0.3495	0.0847861	0.999606	-0.247684	0.239394	0.999881	0.0633525	0.891258	0.999767	-0.170594	0.53463	0.999628	-0.00931428
ENSMUSG00000009076	Zmat5	67178	zinc finger, matrin type 5	0.0860428	0.671665	0.999942	-0.0906196	0.679978	0.999962	0.491058	0.225201	0.997065	0.0650793	0.731079	0.999992	-0.0161693	0.932639	0.999964	0.247646	0.173637	0.999931	0.0942642	0.602523	0.999991	0.0807714	0.6869	0.999945	-0.0690235	0.718174	0.999944	0.199752	0.192355	0.999996	0.2621	0.153112	0.999897	0.157672	0.377246	0.999606	-0.00456831	0.98898	0.999881	0.684019	0.0169942	0.999767	-0.0124746	0.957841	0.999628	0.248297
ENSMUSG00000009079	Ewsr1	14030	Ewing sarcoma breakpoint region 1	-0.094079	0.523327	0.999942	-0.159411	0.334758	0.999962	-0.225161	0.571416	0.997065	-0.090277	0.522438	0.999992	-0.0995762	0.499112	0.999964	-0.0911851	0.548023	0.999931	-0.00158351	0.991766	0.999991	-0.074206	0.660648	0.999945	-0.162224	0.31542	0.999944	-0.0915726	0.581468	0.999996	-0.155419	0.424622	0.999897	-0.0639904	0.713367	0.999606	0.108554	0.531362	0.999881	-0.104402	0.667351	0.999767	-0.0183584	0.940953	0.999628	0.173077
ENSMUSG00000009090	Ap1b1	11764	adaptor protein complex AP-1, beta 1 subunit	0.135967	0.458004	0.999942	-0.370717	0.0583495	0.999962	-0.0221717	0.976273	0.99807	-0.0261638	0.891493	0.999992	0.0631051	0.772012	0.999964	-0.100626	0.590784	0.999931	0.0509843	0.788335	0.999991	-0.143655	0.483631	0.999945	-0.0265148	0.886791	0.999944	-0.147922	0.474538	0.999996	-0.201404	0.396806	0.999897	0.0713955	0.756027	0.999606	0.0141876	0.950728	0.999881	-0.579229	0.0336058	0.999767	-0.06379	0.815409	0.999628	0.156126
ENSMUSG00000009112	Bcl2l13	94044	BCL2-like 13 (apoptosis facilitator)	-0.296983	0.163935	0.999942	-0.0286556	0.886727	0.999962	0.0209047	0.972727	0.99807	-0.0875905	0.659282	0.999992	-0.0624792	0.754952	0.999964	0.117696	0.595535	0.999931	-0.0362359	0.844135	0.999991	-0.348634	0.116715	0.999945	-0.0387988	0.833958	0.999944	-0.299642	0.121315	0.999996	-0.139565	0.563799	0.999897	-0.013332	0.942707	0.999606	0.224247	0.280791	0.999881	-0.0438029	0.796904	0.999767	-0.3322	0.349765	0.999628	-0.0293694
ENSMUSG00000009207	Lnpk	69605	lunapark, ER junction formation factor	0.221859	0.240781	0.999942	-0.190705	0.339839	0.999962	-0.121941	0.719385	0.997065	0.113578	0.479363	0.999992	-0.023857	0.881604	0.999964	0.143622	0.409949	0.999931	-0.160154	0.412405	0.999991	0.076837	0.760093	0.999945	0.00504968	0.988301	0.999944	-0.00627753	0.970579	0.999996	0.0172309	0.933869	0.999897	-0.0186501	0.919085	0.999606	-0.0209974	0.900263	0.999881	-0.436991	0.155736	0.999767	0.0835428	0.802392	0.999628	0.1137
ENSMUSG00000009248	Ascl2	17173	achaete-scute family bHLH transcription factor 2																																		0.248014	0.230268	0.999606
ENSMUSG00000009291	Pttg1ip	108705	pituitary tumor-transforming 1 interacting protein	-0.0473522	0.772809	0.999942	-0.0267843	0.88632	0.999962	-0.570243	0.152741	0.997065	0.00148866	0.992943	0.999992	-0.0801248	0.609064	0.999964	0.164759	0.316288	0.999931	0.195455	0.248575	0.999991	-0.244339	0.225357	0.999945	-0.135703	0.401856	0.999944	-0.152185	0.401171	0.999996	-0.166068	0.420764	0.999897	-0.0984904	0.606025	0.999606	-0.0496412	0.78048	0.999881	0.0821472	0.760112	0.999767	0.190114	0.512809	0.999628	-0.130939
ENSMUSG00000009293	Ube2g2	22213	ubiquitin-conjugating enzyme E2G 2	-0.0610031	0.739545	0.999942	-0.0879625	0.628805	0.999962	-0.385084	0.316185	0.997065	-0.21408	0.271172	0.999992	0.000375539	0.997184	0.999964	0.0370549	0.863318	0.999931	0.0357714	0.844216	0.999991	0.387372	0.09187	0.999945	-0.231092	0.224203	0.999944	-0.379351	0.0266441	0.999996	0.111324	0.601048	0.999897	0.280771	0.17134	0.999606	-0.197419	0.418038	0.999881	-0.00286961	0.989941	0.999767	0.203586	0.483405	0.999628	0.0765877
ENSMUSG00000009350	Mpo	17523	myeloperoxidase	-0.0943694	0.819106	0.999942	0.103331	0.689581	0.999962	-0.470449	0.235211	0.997065	0.473614	0.0701791	0.999992	0.672663	0.0146723	0.999964	-0.136906	0.573308	0.999931	0.505422	0.0365983	0.999991	0.339094	0.166759	0.999945	0.0702427	0.8294	0.999944	0.457306	0.167969	0.999996	-0.22586	0.329309	0.999897	0.048778	0.827256	0.999606	0.6538	0.0117217	0.999881	-0.0848972	0.690503	0.999767	-0.46568	0.0827347	0.999628	-1.41356
ENSMUSG00000009376	Met	17295	met proto-oncogene																															0.339656	0.195721	0.999897	-0.276242	0.178092	0.999606
ENSMUSG00000009378	Slc16a12	240638	solute carrier family 16 (monocarboxylic acid transporters), member 12	-0.184881	0.660861	0.999942	0.0677258	0.869293	0.999962	0.441821	0.283909	0.997065	-0.305524	0.44882	0.999992	-0.479729	0.230499	0.999964							0.199192	0.572042	0.999945				-0.415353	0.171393	0.999996							-0.354847	0.195159	0.999881
ENSMUSG00000009406	Elk1	13712	ELK1, member of ETS oncogene family							-0.208761	0.438389	0.997065				0.119045	0.557096	0.999964				-0.242321	0.244638	0.999991							0.198421	0.349494	0.999996	0.166708	0.446744	0.999897				-0.0234533	0.894975	0.999881
ENSMUSG00000009418	Nav1	215690	neuron navigator 1	0.0343768	0.912742	0.999942	-0.0266355	0.896813	0.999962	-0.298156	0.340154	0.997065	0.116629	0.639583	0.999992	-0.0850887	0.678409	0.999964	-0.206774	0.35979	0.999931	-0.329166	0.141022	0.999991	0.086523	0.7086	0.999945	-0.0290129	0.877774	0.999944	0.319901	0.14163	0.999996	0.250151	0.278587	0.999897	-0.0572588	0.769648	0.999606	-0.0284167	0.863167	0.999881				0.173933	0.624497	0.999628	-0.0166503
ENSMUSG00000009470	Tnpo1	238799	transportin 1	0.00877412	0.966052	0.999942	-0.0462496	0.821147	0.999962	-0.267292	0.491136	0.997065	-0.0999226	0.595401	0.999992	-0.109439	0.61624	0.999964	-0.315651	0.11518	0.999931	-0.0694186	0.699868	0.999991	-0.180762	0.386965	0.999945	-0.0722976	0.688207	0.999944	-0.116616	0.525835	0.999996	-0.126574	0.588408	0.999897	-0.0661724	0.744227	0.999606	-0.175425	0.330731	0.999881	-0.158315	0.565092	0.999767	-0.525151	0.115009	0.999628	-0.298064
ENSMUSG00000009535	Rnmt	67897	RNA (guanine-7-) methyltransferase	0.0629479	0.694613	0.999942	0.0306413	0.861338	0.999962	-0.225122	0.579523	0.997065	-0.0282855	0.854087	0.999992	0.0383552	0.810851	0.999964	-0.0208566	0.899436	0.999931	0.0697059	0.688792	0.999991	0.16523	0.33888	0.999945	-0.0559126	0.737272	0.999944	0.0588501	0.73072	0.999996	-0.134068	0.45795	0.999897	0.0306503	0.873203	0.999606	-0.0934231	0.583072	0.999881	0.14157	0.599853	0.999767	0.371845	0.173369	0.999628	-0.0727042
ENSMUSG00000009549	Srp14	20813	signal recognition particle 14	0.0310819	0.876841	0.999942	0.120074	0.593005	0.999962	0.371779	0.375111	0.997065	0.0509518	0.813615	0.999992	0.101734	0.621549	0.999964	0.013635	0.944184	0.999931	0.0476034	0.804912	0.999991	-0.0409839	0.842622	0.999945	0.0205029	0.916605	0.999944	0.0297643	0.887361	0.999996	0.0832068	0.662964	0.999897	-0.12689	0.514844	0.999606	0.0338118	0.864069	0.999881	0.274734	0.274759	0.999767	0.26203	0.304225	0.999628	0.145356
ENSMUSG00000009555	Cdk9	107951	cyclin-dependent kinase 9 (CDC2-related kinase)	-0.0499866	0.762969	0.999942	-0.0320053	0.870915	0.999962	-0.24397	0.533073	0.997065	-0.0449204	0.793569	0.999992	0.0298719	0.862155	0.999964	-0.0495828	0.771486	0.999931	-0.028497	0.854155	0.999991	-0.0150715	0.936511	0.999945	0.041051	0.818998	0.999944	-0.0937618	0.598972	0.999996	-0.074766	0.689386	0.999897	0.151001	0.489295	0.999606	0.241047	0.264228	0.999881	-0.200029	0.433672	0.999767	-0.00513804	0.970376	0.999628	-0.355748
ENSMUSG00000009563	Tor2a	30933	torsin family 2, member A	-0.0336214	0.862069	0.999942	0.250695	0.29268	0.999962	-0.394018	0.331397	0.997065	0.112705	0.571727	0.999992	0.143188	0.45053	0.999964	0.0415496	0.838613	0.999931	0.0726692	0.714244	0.999991	0.129195	0.620743	0.999945	0.0530793	0.773795	0.999944	0.0606264	0.746342	0.999996	0.0193257	0.928295	0.999897	-0.150333	0.500287	0.999606	0.164942	0.466822	0.999881	-0.0784997	0.803284	0.999767	0.247593	0.436055	0.999628	-0.0266905
ENSMUSG00000009566	Fpgs	14287	folylpolyglutamyl synthetase	0.0658271	0.778512	0.999942	-0.230007	0.274454	0.999962	-0.10411	0.718346	0.997065	-0.0937442	0.60735	0.999992	-0.0837521	0.636037	0.999964	-0.286044	0.134423	0.999931	-0.0186942	0.922298	0.999991	0.0840411	0.708257	0.999945	-0.0789802	0.695209	0.999944	-0.157135	0.421756	0.999996	0.0910202	0.680859	0.999897	-0.1854	0.382196	0.999606	-0.149513	0.452696	0.999881	-0.168431	0.514724	0.999767	0.126417	0.680856	0.999628
ENSMUSG00000009569	Mrtfb	239719	myocardin related transcription factor B	-0.119043	0.491382	0.999942	0.0587781	0.743482	0.999962	0.49057	0.215818	0.997065	0.0809623	0.604813	0.999992	-0.0521345	0.775041	0.999964	0.116882	0.554488	0.999931	-0.29219	0.152003	0.999991	0.137214	0.530055	0.999945	0.0717961	0.73445	0.999944	0.298307	0.157279	0.999996	-0.096118	0.625922	0.999897	-0.113299	0.536063	0.999606	0.0528249	0.771183	0.999881				0.229633	0.30769	0.999628	-0.0206547
ENSMUSG00000009575	Cbx5	12419	chromobox 5	0.0583139	0.732917	0.999942	-0.0845226	0.622327	0.999962	0.553187	0.177075	0.997065	-0.0285678	0.854842	0.999992	-0.0416179	0.792835	0.999964	-0.0824401	0.606228	0.999931	5.24703e-05	0.999825	0.999991	-0.054062	0.765021	0.999945	0.00722224	0.964664	0.999944	-0.00743043	0.962572	0.999996	-0.0787423	0.647171	0.999897	0.0339424	0.83962	0.999606	0.0273094	0.872444	0.999881	-0.0910613	0.717692	0.999767	0.0700571	0.782852	0.999628	0.00905912
ENSMUSG00000009585	Apobec3	80287	apolipoprotein B mRNA editing enzyme, catalytic polypeptide 3	0.0858466	0.664217	0.999942	0.200989	0.294705	0.999962	-0.462228	0.25817	0.997065	0.0616832	0.731668	0.999992	0.145945	0.405224	0.999964	-0.0461534	0.799541	0.999931	0.16029	0.365748	0.999991	-0.0652244	0.72042	0.999945	0.193529	0.290434	0.999944	0.0353223	0.855305	0.999996	0.141472	0.460909	0.999897	0.119604	0.538129	0.999606	0.117378	0.507505	0.999881	-0.007325	0.959523	0.999767	-0.059823	0.819729	0.999628	0.307874
ENSMUSG00000009621	Vav2	22325	vav 2 oncogene													0.00402279	0.993055	0.999964				-0.0927488	0.648646	0.999991							-0.179036	0.436961	0.999996	-0.0956325	0.696054	0.999897	0.00783257	0.94075	0.999606	-0.0185122	0.819018	0.999881							0.0938165
ENSMUSG00000009630	Ppp2cb	19053	protein phosphatase 2 (formerly 2A), catalytic subunit, beta isoform	-0.0816455	0.824312	0.999942	-0.0173669	0.95377	0.999962	-0.36215	0.227094	0.997065	-0.00283849	0.991602	0.999992	-0.0171375	0.960926	0.999964	0.171741	0.620101	0.999931	-0.00746773	0.966667	0.999991	0.0887229	0.801345	0.999945	-0.44268	0.133054	0.999944	0.139368	0.693894	0.999996	-0.599588	0.0585263	0.999897	0.0169878	0.984736	0.999606	0.133209	0.686164	0.999881	-0.0242093	0.742113	0.999767	-0.765087	0.0228822	0.999628	-0.169731
ENSMUSG00000009633	G0s2	14373	G0/G1 switch gene 2																															-0.635988	0.00312147	0.667739	-0.43252	0.0667269	0.999606										-0.440561
ENSMUSG00000009640	Dmap1	66233	DNA methyltransferase 1-associated protein 1	0.319019	0.089734	0.999942	-0.0420395	0.856632	0.999962	0.0436415	0.945136	0.99807	-0.00132472	0.996544	0.999992	0.172166	0.320649	0.999964	0.0490737	0.802916	0.999931	0.037566	0.832318	0.999991	-0.1466	0.476671	0.999945	0.0763432	0.721959	0.999944	0.00285033	0.980138	0.999996	-0.0399646	0.844862	0.999897	-0.021815	0.907439	0.999606	-0.0863756	0.660253	0.999881	-0.192859	0.434275	0.999767	-0.012678	0.950096	0.999628	0.0896713
ENSMUSG00000009647	Mcu	215999	mitochondrial calcium uniporter										-0.0284041	0.881357	0.999992	-0.0132564	0.932276	0.999964	-0.132669	0.488475	0.999931	0.0277848	0.897748	0.999991	0.198956	0.418331	0.999945	0.00462443	0.99425	0.999944	0.295872	0.159893	0.999996	-0.146747	0.479696	0.999897	-0.0134468	0.946453	0.999606	0.173866	0.372394	0.999881	0.129008	0.727016	0.999767	0.26509	0.31687	0.999628	-0.328058
ENSMUSG00000009681	Bcr	110279	BCR activator of RhoGEF and GTPase	-0.103436	0.643458	0.999942	-0.182311	0.393495	0.999962	-0.143749	0.632879	0.997065	-0.0471168	0.831101	0.999992	0.022762	0.928831	0.999964	0.0686903	0.776179	0.999931	0.266921	0.249671	0.999991	-0.31813	0.23568	0.999945	0.0250976	0.967627	0.999944	0.0980372	0.656622	0.999996	-0.0134092	0.982884	0.999897	-0.0576787	0.764315	0.999606	-0.0313448	0.906826	0.999881	-0.0278449	0.99192	0.999767				0.27808
[truncated: 11,260 more rows]
[truncated: 29 more columns]
