# Supplementary material for: Thrombopoietin increases susceptibility for EVI1 + KMT2A-MLLT3-driven AML expressing stem cell genes linked to poor outcome
Source: Nat Commun. 2025 Dec 19;17:892. doi: 10.1038/s41467-025-67611-w (PMC12830621; doi:10.1038/s41467-025-67611-w)
Supplement: Supplementary file 4 — Supplementary Dataset 2 [file 41467_2025_67611_MOESM4_ESM.xlsx]

## Sheet: Sheet1
Suppl. Data-2: Differentially expressed genes count: TPO vs. PBS comparison (FDR <= 0.05)
comparisons	Up	Down	total genes	cluster	group	day
ST-HSC_1.TPOvsPBS.day2	0	0	8746	ST-HSC_1	TPOvsPBS	day2
LT-HSC.TPOvsPBS.day2	0	0	8621	LT-HSC	TPOvsPBS	day2
ST-HSC_2.TPOvsPBS.day2	5	1	8497	ST-HSC_2	TPOvsPBS	day2
MPP1_1.TPOvsPBS.day2	0	0	8834	MPP1_1	TPOvsPBS	day2
MPP3_1.TPOvsPBS.day2	0	0	9255	MPP3_1	TPOvsPBS	day2
MPP2_1.TPOvsPBS.day2	0	0	9101	MPP2_1	TPOvsPBS	day2
MPP3_3.TPOvsPBS.day2	1	1	9625	MPP3_3	TPOvsPBS	day2
MPP1_2.TPOvsPBS.day2	1	0	8636	MPP1_2	TPOvsPBS	day2
MPP2_2.TPOvsPBS.day2	0	0	9515	MPP2_2	TPOvsPBS	day2
MPP3_4.TPOvsPBS.day2	0	0	9657	MPP3_4	TPOvsPBS	day2
GMP_1.TPOvsPBS.day2	2	8	9678	GMP_1	TPOvsPBS	day2
GMP_2.TPOvsPBS.day2	0	0	9393	GMP_2	TPOvsPBS	day2
MPP2_3.TPOvsPBS.day2	1	1	9843	MPP2_3	TPOvsPBS	day2
CMP_1.TPOvsPBS.day2	1	3	8444	CMP_1	TPOvsPBS	day2
MEP.TPOvsPBS.day2	0	0	9246	MEP	TPOvsPBS	day2
T/NK cells pro.TPOvsPBS.day2	1	4	8316	T/NK cells pro	TPOvsPBS	day2
CMP_2.TPOvsPBS.day2	1	0	8458	CMP_2	TPOvsPBS	day2
ST-HSC_1.TPOvsPBS.day5	0	2	8762	ST-HSC_1	TPOvsPBS	day5
LT-HSC.TPOvsPBS.day5	0	1	8745	LT-HSC	TPOvsPBS	day5
MPP1_1.TPOvsPBS.day5	0	1	8993	MPP1_1	TPOvsPBS	day5
MPP3_1.TPOvsPBS.day5	0	1	9407	MPP3_1	TPOvsPBS	day5
MPP2_1.TPOvsPBS.day5	0	1	9239	MPP2_1	TPOvsPBS	day5
MPP3_2.TPOvsPBS.day5	0	1	9714	MPP3_2	TPOvsPBS	day5
MPP3_3.TPOvsPBS.day5	1	1	9808	MPP3_3	TPOvsPBS	day5
MPP1_2.TPOvsPBS.day5	1	1	8945	MPP1_2	TPOvsPBS	day5
MPP2_2.TPOvsPBS.day5	0	1	9640	MPP2_2	TPOvsPBS	day5
MPP3_4.TPOvsPBS.day5	0	1	9763	MPP3_4	TPOvsPBS	day5
GMP_1.TPOvsPBS.day5	0	2	9884	GMP_1	TPOvsPBS	day5
GMP_2.TPOvsPBS.day5	1	1	9616	GMP_2	TPOvsPBS	day5
MPP2_3.TPOvsPBS.day5	2	1	9842	MPP2_3	TPOvsPBS	day5
CMP_1.TPOvsPBS.day5	1	1	8892	CMP_1	TPOvsPBS	day5
MEP.TPOvsPBS.day5	0	1	9555	MEP	TPOvsPBS	day5
T/NK cells pro.TPOvsPBS.day5	0	4	8706	T/NK cells pro	TPOvsPBS	day5
CMP_2.TPOvsPBS.day5	0	1	8777	CMP_2	TPOvsPBS	day5
