# Supplementary material for: Thrombopoietin increases susceptibility for EVI1 + KMT2A-MLLT3-driven AML expressing stem cell genes linked to poor outcome
Source: Nat Commun. 2025 Dec 19;17:892. doi: 10.1038/s41467-025-67611-w (PMC12830621; doi:10.1038/s41467-025-67611-w)
Supplement: Supplementary file 5 — Supplementary Dataset 3 [file 41467_2025_67611_MOESM5_ESM.xlsx]

## Sheet: Sheet1
Suppl. Data-3: Selected affected pathways in TPO vs. PBS-exposed cells (related to Fig.3G&K). Two-sided t-test of the camera function from the limma R package was used for statistics analysis.
Day2: TPO vs PBS									Day5: TPO vs PBS
Pathways	NGenes	Correlation	Direction	absLog2FC	PValue	FDR	cluster		Pathways	NGenes	Correlation	Direction	absLog2FC	PValue	FDR	cluster
HALLMARK_INTERFERON_ALPHA_RESPONSE	87	0.01	Up	0.189315	1.00013e-11	5.00064e-10	ST-HSC_1		HALLMARK_MYC_TARGETS_V2	50	0.01	Up	0.142364	0.0177558	0.443894	ST-HSC_1
HALLMARK_TNFA_SIGNALING_VIA_NFKB	124	0.01	Down	0.230657	2.02822e-05	0.000326551	ST-HSC_1		HALLMARK_OXIDATIVE_PHOSPHORYLATION	189	0.01	Up	0.080956	0.266938	0.987622	ST-HSC_1
HALLMARK_INTERFERON_GAMMA_RESPONSE	140	0.01	Up	0.173937	2.46077e-05	0.000326551	ST-HSC_1		HALLMARK_INFLAMMATORY_RESPONSE	84	0.01	Up	0.164993	0.304145	0.987622	ST-HSC_1
HALLMARK_MYC_TARGETS_V2	50	0.01	Down	0.13789	2.61241e-05	0.000326551	ST-HSC_1		HALLMARK_E2F_TARGETS	146	0.01	Down	0.111947	0.378612	0.987622	ST-HSC_1
HALLMARK_MYC_TARGETS_V1	183	0.01	Down	0.0919029	0.000164074	0.00164074	ST-HSC_1		HALLMARK_G2M_CHECKPOINT	143	0.01	Down	0.124528	0.522543	0.987622	ST-HSC_1
HALLMARK_ESTROGEN_RESPONSE_EARLY	90	0.01	Down	0.169313	0.0166483	0.104052	ST-HSC_1		HALLMARK_MYC_TARGETS_V1	184	0.01	Up	0.0867165	0.582738	0.987622	ST-HSC_1
HALLMARK_IL6_JAK_STAT3_SIGNALING	46	0.01	Up	0.163827	0.361168	0.783995	ST-HSC_1		HALLMARK_INTERFERON_GAMMA_RESPONSE	136	0.01	Up	0.135741	0.672999	0.987622	ST-HSC_1
HALLMARK_E2F_TARGETS	144	0.01	Up	0.111748	0.410559	0.783995	ST-HSC_1		HALLMARK_ALLOGRAFT_REJECTION	95	0.01	Up	0.129105	0.702429	0.987622	ST-HSC_1
HALLMARK_OXIDATIVE_PHOSPHORYLATION	191	0.01	Down	0.0746636	0.439037	0.783995	ST-HSC_1		HALLMARK_TNFA_SIGNALING_VIA_NFKB	120	0.01	Down	0.165356	0.804936	0.987622	ST-HSC_1
HALLMARK_G2M_CHECKPOINT	135	0.01	Up	0.125864	0.918524	0.975639	ST-HSC_1		HALLMARK_INTERFERON_ALPHA_RESPONSE	84	0.01	Up	0.13085	0.828208	0.987622	ST-HSC_1
TAKEDA_TARGETS_OF_NUP98_HOXA9_FUSION_8D_UP	67	0.01	Up	0.196724	0.000228377	0.014486	ST-HSC_1		HALLMARK_IL2_STAT5_SIGNALING	117	0.01	Up	0.15684	0.834182	0.987622	ST-HSC_1
HALLMARK_MYC_TARGETS_V2	48	0.01	Down	0.156869	1.04602e-08	5.23011e-07	LT-HSC		TAKEDA_TARGETS_OF_NUP98_HOXA9_FUSION_8D_UP	68	0.01	Down	0.174887	0.928576	0.999989	ST-HSC_1
HALLMARK_MYC_TARGETS_V1	182	0.01	Down	0.105725	1.4298e-06	3.57449e-05	LT-HSC		HALLMARK_INTERFERON_ALPHA_RESPONSE	87	0.01	Down	0.217473	7.69719e-05	0.00384859	LT-HSC
HALLMARK_INTERFERON_ALPHA_RESPONSE	87	0.01	Up	0.173857	4.40001e-06	7.33336e-05	LT-HSC		HALLMARK_MYC_TARGETS_V2	49	0.01	Up	0.130055	0.00287499	0.0479165	LT-HSC
HALLMARK_TNFA_SIGNALING_VIA_NFKB	127	0.01	Down	0.21291	0.000413183	0.00413183	LT-HSC		HALLMARK_ALLOGRAFT_REJECTION	97	0.01	Down	0.18029	0.0160466	0.200583	LT-HSC
HALLMARK_INTERFERON_GAMMA_RESPONSE	141	0.01	Up	0.158313	0.00191833	0.0137023	LT-HSC		HALLMARK_INFLAMMATORY_RESPONSE	81	0.01	Down	0.196993	0.0241207	0.23377	LT-HSC
HALLMARK_IL6_JAK_STAT3_SIGNALING	46	0.01	Up	0.151252	0.0787651	0.272068	LT-HSC		HALLMARK_INTERFERON_GAMMA_RESPONSE	142	0.01	Down	0.199614	0.121695	0.760594	LT-HSC
HALLMARK_OXIDATIVE_PHOSPHORYLATION	188	0.01	Down	0.0849323	0.0816204	0.272068	LT-HSC		HALLMARK_IL2_STAT5_SIGNALING	124	0.01	Down	0.164013	0.27669	0.838696	LT-HSC
HALLMARK_ESTROGEN_RESPONSE_EARLY	87	0.01	Down	0.156615	0.297299	0.646303	LT-HSC		HALLMARK_OXIDATIVE_PHOSPHORYLATION	189	0.01	Down	0.111886	0.310425	0.838696	LT-HSC
HALLMARK_E2F_TARGETS	137	0.01	Down	0.11946	0.700216	0.83481	LT-HSC		HALLMARK_E2F_TARGETS	146	0.01	Up	0.155116	0.44959	0.838696	LT-HSC
HALLMARK_G2M_CHECKPOINT	133	0.01	Down	0.128065	0.7274	0.83481	LT-HSC		HALLMARK_G2M_CHECKPOINT	142	0.01	Up	0.150362	0.464069	0.838696	LT-HSC
TAKEDA_TARGETS_OF_NUP98_HOXA9_FUSION_8D_UP	69	0.01	Up	0.183821	7.38045e-05	0.00856132	LT-HSC		HALLMARK_MYC_TARGETS_V1	183	0.01	Up	0.112859	0.734004	0.838696	LT-HSC
HALLMARK_OXIDATIVE_PHOSPHORYLATION	188	0.01	Up	0.339246	0.000198026	0.00990132	ST-HSC_2		HALLMARK_TNFA_SIGNALING_VIA_NFKB	124	0.01	Up	0.18291	0.880985	0.927825	LT-HSC
HALLMARK_INTERFERON_GAMMA_RESPONSE	157	0.01	Up	0.368925	0.0075512	0.100118	ST-HSC_2		TAKEDA_TARGETS_OF_NUP98_HOXA9_FUSION_8D_UP	70	0.01	Down	0.226371	0.0150294	0.98306	LT-HSC
HALLMARK_INTERFERON_ALPHA_RESPONSE	98	0.01	Up	0.388436	0.00965992	0.100118	ST-HSC_2		HALLMARK_INTERFERON_ALPHA_RESPONSE	84	0.01	Down	0.102275	0.0249388	0.62347	MPP1_1
HALLMARK_MYC_TARGETS_V2	47	0.01	Down	0.28684	0.0151107	0.125923	ST-HSC_2		HALLMARK_INTERFERON_GAMMA_RESPONSE	136	0.01	Down	0.0943238	0.0460077	0.766795	MPP1_1
HALLMARK_TNFA_SIGNALING_VIA_NFKB	124	0.01	Down	0.379305	0.0963289	0.370496	ST-HSC_2		HALLMARK_INFLAMMATORY_RESPONSE	88	0.01	Down	0.13646	0.167935	0.928219	MPP1_1
HALLMARK_IL6_JAK_STAT3_SIGNALING	50	0.01	Up	0.383269	0.267917	0.637897	ST-HSC_2		HALLMARK_MYC_TARGETS_V1	184	0.01	Up	0.0544791	0.328624	0.928219	MPP1_1
HALLMARK_G2M_CHECKPOINT	133	0.01	Down	0.286806	0.448321	0.818547	ST-HSC_2		HALLMARK_E2F_TARGETS	157	0.01	Down	0.0903612	0.454746	0.957448	MPP1_1
HALLMARK_E2F_TARGETS	137	0.01	Up	0.293426	0.499653	0.818547	ST-HSC_2		HALLMARK_OXIDATIVE_PHOSPHORYLATION	191	0.01	Up	0.0632867	0.480976	0.957448	MPP1_1
HALLMARK_MYC_TARGETS_V1	182	0.01	Down	0.279339	0.559642	0.818547	ST-HSC_2		HALLMARK_TNFA_SIGNALING_VIA_NFKB	121	0.01	Up	0.127201	0.566165	0.969318	MPP1_1
HALLMARK_ESTROGEN_RESPONSE_EARLY	87	0.01	Down	0.275569	0.57897	0.818547	ST-HSC_2		HALLMARK_G2M_CHECKPOINT	150	0.01	Down	0.085778	0.660068	0.969318	MPP1_1
TAKEDA_TARGETS_OF_NUP98_HOXA9_FUSION_8D_UP	76	0.01	Up	0.317382	0.960219	0.992627	ST-HSC_2		HALLMARK_MYC_TARGETS_V2	52	0.01	Down	0.0893634	0.68422	0.969318	MPP1_1
HALLMARK_INTERFERON_ALPHA_RESPONSE	86	0.01	Up	0.147778	2.76866e-08	1.38433e-06	MPP1_1		HALLMARK_IL2_STAT5_SIGNALING	119	0.01	Down	0.10822	0.79683	0.969318	MPP1_1
HALLMARK_MYC_TARGETS_V1	184	0.01	Down	0.0842735	2.19948e-07	5.49871e-06	MPP1_1		HALLMARK_ALLOGRAFT_REJECTION	96	0.01	Down	0.0963762	0.829657	0.969318	MPP1_1
HALLMARK_TNFA_SIGNALING_VIA_NFKB	122	0.01	Down	0.210783	3.32884e-06	5.54806e-05	MPP1_1		TAKEDA_TARGETS_OF_NUP98_HOXA9_FUSION_8D_UP	68	0.01	Down	0.140497	0.267167	0.999831	MPP1_1
HALLMARK_MYC_TARGETS_V2	52	0.01	Down	0.114041	1.04119e-05	0.000130149	MPP1_1		HALLMARK_INTERFERON_ALPHA_RESPONSE	84	0.01	Up	0.128846	0.00984177	0.242285	MPP3_1
HALLMARK_INTERFERON_GAMMA_RESPONSE	138	0.01	Up	0.136948	0.000598964	0.00499136	MPP1_1		HALLMARK_INTERFERON_GAMMA_RESPONSE	137	0.01	Up	0.129724	0.0301592	0.322215	MPP3_1
HALLMARK_ESTROGEN_RESPONSE_EARLY	94	0.01	Down	0.157829	0.0921463	0.307154	MPP1_1		HALLMARK_G2M_CHECKPOINT	173	0.01	Down	0.0919978	0.198143	0.71265	MPP3_1
HALLMARK_IL6_JAK_STAT3_SIGNALING	46	0.01	Up	0.124134	0.129926	0.32686	MPP1_1		HALLMARK_OXIDATIVE_PHOSPHORYLATION	192	0.01	Down	0.0677322	0.238562	0.71265	MPP3_1
HALLMARK_E2F_TARGETS	152	0.01	Down	0.0987269	0.161432	0.366891	MPP1_1		HALLMARK_MYC_TARGETS_V1	186	0.01	Down	0.0570648	0.253687	0.71265	MPP3_1
HALLMARK_OXIDATIVE_PHOSPHORYLATION	191	0.01	Down	0.0657009	0.215056	0.445184	MPP1_1		HALLMARK_E2F_TARGETS	181	0.01	Down	0.0867443	0.345544	0.71265	MPP3_1
HALLMARK_G2M_CHECKPOINT	143	0.01	Down	0.10469	0.317964	0.588823	MPP1_1		HALLMARK_ALLOGRAFT_REJECTION	100	0.01	Up	0.121804	0.382484	0.71265	MPP3_1
TAKEDA_TARGETS_OF_NUP98_HOXA9_FUSION_8D_UP	68	0.01	Up	0.172457	0.000759642	0.0371004	MPP1_1		HALLMARK_INFLAMMATORY_RESPONSE	88	0.01	Up	0.136279	0.405458	0.71265	MPP3_1
HALLMARK_INTERFERON_ALPHA_RESPONSE	86	0.01	Up	0.147092	2.95333e-06	0.000135492	MPP3_1		HALLMARK_TNFA_SIGNALING_VIA_NFKB	124	0.01	Up	0.141489	0.408588	0.71265	MPP3_1
HALLMARK_TNFA_SIGNALING_VIA_NFKB	122	0.01	Down	0.204078	5.4197e-06	0.000135492	MPP3_1		HALLMARK_IL2_STAT5_SIGNALING	123	0.01	Up	0.111343	0.631663	0.897922	MPP3_1
HALLMARK_MYC_TARGETS_V1	186	0.01	Down	0.0673455	0.000182048	0.00303414	MPP3_1		HALLMARK_MYC_TARGETS_V2	52	0.01	Down	0.0728295	0.653111	0.897922	MPP3_1
HALLMARK_MYC_TARGETS_V2	52	0.01	Down	0.0851288	0.00141741	0.0177176	MPP3_1		TAKEDA_TARGETS_OF_NUP98_HOXA9_FUSION_8D_UP	67	0.01	Up	0.132442	0.0187647	0.995658	MPP3_1
HALLMARK_INTERFERON_GAMMA_RESPONSE	139	0.01	Up	0.130957	0.0158566	0.0792831	MPP3_1		HALLMARK_E2F_TARGETS	186	0.01	Down	0.0929675	0.000111157	0.00401761	MPP2_1
HALLMARK_IL6_JAK_STAT3_SIGNALING	46	0.01	Up	0.136649	0.0187919	0.0854179	MPP3_1		HALLMARK_MYC_TARGETS_V1	186	0.01	Down	0.0663333	0.000160704	0.00401761	MPP2_1
HALLMARK_ESTROGEN_RESPONSE_EARLY	96	0.01	Down	0.176777	0.109336	0.368234	MPP3_1		HALLMARK_INTERFERON_ALPHA_RESPONSE	82	0.01	Up	0.114388	0.000309741	0.00516236	MPP2_1
HALLMARK_E2F_TARGETS	181	0.01	Down	0.0791872	0.168786	0.494136	MPP3_1		HALLMARK_OXIDATIVE_PHOSPHORYLATION	190	0.01	Down	0.0726957	0.000841545	0.0105193	MPP2_1
HALLMARK_OXIDATIVE_PHOSPHORYLATION	192	0.01	Down	0.0570996	0.177889	0.494136	MPP3_1		HALLMARK_TNFA_SIGNALING_VIA_NFKB	115	0.01	Up	0.143762	0.00522272	0.0522272	MPP2_1
HALLMARK_G2M_CHECKPOINT	167	0.01	Down	0.0862124	0.441864	0.712684	MPP3_1		HALLMARK_INTERFERON_GAMMA_RESPONSE	136	0.01	Up	0.1125	0.0090204	0.0659686	MPP2_1
TAKEDA_TARGETS_OF_NUP98_HOXA9_FUSION_8D_UP	67	0.01	Up	0.166513	0.00950921	0.214776	MPP3_1		HALLMARK_G2M_CHECKPOINT	176	0.01	Down	0.100523	0.00923561	0.0659686	MPP2_1
HALLMARK_MYC_TARGETS_V1	187	0.01	Down	0.108623	1.11589e-09	5.57945e-08	MPP2_1		HALLMARK_INFLAMMATORY_RESPONSE	83	0.01	Up	0.117533	0.023218	0.128989	MPP2_1
HALLMARK_MYC_TARGETS_V2	52	0.01	Down	0.145007	3.1335e-07	7.83374e-06	MPP2_1		HALLMARK_MYC_TARGETS_V2	52	0.01	Down	0.0795965	0.101999	0.380971	MPP2_1
HALLMARK_E2F_TARGETS	186	0.01	Down	0.125777	3.32074e-05	0.000415093	MPP2_1		HALLMARK_IL2_STAT5_SIGNALING	122	0.01	Up	0.115701	0.241447	0.603618	MPP2_1
HALLMARK_INTERFERON_ALPHA_RESPONSE	82	0.01	Up	0.16888	6.69412e-05	0.000669412	MPP2_1		HALLMARK_ALLOGRAFT_REJECTION	93	0.01	Up	0.106694	0.498751	0.794662	MPP2_1
HALLMARK_G2M_CHECKPOINT	177	0.01	Down	0.127471	0.00120285	0.0100237	MPP2_1		TAKEDA_TARGETS_OF_NUP98_HOXA9_FUSION_8D_UP	67	0.01	Up	0.124032	0.00458972	0.251033	MPP2_1
HALLMARK_OXIDATIVE_PHOSPHORYLATION	191	0.01	Down	0.0920528	0.00196055	0.0122534	MPP2_1		HALLMARK_E2F_TARGETS	196	0.01	Up	0.107994	0.000971996	0.0485998	MPP3_2
HALLMARK_ESTROGEN_RESPONSE_EARLY	89	0.01	Down	0.186024	0.00847175	0.0423587	MPP2_1		HALLMARK_INTERFERON_GAMMA_RESPONSE	139	0.01	Down	0.143058	0.00489068	0.122267	MPP3_2
HALLMARK_INTERFERON_GAMMA_RESPONSE	135	0.01	Up	0.152895	0.0323275	0.107758	MPP2_1		HALLMARK_INTERFERON_ALPHA_RESPONSE	86	0.01	Down	0.144219	0.00769651	0.128275	MPP3_2
HALLMARK_TNFA_SIGNALING_VIA_NFKB	117	0.01	Down	0.177272	0.0399617	0.117008	MPP2_1		HALLMARK_MYC_TARGETS_V1	187	0.01	Up	0.067428	0.0135036	0.168795	MPP3_2
HALLMARK_IL6_JAK_STAT3_SIGNALING	43	0.01	Up	0.142105	0.0535464	0.133866	MPP2_1		HALLMARK_MYC_TARGETS_V2	54	0.01	Up	0.103304	0.0214024	0.214024	MPP3_2
TAKEDA_TARGETS_OF_NUP98_HOXA9_FUSION_8D_UP	67	0.01	Up	0.174525	0.00130826	0.048459	MPP2_1		HALLMARK_G2M_CHECKPOINT	188	0.01	Up	0.108072	0.0715743	0.513001	MPP3_2
HALLMARK_INTERFERON_ALPHA_RESPONSE	85	0.01	Up	0.172892	3.98267e-06	0.000199134	MPP3_3		HALLMARK_TNFA_SIGNALING_VIA_NFKB	125	0.01	Down	0.159196	0.0718201	0.513001	MPP3_2
HALLMARK_INTERFERON_GAMMA_RESPONSE	137	0.01	Up	0.147559	0.00240825	0.0602064	MPP3_3		HALLMARK_INFLAMMATORY_RESPONSE	91	0.01	Down	0.161338	0.129737	0.589713	MPP3_2
HALLMARK_MYC_TARGETS_V1	188	0.01	Down	0.0593209	0.0493824	0.521328	MPP3_3		HALLMARK_OXIDATIVE_PHOSPHORYLATION	192	0.01	Up	0.0784439	0.389645	0.847053	MPP3_2
HALLMARK_TNFA_SIGNALING_VIA_NFKB	122	0.01	Down	0.167908	0.0879522	0.522311	MPP3_3		HALLMARK_IL2_STAT5_SIGNALING	126	0.01	Down	0.142333	0.497685	0.884769	MPP3_2
HALLMARK_OXIDATIVE_PHOSPHORYLATION	193	0.01	Down	0.0584442	0.330283	0.825708	MPP3_3		HALLMARK_ALLOGRAFT_REJECTION	103	0.01	Up	0.141941	0.994433	0.994433	MPP3_2
HALLMARK_IL6_JAK_STAT3_SIGNALING	47	0.01	Up	0.104697	0.590616	0.955145	MPP3_3		TAKEDA_TARGETS_OF_NUP98_HOXA9_FUSION_8D_UP	67	0.01	Down	0.149846	0.104041	0.999584	MPP3_2
HALLMARK_MYC_TARGETS_V2	53	0.01	Down	0.0845127	0.655554	0.955145	MPP3_3		HALLMARK_G2M_CHECKPOINT	190	0.01	Down	0.113959	0.225286	0.976272	MPP3_3
HALLMARK_G2M_CHECKPOINT	189	0.01	Down	0.0875624	0.668932	0.955145	MPP3_3		HALLMARK_E2F_TARGETS	198	0.01	Down	0.0944881	0.343943	0.976272	MPP3_3
HALLMARK_ESTROGEN_RESPONSE_EARLY	97	0.01	Up	0.150747	0.838832	0.972731	MPP3_3		HALLMARK_TNFA_SIGNALING_VIA_NFKB	127	0.01	Up	0.190505	0.397047	0.976272	MPP3_3
HALLMARK_E2F_TARGETS	198	0.01	Up	0.0783986	0.933261	0.972731	MPP3_3		HALLMARK_INTERFERON_ALPHA_RESPONSE	87	0.01	Down	0.142986	0.411131	0.976272	MPP3_3
TAKEDA_TARGETS_OF_NUP98_HOXA9_FUSION_8D_UP	69	0.01	Up	0.180927	0.0146358	0.54924	MPP3_3		HALLMARK_OXIDATIVE_PHOSPHORYLATION	192	0.01	Down	0.0842595	0.455491	0.976272	MPP3_3
HALLMARK_INTERFERON_ALPHA_RESPONSE	84	0.01	Up	0.173346	0.0001412	0.00705998	MPP1_2		HALLMARK_MYC_TARGETS_V2	54	0.01	Down	0.121124	0.479613	0.976272	MPP3_3
HALLMARK_MYC_TARGETS_V1	184	0.01	Down	0.101736	0.00108237	0.0270593	MPP1_2		HALLMARK_MYC_TARGETS_V1	188	0.01	Down	0.0669259	0.498921	0.976272	MPP3_3
HALLMARK_TNFA_SIGNALING_VIA_NFKB	119	0.01	Down	0.191429	0.0163304	0.272173	MPP1_2		HALLMARK_INFLAMMATORY_RESPONSE	92	0.01	Up	0.172308	0.711746	0.976272	MPP3_3
HALLMARK_INTERFERON_GAMMA_RESPONSE	134	0.01	Up	0.156127	0.0262617	0.328272	MPP1_2		HALLMARK_INTERFERON_GAMMA_RESPONSE	142	0.01	Down	0.139616	0.805671	0.976272	MPP3_3
HALLMARK_MYC_TARGETS_V2	51	0.01	Down	0.137889	0.0528428	0.519222	MPP1_2		HALLMARK_ALLOGRAFT_REJECTION	105	0.01	Down	0.142261	0.942128	0.976272	MPP3_3
HALLMARK_OXIDATIVE_PHOSPHORYLATION	188	0.01	Down	0.088111	0.0828413	0.519222	MPP1_2		HALLMARK_IL2_STAT5_SIGNALING	127	0.01	Down	0.150801	0.994654	0.994654	MPP3_3
HALLMARK_E2F_TARGETS	167	0.01	Down	0.136736	0.107813	0.519222	MPP1_2		TAKEDA_TARGETS_OF_NUP98_HOXA9_FUSION_8D_UP	68	0.01	Up	0.144123	0.448726	0.998553	MPP3_3
HALLMARK_IL6_JAK_STAT3_SIGNALING	47	0.01	Up	0.148248	0.178264	0.636658	MPP1_2		HALLMARK_E2F_TARGETS	175	0.01	Down	0.195783	6.50042e-05	0.00325021	MPP1_2
HALLMARK_ESTROGEN_RESPONSE_EARLY	83	0.01	Down	0.175164	0.471848	0.907234	MPP1_2		HALLMARK_G2M_CHECKPOINT	172	0.01	Down	0.17806	0.000597266	0.0149317	MPP1_2
HALLMARK_G2M_CHECKPOINT	162	0.01	Down	0.126655	0.513986	0.907234	MPP1_2		HALLMARK_TNFA_SIGNALING_VIA_NFKB	124	0.01	Up	0.202789	0.00672738	0.112123	MPP1_2
TAKEDA_TARGETS_OF_NUP98_HOXA9_FUSION_8D_UP	64	0.01	Up	0.160398	0.442825	0.968375	MPP1_2		HALLMARK_OXIDATIVE_PHOSPHORYLATION	189	0.01	Down	0.112469	0.119309	0.66283	MPP1_2
HALLMARK_MYC_TARGETS_V2	53	0.01	Down	0.209787	2.69389e-14	1.34695e-12	MPP2_2		HALLMARK_MYC_TARGETS_V1	185	0.01	Down	0.113442	0.19064	0.753373	MPP1_2
HALLMARK_MYC_TARGETS_V1	187	0.01	Down	0.126414	5.52646e-10	1.38161e-08	MPP2_2		HALLMARK_ALLOGRAFT_REJECTION	97	0.01	Up	0.139517	0.239131	0.753373	MPP1_2
HALLMARK_INTERFERON_ALPHA_RESPONSE	82	0.01	Up	0.175173	5.27902e-05	0.000659877	MPP2_2		HALLMARK_INTERFERON_GAMMA_RESPONSE	136	0.01	Up	0.150599	0.359021	0.815956	MPP1_2
HALLMARK_OXIDATIVE_PHOSPHORYLATION	192	0.01	Down	0.111854	0.000911268	0.00911268	MPP2_2		HALLMARK_INTERFERON_ALPHA_RESPONSE	86	0.01	Up	0.16059	0.457068	0.846422	MPP1_2
HALLMARK_INTERFERON_GAMMA_RESPONSE	136	0.01	Up	0.166822	0.0106557	0.0761119	MPP2_2		HALLMARK_MYC_TARGETS_V2	52	0.01	Up	0.160632	0.563116	0.879869	MPP1_2
HALLMARK_TNFA_SIGNALING_VIA_NFKB	118	0.01	Down	0.186307	0.122909	0.315662	MPP2_2		HALLMARK_INFLAMMATORY_RESPONSE	87	0.01	Up	0.166049	0.726607	0.931548	MPP1_2
HALLMARK_ESTROGEN_RESPONSE_EARLY	91	0.01	Down	0.197017	0.132578	0.315662	MPP2_2		HALLMARK_IL2_STAT5_SIGNALING	117	0.01	Up	0.16227	0.810684	0.941334	MPP1_2
HALLMARK_IL6_JAK_STAT3_SIGNALING	46	0.01	Up	0.160106	0.16575	0.3315	MPP2_2		TAKEDA_TARGETS_OF_NUP98_HOXA9_FUSION_8D_UP	68	0.01	Up	0.169199	0.119444	0.795742	MPP1_2
HALLMARK_E2F_TARGETS	197	0.01	Up	0.114529	0.557326	0.774064	MPP2_2		HALLMARK_OXIDATIVE_PHOSPHORYLATION	192	0.01	Down	0.0944165	4.60124e-05	0.00141597	MPP2_2
HALLMARK_G2M_CHECKPOINT	188	0.01	Up	0.109588	0.890468	0.93067	MPP2_2		HALLMARK_MYC_TARGETS_V2	53	0.01	Down	0.139588	5.66388e-05	0.00141597	MPP2_2
TAKEDA_TARGETS_OF_NUP98_HOXA9_FUSION_8D_UP	67	0.01	Up	0.158658	0.117275	0.55588	MPP2_2		HALLMARK_MYC_TARGETS_V1	188	0.01	Down	0.0808546	0.000293293	0.00488822	MPP2_2
HALLMARK_MYC_TARGETS_V1	187	0.01	Down	0.0854829	0.000182392	0.00911958	MPP3_4		HALLMARK_TNFA_SIGNALING_VIA_NFKB	117	0.01	Up	0.168491	0.119163	0.409144	MPP2_2
HALLMARK_MYC_TARGETS_V2	52	0.01	Down	0.120201	0.000938331	0.0219016	MPP3_4		HALLMARK_INTERFERON_ALPHA_RESPONSE	82	0.01	Up	0.121378	0.387414	0.774828	MPP2_2
HALLMARK_INTERFERON_ALPHA_RESPONSE	88	0.01	Up	0.162523	0.00131409	0.0219016	MPP3_4		HALLMARK_G2M_CHECKPOINT	188	0.01	Up	0.0996916	0.500283	0.777223	MPP2_2
HALLMARK_INTERFERON_GAMMA_RESPONSE	144	0.01	Up	0.157288	0.00321397	0.0401746	MPP3_4		HALLMARK_INTERFERON_GAMMA_RESPONSE	136	0.01	Up	0.126979	0.556484	0.78053	MPP2_2
HALLMARK_ESTROGEN_RESPONSE_EARLY	94	0.01	Down	0.17705	0.0215539	0.153957	MPP3_4		HALLMARK_INFLAMMATORY_RESPONSE	84	0.01	Up	0.134709	0.692427	0.883998	MPP2_2
HALLMARK_TNFA_SIGNALING_VIA_NFKB	127	0.01	Down	0.169062	0.0655326	0.312218	MPP3_4		HALLMARK_E2F_TARGETS	198	0.01	Up	0.0963281	0.730315	0.883998	MPP2_2
HALLMARK_OXIDATIVE_PHOSPHORYLATION	192	0.01	Down	0.0828186	0.209862	0.655819	MPP3_4		HALLMARK_ALLOGRAFT_REJECTION	96	0.01	Up	0.146177	0.756486	0.883998	MPP2_2
HALLMARK_IL6_JAK_STAT3_SIGNALING	49	0.01	Up	0.159005	0.224544	0.660423	MPP3_4		HALLMARK_IL2_STAT5_SIGNALING	127	0.01	Up	0.137711	0.921226	0.948892	MPP2_2
HALLMARK_E2F_TARGETS	196	0.01	Up	0.101663	0.283451	0.668604	MPP3_4		TAKEDA_TARGETS_OF_NUP98_HOXA9_FUSION_8D_UP	67	0.01	Down	0.138628	0.979746	0.993989	MPP2_2
HALLMARK_G2M_CHECKPOINT	188	0.01	Up	0.09068	0.994806	0.994806	MPP3_4		HALLMARK_INTERFERON_ALPHA_RESPONSE	86	0.01	Down	0.201675	0.00188368	0.0941842	MPP3_4
TAKEDA_TARGETS_OF_NUP98_HOXA9_FUSION_8D_UP	69	0.01	Up	0.206868	0.0166619	0.497286	MPP3_4		HALLMARK_INTERFERON_GAMMA_RESPONSE	141	0.01	Down	0.197494	0.00412296	0.103074	MPP3_4
HALLMARK_E2F_TARGETS	198	0.01	Up	0.126045	0.0211633	0.354609	GMP_1		HALLMARK_INFLAMMATORY_RESPONSE	92	0.01	Down	0.183338	0.0352307	0.587178	MPP3_4
HALLMARK_MYC_TARGETS_V2	53	0.01	Down	0.118038	0.0212766	0.354609	GMP_1		HALLMARK_OXIDATIVE_PHOSPHORYLATION	191	0.01	Down	0.0944151	0.335861	0.725369	MPP3_4
HALLMARK_G2M_CHECKPOINT	188	0.01	Up	0.115554	0.146294	0.813953	GMP_1		HALLMARK_MYC_TARGETS_V2	52	0.01	Down	0.120369	0.37734	0.725369	MPP3_4
HALLMARK_INTERFERON_ALPHA_RESPONSE	86	0.01	Up	0.157004	0.195349	0.813953	GMP_1		HALLMARK_IL2_STAT5_SIGNALING	125	0.01	Down	0.171121	0.443141	0.738569	MPP3_4
HALLMARK_ESTROGEN_RESPONSE_EARLY	90	0.01	Down	0.172071	0.3427	0.816875	GMP_1		HALLMARK_MYC_TARGETS_V1	188	0.01	Down	0.0924574	0.546648	0.83055	MPP3_4
HALLMARK_INTERFERON_GAMMA_RESPONSE	144	0.01	Up	0.157333	0.368826	0.816875	GMP_1		HALLMARK_G2M_CHECKPOINT	189	0.01	Up	0.114118	0.575557	0.83055	MPP3_4
HALLMARK_MYC_TARGETS_V1	188	0.01	Down	0.0944393	0.427053	0.816875	GMP_1		HALLMARK_TNFA_SIGNALING_VIA_NFKB	125	0.01	Up	0.206169	0.582206	0.83055	MPP3_4
HALLMARK_OXIDATIVE_PHOSPHORYLATION	194	0.01	Down	0.100301	0.435297	0.816875	GMP_1		HALLMARK_ALLOGRAFT_REJECTION	103	0.01	Down	0.149482	0.642211	0.83055	MPP3_4
HALLMARK_IL6_JAK_STAT3_SIGNALING	50	0.01	Up	0.165024	0.486163	0.816875	GMP_1		HALLMARK_E2F_TARGETS	196	0.01	Down	0.108394	0.943353	0.981659	MPP3_4
HALLMARK_TNFA_SIGNALING_VIA_NFKB	128	0.01	Down	0.187574	0.529113	0.816875	GMP_1		TAKEDA_TARGETS_OF_NUP98_HOXA9_FUSION_8D_UP	70	0.01	Down	0.217307	7.31728e-05	0.0271471	MPP3_4
TAKEDA_TARGETS_OF_NUP98_HOXA9_FUSION_8D_UP	70	0.01	Up	0.23371	0.149227	0.858189	GMP_1		HALLMARK_MYC_TARGETS_V1	189	0.01	Down	0.0592504	0.00204859	0.10243	GMP_1
HALLMARK_G2M_CHECKPOINT	186	0.01	Down	0.1271	0.0440407	0.722337	GMP_2		HALLMARK_MYC_TARGETS_V2	53	0.01	Down	0.0853403	0.019777	0.494426	GMP_1
HALLMARK_E2F_TARGETS	193	0.01	Down	0.118701	0.0978964	0.925079	GMP_2		HALLMARK_INTERFERON_ALPHA_RESPONSE	86	0.01	Up	0.129458	0.0556209	0.617456	GMP_1
HALLMARK_TNFA_SIGNALING_VIA_NFKB	126	0.01	Up	0.163298	0.154953	0.925079	GMP_2		HALLMARK_INTERFERON_GAMMA_RESPONSE	143	0.01	Up	0.130825	0.0740948	0.617456	GMP_1
HALLMARK_IL6_JAK_STAT3_SIGNALING	50	0.01	Up	0.171184	0.388886	0.925079	GMP_2		HALLMARK_E2F_TARGETS	199	0.01	Down	0.0878972	0.180317	0.738711	GMP_1
HALLMARK_MYC_TARGETS_V2	53	0.01	Down	0.11039	0.445383	0.925079	GMP_2		HALLMARK_OXIDATIVE_PHOSPHORYLATION	193	0.01	Down	0.0574466	0.28122	0.766095	GMP_1
HALLMARK_INTERFERON_GAMMA_RESPONSE	141	0.01	Up	0.16376	0.594689	0.925079	GMP_2		HALLMARK_INFLAMMATORY_RESPONSE	101	0.01	Up	0.14931	0.290554	0.766095	GMP_1
HALLMARK_ESTROGEN_RESPONSE_EARLY	92	0.01	Up	0.140353	0.840039	0.946458	GMP_2		HALLMARK_G2M_CHECKPOINT	190	0.01	Down	0.0850987	0.54336	0.876387	GMP_1
HALLMARK_MYC_TARGETS_V1	188	0.01	Down	0.0776264	0.870348	0.946458	GMP_2		HALLMARK_TNFA_SIGNALING_VIA_NFKB	128	0.01	Up	0.158336	0.682984	0.894219	GMP_1
HALLMARK_INTERFERON_ALPHA_RESPONSE	81	0.01	Up	0.173016	0.894981	0.946458	GMP_2		HALLMARK_ALLOGRAFT_REJECTION	106	0.01	Up	0.0903938	0.793069	0.954988	GMP_1
HALLMARK_OXIDATIVE_PHOSPHORYLATION	193	0.01	Up	0.0950892	0.960362	0.979961	GMP_2		HALLMARK_IL2_STAT5_SIGNALING	127	0.01	Down	0.137231	0.840411	0.955012	GMP_1
TAKEDA_TARGETS_OF_NUP98_HOXA9_FUSION_8D_UP	63	0.01	Down	0.20649	0.489624	0.999708	GMP_2		TAKEDA_TARGETS_OF_NUP98_HOXA9_FUSION_8D_UP	69	0.01	Up	0.158306	0.697507	0.999365	GMP_1
HALLMARK_INTERFERON_ALPHA_RESPONSE	87	0.01	Up	0.154022	0.00021749	0.0108745	MPP2_3		HALLMARK_IL2_STAT5_SIGNALING	124	0.01	Up	0.132392	0.239621	0.965189	GMP_2
HALLMARK_TNFA_SIGNALING_VIA_NFKB	130	0.01	Down	0.192964	0.00268722	0.029259	MPP2_3		HALLMARK_OXIDATIVE_PHOSPHORYLATION	193	0.01	Down	0.0654334	0.283339	0.965189	GMP_2
HALLMARK_MYC_TARGETS_V2	52	0.01	Down	0.114062	0.0029259	0.029259	MPP2_3		HALLMARK_TNFA_SIGNALING_VIA_NFKB	125	0.01	Down	0.155099	0.309507	0.965189	GMP_2
HALLMARK_MYC_TARGETS_V1	187	0.01	Down	0.0922459	0.0123006	0.102505	MPP2_3		HALLMARK_MYC_TARGETS_V1	188	0.01	Down	0.0570802	0.388918	0.965189	GMP_2
HALLMARK_OXIDATIVE_PHOSPHORYLATION	192	0.01	Down	0.0992942	0.0829365	0.296202	MPP2_3		HALLMARK_G2M_CHECKPOINT	187	0.01	Down	0.116617	0.501288	0.965189	GMP_2
HALLMARK_ESTROGEN_RESPONSE_EARLY	98	0.01	Down	0.177079	0.0898534	0.299511	MPP2_3		HALLMARK_INFLAMMATORY_RESPONSE	96	0.01	Down	0.156738	0.652282	0.965189	GMP_2
HALLMARK_IL6_JAK_STAT3_SIGNALING	50	0.01	Up	0.162553	0.20226	0.530462	MPP2_3		HALLMARK_ALLOGRAFT_REJECTION	106	0.01	Up	0.130901	0.71424	0.965189	GMP_2
HALLMARK_INTERFERON_GAMMA_RESPONSE	142	0.01	Up	0.14191	0.253082	0.530462	MPP2_3		HALLMARK_E2F_TARGETS	192	0.01	Up	0.0955116	0.797562	0.993167	GMP_2
HALLMARK_E2F_TARGETS	193	0.01	Down	0.125887	0.341235	0.568686	MPP2_3		HALLMARK_INTERFERON_ALPHA_RESPONSE	82	0.01	Down	0.143859	0.932721	0.993167	GMP_2
HALLMARK_G2M_CHECKPOINT	188	0.01	Up	0.116144	0.871332	0.889568	MPP2_3		HALLMARK_INTERFERON_GAMMA_RESPONSE	139	0.01	Down	0.147662	0.945847	0.993167	GMP_2
TAKEDA_TARGETS_OF_NUP98_HOXA9_FUSION_8D_UP	75	0.01	Up	0.202994	0.0884375	0.768892	MPP2_3		HALLMARK_MYC_TARGETS_V2	54	0.01	Up	0.0906	0.975209	0.993167	GMP_2
HALLMARK_TNFA_SIGNALING_VIA_NFKB	108	0.01	Down	0.22243	0.00133247	0.0467794	CMP_1		TAKEDA_TARGETS_OF_NUP98_HOXA9_FUSION_8D_UP	65	0.01	Up	0.18271	0.0889513	0.99013	GMP_2
HALLMARK_E2F_TARGETS	177	0.01	Up	0.207205	0.0022056	0.0467794	CMP_1		HALLMARK_ALLOGRAFT_REJECTION	101	0.01	Down	0.196977	0.0467099	0.337583	MPP2_3
HALLMARK_INTERFERON_ALPHA_RESPONSE	75	0.01	Up	0.245595	0.0376814	0.369277	CMP_1		HALLMARK_TNFA_SIGNALING_VIA_NFKB	129	0.01	Up	0.226249	0.0701938	0.438711	MPP2_3
HALLMARK_G2M_CHECKPOINT	164	0.01	Up	0.201333	0.147181	0.758874	CMP_1		HALLMARK_MYC_TARGETS_V2	52	0.01	Down	0.130411	0.16659	0.690197	MPP2_3
HALLMARK_INTERFERON_GAMMA_RESPONSE	124	0.01	Up	0.229749	0.19765	0.758874	CMP_1		HALLMARK_INTERFERON_GAMMA_RESPONSE	143	0.01	Up	0.175541	0.281836	0.760688	MPP2_3
HALLMARK_ESTROGEN_RESPONSE_EARLY	78	0.01	Down	0.203756	0.248411	0.758874	CMP_1		HALLMARK_OXIDATIVE_PHOSPHORYLATION	191	0.01	Down	0.110987	0.328511	0.78217	MPP2_3
HALLMARK_IL6_JAK_STAT3_SIGNALING	33	0.01	Up	0.213327	0.50469	0.80444	CMP_1		HALLMARK_G2M_CHECKPOINT	188	0.01	Up	0.132671	0.519469	0.96198	MPP2_3
HALLMARK_MYC_TARGETS_V1	186	0.01	Up	0.140286	0.735294	0.896693	CMP_1		HALLMARK_MYC_TARGETS_V1	188	0.01	Down	0.0904221	0.664282	0.982048	MPP2_3
HALLMARK_OXIDATIVE_PHOSPHORYLATION	188	0.01	Down	0.154032	0.750294	0.896693	CMP_1		HALLMARK_E2F_TARGETS	193	0.01	Up	0.129346	0.667792	0.982048	MPP2_3
HALLMARK_MYC_TARGETS_V2	52	0.01	Up	0.157535	0.977058	0.977058	CMP_1		HALLMARK_INTERFERON_ALPHA_RESPONSE	86	0.01	Up	0.172164	0.849792	0.993862	MPP2_3
TAKEDA_TARGETS_OF_NUP98_HOXA9_FUSION_8D_UP	65	0.01	Up	0.25344	0.313004	0.844173	CMP_1		HALLMARK_INFLAMMATORY_RESPONSE	90	0.01	Up	0.222247	0.899247	0.993862	MPP2_3
HALLMARK_OXIDATIVE_PHOSPHORYLATION	191	0.01	Up	0.175124	0.00315438	0.0788594	MEP		HALLMARK_IL2_STAT5_SIGNALING	131	0.01	Down	0.203628	0.903469	0.993862	MPP2_3
HALLMARK_INTERFERON_ALPHA_RESPONSE	80	0.01	Up	0.196043	0.0191604	0.319341	MEP		TAKEDA_TARGETS_OF_NUP98_HOXA9_FUSION_8D_UP	74	0.01	Up	0.201761	0.11806	0.998458	MPP2_3
HALLMARK_E2F_TARGETS	197	0.01	Up	0.176542	0.113329	0.648533	MEP		HALLMARK_INTERFERON_ALPHA_RESPONSE	81	0.01	Up	0.312492	5.52715e-11	2.76357e-09	CMP_1
HALLMARK_MYC_TARGETS_V1	188	0.01	Up	0.148015	0.137778	0.648533	MEP		HALLMARK_INTERFERON_GAMMA_RESPONSE	129	0.01	Up	0.279494	5.11557e-06	0.000127889	CMP_1
HALLMARK_G2M_CHECKPOINT	186	0.01	Up	0.187517	0.223623	0.820346	MEP		HALLMARK_MYC_TARGETS_V1	186	0.01	Down	0.117639	2.65022e-05	0.000441703	CMP_1
HALLMARK_INTERFERON_GAMMA_RESPONSE	129	0.01	Up	0.220441	0.298983	0.86262	MEP		HALLMARK_E2F_TARGETS	184	0.01	Down	0.177487	6.42455e-05	0.000803068	CMP_1
HALLMARK_ESTROGEN_RESPONSE_EARLY	87	0.01	Down	0.18814	0.574365	0.86262	MEP		HALLMARK_OXIDATIVE_PHOSPHORYLATION	190	0.01	Down	0.129545	0.00133473	0.0123586	CMP_1
HALLMARK_IL6_JAK_STAT3_SIGNALING	33	0.01	Up	0.205362	0.65533	0.86262	MEP		HALLMARK_MYC_TARGETS_V2	52	0.01	Down	0.163968	0.00148304	0.0123586	CMP_1
HALLMARK_MYC_TARGETS_V2	53	0.01	Up	0.160038	0.72181	0.86262	MEP		HALLMARK_G2M_CHECKPOINT	176	0.01	Down	0.166199	0.0205807	0.147005	CMP_1
HALLMARK_TNFA_SIGNALING_VIA_NFKB	110	0.01	Down	0.233868	0.752494	0.86262	MEP		HALLMARK_TNFA_SIGNALING_VIA_NFKB	112	0.01	Up	0.277113	0.0699472	0.388595	CMP_1
TAKEDA_TARGETS_OF_NUP98_HOXA9_FUSION_8D_UP	69	0.01	Up	0.214759	0.610109	0.911746	MEP		HALLMARK_ALLOGRAFT_REJECTION	83	0.01	Up	0.197505	0.326636	0.645523	CMP_1
HALLMARK_MYC_TARGETS_V2	50	0.01	Down	0.24675	0.000157673	0.00386299	CMP_2		HALLMARK_IL2_STAT5_SIGNALING	110	0.01	Down	0.1835	0.574599	0.777857	CMP_1
HALLMARK_MYC_TARGETS_V1	185	0.01	Down	0.214443	0.00029649	0.00484267	CMP_2		HALLMARK_INFLAMMATORY_RESPONSE	74	0.01	Up	0.231573	0.671263	0.818613	CMP_1
HALLMARK_E2F_TARGETS	172	0.01	Down	0.249988	0.00169168	0.0207231	CMP_2		TAKEDA_TARGETS_OF_NUP98_HOXA9_FUSION_8D_UP	69	0.01	Up	0.274025	5.72943e-06	0.00141777	CMP_1
HALLMARK_G2M_CHECKPOINT	156	0.01	Down	0.240982	0.00376373	0.0368846	CMP_2		HALLMARK_MYC_TARGETS_V2	54	0.01	Down	0.134916	0.00782871	0.170569	MEP
HALLMARK_INTERFERON_ALPHA_RESPONSE	74	0.01	Up	0.266681	0.0136667	0.0956671	CMP_2		HALLMARK_MYC_TARGETS_V1	189	0.01	Down	0.0891602	0.0102341	0.170569	MEP
HALLMARK_INTERFERON_GAMMA_RESPONSE	124	0.01	Up	0.275528	0.0206928	0.126743	CMP_2		HALLMARK_INFLAMMATORY_RESPONSE	75	0.01	Down	0.194993	0.0174635	0.218294	MEP
HALLMARK_IL6_JAK_STAT3_SIGNALING	44	0.01	Up	0.287991	0.0242762	0.13217	CMP_2		HALLMARK_INTERFERON_ALPHA_RESPONSE	83	0.01	Down	0.191687	0.222046	0.636131	MEP
HALLMARK_TNFA_SIGNALING_VIA_NFKB	111	0.01	Down	0.271559	0.310538	0.773907	CMP_2		HALLMARK_IL2_STAT5_SIGNALING	116	0.01	Down	0.178198	0.269348	0.673371	MEP
HALLMARK_OXIDATIVE_PHOSPHORYLATION	189	0.01	Down	0.191292	0.782768	0.98491	CMP_2		HALLMARK_TNFA_SIGNALING_VIA_NFKB	114	0.01	Up	0.181844	0.332545	0.755785	MEP
HALLMARK_ESTROGEN_RESPONSE_EARLY	78	0.01	Up	0.22668	0.98491	0.98491	CMP_2		HALLMARK_INTERFERON_GAMMA_RESPONSE	130	0.01	Down	0.174659	0.472508	0.908669	MEP
TAKEDA_TARGETS_OF_NUP98_HOXA9_FUSION_8D_UP	58	0.01	Up	0.273476	0.825354	0.996536	CMP_2		HALLMARK_E2F_TARGETS	198	0.01	Down	0.115612	0.541766	0.93408	MEP
									HALLMARK_ALLOGRAFT_REJECTION	84	0.01	Down	0.151532	0.659423	0.96974	MEP
									HALLMARK_G2M_CHECKPOINT	189	0.01	Down	0.113062	0.689003	0.975394	MEP
									HALLMARK_OXIDATIVE_PHOSPHORYLATION	192	0.01	Down	0.0965506	0.755665	0.975394	MEP
									TAKEDA_TARGETS_OF_NUP98_HOXA9_FUSION_8D_UP	71	0.01	Up	0.207723	0.631511	0.998338	MEP
									HALLMARK_MYC_TARGETS_V2	51	0.01	Down	0.209083	0.0230045	0.662052	CMP_2
									HALLMARK_MYC_TARGETS_V1	185	0.01	Down	0.1461	0.0264821	0.662052	CMP_2
									HALLMARK_OXIDATIVE_PHOSPHORYLATION	189	0.01	Down	0.150778	0.0539122	0.832021	CMP_2
									HALLMARK_E2F_TARGETS	173	0.01	Down	0.191747	0.10378	0.832021	CMP_2
									HALLMARK_INTERFERON_ALPHA_RESPONSE	79	0.01	Up	0.210947	0.190536	0.883045	CMP_2
									HALLMARK_TNFA_SIGNALING_VIA_NFKB	118	0.01	Up	0.219829	0.326991	0.883045	CMP_2
									HALLMARK_INTERFERON_GAMMA_RESPONSE	131	0.01	Up	0.215138	0.382802	0.883045	CMP_2
									HALLMARK_INFLAMMATORY_RESPONSE	87	0.01	Up	0.1909	0.485373	0.883045	CMP_2
									HALLMARK_G2M_CHECKPOINT	165	0.01	Up	0.184924	0.512167	0.883045	CMP_2
									HALLMARK_IL2_STAT5_SIGNALING	119	0.01	Up	0.214356	0.55469	0.883045	CMP_2
									HALLMARK_ALLOGRAFT_REJECTION	102	0.01	Down	0.159738	0.797053	0.895747	CMP_2
									TAKEDA_TARGETS_OF_NUP98_HOXA9_FUSION_8D_UP	63	0.01	Up	0.264262	0.97472	0.999735	CMP_2
