# Supplementary material for: Thrombopoietin increases susceptibility for EVI1 + KMT2A-MLLT3-driven AML expressing stem cell genes linked to poor outcome
Source: Nat Commun. 2025 Dec 19;17:892. doi: 10.1038/s41467-025-67611-w (PMC12830621; doi:10.1038/s41467-025-67611-w)
Supplement: Supplementary file 6 — Supplementary Dataset 4 [file 41467_2025_67611_MOESM6_ESM.xlsx]

## Sheet: Sheet1
Suppl. Data-4: scRNAseq: Differential expression analysis of all cell clusters in TPO vs. PBS exposed cells at day 5.
GENEID	SYMBOL	ENTREZID	DESCRIPTION	logFC_ST-HSC_1.TPOvsPBS.day5	PValue_ST-HSC_1.TPOvsPBS.day5	FDR_ST-HSC_1.TPOvsPBS.day5	logFC_LT-HSC.TPOvsPBS.day5	PValue_LT-HSC.TPOvsPBS.day5	FDR_LT-HSC.TPOvsPBS.day5	logFC_MPP1_1.TPOvsPBS.day5	PValue_MPP1_1.TPOvsPBS.day5	FDR_MPP1_1.TPOvsPBS.day5	logFC_MPP3_1.TPOvsPBS.day5	PValue_MPP3_1.TPOvsPBS.day5	FDR_MPP3_1.TPOvsPBS.day5	logFC_MPP2_1.TPOvsPBS.day5	PValue_MPP2_1.TPOvsPBS.day5	FDR_MPP2_1.TPOvsPBS.day5	logFC_MPP3_2.TPOvsPBS.day5	PValue_MPP3_2.TPOvsPBS.day5	FDR_MPP3_2.TPOvsPBS.day5	logFC_MPP3_3.TPOvsPBS.day5	PValue_MPP3_3.TPOvsPBS.day5	FDR_MPP3_3.TPOvsPBS.day5	logFC_MPP1_2.TPOvsPBS.day5	PValue_MPP1_2.TPOvsPBS.day5	FDR_MPP1_2.TPOvsPBS.day5	logFC_MPP2_2.TPOvsPBS.day5	PValue_MPP2_2.TPOvsPBS.day5	FDR_MPP2_2.TPOvsPBS.day5	logFC_MPP3_4.TPOvsPBS.day5	PValue_MPP3_4.TPOvsPBS.day5	FDR_MPP3_4.TPOvsPBS.day5	logFC_GMP_1.TPOvsPBS.day5	PValue_GMP_1.TPOvsPBS.day5	FDR_GMP_1.TPOvsPBS.day5	logFC_GMP_2.TPOvsPBS.day5	PValue_GMP_2.TPOvsPBS.day5	FDR_GMP_2.TPOvsPBS.day5	logFC_MPP2_3.TPOvsPBS.day5	PValue_MPP2_3.TPOvsPBS.day5	FDR_MPP2_3.TPOvsPBS.day5	logFC_CMP_1.TPOvsPBS.day5	PValue_CMP_1.TPOvsPBS.day5	FDR_CMP_1.TPOvsPBS.day5	logFC_MEP.TPOvsPBS.day5	PValue_MEP.TPOvsPBS.day5	FDR_MEP.TPOvsPBS.day5	logFC_T/NK_cells_pro.TPOvsPBS.day5
ENSMUSG00000064360	mt-Nd3	17718	mitochondrially encoded NADH dehydrogenase 3	-2.97598	3.76605e-20	1.74726e-16	-2.33391	1.10534e-15	5.08845e-12	-4.31003	3.89108e-32	1.85857e-28	-3.72891	1.01201e-29	5.07576e-26	-4.16817	2.2651e-26	1.11386e-22	-2.99869	1.28257e-30	1.33683e-26	-2.78019	7.04239e-22	3.73564e-18	-2.2148	6.919e-16	3.30209e-12	-3.23912	2.31034e-25	1.2023e-21	-2.69561	1.81649e-20	9.65919e-17	-3.30631	1.22174e-17	6.57236e-14	-3.52224	4.1784e-25	2.16274e-21	-2.10136	2.83859e-11	1.51907e-07	-2.28113	3.73889e-12	1.76793e-08	-3.43959	7.42321e-14	3.86044e-10	-1.60593
ENSMUSG00000101939	Gm28438		predicted gene 28438	2.96409	2.6207e-23	2.43175e-19	2.89291	1.77571e-20	1.6349e-16	4.18706	5.56074e-34	5.31218e-30	3.98534	6.37723e-40	6.397e-36	4.28586	1.82044e-36	1.7904e-32	2.8698	3.96325e-28	2.06545e-24	3.0418	2.09399e-23	2.22151e-19	2.09779	5.70591e-20	5.4463e-16	3.19123	9.44341e-30	9.8287e-26	2.71606	7.03361e-31	7.48025e-27	3.463	1.96978e-22	2.11929e-18	3.2894	4.20427e-38	4.35226e-34	2.06894	4.37589e-19	4.68352e-15	1.91804	1.97218e-14	1.86509e-10	2.74497	7.57219e-29	7.87583e-25	0.783047
ENSMUSG00000002985	Apoe	11816	apolipoprotein E	0.126131	0.593363	0.999757	-0.0029773	0.987237	0.999949	-0.0749047	0.720327	0.999875	-0.017661	0.912678	0.999793	0.0709078	0.595826	0.999944	-0.215791	0.416085	0.999919	-0.138185	0.584721	0.999966	0.113401	0.569816	0.999962	0.136842	0.385101	0.999907	-0.193499	0.319125	0.999995	0.175115	0.71069	0.999993	0.62373	4.17139e-06	0.0143941	0.604654	0.000865545	0.44114	0.0611474	0.75957	0.99988	0.169255	0.406388	0.999966	-0.730391
ENSMUSG00000021250	Fos	14281	FBJ osteosarcoma oncogene	0.233969	0.293585	0.999757	-0.00329126	0.990521	0.999949	0.100881	0.687267	0.999875	0.231235	0.364902	0.999793	0.43755	0.0432315	0.999944	0.126877	0.600153	0.999919	0.411118	0.0776204	0.999966	0.518309	0.0501668	0.999962	0.433098	0.0714711	0.999907	0.404612	0.0671246	0.999995	0.331242	0.0863472	0.999993	0.0391838	0.79145	0.999914	1.02857	4.22327e-09	1.50672e-05	0.671691	0.00822669	0.99988	0.299066	0.111025	0.999966	0.496542
ENSMUSG00000025163	Cd7	12516	CD7 antigen																																														-1.53762
ENSMUSG00000026573	Xcl1	16963	chemokine (C motif) ligand 1																																														-1.76562
ENSMUSG00000027487	Cdk5rap1	66971	CDK5 regulatory subunit associated protein 1	-1.06362	9.88942e-06	0.030588	-0.662408	0.023121	0.999949	-1.01328	0.00031872	0.999875	-1.02541	0.000571599	0.999793	-0.946345	0.0012193	0.999944	-0.740557	0.00657781	0.999919	-0.916219	0.000800576	0.999966	-1.07224	0.000238879	0.380017	-0.5977	0.0512317	0.999907	-0.917483	0.000250929	0.307736	-0.845611	0.0176844	0.999993	-0.816983	0.00713186	0.999914	-1.07214	7.76294e-05	0.118695	-0.784389	0.0045794	0.99988	-0.8412	0.00196897	0.999966	-0.438094
ENSMUSG00000035692	Isg15	100038882	ISG15 ubiquitin-like modifier	-0.0969151	0.622656	0.999757	-0.538813	0.0089511	0.999949	-0.537354	0.00285003	0.999875	0.422995	0.167118	0.999793	0.120545	0.509393	0.999944	-0.173923	0.409577	0.999919	-0.0344067	0.922253	0.999966	-0.0329203	0.859443	0.999962	-0.269218	0.137509	0.999907	-0.861928	0.000132962	0.235676	0.433421	0.207463	0.999993	-0.273597	0.216114	0.999914	0.268955	0.359594	0.999661	1.58506	1.08932e-05	0.034339	-0.439684	0.183055	0.999966	0.138558
ENSMUSG00000038418	Egr1	13653	early growth response 1	0.132453	0.579857	0.999757	0.0517346	0.824613	0.999949	0.394336	0.0736197	0.999875	0.307961	0.210399	0.999793	0.383623	0.0222228	0.999944	0.110841	0.647173	0.999919	0.414026	0.057466	0.999966	0.88474	3.01309e-06	0.00958666	0.548222	0.000157224	0.454221	0.578561	0.000318297	0.307736	0.715774	0.0730335	0.999993	0.473775	0.0495374	0.999914	0.583958	0.000776993	0.422818	0.295218	0.175248	0.99988	0.371997	0.0947266	0.999966	0.415006
ENSMUSG00000055148	Klf2	16598	Kruppel-like factor 2 (lung)	0.490901	0.0148006	0.999757	0.786745	0.0212889	0.999949	0.415329	0.0546962	0.999875	0.0704584	0.746773	0.999793	0.34012	0.128898	0.999944	0.27403	0.242104	0.999919	0.28422	0.242568	0.999966	0.409558	0.149532	0.999962	0.441179	0.102653	0.999907	0.407804	0.0544878	0.999995	0.131118	0.503854	0.999993	0.713893	0.000138205	0.357675	0.902248	1.37188e-05	0.0367082	-0.160118	0.683612	0.99988	0.550028	0.11623	0.999966	-0.510195
ENSMUSG00000056071	S100a9	20202	S100 calcium binding protein A9 (calgranulin B)																0.333591	0.128504	0.999919	0.0219548	0.824152	0.999966							0.0201542	0.942038	0.999995	-2.89012	1.38075e-05	0.0495184	0.425405	0.594255	0.999914
ENSMUSG00000057219	Armc7	276905	armadillo repeat containing 7							0.0140181	0.912546	0.999875	0.237755	0.324255	0.999793	0.200783	0.439196	0.999944	-0.148689	0.56125	0.999919	0.0296904	0.88133	0.999966	0.436738	0.0835126	0.999962	0.256098	0.254637	0.999907	0.0507973	0.802877	0.999995	-0.120804	0.653069	0.999993	-0.0798196	0.752037	0.999914	-0.208112	0.45466	0.999661				-0.113037	0.669263	0.999966	-1.2569
ENSMUSG00000072621	Slfn10-ps		schlafen 10, pseudogene	0.153193	0.615549	0.999757	-0.0455646	0.994936	0.999949	-0.0375889	0.82481	0.999875	-0.263642	0.227457	0.999793	0.058781	0.816481	0.999944	-0.00588777	0.984584	0.999919	1.24474	5.92247e-07	0.00209438	-0.0696688	0.929624	0.999962	0.247905	0.486723	0.999907	0.0787791	0.762497	0.999995	0.0409434	0.919667	0.999993				0.1926	0.439518	0.999661	0.10908	0.668596	0.99988	0.277947	0.238365	0.999966	-0.0581914
ENSMUSG00000110386	Gm42031		predicted gene, 42031							-0.547575	0.293963	0.999875	-0.78763	0.0443506	0.999793				-0.564236	0.170033	0.999919	-0.481694	0.261379	0.999966	-1.13009	3.97305e-05	0.084604	-0.35216	0.526529	0.999907	-1.12278	0.0117517	0.999995	-0.622256	0.354574	0.999993	-0.693794	0.122759	0.999914	-0.873609	0.034718	0.999661				-1.14096	2.19751e-05	0.0761876	-1.64322
ENSMUSG00000000001	Gnai3	14679	guanine nucleotide binding protein (G protein), alpha inhibiting 3	0.155922	0.436718	0.999757	0.227177	0.20919	0.999949	0.0848046	0.589124	0.999875	-0.161349	0.298027	0.999793	-0.0861178	0.578957	0.999944	0.0188706	0.90179	0.999919	-0.054656	0.733079	0.999966	-0.0693318	0.734542	0.999962	0.0612383	0.66565	0.999907	0.118957	0.517171	0.999995	0.011734	0.927341	0.999993	0.005758	0.966822	0.999914	0.105199	0.584794	0.999661	0.267226	0.178888	0.99988	-0.0659343	0.78106	0.999966	-0.0775698
ENSMUSG00000000028	Cdc45	12544	cell division cycle 45										-0.0612051	0.705557	0.999793	-0.175622	0.360724	0.999944	0.0697111	0.658685	0.999919	0.00471771	0.993405	0.999966				-0.115202	0.486933	0.999907	0.218268	0.291419	0.999995	-0.00666277	0.966847	0.999993	0.138755	0.396712	0.999914	0.318793	0.240418	0.999661	-0.384124	0.149486	0.99988	-0.0320111	0.886235	0.999966	0.170751
ENSMUSG00000000037	Scml2	107815	Scm polycomb group protein like 2																0.320866	0.210357	0.999919	0.250043	0.249074	0.999966				-0.197322	0.392598	0.999907	0.535957	0.0253852	0.999995	-0.0372876	0.90027	0.999993				-0.33236	0.332672	0.999661				-0.116614	0.716705	0.999966
ENSMUSG00000000056	Narf	67608	nuclear prelamin A recognition factor	-0.0326942	0.862186	0.999757	0.127789	0.589823	0.999949	-0.300657	0.091279	0.999875	0.450633	0.0852938	0.999793	0.0291145	0.851129	0.999944	0.0662241	0.742465	0.999919	0.225962	0.331514	0.999966	0.224592	0.332032	0.999962	0.0933939	0.587468	0.999907	0.207511	0.366219	0.999995	0.226176	0.383023	0.999993	0.22074	0.313242	0.999914	0.175205	0.383146	0.999661	0.391534	0.0718404	0.99988	0.21365	0.305676	0.999966	0.152616
ENSMUSG00000000058	Cav2	12390	caveolin 2																-0.234219	0.289064	0.999919	-0.191368	0.402964	0.999966				0.35715	0.112682	0.999907	-0.261411	0.300986	0.999995							0.130046	0.559355	0.999661
ENSMUSG00000000078	Klf6	23849	Kruppel-like factor 6	-0.309713	0.189134	0.999757	0.0175346	0.933683	0.999949	-0.192117	0.401424	0.999875	-0.205265	0.342456	0.999793	-0.0997066	0.748869	0.999944	-0.50263	0.0442364	0.999919	-0.324048	0.226359	0.999966	0.0248619	0.90708	0.999962	0.0754549	0.683326	0.999907	-0.423383	0.0766709	0.999995	0.184973	0.327389	0.999993	-0.307271	0.14112	0.999914	-0.201549	0.376011	0.999661	-0.108659	0.751731	0.99988	-0.309834	0.149246	0.999966	-0.181056
ENSMUSG00000000085	Scmh1	29871	sex comb on midleg homolog 1	-0.108629	0.576513	0.999757	-0.00983315	0.974402	0.999949	-0.194014	0.279271	0.999875	-0.0386845	0.829028	0.999793	-0.0458631	0.826374	0.999944	0.0364862	0.865038	0.999919	0.0517844	0.794465	0.999966	-0.150722	0.544243	0.999962	-0.0315244	0.853694	0.999907	0.406206	0.0766103	0.999995	0.162973	0.431735	0.999993	0.051131	0.793325	0.999914	0.0850738	0.740632	0.999661	-0.175192	0.490093	0.99988	0.267678	0.310735	0.999966	0.213648
ENSMUSG00000000088	Cox5a	12858	cytochrome c oxidase subunit 5A	-0.056841	0.704024	0.999757	-0.0385014	0.824165	0.999949	0.0208829	0.864674	0.999875	-0.0307889	0.792879	0.999793	-0.0506127	0.690118	0.999944	0.0828519	0.508245	0.999919	0.00480487	0.971633	0.999966	-0.0213881	0.908339	0.999962	-0.119174	0.345958	0.999907	0.111564	0.502384	0.999995	-0.0219709	0.860869	0.999993	0.017636	0.86991	0.999914	-0.0507406	0.750436	0.999661	-0.195176	0.291379	0.99988	0.0455553	0.765658	0.999966	0.118816
ENSMUSG00000000127	Fer	14158	fer (fms/fps related) protein kinase	0.335369	0.18446	0.999757	0.456927	0.15018	0.999949	0.112462	0.593297	0.999875	0.19835	0.400217	0.999793	0.0032658	0.964931	0.999944	0.129291	0.568244	0.999919	-0.1819	0.411407	0.999966				0.177536	0.395342	0.999907	-0.196724	0.481153	0.999995	0.341186	0.218796	0.999993	-0.0626799	0.845971	0.999914	0.118098	0.653545	0.999661	0.119708	0.596128	0.99988	0.130127	0.666815	0.999966
ENSMUSG00000000131	Xpo6	74204	exportin 6	-0.0164379	0.91037	0.999757	-0.0925894	0.749001	0.999949	0.0753676	0.634082	0.999875	-0.183819	0.238265	0.999793	0.00576365	0.97044	0.999944	-0.116502	0.509788	0.999919	0.193102	0.294567	0.999966	0.195784	0.415588	0.999962	0.100625	0.566811	0.999907	0.111342	0.616712	0.999995	0.038156	0.840595	0.999993	-0.024265	0.912983	0.999914	0.161533	0.508466	0.999661	-0.143914	0.533361	0.99988	-0.434837	0.092426	0.999966	-0.0528692
ENSMUSG00000000134	Tfe3	209446	transcription factor E3	-0.325809	0.234832	0.999757	-0.0371737	0.831377	0.999949	-0.101726	0.631404	0.999875	-0.0342189	0.864499	0.999793	-0.188865	0.33534	0.999944	-0.0706577	0.80809	0.999919	-0.0431932	0.880435	0.999966	-0.346729	0.174331	0.999962	0.221973	0.373935	0.999907	0.144882	0.575578	0.999995	0.0230286	0.964724	0.999993	0.00216208	0.998816	0.999914	-0.15815	0.506633	0.999661	-0.124106	0.716631	0.99988	0.0116024	0.95057	0.999966	-0.336788
ENSMUSG00000000148	Brat1	231841	BRCA1-associated ATM activator 1	-0.0486019	0.845611	0.999757	-0.00899394	0.948988	0.999949	0.0960972	0.638324	0.999875	0.19763	0.339535	0.999793	0.145128	0.457532	0.999944	-0.106957	0.708845	0.999919	-0.137192	0.58178	0.999966	0.221651	0.36503	0.999962	0.208149	0.405132	0.999907	-0.0145861	0.964635	0.999995	0.293977	0.178014	0.999993	0.0326514	0.89255	0.999914	-0.207215	0.395829	0.999661	-0.273999	0.322419	0.99988	0.182728	0.558921	0.999966	0.435067
ENSMUSG00000000149	Gna12	14673	guanine nucleotide binding protein, alpha 12	-0.232779	0.42575	0.999757	0.291334	0.324082	0.999949	-0.0741363	0.660834	0.999875	-0.0623389	0.767844	0.999793	0.121788	0.565678	0.999944	0.061118	0.777602	0.999919	-0.249347	0.257203	0.999966	-0.116077	0.674864	0.999962	-0.00891603	0.976362	0.999907	-0.149863	0.555817	0.999995	0.303189	0.0875708	0.999993	-0.0233154	0.90852	0.999914	-0.110007	0.705018	0.999661	-0.206739	0.42673	0.99988	-0.30616	0.184291	0.999966	-0.0924135
ENSMUSG00000000154	Slc22a18	18400	solute carrier family 22 (organic cation transporter), member 18	-0.366595	0.124089	0.999757	-0.121	0.76331	0.999949	-0.346101	0.0970349	0.999875	0.00563454	0.945712	0.999793				-0.662265	0.00421774	0.999919	0.112816	0.566531	0.999966							0.192564	0.435878	0.999995							0.164653	0.51114	0.999661				0.128324	0.620246	0.999966
ENSMUSG00000000167	Pih1d2	72614	PIH1 domain containing 2																																											-0.484486	0.156587	0.999966
ENSMUSG00000000168	Dlat	235339	dihydrolipoamide S-acetyltransferase (E2 component of pyruvate dehydrogenase complex)	0.070406	0.752372	0.999757	0.116877	0.636661	0.999949	0.105689	0.508766	0.999875	-0.209391	0.179574	0.999793	-0.0562427	0.716672	0.999944	0.353865	0.0820526	0.999919	0.099202	0.66174	0.999966	-0.163899	0.550899	0.999962	0.0193587	0.914399	0.999907	-0.315258	0.13988	0.999995	-0.152833	0.323835	0.999993	-0.17046	0.260901	0.999914	0.0989665	0.650177	0.999661	0.0292931	0.878566	0.99988	-0.169835	0.375845	0.999966	-0.229089
ENSMUSG00000000171	Sdhd	66925	succinate dehydrogenase complex, subunit D, integral membrane protein	-0.0569837	0.7573	0.999757	-0.283953	0.168645	0.999949	0.0449698	0.747483	0.999875	-0.0438608	0.766635	0.999793	-0.0888203	0.58219	0.999944	0.0964875	0.530486	0.999919	0.0537772	0.74478	0.999966	0.0749619	0.706538	0.999962	-0.0211931	0.885961	0.999907	-0.0041575	0.982595	0.999995	-0.0262376	0.837655	0.999993	0.0836285	0.569556	0.999914	-0.217713	0.28716	0.999661	-0.0119001	0.956881	0.99988	-0.118159	0.544814	0.999966	0.131595
ENSMUSG00000000184	Ccnd2	12444	cyclin D2	-0.299724	0.0778639	0.999757	-0.267056	0.138417	0.999949	-0.0986226	0.450903	0.999875	0.0866798	0.503264	0.999793	-0.0200507	0.872634	0.999944	-0.00720006	0.959343	0.999919	-0.123767	0.43232	0.999966	0.0416988	0.842621	0.999962	-0.182771	0.199576	0.999907	-0.000945467	0.994302	0.999995	-0.210211	0.171987	0.999993	-0.0431657	0.725107	0.999914	-0.124678	0.470337	0.999661	0.0770264	0.706194	0.99988	-0.297677	0.180891	0.999966	0.0296594
ENSMUSG00000000194	Gpr107	277463	G protein-coupled receptor 107	0.109022	0.69075	0.999757	0.0560292	0.92671	0.999949	-0.232216	0.25817	0.999875	0.17172	0.418742	0.999793	-0.147275	0.525853	0.999944	0.12313	0.560018	0.999919	0.0244521	0.92889	0.999966	0.00334047	0.999067	0.999962	0.307976	0.137639	0.999907	0.252088	0.329282	0.999995	0.262485	0.16991	0.999993	-0.15368	0.477495	0.999914	0.121121	0.700019	0.999661	-0.272917	0.270414	0.99988	0.369953	0.134118	0.999966	-0.15733
ENSMUSG00000000244	Tspan32	27027	tetraspanin 32	0.0466278	0.752153	0.999757	-0.16268	0.357798	0.999949	-0.056814	0.64744	0.999875	-0.0383	0.746149	0.999793	0.0754039	0.520603	0.999944	0.147853	0.276966	0.999919	-0.0564765	0.6858	0.999966	0.282306	0.113899	0.999962	0.0885484	0.510177	0.999907	0.13789	0.391877	0.999995	-0.159945	0.292618	0.999993	-0.0263934	0.834569	0.999914	0.10718	0.509183	0.999661	0.142269	0.426541	0.99988	0.0616817	0.72225	0.999966	0.431836
ENSMUSG00000000253	Gmpr	66355	guanosine monophosphate reductase	0.123403	0.497646	0.999757	-0.147901	0.545117	0.999949	-0.0852144	0.549271	0.999875	0.00360753	0.977476	0.999793	0.0748252	0.600118	0.999944	0.180911	0.30624	0.999919	0.313705	0.0968267	0.999966	0.0674578	0.753593	0.999962	-0.0406471	0.79871	0.999907	0.231605	0.242732	0.999995	0.0538759	0.78175	0.999993	0.083011	0.59898	0.999914	0.265661	0.254867	0.999661	-0.117655	0.606182	0.99988	0.24138	0.37791	0.999966	0.618839
ENSMUSG00000000275	Trim25	217069	tripartite motif-containing 25	-0.21603	0.271014	0.999757	-0.0294551	0.865176	0.999949	-0.0945122	0.528776	0.999875	-0.140425	0.433405	0.999793	0.0481135	0.789583	0.999944	-0.353303	0.0597566	0.999919	-0.269087	0.181542	0.999966	-0.168741	0.410221	0.999962	0.109658	0.582039	0.999907	-0.0105935	0.960397	0.999995	-0.0757323	0.666349	0.999993	-0.0396636	0.801374	0.999914	0.333754	0.143731	0.999661	-0.0539315	0.801509	0.99988	-0.240617	0.324244	0.999966	-0.0114877
ENSMUSG00000000276	Dgke	56077	diacylglycerol kinase, epsilon										0.350921	0.21859	0.999793	-0.0571709	0.891198	0.999944	-0.250169	0.351231	0.999919	0.460956	0.0618969	0.999966	0.0115759	0.947303	0.999962				-0.119475	0.636754	0.999995	-0.246517	0.352034	0.999993	0.122647	0.55062	0.999914	0.157409	0.513092	0.999661				-0.179274	0.460943	0.999966	0.0821013
ENSMUSG00000000278	Scpep1	74617	serine carboxypeptidase 1	-0.244112	0.303622	0.999757	0.129901	0.647897	0.999949	-0.0327093	0.860939	0.999875	0.219218	0.396274	0.999793				0.00689182	0.970386	0.999919	0.0314922	0.892107	0.999966	-0.145587	0.551521	0.999962	-0.0552289	0.801568	0.999907	-0.114028	0.646928	0.999995	0.286611	0.327246	0.999993	0.0238531	0.917087	0.999914	-0.0253187	0.910212	0.999661				0.24713	0.376194	0.999966	-0.941606
ENSMUSG00000000282	Mnt	17428	max binding protein	0.0701463	0.725265	0.999757	-0.0195839	0.969597	0.999949	-0.0670935	0.694685	0.999875	-0.190688	0.283522	0.999793	0.391441	0.024191	0.999944	-0.10936	0.566346	0.999919	-0.0314977	0.881014	0.999966	0.0829745	0.744374	0.999962	-0.246713	0.297335	0.999907	-0.247325	0.292599	0.999995	-0.0777719	0.788304	0.999993	0.174321	0.394171	0.999914	-0.0482947	0.862853	0.999661	-0.224417	0.418847	0.99988	-0.370207	0.164408	0.999966	-0.0974493
ENSMUSG00000000290	Itgb2	16414	integrin beta 2				-0.383076	0.147366	0.999949	-0.338009	0.205063	0.999875	-0.261883	0.218841	0.999793	0.0431852	0.821984	0.999944	-0.291	0.214228	0.999919	-0.289333	0.198712	0.999966				0.205397	0.406599	0.999907	0.390676	0.137033	0.999995	-0.0755547	0.749702	0.999993	-0.0564845	0.813484	0.999914	0.334177	0.211934	0.999661	-0.341417	0.162838	0.99988	-0.04091	0.891783	0.999966	-0.587831
ENSMUSG00000000295	Hddc2	69692	HD domain containing 2	0.0693562	0.683355	0.999757	-0.17176	0.35894	0.999949	-0.169709	0.239397	0.999875	0.0327252	0.79658	0.999793	0.229632	0.101561	0.999944	-0.0373577	0.816193	0.999919	0.264307	0.0785041	0.999966	-0.0543457	0.796744	0.999962	-0.140544	0.381018	0.999907	-0.0485457	0.805265	0.999995	-0.074178	0.636155	0.999993	0.0309333	0.823248	0.999914	0.20143	0.369395	0.999661	-0.0777053	0.706394	0.99988	-0.162181	0.378158	0.999966	0.395779
ENSMUSG00000000301	Pemt	18618	phosphatidylethanolamine N-methyltransferase							-0.277153	0.185258	0.999875	0.0743855	0.731641	0.999793	-0.175664	0.419895	0.999944	0.34151	0.121045	0.999919	0.422519	0.0832707	0.999966	0.0638523	0.817734	0.999962	-0.0758058	0.755582	0.999907	-0.177629	0.52391	0.999995	0.110235	0.685597	0.999993	0.175364	0.426557	0.999914	-0.176494	0.484063	0.999661	-0.604767	0.0402806	0.99988	-0.0331957	0.960513	0.999966
ENSMUSG00000000303	Cdh1	12550	cadherin 1
ENSMUSG00000000318	Clec10a	17312	C-type lectin domain family 10, member A																-0.183003	0.391223	0.999919	-0.320437	0.174636	0.999966	-0.165257	0.509852	0.999962				-0.231523	0.421956	0.999995	-0.274601	0.356771	0.999993	0.00110805	0.999192	0.999914	-0.389079	0.145415	0.999661
ENSMUSG00000000325	Arvcf	11877	armadillo repeat gene deleted in velocardiofacial syndrome										-0.165635	0.432256	0.999793				-0.0464339	0.826453	0.999919	0.405133	0.0869611	0.999966				0.303742	0.172704	0.999907	-0.153036	0.576266	0.999995							-0.273848	0.23384	0.999661				-0.284038	0.316369	0.999966	-0.352265
ENSMUSG00000000326	Comt	12846	catechol-O-methyltransferase	-0.0479507	0.762978	0.999757	-0.160354	0.379296	0.999949	-0.157265	0.215643	0.999875	-0.0815425	0.515399	0.999793	0.0163429	0.900619	0.999944	-0.0175425	0.906781	0.999919	0.206867	0.252396	0.999966	-0.039263	0.840678	0.999962	-0.0218219	0.877653	0.999907	0.121048	0.487375	0.999995	0.0447157	0.777824	0.999993	-0.0736573	0.574947	0.999914	0.0522587	0.754647	0.999661	-0.214137	0.292274	0.99988	0.144194	0.43532	0.999966	0.514546
ENSMUSG00000000339	Rtca	66368	RNA 3'-terminal phosphate cyclase	-0.204777	0.381833	0.999757	0.22929	0.404599	0.999949	-0.100395	0.535242	0.999875	0.0653311	0.708753	0.999793	-0.146944	0.477556	0.999944	-2.88126e-05	0.98749	0.999919	-0.200016	0.392528	0.999966	-0.315015	0.22522	0.999962	-0.110229	0.541636	0.999907	-0.138307	0.526295	0.999995	0.135054	0.456222	0.999993	-0.12879	0.527473	0.999914	0.0974244	0.690318	0.999661	0.129635	0.577697	0.99988	-0.147686	0.486209	0.999966	0.325548
ENSMUSG00000000340	Dbt	13171	dihydrolipoamide branched chain transacylase E2	-0.159118	0.550528	0.999757	-0.266453	0.289223	0.999949	-0.00184865	0.99213	0.999875	-0.122167	0.587344	0.999793	0.104562	0.644355	0.999944	-0.0852634	0.667052	0.999919	0.011065	0.979799	0.999966	-0.187789	0.434916	0.999962	0.105047	0.607326	0.999907	0.163404	0.495659	0.999995	0.147239	0.550214	0.999993	0.0540097	0.780601	0.999914	-0.141088	0.604148	0.999661	0.118995	0.744433	0.99988	0.0438409	0.867441	0.999966	0.27149
ENSMUSG00000000346	Dazap2	23994	DAZ associated protein 2	-0.00589455	0.975673	0.999757	0.0869137	0.647648	0.999949	0.00713247	0.961604	0.999875	-0.0831355	0.576484	0.999793	0.0155048	0.927074	0.999944	-0.163966	0.252219	0.999919	-0.0395399	0.815089	0.999966	-0.100926	0.610599	0.999962	0.0515906	0.733698	0.999907	0.0310189	0.875406	0.999995	-0.0229175	0.875092	0.999993	0.118699	0.404961	0.999914	0.0980002	0.610629	0.999661	0.0429762	0.845164	0.99988	-0.0574261	0.773974	0.999966	-0.151163
ENSMUSG00000000355	Mcts1	68995	malignant T cell amplified sequence 1	-0.118782	0.493825	0.999757	-0.0239601	0.912196	0.999949	0.0117615	0.93013	0.999875	0.00151455	0.990151	0.999793	0.0702613	0.589754	0.999944	0.0476463	0.729243	0.999919	0.0882166	0.556578	0.999966	0.0515606	0.807899	0.999962	-0.116903	0.423454	0.999907	0.169405	0.35508	0.999995	-0.0378555	0.772096	0.999993	0.0603668	0.615439	0.999914	0.105695	0.561857	0.999661	-0.0979644	0.626572	0.99988	-0.0910822	0.607033	0.999966	0.205375
ENSMUSG00000000365	Rnf17	30054	ring finger protein 17																									0.351677	0.134897	0.999907	0.0598421	0.753203	0.999995	0.338859	0.119165	0.999993				0.297911	0.232899	0.999661				0.322118	0.450353	0.999966
ENSMUSG00000000374	Trappc10	216131	trafficking protein particle complex 10	-0.0486897	0.854743	0.999757	0.0207366	0.93729	0.999949	0.084446	0.658217	0.999875	0.0684309	0.78576	0.999793	-0.023714	0.909265	0.999944	-0.103102	0.690846	0.999919	-0.0198564	0.941751	0.999966	0.0998905	0.711244	0.999962	-0.0796527	0.70095	0.999907	0.138653	0.579043	0.999995	0.207113	0.339486	0.999993	-0.161314	0.513627	0.999914	-0.265572	0.290449	0.999661	0.245466	0.314465	0.99988	0.0758902	0.744503	0.999966	-0.00163929
ENSMUSG00000000378	Ccm2	216527	cerebral cavernous malformation 2	0.0636837	0.723439	0.999757	-0.00614963	0.964351	0.999949	-0.00183919	0.985588	0.999875	-0.0653128	0.673654	0.999793	0.0940592	0.561837	0.999944	0.11754	0.492938	0.999919	0.0243706	0.882267	0.999966	0.182422	0.429421	0.999962	-0.103948	0.555524	0.999907	0.00886631	0.960806	0.999995	-0.0300229	0.848345	0.999993	0.151453	0.382312	0.999914	-0.226697	0.281035	0.999661	0.0293676	0.925812	0.99988	0.0609965	0.796873	0.999966	-0.0575093
ENSMUSG00000000384	Tbrg4	21379	transforming growth factor beta regulated gene 4	0.224547	0.303907	0.999757	0.242401	0.387549	0.999949	-0.191179	0.426191	0.999875	-0.00498558	0.984795	0.999793	0.143323	0.466881	0.999944	-0.00257362	0.992671	0.999919	-0.0462052	0.803954	0.999966	0.0951853	0.738438	0.999962	-0.171488	0.490249	0.999907	-0.123365	0.624119	0.999995	-0.0510793	0.759199	0.999993	-0.122668	0.508736	0.999914	0.107772	0.707401	0.999661	-0.243149	0.320895	0.99988	-0.403134	0.114963	0.999966	-0.15144
ENSMUSG00000000399	Ndufa9	66108	NADH:ubiquinone oxidoreductase subunit A9	0.030955	0.86297	0.999757	-0.0757566	0.683018	0.999949	0.0892745	0.527919	0.999875	0.0359497	0.784432	0.999793	-0.0797117	0.561609	0.999944	-0.0642157	0.698479	0.999919	-0.00964023	0.959025	0.999966	-0.0076198	0.96451	0.999962	-0.135653	0.343513	0.999907	-0.10693	0.574122	0.999995	-0.0409286	0.76699	0.999993	0.0529359	0.690664	0.999914	-0.175281	0.335415	0.999661	-0.00756123	0.982411	0.99988	0.0666603	0.710482	0.999966	-0.00872002
ENSMUSG00000000409	Lck	16818	lymphocyte protein tyrosine kinase										-0.382514	0.0897943	0.999793				0.0288998	0.899257	0.999919	0.49336	0.162416	0.999966	-0.00417906	0.954612	0.999962				-0.0157915	0.950632	0.999995																0.177983
ENSMUSG00000000420	Galnt1	14423	polypeptide N-acetylgalactosaminyltransferase 1	0.0317866	0.849217	0.999757	0.0668348	0.723861	0.999949	0.0766948	0.623173	0.999875	0.0310995	0.818865	0.999793	-0.139385	0.274241	0.999944	0.052528	0.729353	0.999919	0.132199	0.402765	0.999966	0.0771285	0.708299	0.999962	-0.0206694	0.884981	0.999907	0.00570398	0.97496	0.999995	0.0762304	0.654102	0.999993	0.0422141	0.738868	0.999914	-0.160538	0.390758	0.999661	-0.0651734	0.758373	0.99988	0.0567324	0.748096	0.999966	-0.102126
ENSMUSG00000000439	Mkrn2	67027	makorin, ring finger protein, 2	-0.217361	0.252132	0.999757	0.240486	0.295509	0.999949	0.110219	0.531741	0.999875	-0.00592464	0.973204	0.999793	0.0412496	0.798356	0.999944	0.0741256	0.714592	0.999919	0.0937264	0.641946	0.999966	0.00387727	0.998449	0.999962	0.107916	0.539381	0.999907	0.0873309	0.668564	0.999995	0.114331	0.535079	0.999993	0.0164559	0.919403	0.999914	-0.160466	0.456261	0.999661	-0.160535	0.569295	0.99988	0.127873	0.568723	0.999966	0.566236
ENSMUSG00000000440	Pparg	19016	peroxisome proliferator activated receptor gamma																																														-0.175037
ENSMUSG00000000441	Raf1	110157	v-raf-leukemia viral oncogene 1	-0.126462	0.514275	0.999757	-0.0930072	0.700099	0.999949	0.0460894	0.763745	0.999875	-0.0628118	0.696752	0.999793	-0.0415924	0.788675	0.999944	0.0794713	0.666684	0.999919	0.256156	0.196438	0.999966	0.133525	0.527797	0.999962	-0.251131	0.125103	0.999907	0.0861016	0.670976	0.999995	0.100844	0.537277	0.999993	0.0014728	0.996654	0.999914	0.715204	0.000706857	0.422818	-0.0871174	0.762785	0.99988	-0.0873658	0.687808	0.999966	0.19598
ENSMUSG00000000486	Septin1	54204	septin 1	0.102077	0.514268	0.999757	0.0209781	0.909243	0.999949	0.0271925	0.821022	0.999875	0.0649651	0.589052	0.999793	0.148623	0.275935	0.999944	0.065673	0.62985	0.999919	0.16196	0.281159	0.999966	0.341079	0.0952276	0.999962	0.190571	0.321364	0.999907	-0.0665652	0.704083	0.999995	0.0675603	0.801641	0.999993	0.130348	0.446203	0.999914	0.242467	0.255557	0.999661	-0.0269543	0.889992	0.99988	-0.186285	0.44401	0.999966	-0.072529
ENSMUSG00000000489	Pdgfb	18591	platelet derived growth factor, B polypeptide													0.129799	0.580178	0.999944										0.122486	0.587631	0.999907										-0.0413624	0.897779	0.999661
ENSMUSG00000000531	Grasp	56149	GRP1 (general receptor for phosphoinositides 1)-associated scaffold protein	-0.572754	0.0252755	0.999757	-0.123068	0.582462	0.999949	-0.143741	0.454103	0.999875	-0.104114	0.688251	0.999793	-0.0688568	0.740349	0.999944	0.26974	0.274263	0.999919	-0.21373	0.389576	0.999966	-0.0441915	0.861122	0.999962	-0.137179	0.542029	0.999907	-0.260838	0.292769	0.999995	0.290682	0.229539	0.999993	0.126342	0.553239	0.999914	0.398355	0.159574	0.999661							0.0394609
ENSMUSG00000000532	Acvr1b	11479	activin A receptor, type 1B	-0.203426	0.412808	0.999757	-0.129729	0.64855	0.999949	0.0259986	0.930529	0.999875	-0.107349	0.559318	0.999793	-0.115382	0.575433	0.999944	-0.367633	0.086913	0.999919	-0.440391	0.0580996	0.999966	-0.156631	0.582356	0.999962	-0.0396825	0.812608	0.999907	-0.22046	0.335482	0.999995	-0.0434161	0.860676	0.999993	-0.113474	0.600811	0.999914	0.37619	0.121275	0.999661
ENSMUSG00000000538	Tom1l2	216810	target of myb1-like 2 (chicken)																0.115847	0.631203	0.999919	0.108094	0.673254	0.999966				-0.0409381	0.849504	0.999907	-0.0280932	0.92187	0.999995	-0.252103	0.258507	0.999993	0.103934	0.625167	0.999914	-0.0593662	0.806435	0.999661				0.0532766	0.829432	0.999966
ENSMUSG00000000552	Zfp385a	29813	zinc finger protein 385A	-0.0266052	0.864497	0.999757	-0.186188	0.539926	0.999949	0.0676763	0.714349	0.999875	0.287714	0.120291	0.999793	-0.178086	0.2903	0.999944	-0.0329094	0.881599	0.999919	-0.225113	0.29212	0.999966	-0.00684562	0.961882	0.999962	-0.00719792	0.965471	0.999907	-0.0733732	0.7546	0.999995	0.335364	0.114867	0.999993	0.118415	0.667137	0.999914	0.347349	0.119763	0.999661	0.166699	0.554123	0.99988	-0.0372467	0.864411	0.999966	0.466729
ENSMUSG00000000555	Itga5	16402	integrin alpha 5 (fibronectin receptor alpha)	0.336807	0.245582	0.999757	0.258205	0.379752	0.999949	0.00991297	0.938143	0.999875	0.361048	0.108469	0.999793	0.383131	0.0958188	0.999944	-0.581646	0.0107096	0.999919	-0.0215407	0.891878	0.999966	0.513847	0.0387204	0.999962	0.169984	0.396515	0.999907	-0.155431	0.594569	0.999995	-0.0875775	0.712371	0.999993	0.0797076	0.693282	0.999914	0.0672701	0.854758	0.999661	0.211193	0.382479	0.99988	-0.0344317	0.936711	0.999966
ENSMUSG00000000561	Wdr77	70465	WD repeat domain 77	0.0669278	0.70774	0.999757	0.514233	0.07847	0.999949	0.0270393	0.853331	0.999875	-0.00741473	0.957089	0.999793	-0.155012	0.326003	0.999944	0.0872797	0.580929	0.999919	0.0986074	0.564109	0.999966	-0.268785	0.316845	0.999962	-0.00904254	0.948486	0.999907	-0.0779786	0.72199	0.999995	-0.0571469	0.705288	0.999993	0.0180395	0.906906	0.999914	-0.170614	0.41958	0.999661	-0.138896	0.533655	0.99988	-0.149149	0.469483	0.999966	0.376777
ENSMUSG00000000562	Adora3	11542	adenosine A3 receptor
ENSMUSG00000000563	Atp5pb	11950	ATP synthase peripheral stalk-membrane subunit b	0.0541191	0.720858	0.999757	-0.125887	0.467779	0.999949	-0.00979384	0.939405	0.999875	-0.0297697	0.798613	0.999793	-0.0612573	0.629132	0.999944	-0.0540013	0.667137	0.999919	-0.0322665	0.807168	0.999966	0.0540076	0.771355	0.999962	-0.0470166	0.707816	0.999907	0.0579169	0.729448	0.999995	-0.0581058	0.651131	0.999993	-0.0227843	0.831166	0.999914	-0.000727691	0.996663	0.999661	0.0608277	0.734094	0.99988	-0.0310764	0.845811	0.999966	0.140293
ENSMUSG00000000568	Hnrnpd	11991	heterogeneous nuclear ribonucleoprotein D	0.0306401	0.873402	0.999757	0.197681	0.317037	0.999949	0.122124	0.432632	0.999875	-0.00438704	0.977488	0.999793	-0.0373933	0.793087	0.999944	0.0671151	0.642954	0.999919	0.00617437	0.963902	0.999966	0.025935	0.888055	0.999962	-0.0278337	0.84392	0.999907	0.131021	0.45399	0.999995	-0.0284182	0.848461	0.999993	-0.0610695	0.606928	0.999914	0.0595439	0.728269	0.999661	-0.089605	0.648093	0.99988	0.0310187	0.857057	0.999966	-0.0930573
ENSMUSG00000000581	C1d	57316	C1D nuclear receptor co-repressor	0.00684497	0.965383	0.999757	0.0613724	0.726626	0.999949	0.0213013	0.86195	0.999875	0.0115455	0.925152	0.999793	0.0452993	0.723143	0.999944	-0.0427855	0.759959	0.999919	0.303236	0.0383889	0.999966	-0.0233143	0.902991	0.999962	-0.0370966	0.790927	0.999907	0.0353804	0.830196	0.999995	0.130248	0.320411	0.999993	0.0276017	0.836974	0.999914	-0.129286	0.464177	0.999661	0.0456633	0.816103	0.99988	0.0778248	0.638756	0.999966	0.223811
ENSMUSG00000000594	Gm2a	14667	GM2 ganglioside activator protein	-0.121913	0.50395	0.999757	-0.138975	0.465265	0.999949	-0.285258	0.0324967	0.999875	-0.130345	0.350202	0.999793	-0.183203	0.213273	0.999944	-0.411886	0.00697951	0.999919	-0.420213	0.00526135	0.999966	-0.0945391	0.637421	0.999962	-0.00218448	0.963781	0.999907	-0.23156	0.187288	0.999995	-0.0497689	0.722042	0.999993	0.118218	0.3682	0.999914	-0.388297	0.116743	0.999661	-0.31588	0.131324	0.99988	-0.194631	0.486272	0.999966	-0.622119
ENSMUSG00000000600	Krit1	79264	KRIT1, ankyrin repeat containing	0.0840528	0.605422	0.999757	-0.137549	0.433916	0.999949	0.040228	0.753505	0.999875	0.186389	0.183544	0.999793	-0.0140245	0.920972	0.999944	-0.0111162	0.940976	0.999919	-0.10964	0.480701	0.999966	0.0668044	0.70769	0.999962	0.169164	0.247495	0.999907	-0.0525406	0.760068	0.999995	0.128363	0.425079	0.999993	0.0161028	0.916217	0.999914	-0.195094	0.297554	0.999661	-0.0236847	0.901397	0.99988	-0.00766598	0.965794	0.999966	0.0583749
ENSMUSG00000000605	Clcn4	12727	chloride channel, voltage-sensitive 4	0.19466	0.304096	0.999757	-0.0633463	0.75221	0.999949	-0.121491	0.405699	0.999875	0.0926833	0.580957	0.999793	0.176444	0.255719	0.999944	0.0972549	0.657624	0.999919	-0.116458	0.583029	0.999966	0.112646	0.6145	0.999962	0.106547	0.538026	0.999907	0.1284	0.577821	0.999995	-0.0914414	0.627174	0.999993	0.000678078	0.997346	0.999914	0.0336858	0.878903	0.999661	0.327313	0.265824	0.99988	-0.111602	0.642952	0.999966	-0.380406
ENSMUSG00000000628	Hk2	15277	hexokinase 2	0.133764	0.581351	0.999757	-0.075324	0.736839	0.999949	-0.411851	0.0120393	0.999875	-0.265294	0.111058	0.999793	0.0470377	0.80163	0.999944	0.0316423	0.880769	0.999919	-0.179669	0.383013	0.999966	-0.326216	0.234661	0.999962	-0.466069	0.0284718	0.999907	0.101185	0.64069	0.999995	-0.0724614	0.641518	0.999993	0.0567891	0.710012	0.999914	-0.506705	0.0545014	0.999661	-0.750681	0.00423001	0.99988	0.556338	0.0670483	0.999966	-0.210777
ENSMUSG00000000631	Myo18a	360013	myosin XVIIIA	-0.0973548	0.647226	0.999757	-0.112796	0.586964	0.999949	-0.0318724	0.847146	0.999875	-0.0478115	0.782955	0.999793	0.0579984	0.771235	0.999944	0.176882	0.349827	0.999919	0.421401	0.045862	0.999966	-0.0633663	0.78319	0.999962	0.219869	0.259843	0.999907	0.0424616	0.846139	0.999995	0.137851	0.516852	0.999993	0.312037	0.103099	0.999914	0.011968	0.957006	0.999661	-0.0371377	0.914022	0.99988	0.357224	0.0868672	0.999966	0.0382981
ENSMUSG00000000673	Haao	107766	3-hydroxyanthranilate 3,4-dioxygenase	-0.100955	0.643639	0.999757				-0.141356	0.420828	0.999875	-0.0487439	0.798463	0.999793	0.00214947	0.98515	0.999944	-0.301679	0.175702	0.999919	-0.346048	0.136609	0.999966	-0.000567523	0.988931	0.999962	-0.0536334	0.809764	0.999907	0.0912488	0.726021	0.999995	0.256648	0.242936	0.999993	0.0354426	0.860729	0.999914	0.388869	0.109227	0.999661	0.307232	0.238241	0.99988	-0.0047977	0.963315	0.999966	-0.119175
ENSMUSG00000000682	Cd52	23833	CD52 antigen	0.0239506	0.891354	0.999757	-0.0032333	0.984563	0.999949	0.275597	0.0271757	0.999875	0.112371	0.444109	0.999793	0.00828174	0.957305	0.999944	0.309506	0.0744393	0.999919	0.468421	0.00294794	0.999966	0.824845	4.43185e-05	0.084604	0.219352	0.296562	0.999907	0.400219	0.0643832	0.999995	0.258498	0.143323	0.999993	0.362518	0.0352452	0.999914	0.380043	0.0727052	0.999661	0.338008	0.416904	0.99988	-0.604688	0.0436656	0.999966	-0.842391
ENSMUSG00000000686	Abhd15	67477	abhydrolase domain containing 15	0.0441594	0.837659	0.999757	-0.170835	0.483491	0.999949	-0.177458	0.400333	0.999875	0.276156	0.267132	0.999793				-0.10654	0.644819	0.999919	-0.306188	0.143983	0.999966							0.0100362	0.964946	0.999995	-0.124897	0.569154	0.999993	0.125116	0.566353	0.999914	-0.101876	0.73419	0.999661
ENSMUSG00000000708	Kat2b	18519	K(lysine) acetyltransferase 2B	-0.296739	0.179704	0.999757	-0.568139	0.0196083	0.999949	0.155165	0.445047	0.999875	0.156517	0.510637	0.999793	0.17373	0.449946	0.999944	-0.134558	0.580392	0.999919	-0.138075	0.58085	0.999966	-0.0222496	0.8993	0.999962	0.0753945	0.758688	0.999907	-0.0986126	0.699608	0.999995	-0.107774	0.600883	0.999993	-0.124184	0.620358	0.999914	0.28093	0.250083	0.999661	0.442101	0.082473	0.99988	-0.16817	0.558821	0.999966	-0.293563
ENSMUSG00000000711	Rab5b	19344	RAB5B, member RAS oncogene family	-0.0350661	0.897893	0.999757	-0.310639	0.308744	0.999949	0.212602	0.33515	0.999875	-0.0295318	0.881788	0.999793	0.0358339	0.909313	0.999944	-0.109041	0.580415	0.999919	-0.03985	0.835153	0.999966	0.285095	0.254363	0.999962	-0.279708	0.223401	0.999907	0.204279	0.368799	0.999995	0.214247	0.46047	0.999993	-0.0397223	0.832838	0.999914	0.030624	0.894917	0.999661	-0.171389	0.451333	0.99988	0.0581091	0.817709	0.999966	-0.173875
ENSMUSG00000000738	Spg7	234847	SPG7, paraplegin matrix AAA peptidase subunit	-0.316002	0.125451	0.999757	-0.233608	0.331536	0.999949	-0.0401619	0.821343	0.999875	-0.0617643	0.699857	0.999793	-0.111356	0.484768	0.999944	-0.138569	0.479333	0.999919	-0.125524	0.552562	0.999966	0.115367	0.604919	0.999962	-0.109086	0.580508	0.999907	-0.274412	0.185813	0.999995	-0.160368	0.306457	0.999993	0.33133	0.0702157	0.999914	-0.141897	0.505639	0.999661	0.0242401	0.917227	0.99988	0.190023	0.369559	0.999966	0.41133
ENSMUSG00000000740	Rpl13	270106	ribosomal protein L13	-0.022941	0.891496	0.999757	-0.0623815	0.747133	0.999949	0.0165169	0.917465	0.999875	-0.0038693	0.979181	0.999793	0.0310402	0.839551	0.999944	0.000621302	0.99643	0.999919	-0.0447229	0.772356	0.999966	-0.0894482	0.668323	0.999962	-0.0508452	0.738889	0.999907	-0.115218	0.530095	0.999995	0.00642229	0.966498	0.999993	0.0555893	0.677425	0.999914	-0.14088	0.442422	0.999661	-0.0667153	0.721151	0.99988	-0.000891844	0.99601	0.999966	-0.00699606
ENSMUSG00000000743	Chmp1a	234852	charged multivesicular body protein 1A	0.154555	0.445746	0.999757	-0.0350044	0.858776	0.999949	0.0716869	0.65079	0.999875	-0.00319366	0.983884	0.999793	0.144193	0.33968	0.999944	0.0879612	0.630518	0.999919	-0.0617189	0.751596	0.999966	-0.271742	0.209371	0.999962	-0.0407272	0.830563	0.999907	0.0997289	0.614721	0.999995	0.0422244	0.787381	0.999993	-0.157204	0.357685	0.999914	0.255443	0.208128	0.999661	0.00626887	0.975355	0.99988	0.0623821	0.755613	0.999966	-0.104097
ENSMUSG00000000751	Rpa1	68275	replication protein A1	0.0376055	0.837346	0.999757	0.0520264	0.805058	0.999949	-0.0987375	0.591168	0.999875	-0.113306	0.428502	0.999793	-0.0508699	0.744216	0.999944	-0.117196	0.472929	0.999919	-0.138043	0.368414	0.999966	-0.186974	0.430243	0.999962	-0.0754601	0.61985	0.999907	0.105349	0.606184	0.999995	-0.160159	0.279204	0.999993	0.0492944	0.773087	0.999914	0.0740477	0.75769	0.999661	-0.158296	0.531418	0.99988	-0.239168	0.264876	0.999966	0.671382
ENSMUSG00000000753	Serpinf1	20317	serine (or cysteine) peptidase inhibitor, clade F, member 1	-0.52417	0.0447967	0.999757	-0.40597	0.0720298	0.999949	-0.225905	0.30851	0.999875	-0.0792499	0.725429	0.999793	-0.00504094	0.976684	0.999944	-0.0672141	0.750236	0.999919	0.107076	0.644848	0.999966	-0.713869	0.00859926	0.999962	0.418287	0.205647	0.999907	0.135362	0.61269	0.999995	-0.131539	0.575802	0.999993	0.144421	0.342617	0.999914	-0.485693	0.181795	0.999661
ENSMUSG00000000759	Tubgcp3	259279	tubulin, gamma complex associated protein 3	0.120332	0.604308	0.999757	0.172697	0.49602	0.999949	0.255346	0.149663	0.999875	-0.0361464	0.836335	0.999793	-0.170508	0.320144	0.999944	0.175865	0.375863	0.999919	-0.0622535	0.780671	0.999966	0.154278	0.534913	0.999962	0.310899	0.0838496	0.999907	-0.0273736	0.892318	0.999995	-0.0377861	0.835161	0.999993	-0.370481	0.0417196	0.999914	-0.121513	0.660454	0.999661	0.148301	0.571088	0.99988	-0.03	0.898621	0.999966	0.415933
ENSMUSG00000000776	Polr3d	67065	polymerase (RNA) III (DNA directed) polypeptide D	0.264077	0.241286	0.999757	0.170802	0.415436	0.999949	0.0607568	0.75875	0.999875	0.183509	0.282857	0.999793	-0.0416207	0.826254	0.999944	0.0855016	0.648065	0.999919	0.18624	0.339605	0.999966	0.168611	0.554126	0.999962	-0.00464876	0.983548	0.999907	0.102858	0.66619	0.999995	-0.188512	0.329313	0.999993	-0.0991847	0.590425	0.999914	0.50313	0.040555	0.999661	0.0135267	0.961246	0.99988	0.0840519	0.719326	0.999966	-0.416194
ENSMUSG00000000782	Tcf7	21414	transcription factor 7, T cell specific																																														0.470236
ENSMUSG00000000787	Ddx3x	13205	DEAD/H (Asp-Glu-Ala-Asp/His) box polypeptide 3, X-linked	-0.00281674	0.987965	0.999757	0.00502842	0.975341	0.999949	0.0568061	0.711671	0.999875	0.105247	0.504924	0.999793	-0.058557	0.729437	0.999944	-0.135177	0.50357	0.999919	0.212738	0.226354	0.999966	0.128404	0.501058	0.999962	0.106618	0.439316	0.999907	0.0435519	0.819118	0.999995	-0.00652901	0.968145	0.999993	0.0592527	0.718736	0.999914	-0.167539	0.357388	0.999661	0.102761	0.636729	0.99988	-0.270256	0.143112	0.999966	-0.0143325
ENSMUSG00000000791	Il12rb1	16161	interleukin 12 receptor, beta 1																-0.0390119	0.841038	0.999919	0.0369736	0.960961	0.999966																									-0.0203969
ENSMUSG00000000804	Usp32	237898	ubiquitin specific peptidase 32	-0.00851657	0.97023	0.999757	0.0791942	0.730696	0.999949	-0.186348	0.409876	0.999875	0.392022	0.0696176	0.999793	0.0780342	0.687306	0.999944	-0.265699	0.292714	0.999919	0.0956961	0.686907	0.999966	0.330763	0.17633	0.999962	0.187868	0.323487	0.999907	0.0556964	0.813964	0.999995	-0.0904726	0.674052	0.999993	0.0942839	0.686222	0.999914	0.0453978	0.848347	0.999661	-0.117691	0.684794	0.99988	-0.0285811	0.932462	0.999966	-0.0402693
ENSMUSG00000000811	Txnrd3	232223	thioredoxin reductase 3	0.147554	0.499699	0.999757	0.0955465	0.656749	0.999949	-0.0254079	0.919928	0.999875	0.277018	0.176416	0.999793	0.007241	0.96288	0.999944	-0.149156	0.527837	0.999919	0.179974	0.395651	0.999966	-0.0359404	0.881123	0.999962	0.0129624	0.928491	0.999907	0.443521	0.110236	0.999995	-0.00179489	0.987873	0.999993	-0.110902	0.627731	0.999914	0.204626	0.583262	0.999661	0.252662	0.308753	0.99988	0.150269	0.609084	0.999966
ENSMUSG00000000823	Zfp512b	269401	zinc finger protein 512B	-0.0814165	0.787709	0.999757	-0.0284025	0.908085	0.999949	-0.0214882	0.914204	0.999875	-0.106114	0.569708	0.999793	-0.039946	0.839805	0.999944	0.204719	0.295865	0.999919	-0.0490959	0.825084	0.999966	-0.0303905	0.901264	0.999962	0.158327	0.422562	0.999907	0.105789	0.655423	0.999995	-0.0460327	0.829302	0.999993	0.0869977	0.65914	0.999914	-0.231487	0.379158	0.999661	0.0568744	0.844596	0.99988	0.255363	0.323755	0.999966	0.362828
ENSMUSG00000000826	Dnajc5	13002	DnaJ heat shock protein family (Hsp40) member C5	0.000472232	0.985298	0.999757	-0.00185088	0.986738	0.999949	0.0520187	0.716658	0.999875	-0.159585	0.353901	0.999793	0.0833711	0.602807	0.999944	-0.0766732	0.646591	0.999919	-0.0633436	0.759985	0.999966	0.0581296	0.791365	0.999962	0.0195107	0.90461	0.999907	-0.119164	0.55807	0.999995	-0.0166134	0.910167	0.999993	-0.0893392	0.56385	0.999914	-0.226339	0.285966	0.999661	0.229978	0.322653	0.99988	-0.115096	0.570318	0.999966	-0.0316805
ENSMUSG00000000827	Tpd52l2	66314	tumor protein D52-like 2	0.0430756	0.800589	0.999757	-0.000790896	0.986063	0.999949	0.0531038	0.677459	0.999875	-0.137918	0.281387	0.999793	-0.0688704	0.598338	0.999944	-0.0480104	0.750785	0.999919	0.0478313	0.756318	0.999966	-0.0948003	0.622121	0.999962	-0.191126	0.171461	0.999907	0.144614	0.401729	0.999995	-0.0450239	0.74948	0.999993	-0.0553338	0.677637	0.999914	0.0750087	0.663499	0.999661	-0.181632	0.402184	0.99988	-0.0545917	0.746939	0.999966	0.0250037
ENSMUSG00000000838	Fmr1	14265	fragile X mental retardation 1	-0.0850172	0.672097	0.999757	0.297593	0.211288	0.999949	-0.0196989	0.920519	0.999875	0.0159599	0.916858	0.999793	-0.142401	0.3555	0.999944	-0.0603317	0.724387	0.999919	-0.00552237	0.975586	0.999966	0.0112315	0.951635	0.999962	0.0529706	0.742729	0.999907	0.436863	0.0319964	0.999995	0.0713664	0.700296	0.999993	0.126868	0.421594	0.999914	-0.138187	0.47442	0.999661	0.119914	0.59064	0.99988	-0.059557	0.74121	0.999966	-0.300946
ENSMUSG00000000861	Bcl11a	14025	B cell CLL/lymphoma 11A (zinc finger protein)	-0.204831	0.164937	0.999757	0.0216017	0.914183	0.999949	-0.097834	0.421637	0.999875	-0.0385239	0.763536	0.999793	-0.0370626	0.804545	0.999944	-0.127147	0.385451	0.999919	-0.313973	0.0685653	0.999966	-0.00151431	0.996056	0.999962	-0.00109709	0.991961	0.999907	-0.114638	0.534781	0.999995	-0.020477	0.943256	0.999993	-0.0499176	0.764576	0.999914	0.0446401	0.809772	0.999661	-0.0325217	0.859764	0.99988	-0.105503	0.48955	0.999966	-0.726441
ENSMUSG00000000869	Il4	16189	interleukin 4
ENSMUSG00000000876	Pxmp4	59038	peroxisomal membrane protein 4	0.110782	0.579802	0.999757	-0.159776	0.486322	0.999949	-0.0842268	0.610172	0.999875	0.0111491	0.946411	0.999793	0.182948	0.29607	0.999944	-0.0510567	0.82013	0.999919	-0.296784	0.225881	0.999966	-0.214647	0.363519	0.999962	0.0131144	0.956072	0.999907	0.131855	0.535201	0.999995	0.0161636	0.920498	0.999993	-0.00208092	0.981847	0.999914	0.112894	0.614111	0.999661	0.402395	0.0977745	0.99988	0.0961859	0.675687	0.999966	-0.0383045
ENSMUSG00000000881	Dlg3	53310	discs large MAGUK scaffold protein 3	-0.13145	0.637071	0.999757	-0.100171	0.667316	0.999949	0.101488	0.67241	0.999875	-0.181793	0.44674	0.999793	0.0635358	0.755247	0.999944	0.0973783	0.685505	0.999919	-0.0903409	0.683807	0.999966	0.194299	0.457939	0.999962	-0.162845	0.375083	0.999907	0.516033	0.0311854	0.999995	0.368785	0.0989152	0.999993	-0.186915	0.455766	0.999914	-0.0510538	0.844469	0.999661	0.212823	0.592111	0.99988	0.260089	0.350446	0.999966	-0.0381463
ENSMUSG00000000884	Gnb1l	13972	guanine nucleotide binding protein (G protein), beta polypeptide 1-like										0.183842	0.394306	0.999793	-0.183263	0.397255	0.999944	0.026166	0.946397	0.999919	0.123308	0.620318	0.999966				-0.133608	0.640367	0.999907	0.185343	0.470339	0.999995	-0.0229655	0.895948	0.999993	-0.084381	0.781414	0.999914	-0.282194	0.221675	0.999661	0.0289032	0.915409	0.99988	-0.147462	0.580849	0.999966
ENSMUSG00000000902	Smarcb1	20587	SWI/SNF related, matrix associated, actin dependent regulator of chromatin, subfamily b, member 1	0.0511381	0.749984	0.999757	0.0818738	0.657157	0.999949	0.0163928	0.89664	0.999875	0.0737589	0.539669	0.999793	0.00229333	0.986677	0.999944	-0.0726976	0.585689	0.999919	-0.0340164	0.809596	0.999966	-0.0680744	0.72994	0.999962	-0.0918963	0.490804	0.999907	-0.0162358	0.926275	0.999995	-0.0687903	0.609998	0.999993	-0.0399255	0.746226	0.999914	0.0203597	0.907416	0.999661	-0.0940486	0.680315	0.99988	0.0131072	0.937774	0.999966	0.09933
ENSMUSG00000000915	Hip1r	29816	huntingtin interacting protein 1 related	0.0479005	0.799822	0.999757	0.046329	0.837744	0.999949	0.123052	0.551078	0.999875	0.0505107	0.786673	0.999793	-0.142229	0.522149	0.999944	0.128911	0.511282	0.999919	0.174049	0.40788	0.999966	0.242107	0.349347	0.999962	-0.0762771	0.778972	0.999907	-0.130085	0.58138	0.999995	0.0264239	0.89809	0.999993	-0.0308365	0.902137	0.999914	0.0523463	0.909797	0.999661	0.090355	0.687267	0.99988	-0.219842	0.464719	0.999966	-0.564706
ENSMUSG00000000916	Nsun5	100609	NOL1/NOP2/Sun domain family, member 5	-0.00439016	0.998056	0.999757	0.326761	0.310184	0.999949	-0.356716	0.0872615	0.999875	0.101895	0.579368	0.999793	-0.127607	0.477643	0.999944	-0.0830147	0.696542	0.999919	0.0847321	0.706152	0.999966	0.399666	0.0993992	0.999962	-0.0738885	0.76547	0.999907	0.134583	0.567159	0.999995	-0.16167	0.470663	0.999993	0.271931	0.202133	0.999914	0.112759	0.7052	0.999661	0.160702	0.506493	0.99988	-0.0845581	0.702467	0.999966	0.0847369
ENSMUSG00000000934	Top1mt	72960	DNA topoisomerase 1, mitochondrial							-0.200587	0.298585	0.999875	0.120783	0.59498	0.999793	-0.251592	0.333358	0.999944	-0.228824	0.300074	0.999919	-0.381627	0.0842235	0.999966	0.157367	0.490945	0.999962	-0.219288	0.327889	0.999907	0.15591	0.585945	0.999995	-0.215054	0.253837	0.999993	-0.265771	0.174083	0.999914	-0.341981	0.162853	0.999661	0.104132	0.673646	0.99988	0.041538	0.884238	0.999966
ENSMUSG00000000938	Hoxa10	15395	homeobox A10	-0.186625	0.425329	0.999757	-0.05011	0.842683	0.999949	-0.0898296	0.599884	0.999875	0.0571877	0.77101	0.999793	-0.18772	0.261417	0.999944	-0.313559	0.211082	0.999919	0.237656	0.322117	0.999966	-0.0435566	0.854733	0.999962	-0.108711	0.612449	0.999907	-0.243893	0.328583	0.999995							0.0157088	0.972022	0.999661				-0.0398643	0.932711	0.999966
ENSMUSG00000000957	Mmp14	17387	matrix metallopeptidase 14 (membrane-inserted)																																					-0.264556	0.263074	0.999661	0.0813962	0.726964	0.99988	-0.0288979	0.928176	0.999966
ENSMUSG00000000958	Slc7a7	20540	solute carrier family 7 (cationic amino acid transporter, y+ system), member 7	0.0853809	0.690487	0.999757	0.0715741	0.751687	0.999949																-0.331511	0.200575	0.999962							-0.386926	0.123597	0.999993										0.545451	0.0485369	0.999966
ENSMUSG00000000959	Oxa1l	69089	oxidase assembly 1-like	-0.0808101	0.702236	0.999757	0.120666	0.607933	0.999949	0.07625	0.670862	0.999875	0.0344738	0.85939	0.999793	-0.0657371	0.716925	0.999944	-0.000722783	0.992859	0.999919	0.0368179	0.846848	0.999966	0.0317777	0.885976	0.999962	0.122773	0.545432	0.999907	-0.137295	0.512833	0.999995	0.207617	0.180218	0.999993	0.134039	0.428225	0.999914	-0.0734303	0.759726	0.999661	-0.137165	0.544643	0.99988	0.112326	0.603941	0.999966	0.0253023
ENSMUSG00000000976	Heatr6	217026	HEAT repeat containing 6	-0.175145	0.353935	0.999757	0.0713415	0.744723	0.999949	-0.0361645	0.804024	0.999875	0.123105	0.425969	0.999793	0.0693902	0.673486	0.999944	-0.0090776	0.965731	0.999919	0.082226	0.66377	0.999966	-0.182989	0.389704	0.999962	0.0782438	0.626362	0.999907	0.0943705	0.641179	0.999995	0.0990739	0.520474	0.999993	-0.159311	0.364229	0.999914	0.134488	0.565656	0.999661	-0.142707	0.521375	0.99988	0.0318757	0.886032	0.999966	0.113386
ENSMUSG00000000982	Ccl3	20302	chemokine (C-C motif) ligand 3	-0.547688	0.0805367	0.999757	-0.318991	0.217787	0.999949	-0.342682	0.142818	0.999875	-0.605521	0.118267	0.999793				-0.377851	0.238374	0.999919	-0.483529	0.173527	0.999966	-0.250168	0.518003	0.999962				-0.206011	0.427078	0.999995	-0.0242783	0.908116	0.999993	-0.658723	0.0247484	0.999914	-0.845392	0.0226598	0.999661							-0.0222883
ENSMUSG00000001014	Icam4	78369	intercellular adhesion molecule 4, Landsteiner-Wiener blood group	0.0196002	0.891215	0.999757	-0.00022092	0.944114	0.999949	0.00348107	0.976563	0.999875	0.0286607	0.861517	0.999793	-0.0233534	0.856141	0.999944	0.0188859	0.935678	0.999919	0.0655243	0.785252	0.999966	0.202158	0.412538	0.999962	0.0224306	0.879934	0.999907	-0.0177676	0.940518	0.999995	0.0183662	0.963031	0.999993	0.379319	0.0673345	0.999914	0.327331	0.141986	0.999661	0.180166	0.360627	0.99988	0.176283	0.399771	0.999966
ENSMUSG00000001016	Ilf2	67781	interleukin enhancer binding factor 2	0.0490552	0.76219	0.999757	0.0399711	0.823286	0.999949	-0.0261032	0.853481	0.999875	0.022065	0.859048	0.999793	0.0945304	0.473238	0.999944	-0.0372056	0.79006	0.999919	-0.0185599	0.897217	0.999966	0.10654	0.549493	0.999962	0.101769	0.436804	0.999907	0.136354	0.39795	0.999995	0.064867	0.600522	0.999993	0.0425977	0.745509	0.999914	0.110237	0.494822	0.999661	0.0908431	0.646193	0.99988	0.00519554	0.975571	0.999966	0.308043
ENSMUSG00000001017	Chtop	66511	chromatin target of PRMT1	-0.0228675	0.897561	0.999757	-0.018715	0.93273	0.999949	0.115393	0.407003	0.999875	-0.0405429	0.762025	0.999793	0.101323	0.458174	0.999944	-0.127178	0.409864	0.999919	-0.118188	0.458214	0.999966	-0.0869705	0.672943	0.999962	-0.244639	0.0926958	0.999907	-0.07427	0.681077	0.999995	-0.0773085	0.597159	0.999993	-0.0607055	0.656888	0.999914	0.250917	0.17043	0.999661	-0.0189999	0.9282	0.99988	-0.00103325	0.995313	0.999966	-0.0931381
ENSMUSG00000001018	Snapin	20615	SNAP-associated protein	-0.0490512	0.792948	0.999757	-0.210136	0.396424	0.999949	-0.0412126	0.790774	0.999875	-0.0903841	0.57432	0.999793	-0.0884607	0.588819	0.999944	0.0804613	0.670837	0.999919	-0.0161294	0.969379	0.999966	0.0337902	0.880643	0.999962	0.0235399	0.896178	0.999907	-0.380107	0.112066	0.999995	0.121862	0.559594	0.999993	-0.155291	0.390923	0.999914	0.152482	0.500335	0.999661	-0.0280098	0.897072	0.99988	-0.0373288	0.867451	0.999966	-0.200594
ENSMUSG00000001020	S100a4	20198	S100 calcium binding protein A4	-0.903311	0.0360577	0.999757	-0.985709	0.00993871	0.999949	0.195045	0.622508	0.999875	-0.0335775	0.846798	0.999793	-0.263934	0.412988	0.999944	-0.584527	0.0107065	0.999919	0.192258	0.517793	0.999966	-0.599708	0.024831	0.999962	-0.601084	0.0466125	0.999907	-0.371617	0.24324	0.999995							-0.537694	0.0736137	0.999661							-0.00289872
ENSMUSG00000001025	S100a6	20200	S100 calcium binding protein A6 (calcyclin)	-0.214707	0.422238	0.999757	-0.221779	0.386731	0.999949	-0.36366	0.0652647	0.999875	-0.0700708	0.681069	0.999793	0.0427764	0.824174	0.999944	-0.24731	0.207326	0.999919	0.194145	0.455443	0.999966	-0.115623	0.603227	0.999962	3.24785e-05	0.991295	0.999907	0.221048	0.365845	0.999995	-0.422121	0.208438	0.999993	0.513104	0.116037	0.999914	-0.090939	0.689171	0.999661							-0.321869
ENSMUSG00000001029	Icam2	15896	intercellular adhesion molecule 2	-0.108189	0.605423	0.999757	0.0542736	0.772421	0.999949	-0.13413	0.334786	0.999875	0.0258006	0.849932	0.999793	-0.065434	0.655313	0.999944	-0.090313	0.558989	0.999919	-0.148459	0.383533	0.999966	0.0437677	0.840516	0.999962	-0.0685508	0.66801	0.999907	-0.0531131	0.780522	0.999995	-0.218687	0.136071	0.999993	-0.235759	0.169837	0.999914	0.0614551	0.77611	0.999661	0.00793338	0.954986	0.99988	-0.186089	0.359656	0.999966	0.125627
ENSMUSG00000001034	Mapk7	23939	mitogen-activated protein kinase 7										-0.278875	0.250403	0.999793	-0.262696	0.200891	0.999944	0.12618	0.633088	0.999919	0.153489	0.508704	0.999966				-0.0988145	0.706074	0.999907				-0.201347	0.415304	0.999993	-0.253229	0.274154	0.999914	-0.0923039	0.752921	0.999661	0.0634449	0.779332	0.99988	-0.257727	0.470836	0.999966	0.152414
ENSMUSG00000001039	B9d1	27078	B9 protein domain 1													-0.337101	0.144478	0.999944				-0.0364003	0.874104	0.999966				0.0398062	0.845841	0.999907										-0.201576	0.353846	0.999661				-0.0894425	0.744684	0.999966	0.102004
ENSMUSG00000001052	Sec24b	99683	Sec24 related gene family, member B (S. cerevisiae)	0.12373	0.615924	0.999757	-0.164947	0.563503	0.999949	0.0378947	0.841298	0.999875	-0.0147656	0.941073	0.999793	-0.122568	0.562257	0.999944	-0.274398	0.163819	0.999919	-0.2969	0.168048	0.999966	-0.076106	0.747201	0.999962	-0.331798	0.105481	0.999907	-0.303254	0.201924	0.999995	-0.104405	0.652494	0.999993	0.543675	0.00515526	0.999914	0.45699	0.0650942	0.999661	0.0733875	0.801457	0.99988	0.102658	0.735481	0.999966	-0.202994
ENSMUSG00000001053	N4bp3	212706	NEDD4 binding protein 3	0.658481	0.0292128	0.999757	0.53427	0.0221981	0.999949	0.633377	0.107547	0.999875	0.319182	0.310308	0.999793	-0.269683	0.31202	0.999944	0.198757	0.426483	0.999919	0.22994	0.348133	0.999966	0.225554	0.46774	0.999962	0.00753217	0.974242	0.999907	0.577812	0.0330766	0.999995	0.174566	0.663428	0.999993	0.139953	0.66505	0.999914	0.132941	0.593909	0.999661							0.0454671
ENSMUSG00000001054	Rmnd5b	66089	required for meiotic nuclear division 5 homolog B	0.422155	0.0824632	0.999757	0.575102	0.012261	0.999949	0.174813	0.434189	0.999875	0.139735	0.498309	0.999793	0.134197	0.428047	0.999944	0.215361	0.268036	0.999919	0.0539799	0.803413	0.999966	0.303905	0.215776	0.999962	0.112445	0.53522	0.999907	0.514441	0.0205251	0.999995	0.0450661	0.849618	0.999993	0.325582	0.208261	0.999914	-0.0854693	0.708316	0.999661	-0.00444683	0.998031	0.99988	-0.37198	0.10302	0.999966	-0.274467
ENSMUSG00000001056	Nhp2	52530	NHP2 ribonucleoprotein	0.178081	0.322381	0.999757	0.0415386	0.808087	0.999949	0.0343243	0.833956	0.999875	0.0300252	0.826791	0.999793	-0.0800842	0.577406	0.999944	0.133959	0.34064	0.999919	-0.00597237	0.96868	0.999966	-0.0765174	0.711325	0.999962	-0.187006	0.184593	0.999907	0.00679964	0.972388	0.999995	-0.0477492	0.752022	0.999993	-0.064307	0.59215	0.999914	-0.0386594	0.83244	0.999661	-0.111052	0.570114	0.99988	-0.0711963	0.653008	0.999966	0.154104
ENSMUSG00000001062	Vps9d1	72325	VPS9 domain containing 1	-0.121174	0.582535	0.999757	0.26048	0.29269	0.999949	0.00457479	0.985591	0.999875	0.113341	0.541935	0.999793	0.0735204	0.750376	0.999944	0.355925	0.0974981	0.999919	0.148139	0.515817	0.999966	0.0520087	0.829214	0.999962	0.0902472	0.68527	0.999907	0.30917	0.207687	0.999995	0.108488	0.589588	0.999993	0.0144945	0.943866	0.999914	-0.0204232	0.972088	0.999661	0.013397	0.973606	0.99988	0.428044	0.178256	0.999966	0.00820574
ENSMUSG00000001065	Zfp276	57247	zinc finger protein (C2H2 type) 276																			-0.334706	0.133507	0.999966				0.170002	0.446825	0.999907	-0.246798	0.300448	0.999995	-0.352688	0.113867	0.999993	0.314472	0.239693	0.999914				0.458879	0.063212	0.99988	0.389741	0.189401	0.999966	-0.299257
ENSMUSG00000001082	Mfsd10	68294	major facilitator superfamily domain containing 10	0.120887	0.508566	0.999757	-0.147039	0.41991	0.999949	0.0205387	0.885888	0.999875	-0.0376449	0.765179	0.999793	-0.0403142	0.76263	0.999944	-0.0561024	0.681865	0.999919	-0.0272087	0.853849	0.999966	0.11818	0.564033	0.999962	0.125258	0.392025	0.999907	-0.135149	0.45655	0.999995	-0.0624685	0.68444	0.999993	-0.00325873	0.980965	0.999914	0.0162475	0.92693	0.999661	-0.148985	0.483065	0.99988	-0.0716225	0.711319	0.999966	0.0746483
ENSMUSG00000001089	Luzp1	269593	leucine zipper protein 1	0.119812	0.625894	0.999757	-0.228558	0.398345	0.999949	-0.125768	0.52228	0.999875	-0.27429	0.136559	0.999793	-0.091935	0.623358	0.999944	0.0881955	0.648011	0.999919	-0.0421014	0.84495	0.999966	-0.0385688	0.86826	0.999962	-0.432685	0.0283773	0.999907	0.0136006	0.96688	0.999995	-0.136325	0.598201	0.999993	0.481518	0.0541643	0.999914	-0.126534	0.644036	0.999661	0.314845	0.276646	0.99988	-0.452792	0.116066	0.999966	-0.158254
ENSMUSG00000001095	Slc13a2	20500	solute carrier family 13 (sodium-dependent dicarboxylate transporter), member 2				0.237627	0.361498	0.999949
ENSMUSG00000001098	Kctd10	330171	potassium channel tetramerisation domain containing 10	0.109604	0.570242	0.999757	-0.0701072	0.787541	0.999949	-0.158512	0.341243	0.999875	0.0866006	0.656834	0.999793	0.161607	0.431912	0.999944	-0.185413	0.447217	0.999919	-0.0825854	0.728645	0.999966	-0.274024	0.246832	0.999962	0.10454	0.579903	0.999907	-0.000571534	0.991735	0.999995	0.130834	0.514863	0.999993	-0.108836	0.56478	0.999914	-0.0595998	0.805921	0.999661	-0.490924	0.0515764	0.99988	-0.201955	0.477278	0.999966	-0.258997
ENSMUSG00000001100	Poldip2	67811	polymerase (DNA-directed), delta interacting protein 2	-0.074729	0.67362	0.999757	-0.175238	0.395325	0.999949	-0.139405	0.340018	0.999875	0.0225801	0.871692	0.999793	-0.0545519	0.697794	0.999944	-0.0753433	0.618531	0.999919	-0.014098	0.945665	0.999966	0.186309	0.370326	0.999962	-0.172412	0.268396	0.999907	-0.187242	0.34108	0.999995	0.00200499	0.988693	0.999993	0.0124675	0.922338	0.999914	0.37921	0.0967733	0.999661	-0.0192239	0.933264	0.99988	0.0632305	0.727111	0.999966	0.117045
ENSMUSG00000001105	Ift20	55978	intraflagellar transport 20	0.0612463	0.697676	0.999757	-0.341664	0.103654	0.999949	0.0633085	0.653083	0.999875	0.117815	0.344001	0.999793	0.0595955	0.629938	0.999944	-0.18531	0.193897	0.999919	-0.114572	0.483223	0.999966	-0.0258895	0.891728	0.999962	0.101564	0.417357	0.999907	-0.0916771	0.594895	0.999995	0.0744015	0.596191	0.999993	-0.0616381	0.623911	0.999914	-0.0971348	0.573762	0.999661	0.0665271	0.724094	0.99988	0.0887446	0.594522	0.999966	0.594241
ENSMUSG00000001120	Pcbp3	59093	poly(rC) binding protein 3	0.148779	0.511421	0.999757	-0.175	0.435721	0.999949	-0.0488194	0.828344	0.999875	-0.152575	0.515965	0.999793	-0.079045	0.685566	0.999944	0.242578	0.245716	0.999919	-0.106472	0.687349	0.999966				0.343357	0.131643	0.999907	-0.255152	0.319001	0.999995	-0.328446	0.172199	0.999993	0.303631	0.183408	0.999914	0.358035	0.148587	0.999661	0.151722	0.529899	0.99988	-0.383769	0.138001	0.999966
ENSMUSG00000001123	Lgals9	16859	lectin, galactose binding, soluble 9	0.11874	0.524084	0.999757	-0.00297107	0.99866	0.999949	-0.0685726	0.582249	0.999875	-0.140749	0.254985	0.999793	-0.133973	0.258988	0.999944	0.0121023	0.924185	0.999919	-0.0170032	0.909819	0.999966	-0.0941375	0.597896	0.999962	0.00654393	0.959215	0.999907	-0.101676	0.526925	0.999995	-0.0243968	0.918852	0.999993	0.0920496	0.511771	0.999914	0.0396615	0.801334	0.999661	0.281902	0.119686	0.99988	-0.30549	0.0877094	0.999966	0.0891988
ENSMUSG00000001127	Araf	11836	Araf proto-oncogene, serine/threonine kinase	0.117892	0.559024	0.999757	-0.0230627	0.909131	0.999949	0.0480417	0.750259	0.999875	0.0215902	0.897761	0.999793	0.141943	0.360744	0.999944	-0.135458	0.55446	0.999919	0.0324402	0.875131	0.999966	0.135535	0.588173	0.999962	-0.145914	0.42281	0.999907	0.0258901	0.903131	0.999995	0.127951	0.439305	0.999993	0.0760509	0.678985	0.999914	0.109946	0.614637	0.999661	0.302537	0.208127	0.99988	0.130203	0.554957	0.999966	-0.145849
ENSMUSG00000001128	Cfp	18636	complement factor properdin	-0.0121798	0.92009	0.999757				-0.245196	0.235809	0.999875	0.171084	0.391566	0.999793				-0.555567	0.0191001	0.999919	-0.216247	0.338018	0.999966	0.229179	0.365855	0.999962				-0.241738	0.368665	0.999995	-0.454155	0.0680424	0.999993	0.109576	0.592942	0.999914										0.0478575
ENSMUSG00000001134	Uxt	22294	ubiquitously expressed prefoldin like chaperone	0.0119386	0.944283	0.999757	0.169908	0.450131	0.999949	-0.0556552	0.75036	0.999875	0.1444	0.360451	0.999793	0.161356	0.354618	0.999944	0.137918	0.387376	0.999919	-0.108536	0.51555	0.999966	-0.3082	0.191183	0.999962	-0.0195742	0.902446	0.999907	-0.251184	0.211948	0.999995	-0.0718653	0.673573	0.999993	0.0397428	0.789679	0.999914	0.0805007	0.695206	0.999661	0.174502	0.445262	0.99988	0.03397	0.857441	0.999966	-0.0963601
ENSMUSG00000001138	Cnnm3	94218	cyclin M3	-0.0653473	0.757872	0.999757	0.0458224	0.861284	0.999949	0.12411	0.582234	0.999875	-0.041602	0.820167	0.999793	-0.0944915	0.637525	0.999944	-0.0124895	0.952302	0.999919	-0.0304181	0.928784	0.999966	0.050586	0.81358	0.999962	0.0116399	0.980695	0.999907	-0.0168934	0.958316	0.999995	-0.123489	0.571604	0.999993	-0.116958	0.551374	0.999914	0.167644	0.618476	0.999661	-0.042198	0.868978	0.99988	-0.0482951	0.86803	0.999966	-0.111044
ENSMUSG00000001143	Lman2l	214895	lectin, mannose-binding 2-like	0.0495615	0.800541	0.999757	-0.164694	0.430892	0.999949	0.0855361	0.628118	0.999875	-0.0271923	0.862418	0.999793	-0.0980069	0.612401	0.999944	0.200646	0.413877	0.999919	-0.0369339	0.855109	0.999966	-0.0902442	0.711157	0.999962	-0.114491	0.600526	0.999907	0.128468	0.563524	0.999995	0.200171	0.261124	0.999993	-0.110991	0.538851	0.999914	0.0641712	0.780613	0.999661	0.276688	0.393367	0.99988	0.367693	0.1707	0.999966	0.634298
ENSMUSG00000001150	Mcm3ap	54387	minichromosome maintenance complex component 3 associated protein	0.157061	0.488896	0.999757	0.116564	0.662618	0.999949	0.0455963	0.800924	0.999875	-0.181925	0.332907	0.999793	0.127179	0.574189	0.999944	-0.0467101	0.812612	0.999919	-0.298418	0.154598	0.999966	-0.0636204	0.831375	0.999962	0.0543492	0.771594	0.999907	0.234413	0.279807	0.999995	0.0728741	0.697952	0.999993	0.112251	0.535981	0.999914	0.294199	0.212656	0.999661	-0.101928	0.657721	0.99988	-0.00696219	0.978946	0.999966	-0.254446
ENSMUSG00000001151	Pcnt	18541	pericentrin (kendrin)	-0.0863744	0.696986	0.999757	0.565393	0.0370491	0.999949	0.0907145	0.604185	0.999875	0.108114	0.619536	0.999793	0.162758	0.529312	0.999944	-0.101533	0.582084	0.999919	-0.076252	0.721924	0.999966	0.00581532	0.978059	0.999962	0.137042	0.491296	0.999907	0.139074	0.462646	0.999995	0.0414965	0.862343	0.999993	0.0173138	0.928525	0.999914	0.0658802	0.754701	0.999661	0.139096	0.541981	0.99988	0.231949	0.329747	0.999966	-0.0888898
ENSMUSG00000001156	Mxd1	17119	MAX dimerization protein 1	0.117704	0.611251	0.999757	-0.11909	0.664721	0.999949	-0.149536	0.416153	0.999875	-0.00716895	0.963028	0.999793	-0.170931	0.329837	0.999944	-0.283606	0.21467	0.999919	0.293245	0.205592	0.999966	0.169039	0.480461	0.999962	0.0406788	0.828346	0.999907	-0.363313	0.13154	0.999995	-0.219329	0.394992	0.999993	0.22706	0.256248	0.999914	-0.154309	0.539609	0.999661	0.378375	0.281798	0.99988	-0.177335	0.496583	0.999966	-0.203461
ENSMUSG00000001157	Gmcl1	23885	germ cell-less, spermatogenesis associated 1	0.179803	0.382777	0.999757	0.104713	0.758838	0.999949	-0.303843	0.0966796	0.999875	-0.0653402	0.725484	0.999793	0.0306017	0.874259	0.999944	0.0428686	0.832965	0.999919	-0.136465	0.552011	0.999966	-0.118934	0.623542	0.999962	-0.104084	0.64819	0.999907	0.0719642	0.784473	0.999995	-0.208096	0.291022	0.999993	0.118958	0.506894	0.999914	0.316666	0.182377	0.999661	-0.10894	0.680919	0.99988	-0.150475	0.567435	0.999966	-0.460143
ENSMUSG00000001158	Snrnp27	66618	small nuclear ribonucleoprotein 27 (U4/U6.U5)	-0.156586	0.393638	0.999757	0.0563654	0.762957	0.999949	0.0124097	0.927967	0.999875	0.0558149	0.695191	0.999793	-0.0441445	0.766751	0.999944	-0.123174	0.453563	0.999919	-0.0278914	0.874689	0.999966	-0.114163	0.584361	0.999962	-0.0591355	0.693185	0.999907	0.139254	0.415093	0.999995	-0.0890254	0.529118	0.999993	-0.0839409	0.541446	0.999914	-0.185471	0.319665	0.999661	-0.0622096	0.778159	0.99988	0.142025	0.431596	0.999966	0.252631
ENSMUSG00000001166	Oas1c	114643	2'-5' oligoadenylate synthetase 1C	0.219004	0.543441	0.999757	-0.122913	0.61282	0.999949	0.0335441	0.882794	0.999875	-0.264235	0.219737	0.999793	0.201333	0.399158	0.999944	0.24604	0.355403	0.999919	-0.271117	0.373951	0.999966	-0.010396	0.995491	0.999962	-0.400113	0.0748767	0.999907	-0.129103	0.608712	0.999995	-0.205698	0.438345	0.999993				0.245072	0.401112	0.999661	0.379497	0.10151	0.99988	0.272253	0.288685	0.999966	-0.208023
ENSMUSG00000001173	Ocrl	320634	OCRL, inositol polyphosphate-5-phosphatase	-0.0523717	0.766361	0.999757	0.0131453	0.971097	0.999949	0.133449	0.379014	0.999875	0.0685235	0.69159	0.999793	0.233484	0.142934	0.999944	-0.0549685	0.778127	0.999919	0.147545	0.511811	0.999966	0.22353	0.290088	0.999962	0.00143629	0.991476	0.999907	-0.0291176	0.883272	0.999995	0.0869405	0.730962	0.999993	0.206338	0.297917	0.999914	-0.162544	0.439809	0.999661	0.01874	0.900092	0.99988	0.113353	0.667121	0.999966	-0.130617
ENSMUSG00000001175	Calm1	12313	calmodulin 1	-0.187304	0.297756	0.999757	-0.126814	0.53659	0.999949	-0.122013	0.332758	0.999875	-0.131717	0.26616	0.999793	-0.0766338	0.559779	0.999944	-0.0875063	0.509598	0.999919	-0.000500599	0.996968	0.999966	-0.0425795	0.814214	0.999962	-0.140261	0.273172	0.999907	0.0285942	0.861241	0.999995	-0.0789892	0.539076	0.999993	-0.072471	0.537315	0.999914	0.00549641	0.973479	0.999661	-0.169617	0.355192	0.99988	-0.08592	0.612478	0.999966	-0.107046
ENSMUSG00000001211	Agpat3	28169	1-acylglycerol-3-phosphate O-acyltransferase 3	-0.0535438	0.818044	0.999757	0.226171	0.419396	0.999949	-0.159304	0.427099	0.999875	-0.195454	0.344558	0.999793	-0.23698	0.24721	0.999944	-0.301083	0.233741	0.999919	-0.337367	0.140071	0.999966	-0.451631	0.143252	0.999962	-0.222675	0.267779	0.999907	-0.178188	0.518387	0.999995							-0.147335	0.650338	0.999661				0.0981567	0.694453	0.999966	-0.12413
ENSMUSG00000001227	Sema6b	20359	sema domain, transmembrane domain (TM), and cytoplasmic domain, (semaphorin) 6B																												-0.154263	0.55293	0.999995	0.119693	0.650963	0.999993	-0.156758	0.46766	0.999914	-0.249803	0.295352	0.999661
ENSMUSG00000001228	Uhrf1	18140	ubiquitin-like, containing PHD and RING finger domains, 1							0.027248	0.878847	0.999875	-0.152936	0.230184	0.999793	-0.0771249	0.5783	0.999944	0.0180915	0.892776	0.999919	-0.0569776	0.692849	0.999966	-0.380209	0.133837	0.999962	-0.00716019	0.959956	0.999907	0.118874	0.594945	0.999995	-0.0212079	0.910231	0.999993	0.0908605	0.553519	0.999914	-0.140504	0.553389	0.999661	-0.100747	0.653174	0.99988	-0.0513105	0.790971	0.999966	0.391491
ENSMUSG00000001229	Dpp9	224897	dipeptidylpeptidase 9	-0.150867	0.582618	0.999757	0.176511	0.451966	0.999949	-0.0703685	0.698235	0.999875	0.0369145	0.869259	0.999793	-0.0757397	0.659568	0.999944	0.119729	0.581629	0.999919	0.174698	0.402449	0.999966	-0.236023	0.33973	0.999962	0.163237	0.367904	0.999907	0.34201	0.147911	0.999995	0.0585679	0.731213	0.999993	-0.222505	0.205768	0.999914	-0.305883	0.368315	0.999661	0.0805878	0.851621	0.99988	0.0295903	0.888453	0.999966	0.361388
ENSMUSG00000001248	Gramd1a	52857	GRAM domain containing 1A	-0.00660237	0.960512	0.999757	-0.0615107	0.756318	0.999949	0.0438843	0.788976	0.999875	-0.198342	0.328498	0.999793	0.000122381	0.999972	0.999972	-0.0910222	0.637385	0.999919	0.188291	0.366505	0.999966	-0.0256458	0.903954	0.999962	-0.0884192	0.635649	0.999907	-0.221203	0.269849	0.999995	0.0740288	0.795084	0.999993	0.202945	0.342137	0.999914	0.147685	0.500749	0.999661	-0.0983813	0.691346	0.99988	0.0617443	0.805993	0.999966	-0.201759
ENSMUSG00000001249	Hpn	15451	hepsin																																											-0.10688	0.758509	0.999966
ENSMUSG00000001270	Ckb	12709	creatine kinase, brain																																														-1.02043
ENSMUSG00000001280	Sp1	20683	trans-acting transcription factor 1	-0.293139	0.1248	0.999757	-0.425704	0.0728691	0.999949	0.0553368	0.707208	0.999875	0.0249338	0.87178	0.999793	-0.259527	0.107154	0.999944	-0.19729	0.294548	0.999919	-0.19808	0.286755	0.999966	-0.0136521	0.944518	0.999962	0.0863601	0.571853	0.999907	0.0474068	0.809405	0.999995	0.384496	0.0155768	0.999993	-0.0237153	0.914279	0.999914	0.181097	0.387022	0.999661	0.0639867	0.76794	0.99988	0.00371761	0.981111	0.999966	-0.113176
ENSMUSG00000001281	Itgb7	16421	integrin beta 7	-0.0775809	0.791424	0.999757	0.116161	0.704836	0.999949	-0.0036316	0.985817	0.999875	0.12875	0.504706	0.999793	-0.126322	0.515809	0.999944	-0.134145	0.511266	0.999919	0.550674	0.10006	0.999966	0.253568	0.342604	0.999962	0.49739	0.0392773	0.999907	0.11205	0.730264	0.999995	-0.371417	0.146332	0.999993	0.389518	0.165238	0.999914	0.121941	0.698515	0.999661	0.0406944	0.874922	0.99988	0.425529	0.158176	0.999966	-0.220429
ENSMUSG00000001285	Myg1	60315	melanocyte proliferating gene 1	0.063336	0.73456	0.999757	-0.144579	0.504133	0.999949	-0.0417443	0.758647	0.999875	0.113245	0.449126	0.999793	-0.208602	0.177111	0.999944	0.0553113	0.705608	0.999919	0.0821303	0.649465	0.999966	0.0736541	0.734062	0.999962	-0.0431262	0.763243	0.999907	-0.0204427	0.915485	0.999995	-0.0400582	0.844411	0.999993	-0.108608	0.431017	0.999914	-0.0706851	0.767284	0.999661	0.0305853	0.904533	0.99988	-0.0260365	0.899909	0.999966	-0.193007
ENSMUSG00000001288	Rarg	19411	retinoic acid receptor, gamma				-0.188568	0.579009	0.999949	0.374119	0.151759	0.999875	0.195033	0.395955	0.999793	-0.179218	0.506417	0.999944							0.0626943	0.928637	0.999962							0.075548	0.817378	0.999993	-0.22376	0.419907	0.999914	-0.135682	0.600217	0.999661							-0.423152
ENSMUSG00000001289	Pfdn5	56612	prefoldin 5	-0.0695986	0.661119	0.999757	-0.00855373	0.962236	0.999949	-0.0554013	0.672695	0.999875	-0.0571918	0.64326	0.999793	0.0151791	0.902202	0.999944	-0.0242738	0.862089	0.999919	-0.0407333	0.768318	0.999966	0.172032	0.363359	0.999962	0.0310871	0.813305	0.999907	-0.0239464	0.888542	0.999995	0.0218968	0.864888	0.999993	-0.0259486	0.823875	0.999914	-0.032566	0.84025	0.999661	-0.00305423	0.985081	0.99988	0.0829621	0.605626	0.999966	-0.0401429
ENSMUSG00000001305	Rrp15	67223	ribosomal RNA processing 15 homolog (S. cerevisiae)	0.205659	0.338188	0.999757	0.032265	0.866758	0.999949	-0.107106	0.444667	0.999875	-0.037422	0.779469	0.999793	0.0259349	0.868408	0.999944	-0.0524193	0.743613	0.999919	0.159726	0.344722	0.999966	-0.219677	0.319029	0.999962	-0.222222	0.185713	0.999907	0.101045	0.622869	0.999995	-0.128756	0.367152	0.999993	0.0510498	0.707183	0.999914	0.149784	0.45883	0.999661	0.0208278	0.920584	0.99988	-0.17564	0.316758	0.999966	0.608211
ENSMUSG00000001313	Rnd2	11858	Rho family GTPase 2				-0.196922	0.400302	0.999949				0.142112	0.584822	0.999793	0.112948	0.598024	0.999944	-0.0385404	0.850388	0.999919	-0.0228997	0.922637	0.999966				-0.218937	0.388682	0.999907				0.394858	0.0836673	0.999993	0.159028	0.51236	0.999914	0.228052	0.363094	0.999661	-0.208777	0.391227	0.99988	0.348677	0.184444	0.999966
ENSMUSG00000001323	Srr	27364	serine racemase	0.00512675	0.960328	0.999757	0.287882	0.277995	0.999949	0.0135225	0.935202	0.999875	0.0818803	0.708717	0.999793	-0.0806047	0.775364	0.999944							-0.159499	0.563559	0.999962	0.273233	0.290323	0.999907	0.340703	0.195326	0.999995	0.0617295	0.768729	0.999993	-0.261324	0.276606	0.999914	-0.182515	0.505127	0.999661	0.072544	0.649742	0.99988	0.701828	0.0080035	0.999966	0.0225376
ENSMUSG00000001348	Acp5	11433	acid phosphatase 5, tartrate resistant																-0.196967	0.525288	0.999919	-0.0545383	0.838865	0.999966							0.135941	0.606964	0.999995	-0.293035	0.343034	0.999993	0.0561402	0.803981	0.999914							0.145681	0.573144	0.999966	-0.841617
ENSMUSG00000001366	Fbxo9	71538	f-box protein 9	-0.0488575	0.767909	0.999757	0.0726238	0.682575	0.999949	-0.108347	0.404541	0.999875	-0.0936096	0.490918	0.999793	-0.0486955	0.693696	0.999944	-0.0535758	0.789925	0.999919	-0.0921351	0.596126	0.999966	-0.029967	0.905495	0.999962	-0.00855304	0.951843	0.999907	-0.117327	0.529092	0.999995	0.0153153	0.925557	0.999993	-0.078839	0.608873	0.999914	0.0418824	0.858587	0.999661	0.108691	0.576684	0.99988	-0.0279494	0.875875	0.999966	-0.0500495
ENSMUSG00000001376	Vps50	73288	VPS50 EARP/GARPII complex subunit	-0.0201931	0.914076	0.999757	0.0141657	0.997268	0.999949	0.124608	0.557816	0.999875	-0.0701843	0.712893	0.999793	0.0381308	0.82427	0.999944	-0.445693	0.0482498	0.999919	0.186691	0.412703	0.999966	0.0530375	0.874634	0.999962	-0.252359	0.217611	0.999907	-0.206607	0.381512	0.999995	-0.158838	0.494476	0.999993	-0.0282853	0.915775	0.999914	-0.319589	0.218595	0.999661	-0.169181	0.509279	0.99988	-0.379873	0.14847	0.999966	-0.00667751
ENSMUSG00000001380	Hars	15115	histidyl-tRNA synthetase	0.279194	0.13586	0.999757	-0.215496	0.372369	0.999949	-0.0477742	0.750595	0.999875	-0.0506434	0.766351	0.999793	-0.0622228	0.714207	0.999944	-0.0454387	0.797736	0.999919	0.00875978	0.968339	0.999966	0.139072	0.544065	0.999962	0.00188187	0.993525	0.999907	-0.160849	0.482685	0.999995	0.0557508	0.717428	0.999993	0.16076	0.386885	0.999914	-0.157351	0.464473	0.999661	-0.0760376	0.733463	0.99988	0.0579464	0.763957	0.999966	-0.17514
ENSMUSG00000001383	Zmat2	66492	zinc finger, matrin type 2	0.0220773	0.89219	0.999757	0.254388	0.183664	0.999949	0.0174596	0.894981	0.999875	-0.0460811	0.691388	0.999793	0.0755812	0.536084	0.999944	0.0482959	0.728629	0.999919	0.0663062	0.636683	0.999966	-0.237823	0.194913	0.999962	0.0545565	0.671006	0.999907	-0.0445381	0.788221	0.999995	0.102797	0.467896	0.999993	-0.00443597	0.970706	0.999914	0.0640273	0.705643	0.999661	-0.0323628	0.859838	0.99988	0.0921941	0.56693	0.999966	-0.205577
ENSMUSG00000001403	Ube2c	68612	ubiquitin-conjugating enzyme E2C	-0.215161	0.41313	0.999757	0.113754	0.591032	0.999949	-0.114898	0.619246	0.999875	-0.268278	0.265077	0.999793	-0.250347	0.27579	0.999944	-0.0828573	0.677521	0.999919	-0.138006	0.444509	0.999966	-0.177886	0.387686	0.999962	0.0752747	0.584134	0.999907	-0.0145631	0.931452	0.999995	0.000797892	0.997319	0.999993	0.397241	0.164846	0.999914	0.0431043	0.819287	0.999661	-0.373386	0.142174	0.99988	-0.131036	0.469703	0.999966	-1.19805
ENSMUSG00000001415	Smg5	229512	Smg-5 homolog, nonsense mediated mRNA decay factor (C. elegans)	0.0660933	0.775347	0.999757	-0.0542308	0.789455	0.999949	-0.00931047	0.975271	0.999875	0.242216	0.157201	0.999793	-0.0404095	0.838974	0.999944	0.214652	0.301373	0.999919	-0.106603	0.62056	0.999966	0.360401	0.128175	0.999962	0.197887	0.296879	0.999907	0.13629	0.54881	0.999995	0.134017	0.503271	0.999993	0.154012	0.379475	0.999914	-0.297582	0.265799	0.999661	-0.0854541	0.791698	0.99988	0.0349038	0.895482	0.999966	-0.421231
ENSMUSG00000001416	Cct3	12462	chaperonin containing Tcp1, subunit 3 (gamma)	-0.0723124	0.652036	0.999757	-0.00713307	0.970799	0.999949	0.0682448	0.640366	0.999875	-0.0492842	0.672084	0.999793	0.023083	0.870754	0.999944	-0.0304637	0.824679	0.999919	-0.0421991	0.763701	0.999966	-0.067099	0.719857	0.999962	-0.131466	0.400134	0.999907	-0.0227955	0.890941	0.999995	-0.0359537	0.775509	0.999993	-0.0411587	0.727253	0.999914	-0.069225	0.665021	0.999661	0.00466621	0.98158	0.99988	-0.138871	0.388879	0.999966	0.123999
ENSMUSG00000001418	Glmp	56700	glycosylated lysosomal membrane protein	-0.138887	0.404484	0.999757	0.19644	0.361384	0.999949	0.00545206	0.975392	0.999875	0.138812	0.344014	0.999793	0.0202117	0.88826	0.999944	-0.133696	0.438195	0.999919	0.10116	0.590249	0.999966	-0.0743323	0.716046	0.999962	0.0966289	0.598215	0.999907	0.0785465	0.676801	0.999995	0.0361674	0.833401	0.999993	-0.0206922	0.877977	0.999914	-0.298576	0.146393	0.999661	0.143561	0.532074	0.99988	0.170083	0.443237	0.999966	-0.0254386
ENSMUSG00000001419	Mef2d	17261	myocyte enhancer factor 2D	-0.226749	0.307312	0.999757	-0.0622205	0.754323	0.999949	0.0987389	0.535913	0.999875	-0.112914	0.542322	0.999793	-0.298766	0.0648018	0.999944	-0.141382	0.562519	0.999919	0.419689	0.0427357	0.999966	-0.057146	0.795917	0.999962	0.115946	0.526674	0.999907	0.159119	0.487977	0.999995	-0.0517327	0.798254	0.999993	0.0439263	0.826591	0.999914	-0.237978	0.423758	0.999661	-0.0258677	0.894098	0.99988	-0.0647188	0.803359	0.999966	-0.219954
ENSMUSG00000001420	Tmem79	71913	transmembrane protein 79																-0.129868	0.538196	0.999919	-0.0382193	0.912568	0.999966				0.305264	0.180801	0.999907				0.0599678	0.783278	0.999993	0.0033275	0.997373	0.999914	-0.168224	0.434202	0.999661				0.0243203	0.927227	0.999966
ENSMUSG00000001424	Snd1	56463	staphylococcal nuclease and tudor domain containing 1	0.14451	0.418286	0.999757	0.176511	0.381518	0.999949	0.135474	0.343658	0.999875	0.193594	0.151769	0.999793	0.225312	0.128255	0.999944	-0.00713902	0.963311	0.999919	-0.0115384	0.940144	0.999966	-0.261331	0.230905	0.999962	-0.0755262	0.623096	0.999907	0.190076	0.300858	0.999995	0.0965854	0.463807	0.999993	0.0207607	0.872312	0.999914	-0.0131917	0.958684	0.999661	-0.351785	0.12189	0.99988	-0.0881102	0.664853	0.999966	0.156287
ENSMUSG00000001436	Slc19a1	20509	solute carrier family 19 (folate transporter), member 1	-0.175639	0.440899	0.999757	-0.00574743	0.955106	0.999949	-0.0466533	0.835058	0.999875	0.0981548	0.564265	0.999793	-0.131958	0.513087	0.999944	-0.024564	0.910651	0.999919	-0.196326	0.438554	0.999966	0.0441367	0.881865	0.999962	-0.202346	0.36284	0.999907	-0.503846	0.106919	0.999995	0.128474	0.473783	0.999993	0.156057	0.444068	0.999914	0.0796575	0.762884	0.999661	0.0215819	0.92824	0.99988	-0.0567243	0.808399	0.999966	0.71203
ENSMUSG00000001440	Kpnb1	16211	karyopherin (importin) beta 1	0.0303997	0.864364	0.999757	0.0770817	0.697961	0.999949	-0.0181853	0.903037	0.999875	-0.0601878	0.640083	0.999793	-0.120866	0.369258	0.999944	-0.0705036	0.631595	0.999919	0.00737115	0.956928	0.999966	0.0733989	0.7187	0.999962	-0.125213	0.374372	0.999907	-0.187371	0.307561	0.999995	-0.183618	0.206178	0.999993	-0.032283	0.810821	0.999914	-0.0270149	0.895382	0.999661	0.00398713	0.978282	0.99988	-0.0112538	0.951148	0.999966	-0.0133315
ENSMUSG00000001441	Npepps	19155	aminopeptidase puromycin sensitive	-0.180465	0.308431	0.999757	0.117584	0.615815	0.999949	0.067965	0.705285	0.999875	-0.165765	0.325063	0.999793	0.074842	0.666664	0.999944	-0.104614	0.572601	0.999919	-0.143967	0.449405	0.999966	-0.420811	0.0544657	0.999962	0.0623211	0.721588	0.999907	-0.031774	0.886381	0.999995	0.00808353	0.963035	0.999993	-0.191004	0.337205	0.999914	0.206736	0.331423	0.999661	0.46111	0.108722	0.99988	-0.230074	0.314134	0.999966	-0.0152072
ENSMUSG00000001444	Tbx21	57765	T-box 21																																														-0.616954
ENSMUSG00000001445	Mrpl10	107732	mitochondrial ribosomal protein L10	0.10642	0.582591	0.999757	0.00874035	0.986635	0.999949	0.0492293	0.74591	0.999875	-0.150518	0.401579	0.999793	-0.0721789	0.692425	0.999944	0.115137	0.518417	0.999919	0.0961788	0.580669	0.999966	-0.250343	0.280121	0.999962	-0.118835	0.461186	0.999907	0.0305601	0.872761	0.999995	0.000957175	0.99317	0.999993	0.152692	0.329356	0.999914	0.0575672	0.781599	0.999661	-0.151212	0.569472	0.99988	-0.199894	0.321426	0.999966	0.267312
ENSMUSG00000001467	Cyp51	13121	cytochrome P450, family 51	-0.148488	0.560536	0.999757	-0.341032	0.223091	0.999949	-0.230581	0.252959	0.999875	-0.175738	0.275073	0.999793	0.0578511	0.755234	0.999944	0.165563	0.373025	0.999919	-0.284172	0.20381	0.999966	-0.00384317	0.969369	0.999962	-0.312514	0.186417	0.999907	-0.068255	0.767494	0.999995	-0.321832	0.177778	0.999993	0.00989115	0.953924	0.999914	0.0799117	0.74803	0.999661	0.0316115	0.918079	0.99988	-0.212954	0.388166	0.999966	-0.296001
ENSMUSG00000001472	Tcf25	66855	transcription factor 25 (basic helix-loop-helix)	0.0953733	0.572013	0.999757	0.162456	0.39729	0.999949	-0.0441957	0.752851	0.999875	0.025313	0.845701	0.999793	0.0712527	0.582705	0.999944	0.20498	0.144134	0.999919	-0.0628862	0.663037	0.999966	0.159812	0.410027	0.999962	0.051536	0.716481	0.999907	-0.0821212	0.630964	0.999995	-0.0193098	0.895224	0.999993	0.00212731	0.98618	0.999914	0.0131258	0.943043	0.999661	0.0252024	0.8909	0.99988	0.178576	0.321936	0.999966	0.14813
ENSMUSG00000001473	Tubb6	67951	tubulin, beta 6 class V	0.479885	0.046999	0.999757				0.168923	0.54373	0.999875	-0.0335057	0.908547	0.999793				-0.0241467	0.941335	0.999919	-0.325136	0.173659	0.999966	0.226209	0.396216	0.999962				0.194472	0.448032	0.999995	0.552091	0.0405777	0.999993	0.131232	0.571459	0.999914	0.00941507	0.978904	0.999661
ENSMUSG00000001482	Def8	23854	differentially expressed in FDCP 8	-0.0995975	0.542637	0.999757	-0.314764	0.131436	0.999949	0.125573	0.388837	0.999875	-0.115879	0.418183	0.999793	0.0737063	0.639901	0.999944	-0.275297	0.104655	0.999919	-7.57403e-05	0.996483	0.999966	-0.0387975	0.855442	0.999962	0.0642547	0.743964	0.999907	0.0709961	0.715609	0.999995	0.186961	0.288356	0.999993	0.245415	0.173335	0.999914	0.10699	0.63277	0.999661	0.579704	0.0189667	0.99988	0.10707	0.656139	0.999966	0.455905
ENSMUSG00000001517	Foxm1	14235	forkhead box M1																0.0641805	0.780494	0.999919	0.103984	0.634145	0.999966				0.149985	0.371479	0.999907	0.269309	0.187549	0.999995	0.199901	0.333975	0.999993	0.0701636	0.873587	0.999914	0.0360082	0.879405	0.999661				0.073152	0.809214	0.999966
ENSMUSG00000001518	Itfg2	101142	integrin alpha FG-GAP repeat containing 2	-0.119562	0.553531	0.999757	-0.106702	0.620905	0.999949	0.162149	0.28735	0.999875	0.0920241	0.598462	0.999793	0.11314	0.509999	0.999944	0.198464	0.379097	0.999919	0.189915	0.326453	0.999966	0.15047	0.546915	0.999962	0.0899498	0.652405	0.999907	-0.158214	0.47887	0.999995	-0.191882	0.337986	0.999993	0.0466624	0.815555	0.999914	0.0604278	0.836588	0.999661	0.0680317	0.764311	0.99988	-0.130464	0.563407	0.999966	-0.0272226
ENSMUSG00000001521	Tulp3	22158	tubby-like protein 3
ENSMUSG00000001524	Gtf2h4	14885	general transcription factor II H, polypeptide 4	0.0538325	0.805371	0.999757	0.0348234	0.912724	0.999949	-0.075832	0.700115	0.999875	-0.166134	0.315533	0.999793	-0.0729983	0.697766	0.999944	-0.100118	0.60561	0.999919	-0.2487	0.228875	0.999966	-0.171505	0.502069	0.999962	-0.083512	0.65094	0.999907	-0.157629	0.484887	0.999995	0.0011784	0.998002	0.999993	-0.191419	0.321988	0.999914	-0.0890545	0.691283	0.999661	-0.333742	0.199555	0.99988	-0.246296	0.243518	0.999966	0.24202
ENSMUSG00000001525	Tubb5	22154	tubulin, beta 5 class I	-0.0616538	0.690752	0.999757	0.183498	0.316077	0.999949	-0.0631998	0.666984	0.999875	-0.0131088	0.93776	0.999793	-0.00944668	0.943274	0.999944	0.027266	0.860298	0.999919	-0.049635	0.75072	0.999966	-0.411507	0.0275617	0.999962	0.170128	0.240307	0.999907	-0.0703113	0.691881	0.999995	0.0627047	0.689681	0.999993	0.0591003	0.6908	0.999914	-0.134079	0.452171	0.999661	0.0191961	0.924351	0.99988	-0.0255204	0.879369	0.999966	0.286714
ENSMUSG00000001542	Ell2	192657	elongation factor RNA polymerase II 2	0.032617	0.956596	0.999757	0.294221	0.219946	0.999949	0.333839	0.172639	0.999875	0.140538	0.555843	0.999793	-0.0619014	0.842964	0.999944	-0.0112745	0.922217	0.999919	0.118005	0.560556	0.999966	-0.0642732	0.827795	0.999962	0.0653016	0.802024	0.999907	-0.183875	0.528256	0.999995	0.22466	0.319741	0.999993				0.200537	0.447303	0.999661	0.0635219	0.742646	0.99988	-0.0317565	0.903231	0.999966	-0.0569621
ENSMUSG00000001552	Jup	16480	junction plakoglobin	-0.195978	0.531979	0.999757	0.144666	0.644758	0.999949	0.211371	0.387859	0.999875													-0.217831	0.454703	0.999962	0.483132	0.0796159	0.999907	0.0797543	0.839521	0.999995							0.134729	0.599343	0.999661							0.281628
ENSMUSG00000001569	Nom1	433864	nucleolar protein with MIF4G domain 1	0.127751	0.65348	0.999757	-0.0995527	0.635501	0.999949	-0.0529663	0.814287	0.999875	0.119494	0.484055	0.999793	0.22379	0.254765	0.999944	0.131455	0.464068	0.999919	-0.0471191	0.788784	0.999966	0.0408838	0.887296	0.999962	-0.0533533	0.818623	0.999907	-0.0644646	0.740565	0.999995	-0.018071	0.924856	0.999993	-0.0287084	0.869527	0.999914	0.013312	0.960095	0.999661	0.24205	0.258346	0.99988	0.0377989	0.862745	0.999966	0.247471
ENSMUSG00000001576	Ergic1	67458	endoplasmic reticulum-golgi intermediate compartment (ERGIC) 1	0.205069	0.339519	0.999757	0.00320116	0.998831	0.999949	-0.0937857	0.629635	0.999875	0.0320543	0.84394	0.999793	-0.0507098	0.755778	0.999944	0.0381459	0.847149	0.999919	0.00228913	0.990409	0.999966	0.177785	0.465047	0.999962	-0.182881	0.312655	0.999907	0.107579	0.622309	0.999995	-0.0868905	0.66329	0.999993	0.062452	0.703878	0.999914	-0.251398	0.306269	0.999661	-0.096707	0.732921	0.99988	-0.137293	0.590463	0.999966	-0.0738977
ENSMUSG00000001588	Acap1	216859	ArfGAP with coiled-coil, ankyrin repeat and PH domains 1	-0.176712	0.277074	0.999757	-0.186779	0.383719	0.999949	-0.289575	0.0287364	0.999875	-0.151362	0.265459	0.999793	-0.096382	0.480301	0.999944	-0.0882572	0.576219	0.999919	-0.111458	0.538249	0.999966	0.283836	0.167736	0.999962	-0.0537042	0.717859	0.999907	-0.0569115	0.762325	0.999995	0.0239739	0.874547	0.999993	-0.190146	0.312572	0.999914	0.168619	0.383457	0.999661	0.206795	0.380551	0.99988	-0.398743	0.0761049	0.999966	0.00521995
ENSMUSG00000001627	Ifrd1	15982	interferon-related developmental regulator 1	-0.161052	0.398055	0.999757	-0.138564	0.526328	0.999949	-0.171881	0.355932	0.999875	-0.0640427	0.682741	0.999793	0.0395029	0.807534	0.999944	-0.230998	0.235795	0.999919	0.0810475	0.666062	0.999966	-0.00662539	0.979508	0.999962	0.0694196	0.686158	0.999907	-0.213126	0.292974	0.999995	-0.0936723	0.555831	0.999993	-0.162016	0.400585	0.999914	0.0541082	0.807786	0.999661	0.12706	0.566436	0.99988	0.0238634	0.928195	0.999966	-0.194507
ENSMUSG00000001630	Stk38l	232533	serine/threonine kinase 38 like																0.115056	0.62999	0.999919							0.0856779	0.717328	0.999907																-0.248598	0.342813	0.999966
ENSMUSG00000001632	Brpf1	78783	bromodomain and PHD finger containing, 1	0.174152	0.418659	0.999757	0.483011	0.0534127	0.999949	0.0696264	0.725332	0.999875	0.22812	0.253368	0.999793	0.0633626	0.716978	0.999944	-0.142222	0.528108	0.999919	0.0606419	0.759187	0.999966	-0.152241	0.571822	0.999962	0.0685445	0.750944	0.999907	0.33368	0.126549	0.999995	-0.0608733	0.753618	0.999993	0.164037	0.456295	0.999914	-0.209939	0.374705	0.999661	-0.473365	0.0832417	0.99988	-0.00131171	0.988764	0.999966	0.374476
ENSMUSG00000001642	Akr1b3	11677	aldo-keto reductase family 1, member B3 (aldose reductase)	0.0120575	0.934057	0.999757	-0.160247	0.385227	0.999949	0.0787087	0.530555	0.999875	0.0514173	0.667752	0.999793	-0.117387	0.373565	0.999944	-0.0921889	0.515107	0.999919	-0.0750148	0.611331	0.999966	0.0273566	0.884212	0.999962	-0.173499	0.218901	0.999907	-0.111568	0.522214	0.999995	-0.0534924	0.711303	0.999993	-0.0462418	0.685074	0.999914	-0.0109939	0.946459	0.999661	-0.183907	0.33292	0.99988	0.0109117	0.951366	0.999966	0.176576
ENSMUSG00000001663	Gstt1	14871	glutathione S-transferase, theta 1	0.107099	0.630516	0.999757	-0.0483529	0.809714	0.999949							0.173164	0.337948	0.999944							0.0447813	0.849665	0.999962	-0.0213639	0.959692	0.999907	-0.0951613	0.724683	0.999995							-0.0209145	0.916072	0.999661
ENSMUSG00000001665	Gstt3	103140	glutathione S-transferase, theta 3	0.461229	0.139041	0.999757	0.0101903	0.910648	0.999949	0.31689	0.106199	0.999875	0.0534454	0.797449	0.999793	0.230224	0.300899	0.999944	-0.149005	0.507428	0.999919	0.495464	0.0574722	0.999966	0.159712	0.482936	0.999962	-0.260844	0.337323	0.999907	0.051046	0.821562	0.999995	-0.0460422	0.819994	0.999993	0.0877824	0.720131	0.999914	-0.0979245	0.687241	0.999661				-0.223916	0.400236	0.999966
ENSMUSG00000001666	Ddt	13202	D-dopachrome tautomerase	-0.0105017	0.961653	0.999757	-0.246594	0.260722	0.999949	-0.0611792	0.658878	0.999875	-0.0820421	0.559838	0.999793	-0.020422	0.887699	0.999944	-0.0802694	0.613796	0.999919	0.100903	0.526518	0.999966	0.000398522	0.99413	0.999962	0.0765686	0.6105	0.999907	0.0264962	0.883123	0.999995	-0.0471945	0.727499	0.999993	0.0372793	0.764375	0.999914	0.168198	0.33909	0.999661	0.0965148	0.621001	0.99988	-0.0991059	0.62106	0.999966	0.387069
ENSMUSG00000001674	Ddx18	66942	DEAD (Asp-Glu-Ala-Asp) box polypeptide 18	0.0560919	0.731637	0.999757	0.182369	0.350896	0.999949	0.00670484	0.957821	0.999875	-0.0794256	0.550245	0.999793	0.0734676	0.590673	0.999944	0.0311477	0.818773	0.999919	0.0978064	0.547904	0.999966	0.269933	0.182946	0.999962	-0.188044	0.230373	0.999907	-0.0591112	0.744816	0.999995	-0.181806	0.245041	0.999993	-0.0632651	0.610672	0.999914	-0.346049	0.0766996	0.999661	-0.00316174	0.982203	0.99988	-0.0740574	0.676416	0.999966	-0.198948
ENSMUSG00000001687	Ubl3	24109	ubiquitin-like 3	0.0980747	0.641155	0.999757	-0.159775	0.458029	0.999949	-0.188397	0.192757	0.999875	-0.221379	0.166348	0.999793	-0.0455272	0.791499	0.999944	-0.0910083	0.69019	0.999919	-0.310697	0.199152	0.999966	0.0834551	0.700076	0.999962	0.232074	0.323573	0.999907	0.179809	0.384034	0.999995	-0.155044	0.374768	0.999993	-0.197624	0.248185	0.999914	0.262043	0.238346	0.999661	-0.245963	0.328253	0.99988	0.28688	0.234928	0.999966	-0.320021
ENSMUSG00000001700	Gramd3	107022	GRAM domain containing 3																												0.0975404	0.723827	0.999995	-0.512769	0.0825501	0.999993	-0.171025	0.448785	0.999914	0.114907	0.605281	0.999661							-0.585676
ENSMUSG00000001707	Eef1e1	66143	eukaryotic translation elongation factor 1 epsilon 1	0.0477984	0.775703	0.999757	-0.252335	0.232051	0.999949	-0.0658966	0.637755	0.999875	-0.0362904	0.799119	0.999793	-0.0621823	0.661765	0.999944	0.0723084	0.654754	0.999919	-0.0464228	0.770086	0.999966	0.0719836	0.731599	0.999962	-0.235368	0.129654	0.999907	0.207335	0.268343	0.999995	0.00895639	0.953795	0.999993	-0.0691273	0.575547	0.999914	0.0682037	0.725607	0.999661	-0.154139	0.450103	0.99988	-0.0314232	0.846857	0.999966	0.343097
ENSMUSG00000001729	Akt1	11651	thymoma viral proto-oncogene 1	0.166069	0.375136	0.999757	-0.143206	0.589251	0.999949	0.068735	0.659581	0.999875	-0.178507	0.205578	0.999793	0.0939464	0.593247	0.999944	-0.133016	0.426112	0.999919	-0.050771	0.76955	0.999966	0.0366383	0.857504	0.999962	-0.249905	0.128877	0.999907	-0.154585	0.451183	0.999995	0.0203189	0.910485	0.999993	0.0690414	0.689501	0.999914	-0.0627558	0.756382	0.999661	-0.285207	0.20561	0.99988	0.0330456	0.898551	0.999966	-0.0718258
ENSMUSG00000001739	Cldn15	60363	claudin 15																															-0.0913821	0.727725	0.999993	-0.366092	0.0309459	0.999914
ENSMUSG00000001741	Il16	16170	interleukin 16	-0.0285036	0.875467	0.999757	-0.318574	0.12782	0.999949	-0.0436895	0.755964	0.999875	0.196845	0.2439	0.999793	-0.0515886	0.75987	0.999944	0.389767	0.0284172	0.999919	-0.0200805	0.941393	0.999966	-0.0652144	0.753875	0.999962	0.259231	0.357678	0.999907	-0.177442	0.367411	0.999995	0.140594	0.448466	0.999993	-0.160693	0.308634	0.999914	0.1334	0.569557	0.999661	-0.0514651	0.806354	0.99988	0.285401	0.385263	0.999966	-0.528698
ENSMUSG00000001750	Tcirg1	27060	T cell, immune regulator 1, ATPase, H+ transporting, lysosomal V0 protein A3	-0.396596	0.0907806	0.999757	-0.0541562	0.807167	0.999949	-0.119175	0.520239	0.999875	-0.336486	0.0638743	0.999793	-0.264597	0.147467	0.999944	-0.274507	0.165386	0.999919	-0.150062	0.522296	0.999966	0.39912	0.146062	0.999962	0.3763	0.0726007	0.999907	-0.0602253	0.796028	0.999995	0.0985328	0.701842	0.999993	-0.158671	0.351831	0.999914	-0.354105	0.170629	0.999661	0.172935	0.473981	0.99988	-0.634866	0.0548206	0.999966	-0.277247
ENSMUSG00000001751	Naglu	27419	alpha-N-acetylglucosaminidase (Sanfilippo disease IIIB)	0.111465	0.61743	0.999757	0.139475	0.540943	0.999949	-0.0659807	0.723427	0.999875	0.0242438	0.880626	0.999793	-0.0381239	0.862786	0.999944	-0.438891	0.0745623	0.999919	-0.00290302	0.987058	0.999966				0.00561505	0.95385	0.999907	0.38877	0.142579	0.999995	0.0361547	0.858188	0.999993	-0.0463185	0.798365	0.999914	-0.256857	0.401356	0.999661	0.287583	0.269098	0.99988	0.235554	0.361465	0.999966
ENSMUSG00000001755	Coasy	71743	Coenzyme A synthase	-0.0586124	0.795798	0.999757	-0.19389	0.407192	0.999949	-0.0926642	0.559907	0.999875	-0.0252955	0.913903	0.999793	0.0722038	0.713549	0.999944	-0.0295607	0.88149	0.999919	-0.0920228	0.651117	0.999966	0.13028	0.582028	0.999962	-0.211062	0.256845	0.999907	0.263324	0.221759	0.999995	-0.00940095	0.950588	0.999993	0.0938784	0.624974	0.999914	-0.160395	0.502767	0.999661	-0.0977042	0.680274	0.99988	0.0372082	0.859711	0.999966	0.157678
ENSMUSG00000001761	Smo	319757	smoothened, frizzled class receptor	-0.0294684	0.898452	0.999757	-0.0335409	0.896165	0.999949	0.202917	0.219028	0.999875	0.0632276	0.665601	0.999793	0.0393267	0.807557	0.999944	-0.0190792	0.926227	0.999919	-0.102188	0.637803	0.999966	0.206506	0.37983	0.999962	-0.10365	0.586685	0.999907	0.212208	0.365804	0.999995	0.175736	0.373752	0.999993	0.308569	0.0720796	0.999914	-0.236458	0.317049	0.999661	-0.0353709	0.86939	0.99988	0.27214	0.283052	0.999966	0.273067
ENSMUSG00000001763	Tspan33	232670	tetraspanin 33				-0.229751	0.432899	0.999949	-0.387877	0.0568752	0.999875	0.273708	0.194646	0.999793	0.117386	0.478645	0.999944	-0.515846	0.0291073	0.999919	0.00349673	0.986491	0.999966	0.069741	0.741457	0.999962	0.218265	0.243149	0.999907	0.0592988	0.771243	0.999995	0.215026	0.409875	0.999993				0.107795	0.675568	0.999661	-0.499216	0.0781977	0.99988	0.259985	0.272428	0.999966
ENSMUSG00000001767	Crnkl1	66877	crooked neck pre-mRNA splicing factor 1	0.0960449	0.617336	0.999757	0.087058	0.755362	0.999949	-0.0543375	0.730724	0.999875	-0.13892	0.450283	0.999793	-0.0278422	0.858329	0.999944	0.12149	0.549531	0.999919	-0.0919036	0.621798	0.999966	-0.25708	0.252474	0.999962	0.252909	0.144107	0.999907	-0.186711	0.370807	0.999995	0.0349387	0.826758	0.999993	0.227912	0.172972	0.999914	-0.237373	0.268407	0.999661	0.219179	0.341887	0.99988	0.0334603	0.873611	0.999966	-0.173512
ENSMUSG00000001768	Rin2	74030	Ras and Rab interactor 2				-0.14546	0.587866	0.999949
ENSMUSG00000001774	Chordc1	66917	cysteine and histidine-rich domain (CHORD)-containing, zinc-binding protein 1	0.00914975	0.960751	0.999757	-0.158198	0.38193	0.999949	-0.0953825	0.429391	0.999875	-0.0100962	0.940779	0.999793	-0.0180865	0.898076	0.999944	-0.00131652	0.992803	0.999919	-0.0479432	0.773826	0.999966	-0.0223067	0.910268	0.999962	-0.145068	0.313477	0.999907	-0.064498	0.709305	0.999995	-0.145251	0.354712	0.999993	0.049384	0.699931	0.999914	0.0328695	0.846085	0.999661	0.294611	0.133758	0.99988	-0.114338	0.525471	0.999966	0.188462
ENSMUSG00000001783	Rtcb	28088	RNA 2',3'-cyclic phosphate and 5'-OH ligase	-0.160588	0.351803	0.999757	-0.0700754	0.72289	0.999949	0.0778607	0.569416	0.999875	0.017748	0.892508	0.999793	-0.0962481	0.497612	0.999944	0.0912495	0.581331	0.999919	0.0494278	0.760118	0.999966	-0.00941842	0.961521	0.999962	-0.0258689	0.870531	0.999907	-0.133727	0.431343	0.999995	-0.0441382	0.755041	0.999993	0.0170978	0.908368	0.999914	-0.152318	0.365832	0.999661	-0.123281	0.543352	0.99988	0.0335207	0.850688	0.999966	-0.0694454
ENSMUSG00000001785	Pwp1	103136	PWP1 homolog, endonuclein	0.108746	0.612954	0.999757	-0.0215346	0.887119	0.999949	-0.106536	0.505513	0.999875	-0.0223324	0.910432	0.999793	0.166273	0.308794	0.999944	0.14903	0.436525	0.999919	0.102711	0.575675	0.999966	0.0243316	0.915504	0.999962	0.00467726	0.99074	0.999907	-0.00461977	0.991878	0.999995	-0.122977	0.529241	0.999993	-0.208395	0.246911	0.999914	0.170435	0.425889	0.999661	-0.0799181	0.706422	0.99988	-0.0763778	0.705735	0.999966	0.0908658
ENSMUSG00000001786	Fbxo7	69754	F-box protein 7	0.335866	0.170011	0.999757	0.383837	0.116428	0.999949	0.285423	0.207037	0.999875	0.178201	0.331404	0.999793	0.207804	0.194432	0.999944	0.0891801	0.657246	0.999919	-0.0782484	0.723383	0.999966	0.552239	0.00735601	0.999962	0.0320265	0.87218	0.999907	-0.00206313	0.99616	0.999995	0.163835	0.359095	0.999993	0.0821065	0.66498	0.999914	-0.0484619	0.864113	0.999661	0.0692913	0.734543	0.99988	0.0672011	0.766406	0.999966	0.108057
ENSMUSG00000001794	Capns1	12336	calpain, small subunit 1	0.0370886	0.807221	0.999757	0.0542708	0.754879	0.999949	-0.0190813	0.885022	0.999875	-0.0349403	0.773958	0.999793	-0.0993688	0.435927	0.999944	0.0589732	0.657925	0.999919	0.00962352	0.945177	0.999966	-0.00182379	0.992167	0.999962	0.0226334	0.867409	0.999907	0.0870743	0.610062	0.999995	0.0312808	0.813393	0.999993	-0.0382816	0.752969	0.999914	0.0131875	0.934609	0.999661	0.14204	0.454998	0.99988	0.132822	0.480213	0.999966	-0.166391
ENSMUSG00000001829	Clpb	20480	ClpB caseinolytic peptidase B	0.329852	0.157818	0.999757	0.385782	0.125467	0.999949	0.0705061	0.717313	0.999875	-0.029405	0.853416	0.999793	-0.207024	0.296295	0.999944	-0.0793918	0.688362	0.999919	-0.146546	0.449659	0.999966	-0.15876	0.555016	0.999962	-0.257651	0.246858	0.999907	-0.059114	0.816675	0.999995	-0.0129247	0.939097	0.999993	-0.0666044	0.72872	0.999914	0.125448	0.596688	0.999661	-0.272535	0.277719	0.99988	0.161807	0.450632	0.999966	0.0415925
ENSMUSG00000001833	Septin7	235072	septin 7	-0.118155	0.460747	0.999757	0.109673	0.552437	0.999949	0.0547132	0.666427	0.999875	0.0878479	0.500739	0.999793	0.00308763	0.980729	0.999944	-0.0223249	0.864989	0.999919	0.118462	0.397828	0.999966	-0.0188853	0.91488	0.999962	-0.0713104	0.599442	0.999907	0.018614	0.913779	0.999995	0.0369618	0.78315	0.999993	0.0724551	0.52412	0.999914	0.11748	0.490909	0.999661	0.078038	0.692816	0.99988	0.0488705	0.79245	0.999966	0.123312
ENSMUSG00000001844	Zdhhc4	72881	zinc finger, DHHC domain containing 4	0.00751018	0.964138	0.999757	0.0348504	0.904124	0.999949	-0.0328558	0.843115	0.999875	-0.244919	0.168121	0.999793	0.00651063	0.961276	0.999944	0.0537184	0.810666	0.999919	0.0852158	0.686151	0.999966	0.24052	0.31016	0.999962	-0.0632161	0.735211	0.999907	-0.099252	0.665171	0.999995	-0.184363	0.355579	0.999993	0.00383237	0.983952	0.999914	-0.0683586	0.791957	0.999661	0.204616	0.404319	0.99988	0.0104974	0.972004	0.999966	-0.326982
ENSMUSG00000001847	Rac1	19353	Rac family small GTPase 1	-0.121408	0.5076	0.999757	0.0352285	0.848831	0.999949	-0.0730724	0.576786	0.999875	0.00563588	0.963693	0.999793	-0.0439785	0.748841	0.999944	-0.137821	0.342632	0.999919	-0.0473617	0.738808	0.999966	0.154876	0.408571	0.999962	-0.0880309	0.524688	0.999907	-0.139664	0.390814	0.999995	0.0502068	0.692217	0.999993	0.0346869	0.774689	0.999914	-0.043477	0.801104	0.999661	-0.196496	0.299754	0.99988	-0.0701202	0.651024	0.999966	-0.264478
ENSMUSG00000001855	Nup214	227720	nucleoporin 214	0.00986236	0.963146	0.999757	0.406718	0.0706595	0.999949	0.120223	0.503248	0.999875	-0.0296021	0.855993	0.999793	-0.126482	0.468212	0.999944	-0.107013	0.599176	0.999919	-0.0425488	0.852406	0.999966	0.238216	0.268281	0.999962	-0.0697245	0.694268	0.999907	0.153251	0.413062	0.999995	0.0807855	0.670992	0.999993	0.069624	0.714368	0.999914	0.161207	0.425056	0.999661	0.0543943	0.789817	0.99988	-0.0494263	0.804863	0.999966	0.160479
ENSMUSG00000001864	Aif1l	108897	allograft inflammatory factor 1-like																0.0400429	0.919927	0.999919	-0.185446	0.493012	0.999966
ENSMUSG00000001865	Cpa3	12873	carboxypeptidase A3, mast cell	-0.484742	0.14561	0.999757				-0.0939753	0.72887	0.999875	-0.177258	0.396391	0.999793	-0.211017	0.356581	0.999944	-0.609211	0.00469531	0.999919	-0.0985644	0.677002	0.999966	-0.284035	0.376095	0.999962	-0.00807028	0.947352	0.999907	-0.631813	0.00582964	0.999995	0.166517	0.60146	0.999993	-0.389658	0.0664285	0.999914	0.586587	0.0569657	0.999661	0.100335	0.688582	0.99988	-0.321153	0.231009	0.999966	0.187523
ENSMUSG00000001891	Ugp2	216558	UDP-glucose pyrophosphorylase 2	0.0240941	0.936789	0.999757	-0.38202	0.227216	0.999949	-0.0511199	0.773297	0.999875	-0.17929	0.323031	0.999793	-0.177289	0.289826	0.999944	-0.0847033	0.64634	0.999919	-0.176381	0.352779	0.999966	0.0960235	0.666859	0.999962	0.0233777	0.902903	0.999907	-0.108407	0.605054	0.999995	-0.192337	0.231372	0.999993	0.0278648	0.878024	0.999914	0.241517	0.383494	0.999661	-0.554696	0.0346668	0.99988	-0.319486	0.278277	0.999966	-0.118112
ENSMUSG00000001909	Trmt1	212528	tRNA methyltransferase 1	0.119498	0.548208	0.999757	-0.220554	0.306118	0.999949	0.0271929	0.847465	0.999875	0.0469583	0.748593	0.999793	0.221195	0.1209	0.999944	0.0996672	0.561461	0.999919	0.259185	0.179995	0.999966	-0.144613	0.516822	0.999962	0.0502728	0.762219	0.999907	0.116914	0.584933	0.999995	-0.123825	0.438158	0.999993	-0.0495374	0.742674	0.999914	-0.00801553	0.975168	0.999661	-0.395601	0.0922797	0.99988	0.207716	0.296056	0.999966	0.157657
ENSMUSG00000001910	Nacc1	66830	nucleus accumbens associated 1, BEN and BTB (POZ) domain containing	-0.0142912	0.937132	0.999757	0.0376041	0.864288	0.999949	0.0708562	0.654421	0.999875	-0.117074	0.438922	0.999793	-0.074782	0.659726	0.999944	-0.210911	0.234561	0.999919	-0.0316447	0.849062	0.999966	-0.246797	0.286352	0.999962	-0.00952904	0.951556	0.999907	0.245395	0.227718	0.999995	-0.239039	0.152073	0.999993	0.11968	0.525376	0.999914	-0.10198	0.654583	0.999661	-0.0438655	0.854128	0.99988	-0.218232	0.330583	0.999966	-0.0453857
ENSMUSG00000001911	Nfix	18032	nuclear factor I/X	-0.0468624	0.762541	0.999757	0.0674302	0.744923	0.999949	0.0593302	0.666425	0.999875	-0.083572	0.582979	0.999793	0.00566178	0.965214	0.999944	0.123078	0.433342	0.999919	-0.0374878	0.818154	0.999966	-0.11552	0.556991	0.999962	0.0337937	0.813474	0.999907	-0.220742	0.216868	0.999995	0.0625131	0.726533	0.999993	0.0445149	0.770294	0.999914	0.00389256	0.993952	0.999661	0.118311	0.569656	0.99988	-0.261978	0.246052	0.999966	0.646412
ENSMUSG00000001918	Slc1a5	20514	solute carrier family 1 (neutral amino acid transporter), member 5	0.101661	0.581227	0.999757	0.149206	0.496844	0.999949	0.104525	0.499823	0.999875	-0.0309304	0.843988	0.999793	0.0127357	0.930273	0.999944	0.00730277	0.961685	0.999919	0.0837178	0.620829	0.999966	0.00536564	0.973287	0.999962	0.0755169	0.636656	0.999907	0.127568	0.539601	0.999995	-0.201261	0.256639	0.999993	-0.129407	0.424782	0.999914	0.0632101	0.757087	0.999661	0.174474	0.44386	0.99988	0.100772	0.645238	0.999966	0.066827
ENSMUSG00000001924	Uba1	22201	ubiquitin-like modifier activating enzyme 1	-0.117853	0.479717	0.999757	-0.0756711	0.673883	0.999949	0.16101	0.21517	0.999875	0.0481858	0.733261	0.999793	0.0586899	0.658433	0.999944	0.0235831	0.870319	0.999919	-0.160249	0.323798	0.999966	-0.00217178	0.985468	0.999962	-0.108367	0.471468	0.999907	-0.0203182	0.913217	0.999995	0.0465146	0.735154	0.999993	-0.104105	0.417683	0.999914	0.331869	0.0702087	0.999661	-0.123028	0.574203	0.99988	-0.105897	0.564246	0.999966	-0.116236
ENSMUSG00000001930	Vwf	22371	Von Willebrand factor				0.0002578	0.999775	0.999949							0.0485512	0.853187	0.999944										-0.321903	0.215473	0.999907										-0.556567	0.0310976	0.999661
ENSMUSG00000001942	Siae	22619	sialic acid acetylesterase	-0.0378627	0.842477	0.999757	0.185279	0.414169	0.999949	0.111501	0.562067	0.999875	0.0422988	0.852404	0.999793	0.213405	0.270368	0.999944	-0.261287	0.221742	0.999919	0.352303	0.173071	0.999966	-0.051798	0.826807	0.999962	0.214881	0.26908	0.999907	0.025754	0.956587	0.999995	0.210969	0.305415	0.999993	-0.0905814	0.719192	0.999914	-0.0697692	0.776387	0.999661	0.160932	0.516639	0.99988	-0.358219	0.271467	0.999966	0.28511
ENSMUSG00000001946	Esam	69524	endothelial cell-specific adhesion molecule	0.00156649	0.998083	0.999757	-0.219209	0.325288	0.999949	-0.117632	0.517444	0.999875	-0.370654	0.0806852	0.999793	-0.137132	0.46733	0.999944	0.00114808	0.996096	0.999919	0.173654	0.509532	0.999966	-0.173333	0.402822	0.999962	-0.0185986	0.92729	0.999907	0.013174	0.96693	0.999995							0.242474	0.298072	0.999661
ENSMUSG00000001948	Spa17	20686	sperm autoantigenic protein 17							0.0144006	0.991767	0.999875				-0.417179	0.0564226	0.999944	-0.063386	0.799627	0.999919				0.261034	0.288378	0.999962	-0.641233	0.0117339	0.999907	-0.366123	0.15965	0.999995	-0.412468	0.0656229	0.999993	-0.346494	0.178876	0.999914	-0.257144	0.310233	0.999661	0.097439	0.668454	0.99988	-0.114846	0.759218	0.999966	-0.53269
ENSMUSG00000001962	Fam50a	108160	family with sequence similarity 50, member A	0.0215135	0.922773	0.999757	0.132026	0.544901	0.999949	0.0130936	0.93624	0.999875	-0.0183436	0.914219	0.999793	-0.0125195	0.931863	0.999944	-0.0598667	0.69749	0.999919	0.0824176	0.700615	0.999966	-0.171395	0.445804	0.999962	-0.275821	0.10335	0.999907	-0.0615489	0.768702	0.999995	-0.136784	0.391675	0.999993	-0.110317	0.459833	0.999914	-0.0773461	0.729364	0.999661	-0.21396	0.306242	0.99988	0.30093	0.121988	0.999966	0.104504
ENSMUSG00000001964	Emd	13726	emerin	0.083111	0.631084	0.999757	0.106269	0.560593	0.999949	0.0258978	0.836675	0.999875	0.052007	0.662889	0.999793	0.0443344	0.742452	0.999944	0.0525059	0.706235	0.999919	0.0526536	0.731054	0.999966	-0.217564	0.298	0.999962	0.0752643	0.562342	0.999907	0.105072	0.541653	0.999995	0.214971	0.0884486	0.999993	-0.060253	0.64868	0.999914	-0.120834	0.483845	0.999661	0.245416	0.218192	0.99988	0.23643	0.210178	0.999966	-0.0931482
ENSMUSG00000001983	Taco1	70207	translational activator of mitochondrially encoded cytochrome c oxidase I							-0.173222	0.419416	0.999875	0.00559039	0.971897	0.999793	-0.0447835	0.8538	0.999944	0.256402	0.251965	0.999919	-0.173489	0.463044	0.999966	-0.116224	0.678847	0.999962	-0.0984064	0.645962	0.999907	-0.503919	0.042882	0.999995	-0.0836785	0.692136	0.999993	-0.301921	0.217585	0.999914	-0.454549	0.143648	0.999661	-0.0987197	0.680873	0.99988	0.0115196	0.966197	0.999966	-0.368634
ENSMUSG00000001986	Gria3	53623	glutamate receptor, ionotropic, AMPA3 (alpha 3)	0.0831955	0.693348	0.999757	-0.0826843	0.723633	0.999949	0.0100994	0.944346	0.999875	0.203535	0.310355	0.999793				-0.17466	0.436454	0.999919	0.280826	0.203621	0.999966	-0.0399105	0.869928	0.999962	0.499344	0.121151	0.999907	0.363053	0.0989753	0.999995	0.00993123	0.957869	0.999993	0.0664974	0.673095	0.999914	-0.557436	0.077625	0.999661							0.699612
ENSMUSG00000001998	Ap4e1	108011	adaptor-related protein complex AP-4, epsilon 1	-0.0619162	0.794041	0.999757	0.103279	0.707526	0.999949	0.0524966	0.867045	0.999875	0.147331	0.520443	0.999793	0.157835	0.510954	0.999944	0.060835	0.868419	0.999919	0.150293	0.501478	0.999966	-0.0182138	0.994213	0.999962	-0.161839	0.469367	0.999907	-0.0486506	0.875379	0.999995	-0.250634	0.309913	0.999993	-0.0444781	0.860429	0.999914	-0.18813	0.467453	0.999661	0.229944	0.371837	0.99988	0.168892	0.565942	0.999966
ENSMUSG00000001999	Blvra	109778	biliverdin reductase A	0.222417	0.250418	0.999757	0.130834	0.570387	0.999949	0.133015	0.409418	0.999875	-0.241552	0.131789	0.999793	-0.111471	0.501796	0.999944	-0.139497	0.434611	0.999919	0.0189473	0.907176	0.999966	-0.175434	0.449103	0.999962	-0.133674	0.40006	0.999907	-0.0779882	0.693644	0.999995	0.0481525	0.757205	0.999993	-0.0367207	0.810095	0.999914	0.0978814	0.627254	0.999661	0.0875152	0.69766	0.99988	-0.0307466	0.875115	0.999966	-0.26349
ENSMUSG00000002010	Idh3g	15929	isocitrate dehydrogenase 3 (NAD+), gamma	0.0202991	0.900955	0.999757	-0.117949	0.547961	0.999949	0.00713197	0.959038	0.999875	0.0261484	0.85747	0.999793	-0.203033	0.16315	0.999944	0.0946884	0.575125	0.999919	-0.0437421	0.773317	0.999966	-0.075566	0.725595	0.999962	-0.00348044	0.979021	0.999907	-0.0954196	0.596458	0.999995	-0.0306769	0.825796	0.999993	0.00806786	0.949511	0.999914	0.0374895	0.838172	0.999661	-0.07338	0.699479	0.99988	-0.0225429	0.895296	0.999966	0.251679
ENSMUSG00000002012	Pnck	93843	pregnancy upregulated non-ubiquitously expressed CaM kinase	-0.0537404	0.841053	0.999757	-0.300837	0.257383	0.999949	-0.00705601	0.960893	0.999875	0.124965	0.551794	0.999793	-0.148682	0.468687	0.999944	0.0896786	0.722488	0.999919	-0.26827	0.230271	0.999966				0.0670821	0.776119	0.999907										-0.157648	0.520139	0.999661
ENSMUSG00000002014	Ssr4	20832	signal sequence receptor, delta	-0.00563333	0.972427	0.999757	-0.0284785	0.894545	0.999949	0.0633749	0.661606	0.999875	-0.00552519	0.96737	0.999793	-0.0680903	0.624144	0.999944	0.0518511	0.684311	0.999919	-0.15271	0.264392	0.999966	0.0464292	0.808954	0.999962	-0.065991	0.627566	0.999907	0.0818227	0.645467	0.999995	-0.0105312	0.935785	0.999993	-0.0144151	0.892807	0.999914	-0.0724521	0.669441	0.999661	0.0697154	0.696958	0.99988	0.129753	0.442392	0.999966	-0.0313653
ENSMUSG00000002015	Bcap31	27061	B cell receptor associated protein 31	0.0635313	0.682591	0.999757	0.151624	0.457806	0.999949	0.02999	0.819775	0.999875	-0.0920728	0.467757	0.999793	-0.143596	0.269131	0.999944	-0.0664082	0.614431	0.999919	-0.0511029	0.728076	0.999966	0.0748174	0.686253	0.999962	-0.008456	0.94961	0.999907	-0.100756	0.567028	0.999995	-0.082839	0.498225	0.999993	0.0266217	0.822712	0.999914	0.0448014	0.788514	0.999661	-0.0129888	0.940698	0.99988	-0.217758	0.201621	0.999966	-0.338694
ENSMUSG00000002017	Fam98a	72722	family with sequence similarity 98, member A	-0.340747	0.267942	0.999757	-0.0314291	0.960263	0.999949	0.0781101	0.647336	0.999875	-0.00908147	0.955909	0.999793	-0.130335	0.429434	0.999944	-0.161437	0.392311	0.999919	-0.272076	0.191937	0.999966	-0.0394864	0.905465	0.999962	-0.185382	0.323944	0.999907	-0.0292845	0.89447	0.999995	0.0370656	0.822479	0.999993	-0.264457	0.179727	0.999914	-0.0397949	0.86468	0.999661	0.091831	0.691797	0.99988	-0.0115743	0.950655	0.999966	-0.0719575
ENSMUSG00000002028	Kmt2a	214162	lysine (K)-specific methyltransferase 2A	0.0733229	0.714084	0.999757	-0.147208	0.46999	0.999949	-0.0159641	0.926344	0.999875	-0.0467507	0.795706	0.999793	0.0696252	0.716215	0.999944	-0.133812	0.481298	0.999919	-0.178169	0.355031	0.999966	-0.109392	0.61751	0.999962	0.178312	0.270163	0.999907	-0.113649	0.593299	0.999995	-0.122335	0.6636	0.999993	0.0321175	0.883191	0.999914	0.0451279	0.829908	0.999661	0.0528392	0.777587	0.99988	0.057304	0.825969	0.999966	0.190506
ENSMUSG00000002031	Ift46	76568	intraflagellar transport 46	-0.366342	0.0935841	0.999757	-0.0110546	0.906902	0.999949	-0.144232	0.529107	0.999875	0.161849	0.390113	0.999793	0.0154516	0.97965	0.999944	-0.491716	0.0250525	0.999919	-0.104874	0.684438	0.999966	-0.184958	0.463468	0.999962	0.0271226	0.926891	0.999907	-0.306681	0.203244	0.999995	-0.428699	0.0368848	0.999993	-0.174106	0.375984	0.999914	0.263038	0.283001	0.999661	-0.129212	0.590871	0.99988	0.215567	0.421889	0.999966	-0.300544
ENSMUSG00000002033	Cd3g	12502	CD3 antigen, gamma polypeptide																																														0.387487
ENSMUSG00000002043	Trappc6a	67091	trafficking protein particle complex 6A	0.260787	0.104382	0.999757	-0.0562112	0.802397	0.999949	0.134268	0.285642	0.999875	0.16636	0.219352	0.999793	0.0527673	0.689099	0.999944	0.0811343	0.57477	0.999919	0.20391	0.163403	0.999966	-0.183675	0.371724	0.999962	0.0073481	0.953475	0.999907	0.179091	0.283387	0.999995	0.0201372	0.872805	0.999993	-0.0590829	0.621792	0.999914	-0.0541186	0.753853	0.999661	0.072541	0.710327	0.99988	0.0749817	0.674747	0.999966	0.131308
ENSMUSG00000002052	Supt6	20926	SPT6, histone chaperone and transcription elongation factor	-0.0544419	0.780416	0.999757	0.00520842	0.992187	0.999949	0.0785297	0.676692	0.999875	0.0322458	0.880332	0.999793	0.00558925	0.974878	0.999944	0.293522	0.13243	0.999919	0.176781	0.335732	0.999966	0.100121	0.630783	0.999962	0.0236619	0.913347	0.999907	0.0771307	0.697472	0.999995	0.0972298	0.67126	0.999993	0.162129	0.383654	0.999914	0.035606	0.87386	0.999661	0.237845	0.357204	0.99988	0.0451806	0.845306	0.999966	-0.202819
ENSMUSG00000002055	Spag5	54141	sperm associated antigen 5																0.0229937	0.888948	0.999919	-0.0835826	0.684494	0.999966	-0.00414332	0.939674	0.999962	-0.0306939	0.882069	0.999907	0.103515	0.617222	0.999995	-0.0497119	0.795304	0.999993	-0.0758922	0.688738	0.999914	0.0727211	0.724536	0.999661				0.276353	0.216852	0.999966
ENSMUSG00000002058	Unc119	22248	unc-119 lipid binding chaperone	0.214883	0.215699	0.999757	-0.0486083	0.812026	0.999949	0.045015	0.787721	0.999875	-0.147116	0.354658	0.999793	-0.0509564	0.765431	0.999944	0.097723	0.525682	0.999919	-0.225492	0.18182	0.999966	0.0945161	0.630397	0.999962	-0.202229	0.163332	0.999907	-0.0414484	0.864846	0.999995	-0.375399	0.0218222	0.999993	-0.172817	0.273001	0.999914	-0.0237282	0.899865	0.999661	-0.0257589	0.899323	0.99988	-0.177344	0.366793	0.999966	-0.280144
ENSMUSG00000002059	Rab34	19376	RAB34, member RAS oncogene family																			0.0685065	0.803721	0.999966										-0.0938375	0.696143	0.999993	0.338723	0.176188	0.999914
ENSMUSG00000002064	Sdf2	20316	stromal cell derived factor 2	-0.173765	0.381295	0.999757	-0.146406	0.489695	0.999949	-0.0295177	0.832096	0.999875	0.0158832	0.919641	0.999793	0.00287001	0.985496	0.999944	0.13323	0.378716	0.999919	-0.130421	0.433052	0.999966	0.117941	0.579417	0.999962	0.05567	0.744912	0.999907	0.109542	0.54933	0.999995	0.0627049	0.670657	0.999993	0.156259	0.237638	0.999914	0.0927127	0.630696	0.999661	-0.184599	0.434658	0.99988	0.0886269	0.662498	0.999966	0.0842394
ENSMUSG00000002068	Ccne1	12447	cyclin E1										0.0884698	0.760935	0.999793	-0.0270475	0.920527	0.999944	0.0402389	0.828977	0.999919	-0.416622	0.0592375	0.999966				-0.310559	0.1641	0.999907				-0.404693	0.0416531	0.999993	-0.163453	0.441847	0.999914				-0.317548	0.27812	0.99988	-0.0212804	0.927201	0.999966
ENSMUSG00000002083	Bbc3	170770	BCL2 binding component 3	-0.0564322	0.782698	0.999757	-0.396897	0.0748475	0.999949	0.197779	0.327469	0.999875	0.0296097	0.887023	0.999793	0.226939	0.302107	0.999944	0.317446	0.203033	0.999919	0.184512	0.449989	0.999966	0.219713	0.412701	0.999962	0.48371	0.107184	0.999907	0.428593	0.106675	0.999995	0.133639	0.578327	0.999993	0.163387	0.589767	0.999914	-0.268211	0.276927	0.999661	-0.0555556	0.83718	0.99988	0.516207	0.0714568	0.999966	-0.232802
ENSMUSG00000002102	Psmc3	19182	proteasome (prosome, macropain) 26S subunit, ATPase 3	0.0626403	0.698745	0.999757	0.00826977	0.973132	0.999949	0.0420324	0.753699	0.999875	-0.119573	0.344147	0.999793	-0.067421	0.610401	0.999944	0.0311243	0.827196	0.999919	-0.184277	0.177962	0.999966	-0.117107	0.530457	0.999962	0.016018	0.900699	0.999907	0.0474197	0.776272	0.999995	-0.0199847	0.873691	0.999993	0.0372053	0.765653	0.999914	0.113002	0.502151	0.999661	-0.195119	0.289302	0.99988	-0.0378775	0.823218	0.999966	-0.110348
ENSMUSG00000002103	Acp2	11432	acid phosphatase 2, lysosomal	0.256443	0.366675	0.999757	-0.0810988	0.696879	0.999949	-0.0281953	0.87375	0.999875	-0.206617	0.358145	0.999793	0.107877	0.573248	0.999944	-0.139386	0.56075	0.999919	0.0830978	0.724548	0.999966	-0.242038	0.344022	0.999962	0.00597075	0.998681	0.999907	-0.0961267	0.695574	0.999995	-0.0085111	0.98588	0.999993	-0.149256	0.45003	0.999914	-0.118217	0.603331	0.999661	0.235109	0.333277	0.99988	-0.356946	0.20408	0.999966	0.0352066
ENSMUSG00000002104	Rapsn	19400	receptor-associated protein of the synapse	-0.134331	0.547698	0.999757				0.0880358	0.662625	0.999875	0.181386	0.365076	0.999793	0.162294	0.503281	0.999944	0.342439	0.0684097	0.999919	0.359794	0.19722	0.999966				-0.129952	0.629096	0.999907	0.186977	0.448161	0.999995	-0.341084	0.158827	0.999993	-0.121646	0.522768	0.999914	-0.601595	0.0620533	0.999661	-0.315519	0.370526	0.99988				1.03642
ENSMUSG00000002105	Slc39a13	68427	solute carrier family 39 (metal ion transporter), member 13	0.0451735	0.858643	0.999757	0.213891	0.395644	0.999949	-0.0822967	0.700146	0.999875	0.283398	0.188	0.999793	0.073414	0.6962	0.999944	0.058807	0.767009	0.999919	-0.0243021	0.9523	0.999966	0.211489	0.474324	0.999962	-0.000518866	0.964271	0.999907	-0.0150859	0.953415	0.999995	-0.0571698	0.792717	0.999993	0.165725	0.438911	0.999914	-0.207132	0.4699	0.999661	0.506032	0.0396645	0.99988	-0.0567771	0.823122	0.999966
ENSMUSG00000002107	Celf2	14007	CUGBP, Elav-like family member 2	-0.133022	0.391966	0.999757	-0.153837	0.411709	0.999949	-0.00638448	0.962779	0.999875	0.0519079	0.659907	0.999793	0.0270257	0.830533	0.999944	-0.174923	0.215221	0.999919	-0.101387	0.469854	0.999966	0.133282	0.450568	0.999962	0.0262178	0.839851	0.999907	-0.0440164	0.786366	0.999995	-0.0413909	0.749783	0.999993	0.118727	0.327529	0.999914	-0.0408043	0.796422	0.999661	0.000384395	0.996191	0.99988	0.018183	0.949475	0.999966	0.0545066
ENSMUSG00000002109	Ddb2	107986	damage specific DNA binding protein 2				0.159234	0.509944	0.999949	-0.280243	0.180125	0.999875	-0.0665108	0.729912	0.999793	-0.181179	0.41682	0.999944	-0.0946378	0.642333	0.999919	0.163666	0.433604	0.999966				-0.263509	0.235323	0.999907	-0.0521453	0.838838	0.999995	0.128753	0.575314	0.999993	0.20767	0.391235	0.999914	0.136462	0.599058	0.999661	0.285375	0.341322	0.99988	0.229734	0.411823	0.999966	0.284365
ENSMUSG00000002111	Spi1	20375	spleen focus forming virus (SFFV) proviral integration oncogene	-0.0275012	0.874288	0.999757	0.0600559	0.746343	0.999949	0.0440781	0.735828	0.999875	0.0744882	0.585351	0.999793	-0.0746288	0.58333	0.999944	0.0994516	0.490331	0.999919	-0.0705157	0.654903	0.999966	0.241437	0.181762	0.999962	0.248062	0.143776	0.999907	0.106576	0.526356	0.999995	0.0430346	0.784329	0.999993	-0.0120116	0.929683	0.999914	-0.0503055	0.793846	0.999661	0.183088	0.498615	0.99988	0.0595316	0.837846	0.999966	-0.738752
ENSMUSG00000002129	Sf3a1	67465	splicing factor 3a, subunit 1	0.0676508	0.754281	0.999757	0.249482	0.238488	0.999949	0.0139923	0.922398	0.999875	-0.0780116	0.589063	0.999793	-0.0387191	0.827387	0.999944	0.132749	0.423711	0.999919	-0.0442666	0.789268	0.999966	-0.17113	0.430011	0.999962	-0.140738	0.373168	0.999907	0.243597	0.220001	0.999995	-0.0562043	0.729526	0.999993	-0.216296	0.200837	0.999914	0.303038	0.128666	0.999661	-0.0226753	0.898309	0.99988	0.0263712	0.893935	0.999966	0.747551
ENSMUSG00000002147	Stat6	20852	signal transducer and activator of transcription 6	-0.298021	0.284824	0.999757	-0.0808217	0.783497	0.999949	0.190019	0.228725	0.999875	-0.226297	0.202601	0.999793	0.0052752	0.974771	0.999944	-0.363041	0.0647084	0.999919	0.112217	0.658973	0.999966	-0.0930928	0.70312	0.999962	-0.15828	0.464409	0.999907	-0.034152	0.883785	0.999995	0.0618919	0.757012	0.999993	-0.0914925	0.640261	0.999914	-0.0738671	0.78753	0.999661	0.41813	0.0912947	0.99988	0.0537257	0.83935	0.999966	0.15634
ENSMUSG00000002204	Napsa	16541	napsin A aspartic peptidase	0.198238	0.253051	0.999757	-0.0653258	0.744838	0.999949	0.0239277	0.857742	0.999875	0.0300849	0.811831	0.999793	-0.0429606	0.74547	0.999944	-0.0501914	0.738188	0.999919	0.0787583	0.600852	0.999966	-0.14914	0.424035	0.999962	0.226538	0.166342	0.999907	0.125011	0.468006	0.999995	-0.034312	0.841026	0.999993	0.0622954	0.594289	0.999914	-0.320507	0.109294	0.999661	0.2914	0.32536	0.99988	0.238349	0.488583	0.999966	-0.0277184
ENSMUSG00000002205	Vrk3	101568	vaccinia related kinase 3	0.156557	0.414531	0.999757	-0.234901	0.240889	0.999949	0.0594154	0.684871	0.999875	0.00212824	0.994828	0.999793	0.0943273	0.513979	0.999944	0.0951895	0.578402	0.999919	0.148901	0.398524	0.999966	-0.251546	0.2341	0.999962	0.187553	0.200797	0.999907	0.218842	0.221085	0.999995	-0.159318	0.379753	0.999993	-0.0781583	0.618363	0.999914	0.0254345	0.883864	0.999661	0.0028419	0.986722	0.99988	-0.120433	0.55845	0.999966	-0.156009
ENSMUSG00000002210	Smg9	71997	smg-9 homolog, nonsense mediated mRNA decay factor (C. elegans)	-0.0514335	0.788341	0.999757	0.170191	0.455395	0.999949	0.116981	0.461478	0.999875	0.126243	0.530241	0.999793	0.000958258	0.998728	0.999944	-0.116262	0.548285	0.999919	-0.0488821	0.818272	0.999966	0.0879871	0.726478	0.999962	0.119158	0.496866	0.999907	0.0103522	0.955623	0.999995	0.101095	0.600217	0.999993	0.115664	0.572862	0.999914	0.128391	0.589778	0.999661	0.0157594	0.941301	0.99988	0.00213699	0.998317	0.999966	0.169879
ENSMUSG00000002221	Paxip1	55982	PAX interacting (with transcription-activation domain) protein 1	-0.0353142	0.892654	0.999757	-0.0420769	0.969219	0.999949	-0.0338138	0.848364	0.999875	-0.0617397	0.752602	0.999793	0.0249387	0.900892	0.999944	0.00547098	0.999684	0.999919	-0.242965	0.208578	0.999966	-0.197379	0.484049	0.999962	0.132722	0.462132	0.999907	0.184092	0.442537	0.999995	-0.0389565	0.863677	0.999993	-0.118928	0.516536	0.999914	-0.268028	0.319409	0.999661	0.454058	0.0754985	0.99988	-0.0448662	0.841802	0.999966	0.179576
ENSMUSG00000002222	Rmnd5a	68477	required for meiotic nuclear division 5 homolog A	-0.0137236	0.948691	0.999757	-0.162198	0.471657	0.999949	-0.00766655	0.960821	0.999875	0.0666946	0.711179	0.999793	-0.265314	0.116255	0.999944	-0.0694634	0.735192	0.999919	0.141142	0.469141	0.999966	-0.243085	0.263406	0.999962	0.0606384	0.744736	0.999907	-0.146501	0.499098	0.999995	-0.154971	0.382439	0.999993	0.296105	0.114422	0.999914	0.273442	0.239207	0.999661	-0.277874	0.245209	0.99988	0.0801304	0.746399	0.999966	-0.0615203
ENSMUSG00000002227	Mov10	17454	Mov10 RISC complex RNA helicase	-0.334288	0.221566	0.999757	0.14876	0.66182	0.999949	-0.12887	0.547826	0.999875	-0.0595721	0.741786	0.999793	-0.159708	0.411515	0.999944	0.0694481	0.778246	0.999919	0.369792	0.0845868	0.999966	0.114199	0.643811	0.999962	0.177892	0.409447	0.999907	-0.335306	0.171082	0.999995	0.00263823	0.975039	0.999993	-0.0427929	0.854932	0.999914	-0.479224	0.0711603	0.999661	0.409596	0.190772	0.99988	-0.0903504	0.788603	0.999966	0.0199618
ENSMUSG00000002233	Rhoc	11853	ras homolog family member C				-0.560774	0.0636722	0.999949
ENSMUSG00000002250	Ppard	19015	peroxisome proliferator activator receptor delta				-0.0613427	0.917986	0.999949	-0.402319	0.0862446	0.999875	-0.263862	0.254295	0.999793				-0.0437848	0.829481	0.999919				-0.342905	0.218235	0.999962	0.0273977	0.917651	0.999907	-0.132515	0.609417	0.999995	-0.355932	0.123381	0.999993	-0.193126	0.377281	0.999914	-0.302841	0.224344	0.999661				0.22883	0.470601	0.999966	0.378761
ENSMUSG00000002257	Def6	23853	differentially expressed in FDCP 6	0.032019	0.855248	0.999757	-0.0320639	0.857473	0.999949	0.0690701	0.613874	0.999875	-0.10377	0.401568	0.999793	-0.0231923	0.862338	0.999944	-0.0377045	0.798121	0.999919	-0.122021	0.431198	0.999966	0.0287272	0.871269	0.999962	0.113136	0.427168	0.999907	0.0810943	0.634925	0.999995	-0.0147716	0.927443	0.999993	-0.0778664	0.573878	0.999914	-0.0291984	0.873044	0.999661	0.0828272	0.717665	0.99988	0.0285852	0.883922	0.999966	0.146681
ENSMUSG00000002274	Metrn	70083	meteorin, glial cell differentiation regulator	0.219808	0.296672	0.999757	0.15605	0.51628	0.999949	-0.252998	0.100945	0.999875	-0.0415118	0.762445	0.999793	-0.123651	0.417505	0.999944	-0.0606674	0.686275	0.999919	0.00737869	0.971521	0.999966	-0.0916687	0.688657	0.999962	0.17137	0.241829	0.999907	-0.0499745	0.786704	0.999995	0.0346559	0.817389	0.999993	-0.0637979	0.631528	0.999914	-0.317652	0.142848	0.999661	-0.317446	0.1524	0.99988	0.276188	0.204745	0.999966	0.407362
ENSMUSG00000002279	Lmf1	76483	lipase maturation factor 1	0.275429	0.327256	0.999757	-0.344005	0.160943	0.999949	-0.0929693	0.633646	0.999875	-0.104305	0.567993	0.999793	-0.28244	0.157821	0.999944	-0.154508	0.441989	0.999919	-0.086001	0.728958	0.999966	-0.236641	0.33041	0.999962	0.0783081	0.686377	0.999907	-0.349468	0.193584	0.999995	0.0354069	0.843629	0.999993	0.101433	0.571721	0.999914	0.286808	0.243017	0.999661	-0.0123996	0.992957	0.99988	0.0540677	0.82862	0.999966	0.0445746
ENSMUSG00000002280	Ciao3	67563	cytosolic iron-sulfur assembly component 3	0.0850798	0.678916	0.999757	-0.252916	0.261089	0.999949	-0.0146349	0.94255	0.999875	0.0840957	0.700811	0.999793	-0.0114551	0.936647	0.999944	-0.0334069	0.870414	0.999919	0.109311	0.595195	0.999966	-0.36145	0.158321	0.999962	-0.236941	0.254386	0.999907	0.210935	0.35049	0.999995	-0.338928	0.0461767	0.999993	-0.236721	0.25717	0.999914	0.0407976	0.891527	0.999661	-0.268466	0.334404	0.99988	0.0818538	0.735659	0.999966	-0.443103
ENSMUSG00000002289	Angptl4	57875	angiopoietin-like 4	0.413217	0.0911916	0.999757				0.316143	0.13471	0.999875	0.0116414	0.947234	0.999793	-0.00734132	0.995481	0.999944	0.421204	0.0294664	0.999919	-0.174889	0.454082	0.999966				-0.427653	0.106894	0.999907	0.432115	0.124957	0.999995	-0.097382	0.590229	0.999993	-0.165987	0.384553	0.999914	-0.00509095	0.983384	0.999661	-0.388398	0.163423	0.99988	-0.0912263	0.769264	0.999966	0.193899
ENSMUSG00000002297	Dbf4	27214	DBF4 zinc finger	0.22577	0.301838	0.999757	-0.00893137	0.911287	0.999949	-0.226914	0.197788	0.999875	0.0285041	0.886578	0.999793	-0.0728092	0.68289	0.999944	0.106662	0.584368	0.999919	0.0949101	0.642272	0.999966	0.0459029	0.832269	0.999962	0.0126238	0.929103	0.999907	-0.207678	0.211554	0.999995	0.0159421	0.934645	0.999993	-0.00543159	0.96268	0.999914	-0.0191644	0.910818	0.999661	0.109978	0.723036	0.99988	0.0445693	0.803677	0.999966	0.244975
ENSMUSG00000002307	Daxx	13163	Fas death domain-associated protein	-0.0411492	0.840198	0.999757	-0.126567	0.565296	0.999949	-0.11848	0.48736	0.999875	0.160633	0.383277	0.999793	0.162399	0.327056	0.999944	-0.0553046	0.76777	0.999919	0.00885815	0.946959	0.999966	-0.0299613	0.899515	0.999962	-0.0761043	0.702537	0.999907	-0.19269	0.378486	0.999995	-0.0405133	0.804152	0.999993	-0.0595621	0.726119	0.999914	-0.414991	0.099227	0.999661	0.159814	0.574438	0.99988	0.0769148	0.745683	0.999966	-0.134805
ENSMUSG00000002308	Cd320	54219	CD320 antigen	-0.00392311	0.977311	0.999757	-0.0179141	0.916847	0.999949	0.00454744	0.974331	0.999875	0.110559	0.445098	0.999793	0.0525461	0.725518	0.999944	0.139377	0.430207	0.999919	0.0952332	0.623063	0.999966	-0.0838334	0.73829	0.999962	-0.291241	0.1347	0.999907	-0.0697566	0.751132	0.999995	-0.136895	0.381344	0.999993	0.0577622	0.701618	0.999914	-0.103088	0.637051	0.999661	-0.0362254	0.93653	0.99988	-0.26569	0.266605	0.999966	0.325518
ENSMUSG00000002319	Ipo4	75751	importin 4	0.359751	0.0968571	0.999757	0.177456	0.500036	0.999949	-0.160023	0.359693	0.999875	0.146031	0.450089	0.999793	0.280325	0.120956	0.999944	-0.292793	0.190381	0.999919	0.00834434	0.988122	0.999966	-0.0739562	0.782164	0.999962	-0.0706345	0.78587	0.999907	-0.16994	0.506228	0.999995	0.216134	0.317163	0.999993	-0.0586272	0.762805	0.999914	0.272927	0.272284	0.999661	0.027281	0.893012	0.99988	-0.0963733	0.74857	0.999966	0.345423
ENSMUSG00000002320	Tm9sf1	74140	transmembrane 9 superfamily member 1							-0.0534654	0.884911	0.999875	0.246281	0.316936	0.999793	-0.0170193	0.943771	0.999944	0.00645143	0.973224	0.999919	-0.0123237	0.974402	0.999966	0.265362	0.306467	0.999962	-0.318951	0.178049	0.999907	-0.167006	0.501934	0.999995	0.110468	0.589181	0.999993	0.129338	0.54838	0.999914	-0.525028	0.0581483	0.999661	0.118637	0.599365	0.99988	0.0230957	0.935002	0.999966	-0.067023
ENSMUSG00000002324	Rec8	56739	REC8 meiotic recombination protein	-0.0477472	0.82432	0.999757	-0.380687	0.119017	0.999949	-0.115329	0.493492	0.999875	-0.0341547	0.859134	0.999793	-0.178493	0.410265	0.999944	0.185837	0.40924	0.999919	0.279536	0.201598	0.999966	-0.135491	0.620977	0.999962				0.185814	0.509782	0.999995	-0.0321728	0.973178	0.999993				-0.159774	0.531849	0.999661	0.454262	0.0651921	0.99988	0.439663	0.0964119	0.999966	-0.0647154
ENSMUSG00000002325	Irf9	16391	interferon regulatory factor 9	-0.0839633	0.644763	0.999757	-0.286686	0.14801	0.999949	0.0546059	0.731814	0.999875	0.0373302	0.814846	0.999793	0.0100844	0.955512	0.999944	-0.000842117	0.972537	0.999919	-0.0406742	0.880911	0.999966	-0.179009	0.396164	0.999962	0.0416894	0.82897	0.999907	-0.155124	0.460286	0.999995	-0.123113	0.53766	0.999993	0.116589	0.54643	0.999914	0.0496125	0.848415	0.999661	-0.0770828	0.728714	0.99988	0.0452947	0.84416	0.999966	-0.213216
ENSMUSG00000002326	Gmpr2	105446	guanosine monophosphate reductase 2	0.0517192	0.778715	0.999757	-0.0570833	0.774697	0.999949	0.0502703	0.739262	0.999875	0.0365998	0.819535	0.999793	0.200443	0.207186	0.999944	0.241396	0.191584	0.999919	0.0399144	0.824631	0.999966	-0.120612	0.56994	0.999962	-0.138296	0.410149	0.999907	0.127709	0.49101	0.999995	-0.132023	0.433656	0.999993	0.0771687	0.606317	0.999914	-0.0269866	0.882368	0.999661	-0.093153	0.715232	0.99988	0.126534	0.56878	0.999966	0.353564
ENSMUSG00000002329	Mdp1	67881	magnesium-dependent phosphatase 1	-0.224639	0.245341	0.999757	-0.120017	0.563062	0.999949	0.0258629	0.860558	0.999875	-0.00877424	0.949959	0.999793	-0.165904	0.297967	0.999944	-0.0515531	0.755151	0.999919	-0.17065	0.32176	0.999966	-0.296253	0.164456	0.999962	0.0471007	0.78316	0.999907	0.0277537	0.878871	0.999995	0.0698789	0.643487	0.999993	0.0879986	0.547943	0.999914	0.0492933	0.803794	0.999661	-0.0239241	0.917119	0.99988	0.163084	0.405556	0.999966	0.0996074
ENSMUSG00000002332	Dhrs1	52585	dehydrogenase/reductase (SDR family) member 1	0.0368469	0.830821	0.999757	-0.299553	0.164423	0.999949	-0.000140215	0.993778	0.999875	0.102508	0.548123	0.999793	0.164498	0.357817	0.999944	-0.0915245	0.644285	0.999919	-0.0362309	0.843392	0.999966	-0.0998116	0.644541	0.999962	-0.0295284	0.874681	0.999907	-0.0187033	0.930707	0.999995	0.0242998	0.890926	0.999993	-0.146829	0.395587	0.999914	-0.185967	0.369069	0.999661	0.0295129	0.899232	0.99988	0.290966	0.220474	0.999966	-0.0411632
ENSMUSG00000002342	Tmem161a	234371	transmembrane protein 161A	0.0154608	0.924395	0.999757	-0.070224	0.797746	0.999949	0.0651609	0.756569	0.999875	0.154082	0.423519	0.999793	-0.164264	0.417795	0.999944	-0.125541	0.544043	0.999919	0.12296	0.569057	0.999966	-0.339042	0.200528	0.999962	-0.176933	0.352403	0.999907	-0.0437373	0.864917	0.999995	-0.220777	0.208344	0.999993	-0.09383	0.629376	0.999914	0.274716	0.339989	0.999661	-0.048479	0.824529	0.99988	-0.106402	0.660578	0.999966	0.00235782
ENSMUSG00000002343	Armc6	76813	armadillo repeat containing 6							0.0670133	0.749441	0.999875	-0.0146445	0.963216	0.999793	-0.0455852	0.850625	0.999944	0.312928	0.205342	0.999919	0.206166	0.361468	0.999966	0.132784	0.599788	0.999962	0.090011	0.715712	0.999907	0.0166841	0.981591	0.999995	-0.156463	0.505784	0.999993	-0.114062	0.614041	0.999914	0.301687	0.273164	0.999661	-0.503153	0.0469409	0.99988	-0.116354	0.684972	0.999966	-0.170697
ENSMUSG00000002345	Borcs8	72368	BLOC-1 related complex subunit 8	-0.0673962	0.710597	0.999757	0.0911615	0.65185	0.999949	0.070132	0.603844	0.999875	-0.133733	0.335292	0.999793	0.0250975	0.869537	0.999944	0.0115435	0.941076	0.999919	-0.0670005	0.744451	0.999966	-0.159736	0.45364	0.999962	-0.249287	0.142902	0.999907	-0.0947905	0.659445	0.999995	-0.15549	0.325775	0.999993	-0.0482755	0.733476	0.999914	0.0989953	0.626972	0.999661	0.232564	0.256272	0.99988	-0.176114	0.36367	0.999966	-0.250679
ENSMUSG00000002346	Slc25a42	73095	solute carrier family 25, member 42																																											-0.125304	0.676023	0.999966
ENSMUSG00000002365	Snx9	66616	sorting nexin 9	0.455829	0.0593161	0.999757	-0.110047	0.66439	0.999949	0.0754611	0.679658	0.999875	-0.0658013	0.696038	0.999793	-0.150614	0.416634	0.999944	0.120531	0.561519	0.999919	0.139313	0.50157	0.999966	-0.150918	0.519772	0.999962	-0.179386	0.310793	0.999907	-0.06343	0.788593	0.999995	-0.0646803	0.719134	0.999993	-0.157374	0.36255	0.999914	0.0679248	0.809235	0.999661	-0.145649	0.597125	0.99988	-0.019917	0.930162	0.999966	-0.628697
ENSMUSG00000002372	Ranbp3	71810	RAN binding protein 3	0.0404969	0.837526	0.999757	0.0411161	0.850047	0.999949	-0.0519443	0.745813	0.999875	-0.0852114	0.586395	0.999793	-0.0124344	0.936384	0.999944	0.0114808	0.949265	0.999919	0.0695502	0.704008	0.999966	0.0814072	0.704255	0.999962	0.0716768	0.663792	0.999907	-0.0306372	0.883512	0.999995	-0.0338429	0.846973	0.999993	0.14111	0.417538	0.999914	0.182955	0.405684	0.999661	-0.509351	0.0285693	0.99988	-0.174896	0.409359	0.999966	-0.224025
ENSMUSG00000002379	Ndufa11	69875	NADH:ubiquinone oxidoreductase subunit A11	0.0604363	0.698088	0.999757	0.0341186	0.844505	0.999949	-0.0291411	0.823735	0.999875	0.0196114	0.871126	0.999793	0.0256284	0.843032	0.999944	0.0671443	0.650128	0.999919	0.0392348	0.776355	0.999966	-0.180956	0.326504	0.999962	-0.00736324	0.954541	0.999907	0.0197071	0.902898	0.999995	0.0271674	0.838297	0.999993	0.0134774	0.903273	0.999914	0.122939	0.443426	0.999661	-0.0522739	0.772245	0.99988	-0.0397179	0.793011	0.999966	0.208815
ENSMUSG00000002393	Nr2f6	13864	nuclear receptor subfamily 2, group F, member 6	-0.0298587	0.88815	0.999757				-0.444062	0.0190913	0.999875	-0.109766	0.543176	0.999793	-0.210686	0.337408	0.999944	-0.263249	0.228555	0.999919	0.227724	0.371064	0.999966	-0.31399	0.22599	0.999962	-0.260724	0.28837	0.999907	-0.398347	0.121994	0.999995	-0.353444	0.111639	0.999993	-0.37722	0.120354	0.999914	-0.274178	0.263218	0.999661	-0.123279	0.613826	0.99988	-0.453467	0.0963925	0.999966	-0.352256
ENSMUSG00000002395	Use1	67023	unconventional SNARE in the ER 1 homolog (S. cerevisiae)	-0.0684904	0.686757	0.999757	-0.076877	0.671209	0.999949	0.00718473	0.953605	0.999875	-0.00915213	0.945698	0.999793	-0.0933075	0.463837	0.999944	0.0524267	0.720953	0.999919	0.014437	0.918434	0.999966	0.195726	0.288672	0.999962	-0.056726	0.686614	0.999907	0.197766	0.249978	0.999995	0.0305116	0.828219	0.999993	-0.0723961	0.541775	0.999914	-0.271039	0.149987	0.999661	0.0744797	0.732194	0.99988	0.156572	0.335828	0.999966	-0.0225875
ENSMUSG00000002396	Ocel1	77090	occludin/ELL domain containing 1	-0.258698	0.279631	0.999757	-0.0862396	0.720993	0.999949	0.251959	0.140059	0.999875	0.0529317	0.760189	0.999793	-0.00643542	0.986659	0.999944	-0.144651	0.450053	0.999919	-0.140354	0.4982	0.999966	-0.203077	0.411918	0.999962	-0.0426327	0.803547	0.999907	0.13994	0.500861	0.999995	-0.0572994	0.733379	0.999993	0.0173995	0.934489	0.999914	-0.265333	0.345191	0.999661	0.374109	0.161703	0.99988	0.216569	0.319844	0.999966	-0.480662
ENSMUSG00000002409	Dyrk1b	13549	dual-specificity tyrosine-(Y)-phosphorylation regulated kinase 1b	0.0476686	0.962699	0.999757	-0.195939	0.358487	0.999949	0.12988	0.634054	0.999875	-0.187508	0.380667	0.999793							-0.0212567	0.904393	0.999966	0.0763489	0.765438	0.999962	0.39714	0.0944632	0.999907	-0.169838	0.530816	0.999995	0.185373	0.390706	0.999993				-0.146419	0.536343	0.999661	-0.275991	0.271234	0.99988	0.133225	0.734205	0.999966	-0.0774967
ENSMUSG00000002413	Braf	109880	Braf transforming gene	0.252279	0.223326	0.999757	-0.325388	0.130857	0.999949	-0.0136473	0.946151	0.999875	-0.170282	0.423435	0.999793	0.213012	0.259618	0.999944	-0.441021	0.0345392	0.999919	0.234524	0.270665	0.999966	-0.093067	0.691142	0.999962	0.100931	0.57186	0.999907	-0.58135	0.0165792	0.999995	0.289348	0.168488	0.999993	0.00165956	0.989667	0.999914	-0.533804	0.0419602	0.999661	0.240377	0.453923	0.99988	-0.294542	0.24284	0.999966	0.460725
ENSMUSG00000002416	Ndufb2	68198	NADH:ubiquinone oxidoreductase subunit B2	-0.0415763	0.82654	0.999757	0.166288	0.397308	0.999949	0.00410548	0.976411	0.999875	-0.044624	0.758606	0.999793	-0.0191253	0.905801	0.999944	-0.120144	0.471201	0.999919	-0.0999832	0.516112	0.999966	-0.22657	0.281842	0.999962	-0.0891134	0.545652	0.999907	-0.0520239	0.764968	0.999995	0.0193986	0.90759	0.999993	0.0181575	0.89779	0.999914	0.0199137	0.913058	0.999661	-0.0733758	0.703585	0.99988	0.100187	0.574622	0.999966	0.0699871
ENSMUSG00000002428	Hltf	20585	helicase-like transcription factor	0.16703	0.369198	0.999757	-0.0269747	0.883606	0.999949	0.138772	0.414518	0.999875	-0.0206757	0.904315	0.999793	-0.0622359	0.764723	0.999944	-0.0101318	0.951257	0.999919	0.178642	0.423213	0.999966	-0.11862	0.607372	0.999962	0.193147	0.359362	0.999907	-0.0435054	0.824325	0.999995	0.179014	0.363089	0.999993	0.156621	0.453252	0.999914	0.287165	0.185116	0.999661	-0.248258	0.295887	0.99988	-0.0712408	0.759107	0.999966	0.161881
ENSMUSG00000002455	Prpf6	68879	pre-mRNA splicing factor 6	0.0480989	0.81922	0.999757	-0.10375	0.608099	0.999949	-0.053276	0.734537	0.999875	0.182927	0.235154	0.999793	0.112548	0.528192	0.999944	0.227187	0.245408	0.999919	0.296293	0.103096	0.999966	0.0660136	0.788886	0.999962	0.146246	0.43804	0.999907	0.0719951	0.739902	0.999995	0.135447	0.450826	0.999993	0.23053	0.172846	0.999914	0.0668503	0.790905	0.999661	0.0584915	0.799157	0.99988	0.0885102	0.715649	0.999966	0.257914
ENSMUSG00000002458	Rgs19	56470	regulator of G-protein signaling 19	0.00636981	0.980543	0.999757	-0.0668502	0.750275	0.999949	-0.195587	0.197425	0.999875	-0.2742	0.0483076	0.999793	0.0906682	0.602488	0.999944	0.0191959	0.905584	0.999919	-0.181937	0.247961	0.999966	-0.0966423	0.6315	0.999962	0.0524976	0.771726	0.999907	-0.0488842	0.788506	0.999995	0.0165803	0.926615	0.999993	-0.115043	0.399719	0.999914	0.0119858	0.963094	0.999661	-0.0972014	0.677441	0.99988	-0.280773	0.293461	0.999966	-0.314212
ENSMUSG00000002477	Snrpd1	20641	small nuclear ribonucleoprotein D1	0.0728294	0.631992	0.999757	0.0563237	0.741268	0.999949	-0.0284554	0.820726	0.999875	-0.0733645	0.543392	0.999793	-0.076421	0.549542	0.999944	0.00164916	0.989227	0.999919	-0.041651	0.749725	0.999966	-0.0583627	0.764305	0.999962	-0.0865652	0.502796	0.999907	0.0233712	0.887703	0.999995	-0.0807081	0.554369	0.999993	-0.0173562	0.872785	0.999914	0.0443661	0.777841	0.999661	-0.220542	0.245831	0.99988	-0.118948	0.44985	0.999966	0.244277
ENSMUSG00000002486	Tchp	77832	trichoplein, keratin filament binding	-0.278499	0.363396	0.999757	-0.271291	0.299733	0.999949	0.0655082	0.766061	0.999875	-0.209442	0.416414	0.999793	0.0939678	0.656135	0.999944	-0.0990196	0.687896	0.999919	-0.0922238	0.684107	0.999966	0.0339376	0.899551	0.999962	-0.0471702	0.854416	0.999907	-0.109415	0.685926	0.999995	0.0630628	0.773728	0.999993	-0.0312652	0.923513	0.999914	0.305596	0.244034	0.999661	-0.199003	0.464266	0.99988	0.0960209	0.700151	0.999966	-0.140959
ENSMUSG00000002489	Tiam1	21844	T cell lymphoma invasion and metastasis 1	0.0961362	0.75177	0.999757	0.109106	0.717606	0.999949	0.235909	0.28099	0.999875	-0.0265004	0.887082	0.999793	0.219262	0.282059	0.999944	-0.0223782	0.923768	0.999919	0.186129	0.416879	0.999966	-0.226965	0.359704	0.999962	0.14747	0.426537	0.999907	0.0974807	0.69043	0.999995	0.00908562	0.966611	0.999993	-0.160133	0.354591	0.999914	0.264919	0.281595	0.999661	-0.0654285	0.803014	0.99988	0.0185515	0.982906	0.999966	0.418413
ENSMUSG00000002496	Tsc2	22084	TSC complex subunit 2	0.117254	0.616417	0.999757	0.270637	0.269366	0.999949	0.112328	0.560713	0.999875	0.30332	0.162113	0.999793	0.15478	0.41322	0.999944	-0.364328	0.117627	0.999919	0.345341	0.129924	0.999966	-0.369175	0.159141	0.999962	-0.144918	0.487345	0.999907	-0.093819	0.697977	0.999995	0.161403	0.500275	0.999993	-0.257955	0.237731	0.999914	0.279508	0.340206	0.999661	-0.0932967	0.713504	0.99988	-0.17634	0.500354	0.999966	0.109683
ENSMUSG00000002504	Slc9a3r2	65962	solute carrier family 9 (sodium/hydrogen exchanger), member 3 regulator 2	0.102628	0.634806	0.999757	0.0650126	0.791447	0.999949	0.064328	0.785748	0.999875	0.0777254	0.714896	0.999793	-0.0330017	0.949341	0.999944	0.611986	0.00981434	0.999919	-0.0262229	0.890161	0.999966							0.36942	0.131573	0.999995	-0.255549	0.301043	0.999993	-0.0309857	0.930128	0.999914
ENSMUSG00000002524	Puf60	67959	poly-U binding splicing factor 60	0.0174879	0.914536	0.999757	0.14962	0.397098	0.999949	0.172265	0.181124	0.999875	0.00166709	0.988876	0.999793	0.0200925	0.877666	0.999944	-0.0764879	0.592999	0.999919	0.031376	0.828444	0.999966	0.0995896	0.63497	0.999962	-0.0158022	0.905021	0.999907	0.130438	0.436863	0.999995	-0.183204	0.176351	0.999993	-0.0306074	0.821985	0.999914	0.0287539	0.868061	0.999661	-0.101727	0.592543	0.99988	0.296528	0.0707833	0.999966	0.119585
ENSMUSG00000002546	Golga2	99412	golgi autoantigen, golgin subfamily a, 2	-0.0271858	0.904428	0.999757	0.286966	0.319783	0.999949	-0.117131	0.501081	0.999875	0.110647	0.592407	0.999793	0.00881638	0.954177	0.999944	-0.257224	0.236879	0.999919	-0.0585385	0.85913	0.999966	0.137144	0.612892	0.999962	0.180315	0.378755	0.999907	0.358883	0.153362	0.999995	-0.115798	0.561079	0.999993	0.0499389	0.82448	0.999914	-0.058157	0.806481	0.999661	0.438623	0.256363	0.99988	0.128463	0.628917	0.999966	-0.384884
ENSMUSG00000002550	Uck1	22245	uridine-cytidine kinase 1	-0.104356	0.658993	0.999757	-0.329371	0.232291	0.999949	-0.165779	0.369755	0.999875	-0.134978	0.472422	0.999793	0.00388983	0.989598	0.999944	-0.0207598	0.902929	0.999919	-0.0200043	0.915114	0.999966	0.112797	0.652445	0.999962	-0.15417	0.430985	0.999907	0.138018	0.563765	0.999995	0.0105647	0.950948	0.999993	-0.192469	0.317991	0.999914	-0.0974453	0.687836	0.999661	0.270254	0.39969	0.99988	0.0582327	0.803494	0.999966	0.207908
ENSMUSG00000002565	Scin	20259	scinderin																																								0.489889	0.0700456	0.99988	-0.0616599	0.81951	0.999966
ENSMUSG00000002580	Mien1	103742	migration and invasion enhancer 1	-0.216037	0.203007	0.999757	-0.127854	0.475183	0.999949	-0.0695793	0.586555	0.999875	-0.0114422	0.931309	0.999793	0.0332955	0.793635	0.999944	0.138778	0.350848	0.999919	-0.0387393	0.802472	0.999966	0.0278958	0.890705	0.999962	-0.0632129	0.635322	0.999907	-0.154716	0.400479	0.999995	-0.227512	0.126864	0.999993	-0.0787296	0.584475	0.999914	0.0685968	0.716052	0.999661	-0.0506171	0.792186	0.99988	-0.0264371	0.876798	0.999966	-0.170344
ENSMUSG00000002603	Tgfb1	21803	transforming growth factor, beta 1	-0.157418	0.298621	0.999757	-0.0188616	0.911358	0.999949	-0.100892	0.412405	0.999875	-0.0266341	0.82409	0.999793	-0.0830172	0.505753	0.999944	-0.027401	0.838685	0.999919	-0.0871613	0.51572	0.999966	-0.10604	0.554696	0.999962	-0.0933204	0.45238	0.999907	0.0715428	0.666127	0.999995	-0.0651889	0.57727	0.999993	-0.0978916	0.412588	0.999914	0.0164433	0.916323	0.999661	-0.0533976	0.761205	0.99988	-0.195702	0.204728	0.999966	-0.0647369
ENSMUSG00000002608	Ccdc97	52132	coiled-coil domain containing 97	0.167544	0.454353	0.999757	-0.0603017	0.843518	0.999949	0.0214006	0.918431	0.999875	-0.107021	0.592181	0.999793	-0.0838748	0.651506	0.999944	0.0344164	0.916753	0.999919	-0.335672	0.121751	0.999966	0.0708769	0.803294	0.999962	0.203502	0.325575	0.999907	0.126035	0.600738	0.999995	-0.186791	0.383134	0.999993	-0.0549389	0.782864	0.999914	-0.109015	0.666405	0.999661	-0.07037	0.798743	0.99988	0.0918061	0.721662	0.999966	-0.173869
ENSMUSG00000002617	Zfp40	22700	zinc finger protein 40	0.0517476	0.92094	0.999757	0.326783	0.161674	0.999949	0.209931	0.34517	0.999875	0.0966356	0.779868	0.999793	0.0624548	0.78444	0.999944	-0.350639	0.149421	0.999919	0.527723	0.0248447	0.999966	-0.134487	0.63876	0.999962	0.189652	0.376295	0.999907	0.258044	0.285507	0.999995	0.0656735	0.800418	0.999993	0.325703	0.14354	0.999914	-0.435398	0.0830242	0.999661	0.0755731	0.787105	0.99988	0.386901	0.175205	0.999966	0.141572
ENSMUSG00000002625	Akap8l	54194	A kinase (PRKA) anchor protein 8-like	0.0313192	0.895083	0.999757	-0.0268427	0.904981	0.999949	0.0147903	0.933924	0.999875	0.15177	0.395378	0.999793	0.0715408	0.744707	0.999944	-0.111136	0.603333	0.999919	0.0706254	0.759027	0.999966	-0.0253533	0.90708	0.999962	0.0463671	0.84002	0.999907	-0.0357329	0.88328	0.999995	0.305509	0.223439	0.999993	-0.00916517	0.977864	0.999914	0.00577971	0.980762	0.999661	0.111643	0.650153	0.99988	-0.14147	0.559283	0.999966	0.0261561
ENSMUSG00000002635	Pdcd2l	68079	programmed cell death 2-like	0.0639124	0.787631	0.999757	-0.114053	0.604632	0.999949	0.00502699	0.984429	0.999875	-0.010232	0.944851	0.999793	0.0690044	0.702864	0.999944	-0.304383	0.119022	0.999919	0.414917	0.0500268	0.999966	-0.35556	0.151032	0.999962	-0.00112472	0.991528	0.999907	0.124125	0.565392	0.999995	-0.104205	0.550951	0.999993	0.0152431	0.931384	0.999914	0.0679401	0.813659	0.999661	-0.440321	0.0760681	0.99988	0.0549197	0.784619	0.999966	-0.567219
ENSMUSG00000002658	Gtf2f1	98053	general transcription factor IIF, polypeptide 1	0.131352	0.507683	0.999757	-0.125085	0.573197	0.999949	-0.00970581	0.944237	0.999875	-0.103472	0.460374	0.999793	-0.200503	0.154446	0.999944	0.175647	0.264244	0.999919	-0.237769	0.129038	0.999966	-0.27133	0.157003	0.999962	-0.0451508	0.756596	0.999907	0.174686	0.331388	0.999995	0.0764033	0.57048	0.999993	0.033419	0.796899	0.999914	-0.100968	0.577633	0.999661	0.0837234	0.692255	0.99988	0.0325112	0.850275	0.999966	-0.209746
ENSMUSG00000002660	Clpp	53895	caseinolytic mitochondrial matrix peptidase proteolytic subunit	0.0300863	0.848975	0.999757	0.0176813	0.912978	0.999949	-0.000136429	0.999197	0.999875	-0.0740537	0.539549	0.999793	-0.0376056	0.792409	0.999944	0.0736266	0.61974	0.999919	0.0551248	0.707828	0.999966	0.299039	0.126115	0.999962	-0.0853652	0.555505	0.999907	-0.011289	0.947329	0.999995	-0.0468548	0.731134	0.999993	-0.094576	0.466259	0.999914	-0.0517532	0.792582	0.999661	0.0421496	0.846841	0.99988	0.0750941	0.652292	0.999966	-0.163132
ENSMUSG00000002661	Alkbh7	66400	alkB homolog 7	-0.00533152	0.969652	0.999757	-0.0202983	0.907795	0.999949	0.0340906	0.810826	0.999875	-0.173042	0.26843	0.999793	-0.0618304	0.692304	0.999944	-0.0223777	0.886396	0.999919	-0.222207	0.24847	0.999966	-0.0451384	0.847678	0.999962	0.0532589	0.77701	0.999907	-0.119106	0.556573	0.999995	0.107504	0.50873	0.999993	-0.0406496	0.808196	0.999914	-0.138311	0.563847	0.999661	-0.0646499	0.770324	0.99988	-0.0156657	0.936443	0.999966	-0.148779
ENSMUSG00000002668	Dennd1c	70785	DENN/MADD domain containing 1C	-0.18851	0.286627	0.999757	-0.264798	0.267869	0.999949	-0.0897401	0.591621	0.999875	0.179794	0.433111	0.999793	0.144596	0.551228	0.999944	0.0630011	0.765717	0.999919	-0.0251717	0.926163	0.999966	-0.255765	0.329059	0.999962	0.0763764	0.733687	0.999907	0.0564962	0.829269	0.999995	-0.31667	0.225393	0.999993	0.0426217	0.853669	0.999914	0.177632	0.495692	0.999661	0.266834	0.36673	0.99988	0.495572	0.0639186	0.999966	-0.00583663
ENSMUSG00000002679	Med6	69792	mediator complex subunit 6	-0.219763	0.324339	0.999757	-0.0402702	0.924153	0.999949	-0.00726289	0.959275	0.999875	-0.0254879	0.890041	0.999793	0.243393	0.208093	0.999944	-0.0174305	0.929987	0.999919	0.0516744	0.815116	0.999966	-0.0138808	0.931707	0.999962	-0.139085	0.443355	0.999907	-0.147688	0.530981	0.999995	-0.107348	0.557111	0.999993	-0.0322864	0.859139	0.999914	0.13278	0.579799	0.999661	-0.241815	0.458295	0.99988	0.395944	0.0715809	0.999966	0.363825
ENSMUSG00000002699	Lcp2	16822	lymphocyte cytosolic protein 2	0.159473	0.365898	0.999757	0.0625579	0.737188	0.999949	-0.0559509	0.695913	0.999875	0.00869785	0.955804	0.999793	0.0551466	0.731874	0.999944	0.403873	0.0557758	0.999919	0.100852	0.625105	0.999966	-0.143303	0.545003	0.999962	-0.134127	0.4393	0.999907	0.162661	0.434127	0.999995	0.222445	0.229463	0.999993	-0.199413	0.328672	0.999914	-0.0145539	0.938474	0.999661	0.164011	0.549921	0.99988	0.0275609	0.967642	0.999966	-0.433388
ENSMUSG00000002718	Cse1l	110750	chromosome segregation 1-like (S. cerevisiae)	-0.326356	0.173988	0.999757	-0.231884	0.40411	0.999949	-0.0279297	0.863489	0.999875	-0.00689539	0.961254	0.999793	0.0402236	0.80648	0.999944	0.00640651	0.963157	0.999919	-0.126268	0.470489	0.999966	0.108097	0.638056	0.999962	-0.13327	0.396243	0.999907	-0.197498	0.314419	0.999995	0.0533361	0.757424	0.999993	-0.0371404	0.828963	0.999914	0.0508156	0.805295	0.999661	0.31028	0.193185	0.99988	-0.0895531	0.703507	0.999966	-0.668073
ENSMUSG00000002728	Naa20	67877	N(alpha)-acetyltransferase 20, NatB catalytic subunit	0.0422285	0.826438	0.999757	-0.126316	0.64931	0.999949	0.0531941	0.703762	0.999875	0.00406139	0.978824	0.999793	-0.0427325	0.765875	0.999944	0.0700843	0.659516	0.999919	-0.0772	0.62458	0.999966	0.0311321	0.89497	0.999962	-0.0111617	0.947218	0.999907	-0.129662	0.494832	0.999995	0.0379764	0.785904	0.999993	-0.151479	0.308316	0.999914	0.0230673	0.906907	0.999661	-0.197071	0.450389	0.99988	0.0977077	0.62105	0.999966	0.211046
ENSMUSG00000002731	Prkra	23992	protein kinase, interferon inducible double stranded RNA dependent activator	-0.197003	0.310001	0.999757	-0.259673	0.250862	0.999949	-0.145909	0.310964	0.999875	-0.0122736	0.940825	0.999793	-0.194844	0.219531	0.999944	-0.023459	0.893667	0.999919	-0.172304	0.375915	0.999966	0.124476	0.596028	0.999962	0.0644594	0.709878	0.999907	0.0366852	0.853431	0.999995	0.0205603	0.900328	0.999993	0.0111168	0.938423	0.999914	0.177245	0.485526	0.999661	0.147027	0.505667	0.99988	0.19201	0.378931	0.999966	-0.180577
ENSMUSG00000002732	Fkbp7	14231	FK506 binding protein 7	-0.089906	0.672994	0.999757	-0.189069	0.398339	0.999949	0.00460931	0.995063	0.999875	-0.137898	0.507744	0.999793	-0.172231	0.465551	0.999944	-0.0122394	0.919746	0.999919	-0.0146293	0.95164	0.999966	-0.240183	0.36623	0.999962	-0.0100069	0.989674	0.999907	-0.531426	0.0451685	0.999995	-0.14293	0.594801	0.999993	0.237209	0.306743	0.999914	-0.234945	0.353226	0.999661	-0.293683	0.249586	0.99988	-0.172809	0.488973	0.999966	0.181687
ENSMUSG00000002733	Plekha3	83435	pleckstrin homology domain-containing, family A (phosphoinositide binding specific) member 3	0.288139	0.151115	0.999757	0.193921	0.378181	0.999949	-0.0492106	0.796079	0.999875	-0.0202998	0.907997	0.999793	0.169727	0.354965	0.999944	0.0898042	0.629337	0.999919	0.0236145	0.913824	0.999966	0.15493	0.526668	0.999962	0.129336	0.474149	0.999907	0.217967	0.346412	0.999995	0.0142061	0.934651	0.999993	0.0438654	0.801691	0.999914	0.000897806	0.9901	0.999661	0.298755	0.231813	0.99988	-0.0620721	0.816179	0.999966	0.418896
ENSMUSG00000002741	Ykt6	56418	YKT6 v-SNARE homolog (S. cerevisiae)	-0.209252	0.388126	0.999757	0.229445	0.339353	0.999949	0.257202	0.167284	0.999875	-0.0461548	0.805959	0.999793	-0.0681864	0.709937	0.999944	0.0895962	0.657118	0.999919	0.147904	0.477952	0.999966	-0.306294	0.227968	0.999962	-0.138584	0.486603	0.999907	0.0928191	0.697434	0.999995	-0.173566	0.354509	0.999993	-0.147875	0.454498	0.999914	0.121153	0.639514	0.999661	0.206921	0.386037	0.99988	-0.109	0.653392	0.999966	0.0112478
ENSMUSG00000002748	Baz1b	22385	bromodomain adjacent to zinc finger domain, 1B	0.0516753	0.791325	0.999757	-0.160099	0.466756	0.999949	-0.0272229	0.857095	0.999875	-0.0401787	0.819978	0.999793	-0.147976	0.365909	0.999944	-0.053138	0.721584	0.999919	-0.101439	0.551014	0.999966	-0.0190322	0.928849	0.999962	-0.036191	0.834544	0.999907	-0.0578737	0.749423	0.999995	0.136388	0.526215	0.999993	0.0250405	0.884186	0.999914	-0.0512513	0.824251	0.999661	-0.1205	0.565544	0.99988	-0.03517	0.869514	0.999966	0.0843884
ENSMUSG00000002763	Pex6	224824	peroxisomal biogenesis factor 6	-0.0893628	0.647191	0.999757	-0.0261541	0.940641	0.999949	0.0167752	0.927554	0.999875	-0.0309404	0.884557	0.999793	-0.0104011	0.956468	0.999944	-0.128027	0.49346	0.999919	-0.0187597	0.90868	0.999966	0.0547825	0.845806	0.999962	-0.151995	0.426696	0.999907	0.0193945	0.935799	0.999995	-0.0318793	0.854816	0.999993	0.138431	0.473426	0.999914	0.0574953	0.816019	0.999661	-0.111603	0.629859	0.99988	0.242468	0.266353	0.999966	-0.275006
ENSMUSG00000002767	Mrpl2	27398	mitochondrial ribosomal protein L2	0.156731	0.373125	0.999757	0.133707	0.503131	0.999949	-0.0385546	0.776979	0.999875	0.00283013	0.981656	0.999793	-0.0617954	0.654425	0.999944	0.0406916	0.775663	0.999919	-0.128418	0.404557	0.999966	0.0768622	0.720714	0.999962	-0.129243	0.363114	0.999907	-0.0536301	0.764619	0.999995	-0.00286185	0.981397	0.999993	0.0111949	0.928632	0.999914	-0.0571717	0.755917	0.999661	0.104269	0.617843	0.99988	-0.123179	0.453869	0.999966	0.0298744
ENSMUSG00000002768	Mea1	17256	male enhanced antigen 1	0.0585989	0.731547	0.999757	0.281829	0.144743	0.999949	-0.166241	0.230679	0.999875	-0.056237	0.663114	0.999793	0.00473365	0.971713	0.999944	-0.108207	0.530485	0.999919	-0.0971453	0.599712	0.999966	0.0459145	0.809728	0.999962	0.0515265	0.712841	0.999907	-0.215273	0.262968	0.999995	-0.142888	0.365517	0.999993	0.0349449	0.814655	0.999914	-0.14757	0.486907	0.999661	0.0482503	0.80828	0.99988	0.0399267	0.822815	0.999966	-0.027063
ENSMUSG00000002778	Kdelr1	68137	KDEL (Lys-Asp-Glu-Leu) endoplasmic reticulum protein retention receptor 1	0.0256374	0.883502	0.999757	-0.0916332	0.64634	0.999949	-0.0614407	0.638638	0.999875	0.00859213	0.948414	0.999793	-0.0260067	0.846026	0.999944	-0.0077342	0.954206	0.999919	0.102628	0.498393	0.999966	0.00694179	0.969864	0.999962	0.127001	0.344536	0.999907	-0.0710427	0.679356	0.999995	-0.0763576	0.572009	0.999993	0.0347013	0.778891	0.999914	0.0943811	0.565023	0.999661	-0.0884203	0.656839	0.99988	-0.0256878	0.88815	0.999966	0.185291
ENSMUSG00000002781	Tmem143	70209	transmembrane protein 143	-0.0997219	0.746782	0.999757	0.650156	0.00766794	0.999949	0.0337783	0.886152	0.999875	-0.00441355	0.990587	0.999793	0.0264702	0.921316	0.999944	-0.2343	0.326242	0.999919	-0.286984	0.269919	0.999966	-0.3783	0.124724	0.999962	-0.145798	0.498611	0.999907	-0.0587708	0.818673	0.999995	0.0816106	0.696137	0.999993	-0.109687	0.622436	0.999914	0.476924	0.0715404	0.999661	0.26665	0.277929	0.99988	-0.131568	0.703276	0.999966	0.226986
ENSMUSG00000002797	Ggct	110175	gamma-glutamyl cyclotransferase	-0.00885193	0.966836	0.999757	-0.0234291	0.932149	0.999949	0.0626795	0.72412	0.999875	0.118939	0.474625	0.999793	0.0404034	0.811798	0.999944	-0.24027	0.351169	0.999919	-0.141762	0.516263	0.999966	0.241491	0.344498	0.999962	0.0279804	0.877435	0.999907	-0.176152	0.477572	0.999995	0.080796	0.674596	0.999993	0.280636	0.124819	0.999914	0.127231	0.687058	0.999661	0.261725	0.392061	0.99988	0.0651371	0.771143	0.999966	-0.212354
ENSMUSG00000002799	Jag2	16450	jagged 2																			0.323023	0.133625	0.999966
ENSMUSG00000002803	Btbd6	399566	BTB (POZ) domain containing 6										-0.0521319	0.835756	0.999793	-0.0196496	0.918897	0.999944	-0.0260823	0.912085	0.999919	-0.0701738	0.83181	0.999966				0.137071	0.577372	0.999907	-0.239687	0.414432	0.999995	0.0260677	0.912216	0.999993	0.0127874	0.984724	0.999914	-0.0549438	0.803295	0.999661				-0.127627	0.63569	0.999966
ENSMUSG00000002804	Nudt14	66174	nudix (nucleoside diphosphate linked moiety X)-type motif 14	0.137514	0.426023	0.999757	-0.000407524	0.985829	0.999949	-0.167706	0.208242	0.999875	-0.00186911	0.993203	0.999793	0.00771832	0.953837	0.999944	-0.0624531	0.66983	0.999919	-0.0344649	0.843775	0.999966	-0.0631664	0.768838	0.999962	-0.191944	0.245951	0.999907	0.16025	0.415481	0.999995	-0.179159	0.308498	0.999993	-0.190669	0.249011	0.999914	-0.10882	0.646719	0.999661	-0.593323	0.0179389	0.99988	0.00585553	0.99763	0.999966	0.110005
ENSMUSG00000002808	Epdr1	105298	ependymin related protein 1 (zebrafish)													-0.0307454	0.875909	0.999944				0.0182327	0.949609	0.999966				0.241069	0.283373	0.999907										0.475637	0.0684056	0.999661	-0.0864256	0.689956	0.99988	-0.0316208	0.891082	0.999966
ENSMUSG00000002812	Flii	14248	flightless I actin binding protein	-0.18607	0.294156	0.999757	-0.0450694	0.825775	0.999949	0.0888091	0.53177	0.999875	0.0287407	0.846598	0.999793	-0.0440488	0.782692	0.999944	-0.165924	0.367742	0.999919	-0.0403608	0.811167	0.999966	-0.217849	0.329726	0.999962	0.0195639	0.907827	0.999907	-0.0347694	0.860865	0.999995	0.00157447	0.992397	0.999993	-0.0726138	0.646041	0.999914	-0.153035	0.467227	0.999661	0.229879	0.289311	0.99988	-0.311029	0.175478	0.999966	0.0174183
ENSMUSG00000002814	Top3a	21975	topoisomerase (DNA) III alpha	-0.147975	0.766415	0.999757	0.0538846	0.907258	0.999949	-0.136052	0.573708	0.999875	0.179268	0.563589	0.999793	0.053153	0.840792	0.999944	-0.18958	0.411581	0.999919	-0.034836	0.867714	0.999966				0.35543	0.295382	0.999907	-0.105933	0.679476	0.999995	0.421572	0.0945058	0.999993	0.0261665	0.910938	0.999914	-0.0833252	0.715267	0.999661	0.0468134	0.998988	0.99988	-0.0673328	0.802565	0.999966
ENSMUSG00000002820	Atg4d	235040	autophagy related 4D, cysteine peptidase	0.353163	0.19902	0.999757	0.248134	0.33986	0.999949	-0.120387	0.520363	0.999875	-0.175241	0.371514	0.999793	0.0675379	0.753109	0.999944	-0.269456	0.217239	0.999919	-0.121547	0.565495	0.999966	0.341784	0.154286	0.999962	0.00332289	0.999031	0.999907	0.0318152	0.882584	0.999995	0.146644	0.444813	0.999993	0.146727	0.462524	0.999914	-0.0706715	0.760766	0.999661	-0.0745802	0.810124	0.99988	0.0485689	0.850237	0.999966	0.242984
ENSMUSG00000002825	Qtrt1	60507	queuine tRNA-ribosyltransferase catalytic subunit 1	0.220824	0.295998	0.999757	0.29253	0.195255	0.999949	-0.0721575	0.645656	0.999875	0.00242726	0.993795	0.999793	-0.132861	0.469538	0.999944	0.094655	0.6507	0.999919	-0.0412271	0.84233	0.999966	-0.291901	0.259897	0.999962	0.135624	0.442333	0.999907	0.326977	0.131467	0.999995	-0.15491	0.39999	0.999993	-0.0979716	0.598284	0.999914	0.0592933	0.786688	0.999661	-0.2369	0.32183	0.99988	-0.0615454	0.785966	0.999966	-0.0707635
ENSMUSG00000002833	Hdgfl2	15193	HDGF like 2	0.0870959	0.669915	0.999757	0.122109	0.653364	0.999949	0.0499375	0.776245	0.999875	-0.0409503	0.783086	0.999793	-0.189982	0.231296	0.999944	0.127517	0.411883	0.999919	0.0223521	0.902045	0.999966	-0.0583154	0.783366	0.999962	-0.0898959	0.604739	0.999907	-0.0625043	0.740316	0.999995	0.041388	0.804272	0.999993	0.00307069	0.983092	0.999914	0.278983	0.190016	0.999661	-0.0371398	0.895499	0.99988	-0.0505127	0.81712	0.999966	-0.0127163
ENSMUSG00000002835	Chaf1a	27221	chromatin assembly factor 1, subunit A (p150)	0.182353	0.475357	0.999757				0.114246	0.610278	0.999875	-0.184259	0.271089	0.999793	-0.12648	0.536357	0.999944	-0.00940162	0.957394	0.999919	-0.0902944	0.587394	0.999966	-0.0479759	0.842183	0.999962	0.0141066	0.93768	0.999907	0.00343744	0.990477	0.999995	-0.0850028	0.649967	0.999993	0.0517281	0.71184	0.999914	-0.0539135	0.872119	0.999661	-0.111857	0.66885	0.99988	0.11151	0.57824	0.999966	0.433766
ENSMUSG00000002844	Adprh	11544	ADP-ribosylarginine hydrolase	-0.0159534	0.937781	0.999757	0.307032	0.202516	0.999949	0.0307569	0.845092	0.999875	-0.130746	0.409345	0.999793	0.0196324	0.907401	0.999944	0.209327	0.228184	0.999919	-0.0915512	0.639886	0.999966	-0.016391	0.930954	0.999962	0.0349451	0.850257	0.999907	-0.0614353	0.754263	0.999995	0.0492368	0.766158	0.999993	-0.0826381	0.596856	0.999914	0.0112415	0.961762	0.999661	-0.133777	0.547334	0.99988	0.166625	0.403562	0.999966	-0.110743
ENSMUSG00000002845	Tmem39a	67846	transmembrane protein 39a	0.175029	0.498637	0.999757	-0.312121	0.313267	0.999949	0.184136	0.345774	0.999875	0.370721	0.180504	0.999793	-0.068327	0.736978	0.999944	-0.0518095	0.811148	0.999919	-0.294916	0.224568	0.999966	0.0112386	0.965331	0.999962	-0.0906497	0.723351	0.999907	-0.406019	0.100186	0.999995	0.188489	0.402617	0.999993	-0.0507893	0.788855	0.999914	-0.25258	0.420732	0.999661	-0.252846	0.341746	0.99988	-0.000948337	0.985593	0.999966	0.113523
ENSMUSG00000002846	Timmdc1	76916	translocase of inner mitochondrial membrane domain containing 1	0.2275	0.566558	0.999757	-0.40969	0.122914	0.999949	0.0483792	0.806237	0.999875	-0.0376955	0.844031	0.999793	-0.0517459	0.802317	0.999944	-0.220927	0.271871	0.999919	0.070051	0.741603	0.999966	0.307064	0.225491	0.999962	0.128517	0.489902	0.999907	0.154784	0.494671	0.999995	-0.0938994	0.611224	0.999993	0.144217	0.475979	0.999914	-0.467976	0.053988	0.999661	-0.18794	0.533035	0.99988	-0.1676	0.534245	0.999966	0.0452807
ENSMUSG00000002870	Mcm2	17216	minichromosome maintenance complex component 2	-0.171559	0.548647	0.999757	-0.133593	0.625093	0.999949	0.0816975	0.609763	0.999875	0.00412873	0.972769	0.999793	-0.101876	0.46313	0.999944	0.0113737	0.929677	0.999919	-0.0951638	0.600229	0.999966	-0.127829	0.587005	0.999962	-0.0598737	0.68419	0.999907	-0.0285224	0.901813	0.999995	-0.0574156	0.723362	0.999993	0.03178	0.830984	0.999914	0.00403423	0.981738	0.999661	-0.116232	0.609471	0.99988	-0.084203	0.722184	0.999966	-0.379896
ENSMUSG00000002871	Tpra1	24100	transmembrane protein, adipocyte asscociated 1	0.167854	0.524031	0.999757	0.0137918	0.937719	0.999949	-0.274691	0.166951	0.999875	-0.140404	0.449566	0.999793	-0.108052	0.55463	0.999944	-0.0501348	0.848547	0.999919	-0.145609	0.546014	0.999966	-0.791362	0.00335821	0.999962	0.0741773	0.741219	0.999907	0.129609	0.590911	0.999995	0.0512233	0.804102	0.999993	-0.00301091	0.969092	0.999914	-0.171747	0.496147	0.999661	-0.271231	0.277635	0.99988	0.144533	0.614606	0.999966	0.247841
ENSMUSG00000002881	Nab1	17936	Ngfi-A binding protein 1	-0.306087	0.115909	0.999757	0.0315544	0.866373	0.999949	0.108754	0.508319	0.999875	0.0521063	0.752954	0.999793	-0.180945	0.220084	0.999944	0.01721	0.913139	0.999919	-0.0845732	0.685687	0.999966	-0.00285943	0.980581	0.999962	-0.0266069	0.872441	0.999907	-0.00022692	0.999813	0.999995	-0.0987023	0.591299	0.999993	-0.0320825	0.847024	0.999914	0.0652376	0.748091	0.999661	0.304728	0.213693	0.99988	-0.111462	0.634814	0.999966	0.112444
ENSMUSG00000002885	Adgre5	26364	adhesion G protein-coupled receptor E5	0.553958	0.0755211	0.999757	0.824354	0.000797952	0.847096	0.491887	0.061544	0.999875	0.146573	0.509321	0.999793	0.265608	0.213786	0.999944	-0.153409	0.724769	0.999919	0.822541	0.000262574	0.696411	0.203991	0.428475	0.999962	0.0947264	0.634857	0.999907	0.345085	0.19432	0.999995	0.268229	0.291541	0.999993	-0.0473781	0.814497	0.999914	0.50473	0.0589895	0.999661	-0.052178	0.90314	0.99988	-0.486216	0.1259	0.999966	-0.511664
ENSMUSG00000002897	Il17ra	16172	interleukin 17 receptor A	-0.0329493	0.834979	0.999757	0.157092	0.432701	0.999949	0.0156341	0.899247	0.999875	-0.0446972	0.756039	0.999793	-0.011202	0.937691	0.999944	-0.0222003	0.892565	0.999919	0.134918	0.406437	0.999966	-0.00413398	0.984136	0.999962	0.13962	0.406326	0.999907	0.123097	0.505346	0.999995	0.15465	0.461462	0.999993	0.0640302	0.744887	0.999914	0.0193258	0.91796	0.999661	0.0770358	0.679844	0.99988	-0.260429	0.191533	0.999966	-0.0817299
ENSMUSG00000002910	Arrdc2	70807	arrestin domain containing 2	0.150087	0.552653	0.999757	-0.407195	0.132351	0.999949	-0.0867174	0.635656	0.999875	0.0611578	0.838782	0.999793	0.144627	0.502787	0.999944	0.048283	0.789516	0.999919	-0.0964215	0.692472	0.999966	0.0896324	0.714731	0.999962	0.253357	0.290299	0.999907	-0.191709	0.438428	0.999995	0.00158656	0.983559	0.999993	0.197706	0.340388	0.999914	-0.401324	0.127326	0.999661	-0.136557	0.646681	0.99988	0.298227	0.244444	0.999966	-0.159543
ENSMUSG00000002948	Map2k7	26400	mitogen-activated protein kinase kinase 7	0.149295	0.419802	0.999757	-0.0416963	0.848433	0.999949	-0.00440184	0.984095	0.999875	-0.00207653	0.999651	0.999793	0.0153928	0.94295	0.999944	0.00966586	0.951747	0.999919	0.154181	0.529077	0.999966	0.0109758	0.936472	0.999962	-0.115222	0.537005	0.999907	-0.196103	0.359018	0.999995	-0.0098568	0.953685	0.999993	-0.19754	0.298392	0.999914	0.135537	0.586038	0.999661	-0.19532	0.436399	0.99988	0.018228	0.929697	0.999966	-0.498286
ENSMUSG00000002949	Timm44	21856	translocase of inner mitochondrial membrane 44	-0.0473421	0.794433	0.999757	0.0100151	0.932681	0.999949	0.0104342	0.939329	0.999875	-0.0165782	0.900332	0.999793	-0.0233395	0.869627	0.999944	0.034498	0.828173	0.999919	0.0092947	0.96056	0.999966	0.0657619	0.773979	0.999962	-0.0437716	0.780076	0.999907	0.103189	0.57104	0.999995	-0.101847	0.544732	0.999993	-0.0201229	0.887388	0.999914	0.15841	0.417395	0.999661	0.0239542	0.906445	0.99988	-0.0207414	0.912798	0.999966	0.162471
ENSMUSG00000002957	Ap2a2	11772	adaptor-related protein complex 2, alpha 2 subunit	0.140264	0.514954	0.999757	0.127743	0.58816	0.999949	0.159162	0.373372	0.999875	-0.150486	0.380456	0.999793	0.0117392	0.940718	0.999944	-0.0101538	0.95751	0.999919	-0.0749982	0.709166	0.999966	-0.184234	0.447853	0.999962	-0.103636	0.57621	0.999907	-0.149813	0.497565	0.999995	-0.28293	0.108166	0.999993	-0.16773	0.38949	0.999914	-0.0300414	0.869142	0.999661	0.0654157	0.774205	0.99988	-0.0756602	0.724034	0.999966	0.0351285
ENSMUSG00000002963	Pnkp	59047	polynucleotide kinase 3'- phosphatase	0.205566	0.342112	0.999757	0.101993	0.666293	0.999949	-0.154433	0.353778	0.999875	-0.0484342	0.766931	0.999793	0.147858	0.37098	0.999944	-0.197273	0.380647	0.999919	-0.386308	0.0535654	0.999966	0.0696604	0.785528	0.999962	0.22319	0.244133	0.999907	0.00521362	0.979868	0.999995	-0.0295331	0.88059	0.999993	-0.169766	0.209517	0.999914	-0.280004	0.227842	0.999661	0.071287	0.745205	0.99988	0.00104214	0.994731	0.999966	-0.456869
ENSMUSG00000002968	Med25	75613	mediator complex subunit 25	-0.114885	0.674997	0.999757	0.318597	0.162305	0.999949	-0.127072	0.489122	0.999875	-0.0690738	0.712698	0.999793	0.250331	0.145863	0.999944	0.241266	0.207532	0.999919	-0.0646037	0.750591	0.999966	0.150008	0.530196	0.999962	0.0910337	0.645806	0.999907	0.0854329	0.70136	0.999995	0.0646321	0.785292	0.999993	0.0255019	0.891524	0.999914	-0.0998076	0.674946	0.999661	-0.114379	0.654258	0.99988	-0.239771	0.301958	0.999966	0.0513609
ENSMUSG00000002981	Clptm1	56457	cleft lip and palate associated transmembrane protein 1	0.153621	0.455512	0.999757	-0.0931892	0.700996	0.999949	0.027729	0.872835	0.999875	0.00535015	0.970941	0.999793	0.0535134	0.744697	0.999944	-0.100486	0.60656	0.999919	-0.144548	0.448081	0.999966	-0.293093	0.222625	0.999962	-0.12143	0.530335	0.999907	-0.31106	0.163258	0.999995	-0.134681	0.399912	0.999993	0.0480481	0.791046	0.999914	-0.613289	0.00805231	0.999661	0.0145332	0.930734	0.99988	0.0592278	0.787822	0.999966	0.138873
ENSMUSG00000002983	Relb	19698	avian reticuloendotheliosis viral (v-rel) oncogene related B	0.103316	0.844529	0.999757	0.0641216	0.863833	0.999949										-0.0118219	0.923796	0.999919				0.177015	0.476436	0.999962	-0.120696	0.639958	0.999907	-0.464345	0.0821578	0.999995	-0.18635	0.465611	0.999993				0.271029	0.337938	0.999661	-0.0220338	0.923791	0.99988	-0.0261006	0.927213	0.999966	-0.679677
ENSMUSG00000002984	Tomm40	53333	translocase of outer mitochondrial membrane 40	0.0030534	0.982214	0.999757	-0.000951925	0.974263	0.999949	0.0173041	0.903495	0.999875	-0.01689	0.898452	0.999793	-0.026664	0.84901	0.999944	0.102497	0.483684	0.999919	-0.171949	0.218567	0.999966	-0.11767	0.553634	0.999962	-0.0572753	0.709237	0.999907	-0.0569171	0.749693	0.999995	-0.105919	0.421223	0.999993	0.0234722	0.848186	0.999914	0.0413776	0.815251	0.999661	-0.29065	0.15436	0.99988	-0.199681	0.213466	0.999966	-0.180352
ENSMUSG00000002996	Hbp1	73389	high mobility group box transcription factor 1	0.00553026	0.976884	0.999757	-0.0281692	0.890522	0.999949	0.161373	0.251076	0.999875	0.0618354	0.707889	0.999793	0.140336	0.518191	0.999944	-0.0684656	0.738082	0.999919	-0.0716681	0.720008	0.999966	0.181988	0.33071	0.999962	0.125017	0.529628	0.999907	0.117883	0.537129	0.999995	0.17159	0.380574	0.999993	0.17495	0.384342	0.999914	0.0971706	0.64178	0.999661	0.19284	0.418793	0.99988	0.348232	0.111418	0.999966	-0.0490333
ENSMUSG00000002997	Prkar2b	19088	protein kinase, cAMP dependent regulatory, type II beta	0.0305158	0.890959	0.999757	0.136744	0.47228	0.999949	-0.0249872	0.884909	0.999875	0.170395	0.268185	0.999793	-0.0985295	0.442216	0.999944	-0.0557314	0.777452	0.999919	0.0643629	0.761026	0.999966	0.0299986	0.89387	0.999962	-0.159758	0.211179	0.999907	0.192993	0.290137	0.999995	-0.0362203	0.817476	0.999993	0.103799	0.516374	0.999914	0.310949	0.076435	0.999661	-0.0935786	0.649364	0.99988	-0.0908601	0.592652	0.999966	-0.0885375
ENSMUSG00000003031	Cdkn1b	12576	cyclin-dependent kinase inhibitor 1B	-0.0354679	0.824633	0.999757	0.241365	0.301734	0.999949	-0.0353106	0.824789	0.999875	0.0549829	0.776208	0.999793	-0.171766	0.33561	0.999944	0.246887	0.177722	0.999919	-0.402298	0.0603291	0.999966	0.151266	0.483661	0.999962	0.0689586	0.744512	0.999907	0.0229876	0.915012	0.999995	0.30158	0.1692	0.999993	-0.197307	0.285606	0.999914	0.187477	0.350189	0.999661	-0.0424059	0.832509	0.99988	-0.159934	0.545092	0.999966	-0.0556646
ENSMUSG00000003032	Klf4	16600	Kruppel-like factor 4 (gut)	-0.222505	0.520823	0.999757	0.251902	0.350498	0.999949	0.135771	0.63781	0.999875	-0.0954527	0.68597	0.999793	0.547167	0.0402843	0.999944	0.223194	0.339675	0.999919	-0.15487	0.675152	0.999966	0.4424	0.0751661	0.999962	0.565701	0.0117452	0.999907	0.00747823	0.952566	0.999995	0.089515	0.786833	0.999993	-0.0301364	0.902457	0.999914	0.565683	0.059574	0.999661	0.825581	0.00125978	0.794251	0.235928	0.473612	0.999966	-0.0589012
ENSMUSG00000003033	Ap1m1	11767	adaptor-related protein complex AP-1, mu subunit 1	-0.0305168	0.87344	0.999757	-0.00801205	0.996777	0.999949	0.076936	0.586352	0.999875	-0.0118422	0.93918	0.999793	-0.018916	0.907057	0.999944	0.155737	0.391543	0.999919	0.0603807	0.716212	0.999966	0.032675	0.869381	0.999962	0.00360255	0.979837	0.999907	-0.0283251	0.882944	0.999995	-0.0155282	0.917044	0.999993	-0.145837	0.37475	0.999914	-0.0187498	0.918745	0.999661	-0.209396	0.351412	0.99988	-0.197665	0.321202	0.999966	-0.534992
ENSMUSG00000003037	Rab8a	17274	RAB8A, member RAS oncogene family	-0.072368	0.664174	0.999757	-0.0322258	0.871856	0.999949	-0.0068494	0.956969	0.999875	-0.0370622	0.765875	0.999793	-0.127939	0.334982	0.999944	-0.0862082	0.534251	0.999919	-0.0955313	0.518908	0.999966	0.0840713	0.658987	0.999962	0.00543014	0.971955	0.999907	0.0529037	0.755878	0.999995	0.0162328	0.907394	0.999993	0.042927	0.741016	0.999914	0.0805759	0.685894	0.999661	-0.00465256	0.988534	0.99988	-0.121083	0.56859	0.999966	0.0154906
ENSMUSG00000003038	Hmgn2	15331	high mobility group nucleosomal binding domain 2	-0.00596359	0.974883	0.999757	0.0852579	0.665327	0.999949	-0.271359	0.275024	0.999875	-0.0278041	0.89305	0.999793	-0.173042	0.481113	0.999944	0.0472809	0.796928	0.999919	-0.141838	0.409114	0.999966	-0.342114	0.138059	0.999962	0.0427361	0.828482	0.999907	-0.225012	0.238521	0.999995	-0.0914316	0.67776	0.999993	-0.0954784	0.633201	0.999914	-0.25629	0.213894	0.999661	-0.304008	0.139867	0.99988	-0.119701	0.589318	0.999966	0.0804176
ENSMUSG00000003039	Fam32a	67922	family with sequence similarity 32, member A	-0.0410652	0.800512	0.999757	-0.117749	0.544055	0.999949	0.0563576	0.702607	0.999875	-0.0221817	0.862541	0.999793	0.0194011	0.898148	0.999944	0.0793662	0.607627	0.999919	-0.0531397	0.723163	0.999966	-0.0159232	0.932848	0.999962	-0.0748441	0.631347	0.999907	-0.0310935	0.873403	0.999995	0.00158157	0.991218	0.999993	0.0425039	0.771984	0.999914	-0.0114938	0.952749	0.999661	0.132038	0.519904	0.99988	0.0766695	0.657832	0.999966	0.138128
ENSMUSG00000003062	Stard3nl	76205	STARD3 N-terminal like	-0.12726	0.620811	0.999757	-0.0984458	0.719114	0.999949	-0.00979017	0.968017	0.999875	-0.0323545	0.844866	0.999793	-0.0231201	0.883495	0.999944	-0.125673	0.563168	0.999919	0.107428	0.604731	0.999966	-0.130537	0.653713	0.999962	0.00762376	0.968987	0.999907	-0.0971121	0.646636	0.999995	0.0421006	0.802196	0.999993	0.0309304	0.862788	0.999914	0.0567996	0.802188	0.999661	-0.106888	0.674012	0.99988	0.117772	0.575622	0.999966	-0.209281
ENSMUSG00000003068	Stk11	20869	serine/threonine kinase 11	-0.178825	0.34348	0.999757	0.00821506	0.95871	0.999949	0.0677891	0.68183	0.999875	0.0932378	0.526489	0.999793	0.0443991	0.765319	0.999944	0.137675	0.395437	0.999919	0.186996	0.25392	0.999966	0.089812	0.69186	0.999962	-0.0140647	0.937642	0.999907	-0.119586	0.570392	0.999995	-0.0891825	0.540837	0.999993	0.128831	0.359712	0.999914	0.0582371	0.740125	0.999661	-0.0584171	0.783774	0.99988	0.0970792	0.613345	0.999966	0.147384
ENSMUSG00000003072	Atp5d	66043	ATP synthase, H+ transporting, mitochondrial F1 complex, delta subunit	0.0505233	0.729629	0.999757	-0.117387	0.54582	0.999949	-0.0385303	0.765932	0.999875	0.0567142	0.635659	0.999793	-0.0602583	0.635793	0.999944	0.0587807	0.665865	0.999919	-0.0530381	0.689377	0.999966	-0.105752	0.563568	0.999962	-0.0461301	0.726116	0.999907	-0.0325547	0.851192	0.999995	-0.0341365	0.810152	0.999993	0.0522999	0.641225	0.999914	-0.0602696	0.705201	0.999661	-0.117264	0.527458	0.99988	-0.0441672	0.7851	0.999966	-0.015856
ENSMUSG00000003099	Ppp5c	19060	protein phosphatase 5, catalytic subunit	0.138272	0.436649	0.999757	-0.112081	0.634496	0.999949	0.0577381	0.731833	0.999875	0.029792	0.855265	0.999793	-0.0389002	0.803957	0.999944	0.0905081	0.624526	0.999919	-0.0213885	0.900873	0.999966	0.0352904	0.864349	0.999962	0.0403043	0.816996	0.999907	0.2253	0.268141	0.999995	-0.10484	0.529383	0.999993	0.0412971	0.798264	0.999914	-0.105728	0.637384	0.999661	0.060846	0.805282	0.99988	0.0577483	0.784565	0.999966	-0.100795
ENSMUSG00000003119	Cdk12	69131	cyclin-dependent kinase 12	-0.0575905	0.790206	0.999757	0.131523	0.558247	0.999949	-0.0307667	0.867467	0.999875	-0.0219972	0.908411	0.999793	0.189634	0.262441	0.999944	0.104129	0.529624	0.999919	-0.0234934	0.915169	0.999966	0.201624	0.342172	0.999962	-0.000711488	0.997092	0.999907	0.207679	0.27803	0.999995	0.058025	0.76548	0.999993	-0.0231511	0.896022	0.999914	0.00359864	0.992092	0.999661	0.367563	0.0599039	0.99988	-0.0387993	0.851628	0.999966	-0.15417
ENSMUSG00000003123	Lipe	16890	lipase, hormone sensitive	0.019402	0.884489	0.999757	0.117819	0.603803	0.999949	-0.0490838	0.823036	0.999875	0.183684	0.489476	0.999793	0.121602	0.609918	0.999944	-0.190287	0.393373	0.999919	-0.238504	0.29112	0.999966	-0.467226	0.134128	0.999962	0.537104	0.0214686	0.999907	-0.0474895	0.832804	0.999995	0.0288341	0.900247	0.999993	-0.170704	0.479765	0.999914	0.16008	0.537631	0.999661	0.180024	0.489107	0.99988	0.791832	0.010206	0.999966
ENSMUSG00000003131	Pafah1b2	18475	platelet-activating factor acetylhydrolase, isoform 1b, subunit 2	0.0818726	0.712287	0.999757	0.112659	0.564592	0.999949	0.0780482	0.593463	0.999875	0.0335572	0.833888	0.999793	0.0140274	0.930609	0.999944	-0.117583	0.497784	0.999919	-0.0296525	0.87377	0.999966	0.0447409	0.827884	0.999962	-0.0511917	0.746731	0.999907	-0.107352	0.582749	0.999995	0.0368117	0.824896	0.999993	-0.117504	0.458872	0.999914	-0.111365	0.581112	0.999661	-0.155013	0.494623	0.99988	-0.183798	0.392815	0.999966	0.491857
ENSMUSG00000003134	Tbc1d8	54610	TBC1 domain family, member 8																															-0.180376	0.425779	0.999993	0.204062	0.361082	0.999914							0.20817	0.458754	0.999966
ENSMUSG00000003135	Cnot11	52846	CCR4-NOT transcription complex, subunit 11	0.188702	0.31295	0.999757	-0.120051	0.640928	0.999949	-0.105925	0.517189	0.999875	-0.160106	0.304495	0.999793	-0.0603585	0.704246	0.999944	0.176262	0.335777	0.999919	0.217929	0.239577	0.999966	-0.0871184	0.710549	0.999962	0.116441	0.493568	0.999907	0.162509	0.465478	0.999995	0.0261379	0.878537	0.999993	0.0285299	0.870035	0.999914	-0.265254	0.22289	0.999661	-0.217717	0.383901	0.99988	-0.197269	0.356363	0.999966	0.0609701
ENSMUSG00000003153	Slc2a3	20527	solute carrier family 2 (facilitated glucose transporter), member 3	-0.126376	0.52737	0.999757	-0.00898013	0.915721	0.999949	-0.358148	0.0521328	0.999875	0.184351	0.445348	0.999793	-0.0572333	0.785456	0.999944	-0.247952	0.253341	0.999919	-0.354629	0.11572	0.999966	0.190379	0.472248	0.999962	0.133265	0.484597	0.999907	-0.0698697	0.770951	0.999995	0.0993254	0.632902	0.999993	-0.0762696	0.814471	0.999914	0.109152	0.639978	0.999661	-0.0352995	0.880233	0.99988	-0.198806	0.483988	0.999966	-0.341267
ENSMUSG00000003154	Foxj2	60611	forkhead box J2				-0.297373	0.219902	0.999949	0.208756	0.364395	0.999875				0.119291	0.591076	0.999944	-0.340527	0.149659	0.999919	0.108869	0.747006	0.999966	-0.0815366	0.797474	0.999962	-0.0622893	0.768573	0.999907	-0.0125469	0.997226	0.999995				0.1186	0.640129	0.999914	0.0334472	0.882655	0.999661	-0.277345	0.423447	0.99988	0.0481299	0.813126	0.999966	-0.358731
ENSMUSG00000003161	Sri	109552	sorcin	-0.0421335	0.78318	0.999757	-0.00731903	0.966973	0.999949	-0.0606587	0.616972	0.999875	-0.0602959	0.638683	0.999793	-0.0357297	0.775563	0.999944	0.0353359	0.793281	0.999919	0.117437	0.418813	0.999966	0.10097	0.572743	0.999962	0.0332121	0.804844	0.999907	0.0140557	0.931076	0.999995	-0.0407028	0.743691	0.999993	0.0742654	0.552259	0.999914	0.00446016	0.979575	0.999661	0.122805	0.513825	0.99988	0.195991	0.215809	0.999966	-0.0620659
ENSMUSG00000003166	Dgcr2	13356	DiGeorge syndrome critical region gene 2	0.0303909	0.864404	0.999757	-0.213943	0.336225	0.999949	0.106289	0.536115	0.999875	0.00555493	0.978964	0.999793	-0.102403	0.524606	0.999944	-0.239449	0.206231	0.999919	-0.186486	0.383279	0.999966	-0.300797	0.215802	0.999962	0.119422	0.543839	0.999907	-0.643461	0.00416673	0.999995	-0.177775	0.296197	0.999993	0.182697	0.384214	0.999914	-0.141204	0.55423	0.999661	0.158225	0.593626	0.99988	-0.0474329	0.834257	0.999966	-0.320299
ENSMUSG00000003184	Irf3	54131	interferon regulatory factor 3	0.0459305	0.818131	0.999757	0.00967414	0.957403	0.999949	0.137152	0.361715	0.999875	0.098819	0.525282	0.999793	0.133656	0.389095	0.999944	-0.0420395	0.815427	0.999919	-0.0523073	0.7857	0.999966	-0.0354362	0.865685	0.999962	0.135765	0.410365	0.999907	0.0775338	0.703485	0.999995	0.171347	0.252036	0.999993	-0.0627942	0.728065	0.999914	0.0550871	0.817442	0.999661	0.128179	0.531457	0.99988	0.130271	0.500403	0.999966	0.00395371
ENSMUSG00000003190	Bcl2l12	75736	BCL2-like 12 (proline rich)	0.029528	0.868346	0.999757	-0.212238	0.331044	0.999949	-0.0759619	0.582564	0.999875	0.0435401	0.766619	0.999793	0.0562763	0.715245	0.999944	0.095806	0.520083	0.999919	-0.132339	0.465579	0.999966	-0.130047	0.553636	0.999962	0.0779009	0.609688	0.999907	0.0586002	0.75113	0.999995	-0.0644108	0.653604	0.999993	-0.0364444	0.78777	0.999914	-0.0276497	0.892216	0.999661	-0.262466	0.216276	0.99988	-0.065206	0.740688	0.999966	0.452831
ENSMUSG00000003198	Zfp959	224893	zinc finger protein 959	-0.10573	0.620674	0.999757	-0.0379271	0.85896	0.999949	-0.0639204	0.71707	0.999875	0.100288	0.643564	0.999793	-0.105302	0.581013	0.999944	0.0682964	0.721605	0.999919	-0.0154035	0.906158	0.999966	-0.258023	0.370904	0.999962	-0.0599305	0.750655	0.999907	-0.165471	0.476663	0.999995	0.437687	0.0570944	0.999993	0.107037	0.635063	0.999914	0.137463	0.585567	0.999661	0.0960293	0.765525	0.99988	-0.00667021	0.983432	0.999966	0.205887
ENSMUSG00000003199	Mpnd	68047	MPN domain containing	-0.143327	0.479307	0.999757	0.130629	0.547615	0.999949	-0.148952	0.377775	0.999875	-0.0727087	0.641242	0.999793	0.0263772	0.907009	0.999944	-0.119955	0.584196	0.999919	-0.0880579	0.698556	0.999966	-0.213998	0.47801	0.999962	0.292762	0.28914	0.999907	-0.0947482	0.64419	0.999995	0.0208358	0.91438	0.999993	0.0855657	0.594122	0.999914	0.193378	0.486344	0.999661				0.252221	0.340749	0.999966	0.0755438
ENSMUSG00000003200	Sh3gl1	20405	SH3-domain GRB2-like 1	0.164225	0.310217	0.999757	0.186339	0.296426	0.999949	-0.0382704	0.774267	0.999875	-0.0393344	0.774657	0.999793	0.0637691	0.61633	0.999944	0.00325151	0.975661	0.999919	0.147933	0.345383	0.999966	-0.0236461	0.895466	0.999962	0.0048837	0.973461	0.999907	0.052355	0.773667	0.999995	0.00777452	0.95721	0.999993	-0.0822952	0.603637	0.999914	0.208747	0.333508	0.999661	-0.250301	0.228967	0.99988	0.0302869	0.87085	0.999966	0.217383
ENSMUSG00000003206	Ebi3	50498	Epstein-Barr virus induced gene 3	0.0387969	0.86468	0.999757	0.325432	0.137042	0.999949	-0.0866073	0.603164	0.999875	0.147027	0.441669	0.999793	0.135057	0.427671	0.999944	-0.152367	0.450641	0.999919	-0.191514	0.366039	0.999966	-0.0306406	0.906559	0.999962	0.257341	0.255604	0.999907	-0.0632433	0.800481	0.999995	0.068629	0.741279	0.999993	-0.254761	0.161077	0.999914	-0.0251799	0.928317	0.999661							-0.500709
ENSMUSG00000003208	Yju2	72886	YJU2 splicing factor	0.0241336	0.909268	0.999757	0.150204	0.572735	0.999949	0.0655908	0.664585	0.999875	-0.0600139	0.696562	0.999793	0.044382	0.789042	0.999944	-0.127603	0.537536	0.999919	-0.0471128	0.804822	0.999966	-0.0392716	0.861787	0.999962	0.0903272	0.625146	0.999907	-0.0563362	0.789293	0.999995	0.0203288	0.893117	0.999993	-0.0288684	0.863094	0.999914	0.00595796	0.97241	0.999661	0.0210471	0.959078	0.99988	0.393896	0.0697263	0.999966	0.384979
ENSMUSG00000003226	Ranbp2	19386	RAN binding protein 2	0.00176738	0.984317	0.999757	-0.0543028	0.767662	0.999949	-0.0680921	0.680348	0.999875	0.08155	0.568966	0.999793	-0.0573517	0.703125	0.999944	0.0079424	0.957368	0.999919	-0.164129	0.29037	0.999966	0.107012	0.579954	0.999962	0.16059	0.28256	0.999907	0.107184	0.543968	0.999995	0.0870086	0.578644	0.999993	-0.0113618	0.941374	0.999914	-0.073273	0.692637	0.999661	0.168126	0.419415	0.99988	0.119915	0.479848	0.999966	-0.371363
ENSMUSG00000003233	Dvl3	13544	dishevelled segment polarity protein 3	0.1286	0.581183	0.999757	0.0834687	0.66617	0.999949	0.0300634	0.881853	0.999875	0.187041	0.346132	0.999793	0.309432	0.204221	0.999944	-0.427109	0.0743944	0.999919	-0.056244	0.824897	0.999966	-0.0910961	0.703136	0.999962	0.154717	0.502073	0.999907	-0.125649	0.588985	0.999995	0.0473278	0.867763	0.999993	0.0311043	0.851437	0.999914	-0.187992	0.44227	0.999661	-0.0619893	0.826031	0.99988	0.0237141	0.95496	0.999966	0.0998889
ENSMUSG00000003234	Abcf3	27406	ATP-binding cassette, sub-family F (GCN20), member 3	-0.306644	0.181894	0.999757	-0.0648361	0.760826	0.999949	-0.0585487	0.740295	0.999875	-0.0990533	0.573696	0.999793	0.180427	0.277243	0.999944	0.374644	0.0725894	0.999919	-0.0975741	0.669951	0.999966	0.154029	0.530552	0.999962	-0.160798	0.408716	0.999907	-0.339818	0.140582	0.999995	0.301032	0.165482	0.999993	0.112032	0.533125	0.999914	-0.196925	0.443025	0.999661	0.0488065	0.836053	0.99988	0.123956	0.594354	0.999966	-0.133809
ENSMUSG00000003235	Eif2b5	224045	eukaryotic translation initiation factor 2B, subunit 5 epsilon	-0.158428	0.424039	0.999757	0.103858	0.646268	0.999949	0.0691246	0.635779	0.999875	0.085689	0.563849	0.999793	0.00706945	0.958608	0.999944	0.0801501	0.628207	0.999919	-0.0977388	0.568573	0.999966	0.0675625	0.772543	0.999962	-0.0529759	0.74179	0.999907	0.145041	0.461277	0.999995	0.0594254	0.715908	0.999993	0.0290449	0.839553	0.999914	0.0716908	0.728007	0.999661	-0.0126648	0.956548	0.99988	0.214597	0.268387	0.999966	-0.0424667
ENSMUSG00000003269	Cyth2	19158	cytohesin 2	-0.0550173	0.795855	0.999757	0.165153	0.507554	0.999949	0.025621	0.897797	0.999875	-0.0342852	0.823885	0.999793	-0.0549858	0.736558	0.999944	-0.140916	0.465678	0.999919	-0.0749244	0.690197	0.999966	-0.170025	0.44474	0.999962	0.206968	0.306348	0.999907	-0.0995671	0.616637	0.999995	-0.0526874	0.757903	0.999993	0.0989358	0.578019	0.999914	-0.265826	0.223795	0.999661	-0.00955783	0.995501	0.99988	-0.0313909	0.882961	0.999966	-0.14738
ENSMUSG00000003282	Plag1	56711	pleiomorphic adenoma gene 1	0.138983	0.541726	0.999757	0.284911	0.289724	0.999949	-0.0129851	0.969129	0.999875	0.312658	0.199952	0.999793	-0.0715497	0.873455	0.999944				0.099687	0.608549	0.999966	0.0279602	0.894446	0.999962	0.0239505	0.915481	0.999907	-0.0337482	0.896667	0.999995							0.269549	0.259424	0.999661				0.027701	0.937086	0.999966
ENSMUSG00000003283	Hck	15162	hemopoietic cell kinase																															-0.0417234	0.837079	0.999993	-0.188635	0.455945	0.999914										-0.425276
ENSMUSG00000003299	Mrpl4	66163	mitochondrial ribosomal protein L4	0.0175851	0.921771	0.999757	0.135185	0.484077	0.999949	-0.0907305	0.50939	0.999875	0.0232653	0.867254	0.999793	0.0397295	0.787112	0.999944	0.113371	0.52425	0.999919	-0.163714	0.28471	0.999966	0.0321011	0.862383	0.999962	-0.0559146	0.704991	0.999907	0.23724	0.182037	0.999995	0.0280954	0.860113	0.999993	0.088724	0.564335	0.999914	0.146447	0.439773	0.999661	-0.0483472	0.804189	0.99988	0.0661984	0.724982	0.999966	-0.067388
ENSMUSG00000003308	Keap1	50868	kelch-like ECH-associated protein 1	0.10181	0.5545	0.999757	0.0225122	0.896527	0.999949	-0.00640173	0.961189	0.999875	0.0223077	0.873383	0.999793	0.19289	0.180238	0.999944	0.105052	0.501651	0.999919	0.0321175	0.832839	0.999966	0.126007	0.533667	0.999962	0.0870765	0.553928	0.999907	0.104857	0.546751	0.999995	-0.00212574	0.986033	0.999993	-0.0530665	0.698546	0.999914	-0.202498	0.260924	0.999661	-0.196694	0.329334	0.99988	0.0797366	0.683116	0.999966	-0.105904
ENSMUSG00000003316	Glg1	20340	golgi apparatus protein 1	0.13813	0.4511	0.999757	0.0571562	0.800843	0.999949	0.0337312	0.832771	0.999875	-0.145826	0.353446	0.999793	0.191973	0.236302	0.999944	-0.0775306	0.660387	0.999919	0.413714	0.0201536	0.999966	0.119695	0.572884	0.999962	0.0307231	0.871615	0.999907	-0.217665	0.264565	0.999995	0.0878226	0.611539	0.999993	-0.0247632	0.885291	0.999914	0.035715	0.903144	0.999661	0.0854153	0.74006	0.99988	0.125903	0.587121	0.999966	-0.366941
ENSMUSG00000003344	Btbd2	208198	BTB (POZ) domain containing 2	0.253554	0.318692	0.999757	0.00198979	0.949414	0.999949	0.092757	0.643663	0.999875	-0.0594628	0.744149	0.999793	-0.157542	0.425261	0.999944	0.0176004	0.939439	0.999919	-0.135527	0.540304	0.999966	0.0494586	0.84185	0.999962	-0.081447	0.68204	0.999907	0.432553	0.0421952	0.999995	-0.14818	0.430195	0.999993	-0.0666967	0.724516	0.999914	0.04126	0.846013	0.999661	0.0270747	0.910764	0.99988	0.319443	0.202302	0.999966	0.639764
ENSMUSG00000003345	Csnk1g2	103236	casein kinase 1, gamma 2	-0.0674332	0.686349	0.999757	0.016042	0.929499	0.999949	-0.0155023	0.905322	0.999875	-0.0274289	0.836356	0.999793	0.0562962	0.679366	0.999944	0.0936173	0.507412	0.999919	0.0640004	0.700385	0.999966	0.157942	0.39072	0.999962	-0.0426799	0.774168	0.999907	0.0720209	0.680021	0.999995	-0.0254338	0.865426	0.999993	-0.0554468	0.691807	0.999914	-0.321616	0.0889198	0.999661	0.156388	0.481867	0.99988	-0.0753304	0.680885	0.999966	0.301234
ENSMUSG00000003346	Abhd17a	216169	abhydrolase domain containing 17A	0.0295945	0.866504	0.999757	0.0248518	0.901407	0.999949	-0.110338	0.421093	0.999875	-0.0377457	0.764292	0.999793	-0.149655	0.259071	0.999944	0.0596083	0.662775	0.999919	0.0172136	0.914985	0.999966	-0.165811	0.399244	0.999962	-0.138884	0.31802	0.999907	0.180782	0.299512	0.999995	-0.160383	0.234671	0.999993	0.0493242	0.706816	0.999914	-0.0207697	0.903271	0.999661	-0.13476	0.501878	0.99988	0.140554	0.401927	0.999966	-0.152844
ENSMUSG00000003348	Mob3a	208228	MOB kinase activator 3A	0.210043	0.228347	0.999757	-0.23689	0.238494	0.999949	-0.00530597	0.967512	0.999875	0.0981278	0.51813	0.999793	0.0892539	0.561751	0.999944	0.020518	0.899288	0.999919	0.248067	0.174435	0.999966	-0.129204	0.563923	0.999962	0.185289	0.330113	0.999907	-0.0704339	0.720409	0.999995	0.0637042	0.743572	0.999993	0.208631	0.266906	0.999914	0.144801	0.475479	0.999661	0.368889	0.101317	0.99988	0.133678	0.664989	0.999966	-0.167899
ENSMUSG00000003355	Fkbp11	66120	FK506 binding protein 11	0.143057	0.514004	0.999757	0.149452	0.522306	0.999949	0.377443	0.107207	0.999875	0.196851	0.383896	0.999793	0.141896	0.374547	0.999944	0.276536	0.111067	0.999919	0.0540717	0.851506	0.999966	0.586615	0.018693	0.999962	-0.161002	0.331838	0.999907	0.200106	0.506137	0.999995	-0.131528	0.508666	0.999993	-0.0315111	0.868955	0.999914	0.226749	0.345305	0.999661	-0.0149637	0.945615	0.99988	0.174328	0.530614	0.999966
ENSMUSG00000003360	Ddx23	74351	DEAD (Asp-Glu-Ala-Asp) box polypeptide 23	0.1007	0.669841	0.999757	0.0761043	0.778567	0.999949	-0.0586096	0.788651	0.999875	-0.0257933	0.899342	0.999793	0.0148229	0.942437	0.999944	0.0432028	0.837272	0.999919	0.105117	0.600124	0.999966	0.0844069	0.743862	0.999962	0.305392	0.191024	0.999907	0.142521	0.557525	0.999995	0.196925	0.385655	0.999993	0.202252	0.290227	0.999914	0.126359	0.545275	0.999661	0.252314	0.300004	0.99988	0.306092	0.283418	0.999966	-0.201171
ENSMUSG00000003363	Pld3	18807	phospholipase D family, member 3	-0.0982554	0.624948	0.999757	-0.530831	0.0424602	0.999949	-0.268327	0.162444	0.999875	-0.197613	0.312471	0.999793	0.130704	0.558847	0.999944	-0.108697	0.671476	0.999919	0.0835649	0.734169	0.999966	0.228969	0.425563	0.999962	-0.250599	0.220954	0.999907	-0.346275	0.161708	0.999995	-0.0614973	0.804677	0.999993	0.044621	0.81925	0.999914	0.0657749	0.786154	0.999661	-0.0803186	0.72622	0.99988	-0.267815	0.318457	0.999966	-0.571131
ENSMUSG00000003378	Grik5	14809	glutamate receptor, ionotropic, kainate 5 (gamma 2)	-0.0726087	0.732526	0.999757	0.12294	0.685219	0.999949	-0.0906179	0.711288	0.999875	-0.189769	0.330736	0.999793	0.0495139	0.792416	0.999944	-0.277275	0.25521	0.999919	0.262195	0.332886	0.999966	0.167435	0.484023	0.999962	0.41064	0.0639722	0.999907	-0.0540088	0.830935	0.999995	-0.344542	0.26383	0.999993	0.357038	0.174581	0.999914	0.267953	0.28668	0.999661	-0.0116086	0.937235	0.99988	-0.0213755	0.937667	0.999966
ENSMUSG00000003380	Rabac1	14470	Rab acceptor 1 (prenylated)	-0.0978047	0.560935	0.999757	0.209476	0.251312	0.999949	0.0613255	0.647588	0.999875	0.0181683	0.882061	0.999793	0.0836409	0.48502	0.999944	-0.126537	0.379281	0.999919	0.150009	0.326048	0.999966	-0.0512583	0.775261	0.999962	-0.0486192	0.703855	0.999907	-0.0910381	0.574263	0.999995	-0.02257	0.857039	0.999993	0.0423868	0.744777	0.999914	-0.00653187	0.967974	0.999661	-0.0550825	0.762323	0.99988	0.128215	0.444222	0.999966	0.00963894
ENSMUSG00000003382	Etv3	27049	ets variant 3	0.0599537	0.748239	0.999757	-0.0509702	0.788492	0.999949	0.172236	0.271061	0.999875	0.200026	0.289567	0.999793	0.0708366	0.704661	0.999944	0.0801642	0.694144	0.999919	0.172895	0.461364	0.999966	0.439756	0.0537495	0.999962	0.355453	0.107418	0.999907	0.0555162	0.803878	0.999995	-0.270275	0.391183	0.999993	0.0428861	0.820752	0.999914	-0.183715	0.439596	0.999661	-0.000291593	0.99327	0.99988	-0.202773	0.527453	0.999966	-0.152162
ENSMUSG00000003402	Prkcsh	19089	protein kinase C substrate 80K-H	-0.0501036	0.768195	0.999757	-0.00644081	0.96193	0.999949	-0.00572323	0.970209	0.999875	0.102624	0.431029	0.999793	-0.0312891	0.818167	0.999944	0.159151	0.286656	0.999919	0.0557856	0.722563	0.999966	-0.125226	0.528331	0.999962	0.0348408	0.799689	0.999907	0.00279726	0.98953	0.999995	0.0612092	0.669989	0.999993	-0.109874	0.434454	0.999914	3.8352e-05	0.997542	0.999661	-0.127284	0.564774	0.99988	0.00816434	0.969637	0.999966	-0.0843214
ENSMUSG00000003418	St8sia6	241230	ST8 alpha-N-acetyl-neuraminide alpha-2,8-sialyltransferase 6													-0.198846	0.455063	0.999944										-0.0874361	0.695886	0.999907				0.239317	0.467361	0.999993				0.411914	0.10796	0.999661	0.099503	0.713182	0.99988	0.108256	0.726953	0.999966
ENSMUSG00000003420	Fcgrt	14132	Fc receptor, IgG, alpha chain transporter	0.0500006	0.890172	0.999757	-0.0980959	0.709399	0.999949	-0.314675	0.11409	0.999875	0.178952	0.508397	0.999793	-0.161197	0.433442	0.999944	-0.0562361	0.810556	0.999919	-0.285863	0.204678	0.999966	0.131037	0.706561	0.999962				-0.131997	0.598472	0.999995							0.0317137	0.920784	0.999661
ENSMUSG00000003421	Nosip	66394	nitric oxide synthase interacting protein	-0.0531324	0.786507	0.999757	0.221667	0.301252	0.999949	0.00327592	0.983931	0.999875	-0.0325026	0.831264	0.999793	-0.0531829	0.75622	0.999944	-0.0284677	0.869575	0.999919	0.226316	0.213221	0.999966	0.233961	0.29155	0.999962	0.106933	0.561519	0.999907	0.03694	0.845544	0.999995	0.076801	0.646171	0.999993	0.028747	0.858495	0.999914	0.202853	0.360996	0.999661	-0.0434867	0.872718	0.99988	0.0728702	0.75354	0.999966	0.31283
ENSMUSG00000003423	Pih1d1	68845	PIH1 domain containing 1	0.137901	0.446913	0.999757	-0.149626	0.467716	0.999949	0.0533695	0.71183	0.999875	-0.123524	0.463688	0.999793	0.05833	0.670266	0.999944	0.0499107	0.729594	0.999919	0.0753126	0.626724	0.999966	-0.166574	0.422451	0.999962	-0.00330069	0.982445	0.999907	-0.0396088	0.814805	0.999995	-0.219078	0.0987014	0.999993	-0.0415974	0.762747	0.999914	-0.0791889	0.646679	0.999661	0.0412615	0.83492	0.99988	0.140112	0.44294	0.999966	0.322605
ENSMUSG00000003429	Rps11	27207	ribosomal protein S11	0.00209071	0.989702	0.999757	-0.0948553	0.624942	0.999949	0.0140953	0.923971	0.999875	-0.00325168	0.98092	0.999793	0.000546605	0.996909	0.999944	0.0101932	0.940987	0.999919	0.00297906	0.983853	0.999966	0.00781214	0.969532	0.999962	-0.0580779	0.674959	0.999907	-0.0165008	0.926374	0.999995	0.00892032	0.94529	0.999993	0.0222249	0.84417	0.999914	-0.0704144	0.690455	0.999661	0.000607966	0.997336	0.99988	0.070056	0.677337	0.999966	0.0438372
ENSMUSG00000003435	Supt5	20924	suppressor of Ty 5, DSIF elongation factor subunit	0.0973976	0.578335	0.999757	-0.0223551	0.908479	0.999949	0.192864	0.221744	0.999875	0.00992297	0.952811	0.999793	0.101553	0.543963	0.999944	0.0877215	0.612186	0.999919	0.0676215	0.707712	0.999966	0.0622331	0.749061	0.999962	-0.254193	0.115145	0.999907	-0.0138865	0.936158	0.999995	0.203273	0.241007	0.999993	-0.0174365	0.906605	0.999914	0.0879942	0.669414	0.999661	0.0281931	0.889174	0.99988	-0.0241432	0.902216	0.999966	-0.0546705
ENSMUSG00000003437	Paf1	54624	Paf1, RNA polymerase II complex component	0.0981151	0.596631	0.999757	0.0784085	0.728514	0.999949	0.10639	0.485967	0.999875	0.0333133	0.83473	0.999793	-0.143065	0.403161	0.999944	-0.0943398	0.634124	0.999919	0.301595	0.10975	0.999966	0.138969	0.528566	0.999962	0.136859	0.492233	0.999907	0.176381	0.378254	0.999995	0.0960764	0.554491	0.999993	-0.118167	0.508986	0.999914	-0.0787721	0.725611	0.999661	-0.0730558	0.792758	0.99988	-0.00103003	0.992742	0.999966	0.00686388
ENSMUSG00000003438	Timm50	66525	translocase of inner mitochondrial membrane 50	0.189728	0.358298	0.999757	-0.0680877	0.771353	0.999949	-0.0307498	0.835613	0.999875	0.0347823	0.79167	0.999793	-0.036231	0.808751	0.999944	0.178457	0.211971	0.999919	-0.0330459	0.821559	0.999966	0.00275697	0.980355	0.999962	-0.121355	0.353234	0.999907	-0.0149456	0.932768	0.999995	-0.0694587	0.604543	0.999993	0.0173891	0.892396	0.999914	-0.0547464	0.769591	0.999661	-0.236276	0.25325	0.99988	-0.104347	0.536708	0.999966	0.323846
ENSMUSG00000003444	Med29	67224	mediator complex subunit 29	0.0125499	0.962986	0.999757	-0.0457469	0.819945	0.999949	0.0123736	0.928403	0.999875	0.0339946	0.824576	0.999793	0.152034	0.340049	0.999944	-0.168254	0.322907	0.999919	0.0693447	0.699505	0.999966	-0.0792904	0.705898	0.999962	0.135468	0.397045	0.999907	0.16651	0.38374	0.999995	-0.0450599	0.757133	0.999993	0.00415538	0.979716	0.999914	-0.244427	0.220974	0.999661	-0.030746	0.935245	0.99988	-0.00413293	0.984674	0.999966	-0.267995
ENSMUSG00000003452	Bicd1	12121	BICD cargo adaptor 1	0.225894	0.358059	0.999757	-0.371912	0.158078	0.999949	-0.0627761	0.736434	0.999875	0.0686812	0.743643	0.999793	0.109213	0.529445	0.999944	-0.152774	0.414115	0.999919	0.0968817	0.644735	0.999966	-0.210335	0.414307	0.999962	-0.194483	0.298532	0.999907	0.000149684	0.990016	0.999995	-0.0752478	0.825858	0.999993	0.365461	0.181407	0.999914	0.194448	0.403983	0.999661	0.260796	0.344153	0.99988	0.195372	0.563846	0.999966	0.154159
ENSMUSG00000003458	Ncstn	59287	nicastrin	-0.176879	0.414291	0.999757	-0.0483466	0.85782	0.999949	0.111197	0.547346	0.999875	-0.000218028	0.982391	0.999793	-0.0677613	0.716201	0.999944	-0.16885	0.464333	0.999919	-0.0441393	0.840685	0.999966	-0.260915	0.273569	0.999962	-0.0831095	0.694207	0.999907	0.0771306	0.718817	0.999995	-0.18759	0.381434	0.999993	0.182381	0.291862	0.999914	-0.304311	0.219377	0.999661	-0.227075	0.374374	0.99988	0.099054	0.684867	0.999966	0.417818
ENSMUSG00000003464	Pex19	19298	peroxisomal biogenesis factor 19	0.00356687	0.967436	0.999757	0.27795	0.253278	0.999949	-0.121288	0.426637	0.999875	0.00730174	0.972199	0.999793	-0.0489309	0.765316	0.999944	-0.172122	0.356634	0.999919	-0.165087	0.420212	0.999966	-0.225029	0.332544	0.999962	-0.114008	0.60076	0.999907	0.0398807	0.867835	0.999995	-0.123022	0.528518	0.999993	0.13749	0.442673	0.999914	-0.148555	0.512372	0.999661	0.146767	0.529846	0.99988	0.135301	0.532662	0.999966	0.25712
ENSMUSG00000003484	Cyp4f18	72054	cytochrome P450, family 4, subfamily f, polypeptide 18																															-0.276479	0.212522	0.999993	0.327368	0.231791	0.999914										-0.170514
ENSMUSG00000003500	Impdh1	23917	inosine monophosphate dehydrogenase 1	-0.0541674	0.825137	0.999757	-0.00239846	0.964456	0.999949	-0.0438355	0.774201	0.999875	0.0130455	0.933112	0.999793	-0.00520108	0.976472	0.999944	-0.0646399	0.70047	0.999919	-0.000560543	0.99978	0.999966	-0.102274	0.657178	0.999962	-0.270667	0.20551	0.999907	0.324931	0.104964	0.999995	0.168495	0.308254	0.999993	-0.11099	0.479719	0.999914	-0.00744496	0.988826	0.999661	-0.0238591	0.924073	0.99988	-0.242303	0.34327	0.999966	0.0830929
ENSMUSG00000003518	Dusp3	72349	dual specificity phosphatase 3 (vaccinia virus phosphatase VH1-related)				0.0109233	0.903103	0.999949	0.115146	0.573432	0.999875	-0.215228	0.3125	0.999793	-0.0895982	0.627278	0.999944	0.264724	0.237639	0.999919	0.0903185	0.707398	0.999966				-0.322821	0.0994102	0.999907				0.112798	0.643129	0.999993	0.0638382	0.785675	0.999914	-0.23665	0.316695	0.999661
ENSMUSG00000003526	Prodh	19125	proline dehydrogenase	-0.503187	0.0517232	0.999757	-0.0208695	0.942815	0.999949	0.160089	0.285592	0.999875	-0.00210917	0.989547	0.999793	0.164766	0.269795	0.999944	0.161887	0.373807	0.999919	-0.0432773	0.818046	0.999966	0.193097	0.419839	0.999962	-0.162347	0.360436	0.999907	-0.0337008	0.879431	0.999995	-0.301337	0.0710333	0.999993	-0.0890806	0.564462	0.999914	-0.386806	0.112735	0.999661	-0.0361922	0.869237	0.99988	0.300958	0.201969	0.999966
ENSMUSG00000003527	Ess2	27886	ess-2 splicing factor	-0.0353661	0.867831	0.999757	0.102814	0.645667	0.999949	-0.00552238	0.978455	0.999875	-0.134313	0.504283	0.999793	0.118815	0.527528	0.999944	-0.350194	0.0861632	0.999919	0.35175	0.135071	0.999966	-0.15787	0.556781	0.999962	0.121959	0.525768	0.999907	-0.290691	0.202063	0.999995	-0.0119349	0.945091	0.999993	0.0447092	0.850185	0.999914	-0.00667258	0.98362	0.999661	-0.385434	0.158575	0.99988	0.0768557	0.775239	0.999966	0.0521547
ENSMUSG00000003528	Slc25a1	13358	solute carrier family 25 (mitochondrial carrier, citrate transporter), member 1	-0.0340505	0.879363	0.999757	0.131789	0.564	0.999949	0.0435862	0.769905	0.999875	-0.131494	0.391271	0.999793	-0.00437152	0.975776	0.999944	0.074373	0.671751	0.999919	-0.165883	0.377432	0.999966	0.0841381	0.708163	0.999962	-0.188271	0.273792	0.999907	-0.00729662	0.970499	0.999995	0.0132315	0.935798	0.999993	0.133983	0.407836	0.999914	0.345921	0.117692	0.999661	-0.10907	0.635018	0.99988	0.12179	0.535022	0.999966	0.10807
ENSMUSG00000003531	Dgcr6	13353	DiGeorge syndrome critical region gene 6	-0.135558	0.44539	0.999757	-0.0833485	0.6483	0.999949	0.0590343	0.652995	0.999875	-0.0899064	0.503335	0.999793	-0.00105247	0.994447	0.999944	0.0307154	0.836988	0.999919	-0.0967465	0.539435	0.999966	0.0426712	0.841397	0.999962	-0.13083	0.401137	0.999907	-0.168716	0.359122	0.999995	0.028543	0.85749	0.999993	0.121531	0.391793	0.999914	-0.0202569	0.912521	0.999661	0.190049	0.377186	0.99988	0.0722259	0.700633	0.999966	0.0357962
ENSMUSG00000003541	Ier3	15937	immediate early response 3	-0.0451521	0.792822	0.999757	-0.148	0.489965	0.999949	0.0820615	0.55874	0.999875	0.108346	0.490187	0.999793	0.0841456	0.612954	0.999944	-0.104717	0.450328	0.999919	-0.00216199	0.993754	0.999966	0.117589	0.556455	0.999962	0.269773	0.0813841	0.999907	0.175541	0.349654	0.999995	0.19611	0.468184	0.999993	-0.161739	0.476964	0.999914	0.289978	0.179256	0.999661	-0.196856	0.324212	0.99988	0.0671203	0.817342	0.999966	-0.310174
ENSMUSG00000003545	Fosb	14282	FBJ osteosarcoma oncogene B	0.439349	0.123573	0.999757	-0.0119215	0.964282	0.999949	0.264713	0.381525	0.999875	0.155813	0.552852	0.999793	0.466916	0.0358554	0.999944	0.276928	0.183241	0.999919	0.107258	0.722655	0.999966	0.510728	0.0565943	0.999962	0.570777	0.00279528	0.999907	0.345315	0.100726	0.999995	0.302423	0.164821	0.999993	0.0339312	0.844348	0.999914	0.600123	0.000665804	0.422818	0.724883	0.000479844	0.475763	0.361196	0.0380662	0.999966	0.293788
ENSMUSG00000003546	Klc4	74764	kinesin light chain 4	0.0748105	0.779753	0.999757	-0.210019	0.380273	0.999949	0.0599752	0.78803	0.999875	-0.117724	0.643517	0.999793	0.0905099	0.663603	0.999944	0.100823	0.662002	0.999919	-0.0686726	0.804985	0.999966	0.0239978	0.954205	0.999962	-0.218283	0.333634	0.999907	-0.0665333	0.777935	0.999995	0.0354634	0.926361	0.999993	-0.220131	0.369009	0.999914	0.219921	0.372248	0.999661	0.414507	0.0884312	0.99988	0.186005	0.570126	0.999966	-0.0296777
ENSMUSG00000003549	Ercc1	13870	excision repair cross-complementing rodent repair deficiency, complementation group 1	0.15542	0.502934	0.999757	0.13376	0.625749	0.999949	-0.0924659	0.57495	0.999875	-0.0803544	0.619897	0.999793	0.122377	0.455672	0.999944	-0.109792	0.550149	0.999919	-0.128736	0.508402	0.999966	-0.232542	0.306919	0.999962	-0.103903	0.529998	0.999907	0.0446542	0.826111	0.999995	0.156602	0.298766	0.999993	-0.0830928	0.689838	0.999914	0.24059	0.254769	0.999661	-0.104678	0.658477	0.99988	0.0309786	0.887238	0.999966	0.276171
ENSMUSG00000003559	As3mt	57344	arsenic (+3 oxidation state) methyltransferase	0.093382	0.588447	0.999757	-0.105106	0.574212	0.999949	0.000685161	0.992037	0.999875	-0.00841545	0.95397	0.999793	-0.296459	0.0838916	0.999944	-0.0642446	0.715112	0.999919	0.0122542	0.944368	0.999966	0.0767043	0.695058	0.999962	0.047528	0.768958	0.999907	0.206313	0.294534	0.999995	-0.102227	0.493577	0.999993	-0.054192	0.687071	0.999914	0.0400015	0.843793	0.999661	-0.352235	0.180858	0.99988	-0.0139657	0.940526	0.999966	0.457176
ENSMUSG00000003573	Homer3	26558	homer scaffolding protein 3	-0.103553	0.626646	0.999757	-0.0197951	0.932277	0.999949	-0.271119	0.124945	0.999875	-0.0567965	0.752743	0.999793	-0.064998	0.713978	0.999944	0.0942818	0.666636	0.999919	-0.191397	0.375978	0.999966	0.265076	0.249114	0.999962	0.197602	0.280185	0.999907	-0.12869	0.552084	0.999995	0.0223424	0.906361	0.999993	0.033121	0.862476	0.999914	-0.0491019	0.86487	0.999661	0.00492908	0.982584	0.99988	0.573109	0.0715121	0.999966	-0.0507337
ENSMUSG00000003575	Crtc1	382056	CREB regulated transcription coactivator 1	0.00187562	0.98775	0.999757	0.289236	0.236032	0.999949	0.0169647	0.917568	0.999875	-0.017895	0.949151	0.999793	0.0589634	0.772103	0.999944	-0.0698189	0.763714	0.999919	0.174203	0.499394	0.999966	0.358285	0.151868	0.999962	-0.243744	0.390721	0.999907	-0.315526	0.207778	0.999995	0.148039	0.487013	0.999993	-0.33645	0.162882	0.999914	0.0608179	0.825463	0.999661	0.335902	0.172322	0.99988	-0.180556	0.509523	0.999966
ENSMUSG00000003581	Rnf215	71673	ring finger protein 215	0.0267508	0.950394	0.999757	-0.115485	0.677208	0.999949	-0.182279	0.270954	0.999875	-0.0178532	0.925035	0.999793	-0.107419	0.539009	0.999944	0.0185858	0.920648	0.999919	0.0068758	0.967995	0.999966	-0.0489018	0.874319	0.999962	-0.226041	0.240369	0.999907	-0.255833	0.291216	0.999995	0.0878107	0.76161	0.999993	0.015326	0.943965	0.999914	-0.0031881	0.995904	0.999661	-0.00729849	0.96047	0.99988	-0.130224	0.633863	0.999966	-0.126844
ENSMUSG00000003585	Sec14l2	67815	SEC14-like lipid binding 2																																											0.145339	0.692903	0.999966
ENSMUSG00000003604	Aven	74268	apoptosis, caspase activation inhibitor	0.0908142	0.628292	0.999757	0.335838	0.15535	0.999949	0.0427936	0.804057	0.999875	-0.0674653	0.707135	0.999793	-0.00931643	0.95239	0.999944	0.112418	0.485696	0.999919	0.0191324	0.904835	0.999966	0.0159704	0.94934	0.999962	-0.0933391	0.586929	0.999907	0.0307516	0.887127	0.999995	-0.247837	0.123919	0.999993	0.0394664	0.812858	0.999914	0.195669	0.395557	0.999661	-0.180317	0.394061	0.99988	0.0677413	0.753603	0.999966	-0.0804684
ENSMUSG00000003623	Crot	74114	carnitine O-octanoyltransferase	0.0351716	0.855487	0.999757	-0.151191	0.42323	0.999949	0.0791741	0.58051	0.999875	-0.127072	0.415466	0.999793	0.132037	0.462351	0.999944	-0.0673406	0.747598	0.999919	0.0377333	0.832499	0.999966	0.124858	0.55358	0.999962	0.102955	0.531692	0.999907	0.117424	0.55685	0.999995	0.268755	0.147967	0.999993	0.000988989	0.998989	0.999914	0.102111	0.62884	0.999661	0.150189	0.534954	0.99988	-0.0415328	0.854183	0.999966	-0.243247
ENSMUSG00000003644	Rps6ka1	20111	ribosomal protein S6 kinase polypeptide 1	0.0353916	0.844321	0.999757	0.0780854	0.711644	0.999949	-0.0580377	0.664858	0.999875	-0.0295093	0.833215	0.999793	0.122962	0.399457	0.999944	-0.0209941	0.903497	0.999919	-0.332646	0.058371	0.999966	-0.0577329	0.772668	0.999962	-0.0425053	0.809945	0.999907	-0.146895	0.476205	0.999995	-0.167416	0.257487	0.999993	0.0873592	0.515943	0.999914	0.00493549	0.975599	0.999661	-0.295602	0.226792	0.99988	0.0381137	0.879128	0.999966	-0.158122
ENSMUSG00000003660	Snrnp200	320632	small nuclear ribonucleoprotein 200 (U5)	-0.0182993	0.917679	0.999757	-0.324511	0.155706	0.999949	0.00989213	0.949377	0.999875	0.136818	0.392471	0.999793	0.048078	0.787399	0.999944	0.0813475	0.641397	0.999919	0.126246	0.473854	0.999966	0.282238	0.173831	0.999962	0.104019	0.49682	0.999907	-0.0452034	0.80496	0.999995	0.0883275	0.606713	0.999993	0.100656	0.516638	0.999914	0.26822	0.175962	0.999661	0.0363592	0.87772	0.99988	0.174749	0.343518	0.999966	0.191386
ENSMUSG00000003662	Ciao1	26371	cytosolic iron-sulfur protein assembly 1	-0.0457245	0.859834	0.999757	-0.212177	0.386947	0.999949	0.140422	0.490423	0.999875	0.0937437	0.576687	0.999793	-0.00719955	0.96591	0.999944	0.114281	0.536392	0.999919	-0.171018	0.390686	0.999966	-0.13063	0.563958	0.999962	-0.108819	0.522612	0.999907	-0.160625	0.452942	0.999995	0.054554	0.72865	0.999993	-0.0446168	0.8012	0.999914	0.439349	0.0764524	0.999661	-0.399818	0.0944738	0.99988	0.287283	0.158709	0.999966	0.0775315
ENSMUSG00000003680	Taf6l	225895	TATA-box binding protein associated factor 6 like	0.00861518	0.995793	0.999757	0.0705934	0.797113	0.999949	-0.254357	0.22136	0.999875	-0.136579	0.464667	0.999793	-0.417505	0.0536176	0.999944	-0.0815311	0.667575	0.999919	0.181679	0.39381	0.999966	-0.0261776	0.912698	0.999962	-0.190069	0.360175	0.999907	-0.0523257	0.822324	0.999995	-0.13861	0.415542	0.999993	-0.453852	0.0511685	0.999914	-0.390975	0.120743	0.999661	-0.35349	0.165975	0.99988	-0.14517	0.557053	0.999966	0.198956
ENSMUSG00000003721	Insig2	72999	insulin induced gene 2	-0.238878	0.265159	0.999757	0.0964344	0.676941	0.999949	-0.0354055	0.839477	0.999875	-0.0378832	0.834675	0.999793	0.0161853	0.928432	0.999944	-0.143384	0.532184	0.999919	-0.0478861	0.81885	0.999966	0.207653	0.391418	0.999962	0.0197257	0.916381	0.999907	0.215251	0.371108	0.999995	-0.0934831	0.703817	0.999993	0.0311356	0.859213	0.999914	-0.195307	0.412363	0.999661	0.301294	0.222699	0.99988	0.386513	0.112832	0.999966	0.107688
ENSMUSG00000003731	Kpna6	16650	karyopherin (importin) alpha 6	0.113161	0.620555	0.999757	-0.172174	0.464285	0.999949	0.0863583	0.692984	0.999875	-0.102374	0.631882	0.999793	0.16666	0.373801	0.999944	-0.0564089	0.819566	0.999919	0.101298	0.641435	0.999966	0.260291	0.289805	0.999962	-0.110243	0.631769	0.999907	0.027566	0.918471	0.999995	0.218105	0.239066	0.999993	-0.129333	0.524725	0.999914	-0.333207	0.197772	0.999661	0.114431	0.637052	0.99988	-0.116587	0.640947	0.999966	0.0949228
ENSMUSG00000003746	Man1a	17155	mannosidase 1, alpha	0.0627172	0.7193	0.999757	-0.000537347	0.989671	0.999949	0.0395267	0.781985	0.999875	0.0748326	0.603195	0.999793	-0.0822429	0.629397	0.999944	-0.201622	0.252183	0.999919	0.134588	0.453605	0.999966	0.0325264	0.900446	0.999962	-0.175667	0.315223	0.999907	-0.107615	0.642879	0.999995	-0.00765341	0.969433	0.999993	0.0738984	0.676563	0.999914	-0.163369	0.495264	0.999661	-0.319149	0.207352	0.99988	0.0290341	0.928988	0.999966	0.34408
ENSMUSG00000003752	Itpkc	233011	inositol 1,4,5-trisphosphate 3-kinase C																																								-0.224926	0.391738	0.99988	-0.366135	0.161454	0.999966
ENSMUSG00000003762	Coq8b	76889	coenzyme Q8B	-0.429628	0.0692534	0.999757	-0.0845441	0.705644	0.999949	-0.074435	0.673391	0.999875	-0.0491015	0.803953	0.999793	-0.1126	0.59195	0.999944	-0.126964	0.538514	0.999919	-0.132368	0.633397	0.999966	0.0526909	0.825754	0.999962	-0.220541	0.269929	0.999907	-0.178633	0.470053	0.999995	-0.222044	0.248244	0.999993	0.139904	0.495118	0.999914	-0.189403	0.434294	0.999661	-0.51524	0.0433722	0.99988	-0.0263104	0.909376	0.999966	-0.0165306
ENSMUSG00000003778	Brd8	78656	bromodomain containing 8	-0.114324	0.584297	0.999757	-0.222987	0.268668	0.999949	0.0242523	0.88336	0.999875	0.0182986	0.899547	0.999793	0.00592733	0.969388	0.999944	-0.0896501	0.639988	0.999919	0.11605	0.463354	0.999966	0.0628924	0.758314	0.999962	0.134732	0.332983	0.999907	0.0665928	0.71867	0.999995	-0.0245516	0.863616	0.999993	-0.0225169	0.901562	0.999914	0.0165964	0.93055	0.999661	-0.00415813	0.98974	0.99988	0.114762	0.57122	0.999966	-0.0670546
ENSMUSG00000003779	Kif20a	19348	kinesin family member 20A																0.135703	0.517085	0.999919	-0.0525622	0.774242	0.999966	-0.199001	0.409475	0.999962	-0.0734587	0.641541	0.999907	0.0842758	0.653775	0.999995	-0.0440506	0.773894	0.999993	0.12961	0.678804	0.999914	0.157222	0.369055	0.999661				0.106664	0.613469	0.999966
ENSMUSG00000003808	Farsa	66590	phenylalanyl-tRNA synthetase, alpha subunit	0.198909	0.24112	0.999757	0.0264176	0.885409	0.999949	0.0283776	0.840825	0.999875	-0.0192721	0.882576	0.999793	0.0703786	0.59807	0.999944	0.17622	0.216128	0.999919	-0.177073	0.239148	0.999966	-0.0471315	0.796687	0.999962	-0.068132	0.674887	0.999907	0.0775717	0.683294	0.999995	0.0395752	0.763281	0.999993	-0.105192	0.41455	0.999914	-0.0542334	0.787034	0.999661	0.0415731	0.827318	0.99988	0.0209885	0.914184	0.999966	0.169569
ENSMUSG00000003809	Gcdh	270076	glutaryl-Coenzyme A dehydrogenase	0.123972	0.562554	0.999757	0.327552	0.160224	0.999949	0.212522	0.276946	0.999875	-0.243895	0.208213	0.999793	-0.0617332	0.741773	0.999944	-0.159499	0.4862	0.999919	-0.0570777	0.790714	0.999966	-0.0490309	0.824917	0.999962	-0.138454	0.484544	0.999907	-0.0622011	0.802685	0.999995	-0.0720184	0.716486	0.999993	-0.0555364	0.771012	0.999914	0.111541	0.660282	0.999661	-0.00292819	0.974327	0.99988	0.0764227	0.739172	0.999966	-0.0278151
ENSMUSG00000003810	Mast2	17776	microtubule associated serine/threonine kinase 2										-0.382618	0.106588	0.999793	-0.235386	0.367269	0.999944	-0.15901	0.491828	0.999919	-0.0539531	0.830691	0.999966				-0.372385	0.152134	0.999907	0.401722	0.128351	0.999995	-0.0973686	0.680508	0.999993	-0.429585	0.0884016	0.999914	0.0799493	0.726628	0.999661	0.289616	0.262324	0.99988	-0.0402823	0.877444	0.999966
ENSMUSG00000003812	Dnase2a	13423	deoxyribonuclease II alpha	-0.0605528	0.737687	0.999757	-0.233922	0.283758	0.999949	-0.0705527	0.611529	0.999875	-0.00516315	0.977635	0.999793	0.148143	0.349358	0.999944	0.126447	0.467475	0.999919	0.0777683	0.637582	0.999966	0.109172	0.626477	0.999962	0.157831	0.383592	0.999907	-0.041283	0.834669	0.999995	-0.00558382	0.969024	0.999993	0.103598	0.501571	0.999914	0.46278	0.0310783	0.999661	-0.435297	0.0632376	0.99988	-0.135872	0.525684	0.999966	-0.195429
ENSMUSG00000003813	Rad23a	19358	RAD23 homolog A, nucleotide excision repair protein	0.00249956	0.98217	0.999757	-0.0764417	0.710102	0.999949	0.0358264	0.810091	0.999875	-0.0786952	0.592195	0.999793	-0.0529071	0.712134	0.999944	-0.0041205	0.982796	0.999919	0.0376557	0.811234	0.999966	-0.230645	0.311196	0.999962	-0.183477	0.19132	0.999907	-0.100246	0.577721	0.999995	0.0793291	0.644633	0.999993	-0.0645859	0.698531	0.999914	-0.122024	0.507081	0.999661	-0.0717385	0.734892	0.99988	0.0541468	0.80051	0.999966	-0.443239
ENSMUSG00000003814	Calr	12317	calreticulin	0.04648	0.758335	0.999757	0.0713079	0.700676	0.999949	0.0134496	0.919923	0.999875	0.0515152	0.688869	0.999793	-0.0206238	0.872854	0.999944	-0.0625692	0.634032	0.999919	-0.0441325	0.75752	0.999966	0.0283668	0.874474	0.999962	-0.167709	0.237191	0.999907	0.0446188	0.811499	0.999995	0.0627024	0.64686	0.999993	0.0239156	0.847531	0.999914	-0.0132637	0.934712	0.999661	0.0596207	0.743488	0.99988	-0.0138047	0.930848	0.999966	-0.398407
ENSMUSG00000003824	Syce2	71846	synaptonemal complex central element protein 2	0.118156	0.504825	0.999757	-0.0351837	0.893908	0.999949	0.0957302	0.504277	0.999875	0.0185222	0.882665	0.999793	-0.0922022	0.481872	0.999944	0.0765617	0.569225	0.999919	0.0849796	0.564319	0.999966	-0.173497	0.388142	0.999962	0.00465756	0.971445	0.999907	-0.0686489	0.706589	0.999995	-0.147538	0.440843	0.999993	0.0384021	0.758303	0.999914	-0.0853968	0.691339	0.999661	-0.221934	0.276544	0.99988	0.0636755	0.710531	0.999966	0.548507
ENSMUSG00000003847	Nfat5	54446	nuclear factor of activated T cells 5	0.0983066	0.562008	0.999757	0.18174	0.295644	0.999949	0.144522	0.385915	0.999875	0.00785226	0.971485	0.999793	0.232148	0.260595	0.999944	-0.419209	0.0298036	0.999919	-0.0702974	0.773407	0.999966	-0.164545	0.411202	0.999962	-0.0368681	0.848025	0.999907	-0.335233	0.0895231	0.999995	-0.207322	0.33527	0.999993	-0.0940644	0.624189	0.999914	-0.414072	0.0622915	0.999661	0.550525	0.0316779	0.99988	-0.176993	0.495117	0.999966	0.149388
ENSMUSG00000003848	Nob1	67619	NIN1/RPN12 binding protein 1 homolog	0.16944	0.353784	0.999757	0.618349	0.0118788	0.999949	0.0273311	0.831732	0.999875	-0.0138601	0.920308	0.999793	-0.0764994	0.566397	0.999944	0.0104861	0.957107	0.999919	-0.0226547	0.890138	0.999966	-0.000341973	0.999001	0.999962	-0.29687	0.0590665	0.999907	-0.0168779	0.931072	0.999995	-0.0849435	0.551451	0.999993	0.128111	0.379917	0.999914	0.044766	0.810495	0.999661	-0.144952	0.468764	0.99988	-0.205262	0.283585	0.999966	0.15317
ENSMUSG00000003849	Nqo1	18104	NAD(P)H dehydrogenase, quinone 1													0.0292527	0.885513	0.999944	-0.0927375	0.636324	0.999919	-0.149054	0.546738	0.999966				0.0478155	0.815324	0.999907	-0.109141	0.660879	0.999995							-0.301769	0.261428	0.999661	0.0438756	0.803275	0.99988	-0.208487	0.454461	0.999966
ENSMUSG00000003865	Gys1	14936	glycogen synthase 1, muscle							0.0860753	0.665395	0.999875	-0.082443	0.794361	0.999793	-0.0648758	0.76655	0.999944	-0.503105	0.0525887	0.999919	-0.0928644	0.662169	0.999966				-0.200858	0.476522	0.999907	0.461779	0.0719055	0.999995	-0.255114	0.23154	0.999993	-0.203596	0.323962	0.999914	-0.4393	0.145622	0.999661	-0.209177	0.428639	0.99988	0.165573	0.635001	0.999966
ENSMUSG00000003868	Ruvbl2	20174	RuvB-like protein 2	-0.193949	0.301356	0.999757	-0.0327012	0.880551	0.999949	0.00825983	0.955065	0.999875	0.0286634	0.82243	0.999793	0.0788366	0.568029	0.999944	-0.156672	0.28641	0.999919	-0.0201983	0.89565	0.999966	-0.108262	0.608377	0.999962	0.0336208	0.821374	0.999907	-0.0265069	0.884248	0.999995	-0.0253805	0.842929	0.999993	0.0138242	0.918078	0.999914	0.0484704	0.778716	0.999661	-0.206737	0.288894	0.99988	-0.204637	0.249097	0.999966	0.567454
ENSMUSG00000003873	Bax	12028	BCL2-associated X protein	0.0297207	0.859708	0.999757	-0.123153	0.523499	0.999949	0.122359	0.378835	0.999875	-0.00712853	0.954396	0.999793	0.138668	0.289802	0.999944	-0.00775511	0.964413	0.999919	-0.157987	0.290838	0.999966	0.00244803	0.992496	0.999962	-0.149424	0.268938	0.999907	0.0584132	0.751074	0.999995	-0.00839655	0.953453	0.999993	0.00968721	0.937865	0.999914	-0.0449471	0.794524	0.999661	0.202624	0.306039	0.99988	-0.0147363	0.931612	0.999966	0.0328645
ENSMUSG00000003882	Il7r	16197	interleukin 7 receptor																																														-0.659354
ENSMUSG00000003923	Tfam	21780	transcription factor A, mitochondrial	0.126057	0.491673	0.999757	-0.0618629	0.747478	0.999949	0.0124291	0.93008	0.999875	0.0170087	0.899131	0.999793	0.00567406	0.968055	0.999944	-0.0756324	0.612333	0.999919	0.140283	0.39306	0.999966	0.181065	0.361789	0.999962	0.072528	0.617736	0.999907	0.0620097	0.738497	0.999995	0.0607392	0.713121	0.999993	0.0743748	0.59841	0.999914	0.00771747	0.971101	0.999661	-0.178464	0.398956	0.99988	0.0168454	0.925244	0.999966	-0.0871169
ENSMUSG00000003929	Zfp81	224694	zinc finger protein 81	-0.0260477	0.929227	0.999757	0.137846	0.617415	0.999949	-0.278889	0.113283	0.999875	-0.172956	0.357972	0.999793	-0.00957788	0.965943	0.999944	0.0525281	0.873138	0.999919	-0.0802015	0.715629	0.999966	-0.137346	0.586989	0.999962	-0.0300297	0.883033	0.999907	-0.120798	0.604783	0.999995	0.0798051	0.693527	0.999993	0.0660429	0.76783	0.999914	-0.0466716	0.858031	0.999661	-0.0696648	0.854515	0.99988	-0.13901	0.591098	0.999966	-0.225912
ENSMUSG00000003948	Mmd	67468	monocyte to macrophage differentiation-associated	0.0164599	0.929041	0.999757				-0.0670038	0.731003	0.999875	-0.174166	0.374637	0.999793	0.0796072	0.75585	0.999944	-0.398117	0.109632	0.999919	-0.112026	0.632782	0.999966	0.171146	0.621813	0.999962	0.22496	0.263554	0.999907	0.25834	0.311511	0.999995	-0.149807	0.450433	0.999993	0.227597	0.256656	0.999914	-0.0321574	0.901262	0.999661	0.011979	0.980268	0.99988	-0.217811	0.465459	0.999966	-0.346743
ENSMUSG00000003949	Hlf	217082	hepatic leukemia factor	-0.0197906	0.893108	0.999757	0.00647274	0.970282	0.999949	-0.112327	0.350438	0.999875	0.0223955	0.859273	0.999793	0.0433125	0.79242	0.999944	-0.124783	0.402905	0.999919	0.0174113	0.907203	0.999966	-0.124971	0.52546	0.999962	0.489188	0.00560499	0.999907	-0.0230233	0.896675	0.999995	0.254473	0.439534	0.999993	0.0817323	0.71774	0.999914	0.186618	0.281993	0.999661	-0.0578161	0.798775	0.99988	0.29383	0.386022	0.999966	0.254575
ENSMUSG00000003955	Fam162a	70186	family with sequence similarity 162, member A	-0.0423636	0.823761	0.999757	0.019942	0.902795	0.999949	0.0214495	0.873617	0.999875	0.0926147	0.494379	0.999793	-0.14748	0.312236	0.999944	-0.0516047	0.727538	0.999919	-0.0262898	0.855434	0.999966	-0.0861117	0.695512	0.999962	-0.0477295	0.728242	0.999907	0.115891	0.589512	0.999995	0.000338618	0.997376	0.999993	-0.0164519	0.900559	0.999914	-0.169375	0.340713	0.999661	0.108504	0.587849	0.99988	0.0769663	0.611313	0.999966	-0.172221
ENSMUSG00000003970	Rpl8	26961	ribosomal protein L8	-0.0232761	0.882915	0.999757	-0.0633561	0.727917	0.999949	0.0206319	0.883517	0.999875	0.033891	0.795155	0.999793	-0.0154163	0.91093	0.999944	-0.0165225	0.902413	0.999919	-0.0468855	0.732564	0.999966	-0.0136839	0.945065	0.999962	-0.0176657	0.896055	0.999907	0.0340808	0.844159	0.999995	0.0104264	0.933779	0.999993	0.0743812	0.498964	0.999914	0.0255749	0.8803	0.999661	0.0243643	0.889692	0.99988	0.11322	0.497931	0.999966	-0.0244604
ENSMUSG00000003992	Ssbp2	66970	single-stranded DNA binding protein 2	0.0198697	0.896088	0.999757	-0.105802	0.555068	0.999949	-0.00896472	0.940127	0.999875	0.036548	0.776581	0.999793	-0.0915859	0.461716	0.999944	0.145219	0.296916	0.999919	0.0136457	0.927305	0.999966	0.161261	0.368201	0.999962	0.0691518	0.607287	0.999907	0.0650763	0.692386	0.999995	0.118966	0.579821	0.999993	0.0368404	0.793443	0.999914	0.086827	0.6013	0.999661	0.121141	0.550999	0.99988	0.0378021	0.823694	0.999966	0.483253
ENSMUSG00000004018	Fancl	67030	Fanconi anemia, complementation group L	0.299355	0.183366	0.999757	0.0484536	0.793846	0.999949	-0.276707	0.198337	0.999875	0.028521	0.872039	0.999793	0.0105432	0.95039	0.999944	0.0175342	0.929676	0.999919	-0.00132289	0.984081	0.999966	0.059263	0.820782	0.999962	-0.111751	0.626557	0.999907	0.449542	0.0381647	0.999995	-0.0521946	0.822758	0.999993	-0.0433935	0.839868	0.999914	0.254704	0.2682	0.999661	0.18629	0.537497	0.99988	0.281341	0.19792	0.999966	0.435411
ENSMUSG00000004032	Gstm5	14866	glutathione S-transferase, mu 5	0.376948	0.0929858	0.999757	-0.0891319	0.670147	0.999949	0.0994639	0.572217	0.999875	-0.00133704	0.991277	0.999793	-0.0695438	0.646036	0.999944	-0.22512	0.24384	0.999919	-7.38504e-05	0.991137	0.999966	0.163774	0.472915	0.999962	0.00226144	0.997102	0.999907	-0.114596	0.633817	0.999995	0.200165	0.399796	0.999993	0.127521	0.503582	0.999914	0.314193	0.148707	0.999661	-0.24522	0.207229	0.99988	0.142677	0.433711	0.999966
ENSMUSG00000004035	Gstm7	68312	glutathione S-transferase, mu 7	0.115675	0.60537	0.999757	-0.24057	0.346187	0.999949	0.00862479	0.983969	0.999875	-0.383505	0.0659654	0.999793	-0.00810124	0.966708	0.999944	0.0479694	0.854394	0.999919	0.239185	0.461025	0.999966	0.354082	0.151833	0.999962	-0.016878	0.916415	0.999907	0.20922	0.420245	0.999995	-0.339941	0.133089	0.999993	0.308612	0.171486	0.999914	-0.41178	0.151395	0.999661	0.388738	0.105631	0.99988	-0.229586	0.357641	0.999966	-0.198865
ENSMUSG00000004040	Stat3	20848	signal transducer and activator of transcription 3	-0.0198341	0.895288	0.999757	0.179681	0.363273	0.999949	-0.0560973	0.659875	0.999875	-0.102529	0.452122	0.999793	0.0692992	0.635668	0.999944	-0.0363064	0.834282	0.999919	-0.0332862	0.856038	0.999966	0.135935	0.479318	0.999962	0.0879504	0.642263	0.999907	0.00103066	0.996036	0.999995	0.119069	0.425383	0.999993	-0.033769	0.82924	0.999914	-0.0138355	0.938433	0.999661	0.635883	0.0370547	0.99988	0.261571	0.481171	0.999966	0.212698
ENSMUSG00000004043	Stat5a	20850	signal transducer and activator of transcription 5A	-0.0319607	0.884462	0.999757	0.10706	0.598643	0.999949	-0.00124139	0.993055	0.999875	-0.0658991	0.643431	0.999793	0.0934221	0.53372	0.999944	-0.0070313	0.961105	0.999919	-0.192013	0.266133	0.999966	0.0673003	0.750435	0.999962	-0.219584	0.207029	0.999907	-0.16244	0.438969	0.999995	-0.0130181	0.939839	0.999993	0.163532	0.35806	0.999914	-0.224161	0.28043	0.999661	-0.293479	0.182156	0.99988	-0.0729744	0.739158	0.999966	0.433923
ENSMUSG00000004044	Cavin1	19285	caveolae associated 1	0.252561	0.298431	0.999757	-0.0786856	0.715903	0.999949	-0.0269147	0.881573	0.999875	-0.173855	0.369837	0.999793	0.11812	0.540502	0.999944	0.17236	0.511594	0.999919	0.217489	0.340205	0.999966	0.25321	0.297972	0.999962	-0.0310803	0.896754	0.999907	-0.0501737	0.883256	0.999995	0.152125	0.531983	0.999993	0.153907	0.530812	0.999914	0.112767	0.616326	0.999661	0.526145	0.0472917	0.99988	-0.184228	0.489538	0.999966
ENSMUSG00000004054	Map3k11	26403	mitogen-activated protein kinase kinase kinase 11	-0.223288	0.344345	0.999757	0.23907	0.338096	0.999949	0.079921	0.687749	0.999875	0.0907143	0.660841	0.999793	-0.0777488	0.658347	0.999944	-0.112854	0.557492	0.999919	0.228049	0.34512	0.999966	0.48216	0.0461211	0.999962	-0.137694	0.485204	0.999907	-0.109542	0.643996	0.999995	0.0918791	0.653545	0.999993	0.267534	0.211277	0.999914	-0.451345	0.0979599	0.999661	-0.00341712	0.937387	0.99988	-0.216403	0.396976	0.999966	0.0276132
ENSMUSG00000004056	Akt2	11652	thymoma viral proto-oncogene 2	-0.0647292	0.728239	0.999757	-0.0453213	0.816338	0.999949	-0.0230224	0.887664	0.999875	0.020513	0.889853	0.999793	0.172012	0.277881	0.999944	0.0515573	0.769042	0.999919	0.0594435	0.760086	0.999966	-0.208676	0.393145	0.999962	-0.0282848	0.871669	0.999907	0.205446	0.32024	0.999995	-0.196868	0.223351	0.999993	-0.101158	0.570621	0.999914	0.00538215	0.97267	0.999661	0.0805888	0.715414	0.99988	0.0515217	0.803137	0.999966	-0.419922
ENSMUSG00000004069	Dnaja3	83945	DnaJ heat shock protein family (Hsp40) member A3	0.0102505	0.963854	0.999757	0.00768227	0.95029	0.999949	-0.282132	0.131696	0.999875	0.118156	0.511435	0.999793	-0.134663	0.441024	0.999944	0.112671	0.551982	0.999919	-0.115865	0.622376	0.999966	-0.33174	0.210681	0.999962	-0.176822	0.409559	0.999907	0.0325521	0.897316	0.999995	-0.0118984	0.948785	0.999993	0.0204821	0.938751	0.999914	0.357034	0.164539	0.999661	-0.00798288	0.976057	0.99988	-0.0132865	0.96171	0.999966	-0.254678
ENSMUSG00000004070	Hmox2	15369	heme oxygenase 2	-0.0196055	0.899331	0.999757	-0.148028	0.423916	0.999949	-0.112348	0.368096	0.999875	-0.109459	0.352063	0.999793	-0.20621	0.134101	0.999944	0.0483261	0.733884	0.999919	0.00579993	0.967163	0.999966	0.0432039	0.816679	0.999962	0.0778457	0.589401	0.999907	-0.00917987	0.957767	0.999995	0.0130916	0.926453	0.999993	-0.0411833	0.741005	0.999914	0.0838195	0.629861	0.999661	-0.182601	0.445587	0.99988	0.0901793	0.644353	0.999966	-0.092909
ENSMUSG00000004071	Cdip1	66626	cell death inducing Trp53 target 1	-0.260938	0.236631	0.999757	-0.164244	0.522364	0.999949	-0.117161	0.571358	0.999875	0.0313345	0.876982	0.999793	-0.134752	0.508378	0.999944	0.0202136	0.924588	0.999919	-0.348964	0.107806	0.999966	-0.258154	0.305348	0.999962	-0.235066	0.239336	0.999907	-0.0302483	0.884827	0.999995	-0.131586	0.581332	0.999993	0.0519381	0.786424	0.999914	-0.0583836	0.812909	0.999661	0.209357	0.39895	0.99988	-0.231598	0.376433	0.999966	0.0882674
ENSMUSG00000004085	Map3k20	65964	mitogen-activated protein kinase kinase kinase 20	-0.111045	0.618104	0.999757	-0.189269	0.427385	0.999949	-0.0123621	0.947984	0.999875	0.0251593	0.879112	0.999793	-0.167897	0.316938	0.999944	0.0459742	0.793494	0.999919	-0.0248129	0.914353	0.999966	-0.0269607	0.913569	0.999962	0.176003	0.345922	0.999907	0.189303	0.347641	0.999995	-0.112654	0.618049	0.999993	0.103808	0.571195	0.999914	0.0903575	0.686269	0.999661	0.295728	0.213119	0.99988	-0.056155	0.827572	0.999966	0.0310023
ENSMUSG00000004096	Cwc15	66070	CWC15 spliceosome-associated protein	-0.0327271	0.833088	0.999757	0.0967561	0.621078	0.999949	0.0741655	0.573113	0.999875	0.00768078	0.952017	0.999793	0.0656892	0.600233	0.999944	0.0862251	0.562207	0.999919	-0.0340821	0.828821	0.999966	0.0920005	0.608506	0.999962	-0.0278144	0.843243	0.999907	0.0126592	0.938328	0.999995	-0.0220759	0.852897	0.999993	-0.0091564	0.938685	0.999914	0.338129	0.0443532	0.999661	0.0427606	0.843785	0.99988	0.0714811	0.668439	0.999966	-0.106281
ENSMUSG00000004099	Dnmt1	13433	DNA methyltransferase (cytosine-5) 1	0.0720336	0.741432	0.999757	-0.0724201	0.733042	0.999949	-0.105902	0.523511	0.999875	0.0333585	0.82977	0.999793	-0.0365524	0.813111	0.999944	-0.0338271	0.844324	0.999919	0.0411671	0.793554	0.999966	-0.0972538	0.640573	0.999962	-0.0900925	0.621524	0.999907	-0.120785	0.505895	0.999995	0.0685334	0.735708	0.999993	0.0692808	0.657552	0.999914	-0.0733588	0.761866	0.999661	-0.260058	0.213138	0.99988	-0.0697846	0.710841	0.999966	0.166354
ENSMUSG00000004100	Ppan	235036	peter pan homolog	0.26183	0.115469	0.999757	0.378839	0.0555479	0.999949	0.0749626	0.608662	0.999875	0.0254153	0.844986	0.999793	0.0431179	0.761194	0.999944	0.0985532	0.489081	0.999919	0.0516971	0.750708	0.999966	0.3614	0.087256	0.999962	-0.013108	0.93906	0.999907	0.0640272	0.763765	0.999995	-0.112317	0.469233	0.999993	-0.00644968	0.958316	0.999914	-0.0563328	0.772371	0.999661	-0.197307	0.293918	0.99988	-0.141811	0.44705	0.999966	0.191405
ENSMUSG00000004110	Cacna1e	12290	calcium channel, voltage-dependent, R type, alpha 1E subunit																																														-0.259858
ENSMUSG00000004127	Trmt10a	108943	tRNA methyltransferase 10A	-0.00643691	0.990935	0.999757	-0.184952	0.504327	0.999949	-0.0637854	0.696256	0.999875	-0.363178	0.0419048	0.999793	-0.174119	0.416665	0.999944	0.266794	0.199224	0.999919	0.1125	0.585633	0.999966	-0.11951	0.611131	0.999962	-0.0460103	0.799303	0.999907	-0.220488	0.300164	0.999995	-0.0505645	0.782648	0.999993	-0.035768	0.842197	0.999914	-0.0263379	0.946268	0.999661	-0.0456164	0.869708	0.99988	-0.218512	0.361679	0.999966	0.325293
ENSMUSG00000004207	Psap	19156	prosaposin	-0.107637	0.482805	0.999757	-0.140798	0.431	0.999949	-0.0741165	0.552102	0.999875	-0.0754355	0.521826	0.999793	-0.0409197	0.766095	0.999944	-0.0972262	0.521694	0.999919	0.154311	0.286403	0.999966	0.0802076	0.649483	0.999962	0.0423354	0.766003	0.999907	0.0953119	0.566737	0.999995	-0.116907	0.617991	0.999993	0.149192	0.362055	0.999914	0.156351	0.346103	0.999661	-0.244732	0.228451	0.99988	0.075966	0.70043	0.999966	-0.89382
ENSMUSG00000004221	Ikbkg	16151	inhibitor of kappaB kinase gamma	-0.0398014	0.8381	0.999757	0.29685	0.193154	0.999949	0.192056	0.40101	0.999875	-0.172304	0.40126	0.999793	0.195587	0.323492	0.999944	-0.0324267	0.888868	0.999919	-0.174414	0.431003	0.999966	-0.456922	0.0709503	0.999962	0.380007	0.144098	0.999907	-0.151164	0.528975	0.999995	0.177222	0.437175	0.999993	-0.14911	0.475548	0.999914	0.326317	0.184015	0.999661	0.298973	0.224825	0.99988	0.295837	0.268244	0.999966	0.267964
ENSMUSG00000004233	Wars2	70560	tryptophanyl tRNA synthetase 2 (mitochondrial)							0.0753936	0.698056	0.999875	-0.337419	0.168049	0.999793	0.249851	0.272594	0.999944	-0.396227	0.100094	0.999919				-0.304343	0.255096	0.999962	0.0936145	0.655736	0.999907	-0.203597	0.450645	0.999995	0.248614	0.274812	0.999993	-0.10066	0.723806	0.999914	0.413588	0.166412	0.999661	0.122454	0.602452	0.99988	0.61061	0.0287539	0.999966
ENSMUSG00000004263	Atn1	13498	atrophin 1	-0.0561489	0.796232	0.999757	0.485986	0.138036	0.999949	-0.0562913	0.791065	0.999875	-0.0758903	0.678623	0.999793	-0.0914308	0.611449	0.999944	0.214769	0.355916	0.999919	0.0601243	0.814566	0.999966	0.150502	0.569277	0.999962	0.0258681	0.932871	0.999907	0.241364	0.304375	0.999995	-0.37591	0.111739	0.999993	0.336552	0.137938	0.999914	0.281704	0.318296	0.999661	-0.149707	0.522296	0.99988	-0.068049	0.834322	0.999966	0.317642
ENSMUSG00000004264	Phb2	12034	prohibitin 2	-0.0168272	0.918993	0.999757	-0.0833726	0.660906	0.999949	-0.0424907	0.751068	0.999875	-0.0346488	0.764792	0.999793	-0.0581817	0.654274	0.999944	-0.0593483	0.647378	0.999919	-0.0934749	0.514146	0.999966	0.0233772	0.904561	0.999962	-0.076623	0.548762	0.999907	-0.0504371	0.758974	0.999995	-0.0825451	0.501408	0.999993	0.00661715	0.953335	0.999914	-0.107537	0.501808	0.999661	-0.114555	0.51954	0.99988	-0.0461768	0.790301	0.999966	0.312901
ENSMUSG00000004266	Ptpn6	15170	protein tyrosine phosphatase, non-receptor type 6	0.0395047	0.828991	0.999757	-0.000934457	0.999753	0.999949	0.05573	0.682705	0.999875	-0.00308235	0.981259	0.999793	0.0770348	0.560308	0.999944	-0.0596753	0.680395	0.999919	-0.0544252	0.738823	0.999966	0.109823	0.553871	0.999962	0.184838	0.258525	0.999907	0.131543	0.447371	0.999995	0.0209267	0.901191	0.999993	-0.0417252	0.762373	0.999914	-0.0338309	0.858843	0.999661	-0.0287323	0.909687	0.99988	0.047098	0.812685	0.999966	-0.187289
ENSMUSG00000004268	Emg1	14791	EMG1 N1-specific pseudouridine methyltransferase	0.111582	0.47057	0.999757	0.003319	0.984168	0.999949	-0.00302943	0.982633	0.999875	-0.0475322	0.682112	0.999793	0.0405453	0.750933	0.999944	0.0151476	0.904468	0.999919	-0.0377135	0.79527	0.999966	-0.0810386	0.649391	0.999962	-0.195606	0.131143	0.999907	-0.068996	0.684687	0.999995	-0.0666394	0.568894	0.999993	0.0747676	0.511685	0.999914	-0.0849906	0.609819	0.999661	-0.166347	0.364466	0.99988	-0.0336849	0.828933	0.999966	-0.089961
ENSMUSG00000004270	Lpcat3	14792	lysophosphatidylcholine acyltransferase 3	0.190762	0.328417	0.999757	-0.0860787	0.788906	0.999949	-0.0879017	0.536787	0.999875	-0.031479	0.837661	0.999793	-0.0527702	0.721812	0.999944	0.0169287	0.914451	0.999919	-0.00345521	0.971599	0.999966	0.158349	0.477505	0.999962	-0.127546	0.441036	0.999907	0.196154	0.326804	0.999995	-0.172215	0.332791	0.999993	0.0383597	0.813303	0.999914	0.207958	0.388238	0.999661	-0.020946	0.924564	0.99988	0.000566148	0.995463	0.999966	-0.00386675
ENSMUSG00000004285	Atp6v1f	66144	ATPase, H+ transporting, lysosomal V1 subunit F	0.0321262	0.827802	0.999757	-0.10125	0.550619	0.999949	-0.0130985	0.915925	0.999875	-0.0333832	0.771456	0.999793	0.015609	0.895598	0.999944	0.0327698	0.800025	0.999919	-2.83179e-05	0.998909	0.999966	0.0558722	0.756412	0.999962	0.03306	0.786443	0.999907	0.000959479	0.994895	0.999995	-0.00948086	0.941634	0.999993	0.0378692	0.733603	0.999914	-0.0429414	0.787336	0.999661	-0.0637999	0.718587	0.99988	0.00195289	0.989781	0.999966	-0.0673619
ENSMUSG00000004317	Clcn5	12728	chloride channel, voltage-sensitive 5																-0.325693	0.141836	0.999919	0.231096	0.308222	0.999966							0.0162582	0.962078	0.999995																0.130264
ENSMUSG00000004319	Clcn3	12725	chloride channel, voltage-sensitive 3	0.144255	0.49679	0.999757	0.230784	0.29494	0.999949	-0.102276	0.543864	0.999875	0.0270871	0.87354	0.999793	0.0798185	0.630225	0.999944	-0.144423	0.47181	0.999919	0.038742	0.85251	0.999966	0.104001	0.67421	0.999962	0.0543757	0.784505	0.999907	0.104638	0.664747	0.999995	0.292464	0.12033	0.999993	-0.151781	0.431196	0.999914	0.1684	0.464906	0.999661	0.0346709	0.899334	0.99988	0.0448365	0.828977	0.999966	0.0131574
ENSMUSG00000004328	Hif3a	53417	hypoxia inducible factor 3, alpha subunit																																								0.157749	0.502363	0.99988	0.0695896	0.76506	0.999966
ENSMUSG00000004356	Utp20	70683	UTP20 small subunit processome component	0.190943	0.382908	0.999757	0.111721	0.642765	0.999949	-0.132688	0.517745	0.999875	0.0983937	0.55328	0.999793	0.0543381	0.742071	0.999944	0.0702142	0.717393	0.999919	0.13657	0.482859	0.999966	0.127208	0.593091	0.999962	0.0714172	0.715594	0.999907	-0.0384202	0.87682	0.999995	0.0415948	0.835163	0.999993	-0.192459	0.319362	0.999914	-0.336665	0.259838	0.999661	0.179038	0.498111	0.99988	-0.197593	0.357523	0.999966	0.206992
ENSMUSG00000004359	Spic	20728	Spi-C transcription factor (Spi-1/PU.1 related)																																					0.023254	0.871076	0.999661
ENSMUSG00000004364	Cul3	26554	cullin 3	-0.163361	0.365415	0.999757	-0.170205	0.449127	0.999949	0.0345806	0.809247	0.999875	-0.0678117	0.648111	0.999793	-0.119314	0.42553	0.999944	0.0557995	0.778677	0.999919	0.227003	0.198603	0.999966	-0.331171	0.117118	0.999962	-0.0460422	0.791404	0.999907	-0.0492335	0.802476	0.999995	-0.025218	0.89061	0.999993	0.0731038	0.673464	0.999914	-0.00796229	0.97002	0.999661	-0.180218	0.497527	0.99988	-0.0924072	0.67492	0.999966	-0.110841
ENSMUSG00000004383	Large1	16795	LARGE xylosyl- and glucuronyltransferase 1	-0.251751	0.302179	0.999757							-0.169738	0.484072	0.999793				-0.229195	0.350362	0.999919	0.140141	0.513497	0.999966							-0.15679	0.507737	0.999995	-0.0842838	0.72175	0.999993	-0.325208	0.199135	0.999914	-0.0897354	0.671089	0.999661
ENSMUSG00000004393	Ddx56	52513	DEAD (Asp-Glu-Ala-Asp) box polypeptide 56	0.199098	0.328099	0.999757	-0.129116	0.544671	0.999949	-0.0484532	0.806885	0.999875	-0.204427	0.200631	0.999793	-0.120351	0.468735	0.999944	-0.0380107	0.833091	0.999919	-0.227392	0.234635	0.999966	-0.112319	0.633212	0.999962	-0.0471134	0.783514	0.999907	-0.236382	0.26666	0.999995	-0.110713	0.498328	0.999993	-0.152974	0.304574	0.999914	0.0543283	0.794022	0.999661	-0.019818	0.93477	0.99988	0.0656504	0.774746	0.999966	0.295039
ENSMUSG00000004394	Tmed4	103694	transmembrane p24 trafficking protein 4	-0.0876549	0.65254	0.999757	0.0759919	0.744856	0.999949	0.133076	0.37125	0.999875	0.0102165	0.948315	0.999793	0.032075	0.83651	0.999944	-0.00513166	0.96818	0.999919	0.147613	0.468336	0.999966	-0.10443	0.626896	0.999962	0.161206	0.412046	0.999907	-0.178657	0.350454	0.999995	-0.00453008	0.975012	0.999993	-0.00305275	0.978965	0.999914	0.0451056	0.810527	0.999661	0.122039	0.613059	0.99988	-0.0913824	0.665982	0.999966	0.0554777
ENSMUSG00000004446	Bid	12122	BH3 interacting domain death agonist	-0.0234174	0.960226	0.999757	0.0219346	0.925224	0.999949	0.224988	0.186305	0.999875	-0.0724222	0.654067	0.999793	-0.0237231	0.89828	0.999944	-0.103261	0.582164	0.999919	0.201901	0.412453	0.999966	0.221063	0.421944	0.999962	-0.0510605	0.784881	0.999907	-0.0544536	0.811985	0.999995	-0.139243	0.464645	0.999993	-0.0277823	0.84099	0.999914	0.152299	0.541328	0.999661	0.16699	0.467688	0.99988	-0.0548967	0.82504	0.999966	0.177899
ENSMUSG00000004451	Ralb	64143	v-ral simian leukemia viral oncogene B	-0.134937	0.576233	0.999757	0.0483974	0.875883	0.999949	-0.111553	0.565333	0.999875	0.0282008	0.904829	0.999793	-0.11949	0.489598	0.999944	-0.0630528	0.819837	0.999919	0.29239	0.18219	0.999966	-0.0726378	0.779763	0.999962	0.105938	0.586319	0.999907	0.433075	0.0829041	0.999995	-0.0168162	0.931226	0.999993	-0.11973	0.53162	0.999914	-0.223431	0.36017	0.999661	-0.363809	0.151531	0.99988	-0.338561	0.220285	0.999966	-0.348713
ENSMUSG00000004455	Ppp1cc	19047	protein phosphatase 1 catalytic subunit gamma	-0.00377354	0.981078	0.999757	0.00377064	0.997773	0.999949	-0.0769107	0.60169	0.999875	0.00263896	0.983956	0.999793	-0.0591679	0.681232	0.999944	0.110371	0.521521	0.999919	-0.0200252	0.900241	0.999966	-0.111796	0.58934	0.999962	0.0580339	0.68447	0.999907	-0.00592511	0.976933	0.999995	-0.117811	0.352885	0.999993	-0.104803	0.410736	0.999914	-0.163251	0.377527	0.999661	-0.0488916	0.803403	0.99988	0.032008	0.850854	0.999966	-0.135877
ENSMUSG00000004460	Dnajb11	67838	DnaJ heat shock protein family (Hsp40) member B11	0.218964	0.239423	0.999757	-0.147945	0.550513	0.999949	-0.0752415	0.661243	0.999875	-0.106106	0.470996	0.999793	-0.0160079	0.917976	0.999944	0.175305	0.273985	0.999919	-0.009962	0.956008	0.999966	0.268421	0.204726	0.999962	-0.247189	0.115317	0.999907	-0.07184	0.726497	0.999995	0.125446	0.412042	0.999993	-0.0475169	0.715173	0.999914	-0.110707	0.595278	0.999661	-0.0534153	0.795005	0.99988	-0.0649132	0.715798	0.999966	-0.190977
ENSMUSG00000004462	Tbccd1	70573	TBCC domain containing 1	-0.0854239	0.680453	0.999757	0.212734	0.40144	0.999949	0.0268314	0.88276	0.999875	0.0356444	0.850085	0.999793	-0.111605	0.534367	0.999944	-0.31998	0.136469	0.999919	-0.257536	0.256194	0.999966	0.35432	0.18087	0.999962	-0.0562972	0.766648	0.999907	-0.110153	0.718462	0.999995	0.0150991	0.944858	0.999993	-0.188936	0.340406	0.999914	-0.0066651	0.980181	0.999661	0.106818	0.716244	0.99988	0.0314103	0.888132	0.999966	-0.0702935
ENSMUSG00000004473	Clec11a	20256	C-type lectin domain family 11, member a										0.0222136	0.887513	0.999793	0.200818	0.348558	0.999944	0.244065	0.26843	0.999919	0.178299	0.507889	0.999966				-0.278955	0.219745	0.999907	0.560725	0.052732	0.999995	0.124183	0.603175	0.999993	0.00488198	0.976625	0.999914	-0.0125793	0.984494	0.999661	0.317123	0.259285	0.99988	0.182446	0.555618	0.999966
ENSMUSG00000004500	Zfp324	243834	zinc finger protein 324										0.10668	0.677041	0.999793				-0.192249	0.413096	0.999919	-0.0992187	0.601915	0.999966	0.292266	0.248348	0.999962	-0.086	0.77064	0.999907	-0.270277	0.381815	0.999995	-0.126492	0.581869	0.999993	0.0745532	0.769765	0.999914	0.588066	0.0238995	0.999661				-0.659209	0.0193394	0.999966
ENSMUSG00000004508	Gab2	14389	growth factor receptor bound protein 2-associated protein 2	-0.148706	0.542148	0.999757	-0.430397	0.0978117	0.999949	0.107401	0.594261	0.999875	0.16094	0.47628	0.999793	-0.180798	0.499545	0.999944	0.31303	0.172758	0.999919	-0.078193	0.790895	0.999966	0.35192	0.159943	0.999962	-0.136368	0.527492	0.999907	-0.121173	0.621126	0.999995	0.0616634	0.784624	0.999993	0.296098	0.163971	0.999914	-0.101474	0.679471	0.999661	-0.677382	0.00498269	0.99988	-0.383155	0.182831	0.999966
ENSMUSG00000004530	Coro1c	23790	coronin, actin binding protein 1C	0.135498	0.499701	0.999757	0.24324	0.413729	0.999949	-0.0954329	0.580004	0.999875	-0.181851	0.289252	0.999793	-0.0568152	0.712952	0.999944	0.100084	0.594112	0.999919	0.0425781	0.827318	0.999966	0.284238	0.259658	0.999962	-0.234596	0.178689	0.999907	0.0205937	0.939328	0.999995	-0.0262844	0.892073	0.999993	-0.0267699	0.871963	0.999914	0.0574361	0.797251	0.999661	-0.136861	0.571981	0.99988	-0.385588	0.11056	0.999966	-0.190264
ENSMUSG00000004535	Tax1bp1	52440	Tax1 (human T cell leukemia virus type I) binding protein 1	0.0743111	0.650911	0.999757	-0.017638	0.928223	0.999949	0.0546652	0.723661	0.999875	0.116148	0.395993	0.999793	0.0451208	0.752657	0.999944	0.0930828	0.544553	0.999919	0.0549974	0.720582	0.999966	0.0104296	0.956648	0.999962	-0.0341926	0.805736	0.999907	0.229404	0.184974	0.999995	-0.0319531	0.841389	0.999993	-0.0237026	0.854461	0.999914	0.159669	0.357792	0.999661	0.00290314	0.984551	0.99988	0.162369	0.377319	0.999966	0.0921557
ENSMUSG00000004552	Ctse	13034	cathepsin E	-0.122737	0.588731	0.999757	0.0358321	0.900151	0.999949	-0.313145	0.243813	0.999875	0.0599506	0.805993	0.999793	-0.0894269	0.662461	0.999944	-0.0402661	0.906586	0.999919	0.301849	0.178146	0.999966	-0.421848	0.126015	0.999962	0.0887393	0.707091	0.999907	0.0626008	0.83557	0.999995	0.104689	0.675012	0.999993	-0.145257	0.545319	0.999914	0.250072	0.406873	0.999661	0.283193	0.243576	0.99988	0.137702	0.695619	0.999966	0.0215009
ENSMUSG00000004558	Ndrg2	29811	N-myc downstream regulated gene 2	0.295189	0.169591	0.999757	0.0907315	0.690868	0.999949	-0.107511	0.580335	0.999875	0.0992525	0.64345	0.999793	0.0429768	0.820389	0.999944	0.328712	0.240264	0.999919	0.48908	0.0579171	0.999966	-0.100879	0.699198	0.999962	0.184333	0.429156	0.999907	-0.230864	0.350081	0.999995	0.0747254	0.835193	0.999993	-0.335594	0.165912	0.999914	-0.230821	0.376343	0.999661	-0.0178021	0.904536	0.99988	0.390622	0.145978	0.999966	0.51732
ENSMUSG00000004561	Mettl17	52535	methyltransferase like 17	0.213083	0.43782	0.999757	0.10184	0.693837	0.999949	0.0873558	0.676296	0.999875	0.0785477	0.747197	0.999793	-0.0101751	0.953841	0.999944	0.0686241	0.767343	0.999919	-0.0873375	0.700461	0.999966	-0.132868	0.59604	0.999962	-0.255495	0.34464	0.999907	0.334665	0.190893	0.999995	0.152628	0.490742	0.999993	0.286959	0.189898	0.999914	0.0720495	0.786679	0.999661	0.126449	0.626783	0.99988	-0.384703	0.25705	0.999966	0.0520644
ENSMUSG00000004562	Arhgef40	268739	Rho guanine nucleotide exchange factor (GEF) 40	-0.179407	0.416159	0.999757	-0.0928176	0.684193	0.999949	-0.0802433	0.708562	0.999875	-0.134963	0.545078	0.999793	-0.215017	0.442204	0.999944	-0.0101231	0.930713	0.999919	0.0809372	0.73343	0.999966	0.157395	0.510423	0.999962	-0.0909502	0.738196	0.999907	-0.144802	0.585543	0.999995	0.0666685	0.785385	0.999993	0.562086	0.014819	0.999914	-0.427735	0.0939319	0.999661							-0.320481
ENSMUSG00000004565	Pnpla6	50767	patatin-like phospholipase domain containing 6	-0.089768	0.733527	0.999757	-0.0617373	0.834936	0.999949	0.0195778	0.914544	0.999875	0.206139	0.36003	0.999793	0.204919	0.41012	0.999944	-0.305135	0.167229	0.999919	0.172613	0.452584	0.999966	-0.298183	0.224478	0.999962	0.0276119	0.913502	0.999907	-0.323083	0.217528	0.999995	-0.142821	0.514738	0.999993	-0.287052	0.241314	0.999914	0.265713	0.295121	0.999661	0.0709707	0.765251	0.99988	-0.0172094	0.994022	0.999966	0.227327
ENSMUSG00000004567	Mcoln1	94178	mucolipin 1				-0.171418	0.486136	0.999949				0.0113789	0.983256	0.999793	-0.22857	0.302116	0.999944	0.0678046	0.758525	0.999919	-0.00675911	0.961671	0.999966				0.131613	0.599428	0.999907	-0.250618	0.400898	0.999995	0.0739997	0.770841	0.999993	0.286896	0.191865	0.999914	0.0285915	0.882576	0.999661	0.500732	0.0422412	0.99988	0.0841432	0.742486	0.999966
ENSMUSG00000004568	Arhgef18	102098	rho/rac guanine nucleotide exchange factor (GEF) 18	-0.11975	0.519631	0.999757	0.049126	0.83629	0.999949	0.0989526	0.51301	0.999875	0.111284	0.568247	0.999793	0.127003	0.572926	0.999944	0.0667711	0.739202	0.999919	0.437262	0.0963608	0.999966	0.0470891	0.845058	0.999962	0.224764	0.275183	0.999907	0.19115	0.345005	0.999995	0.0592589	0.774286	0.999993	-0.28535	0.193296	0.999914	0.0059075	0.979691	0.999661	-0.0124815	0.99353	0.99988	-0.00942732	0.958036	0.999966	0.250414
ENSMUSG00000004591	Pkn2	109333	protein kinase N2	0.0125568	0.954841	0.999757	-0.251158	0.223487	0.999949	0.102001	0.61645	0.999875	0.0759401	0.735336	0.999793	0.0412241	0.840374	0.999944	-0.0223007	0.915743	0.999919	-0.102084	0.591311	0.999966	0.0293763	0.898761	0.999962	0.0681107	0.732518	0.999907	-0.0380426	0.877282	0.999995	0.0482618	0.833675	0.999993	-0.0947861	0.58681	0.999914	-0.0183324	0.925226	0.999661	0.282241	0.170826	0.99988	0.0891904	0.690686	0.999966	0.0324325
ENSMUSG00000004610	Etfb	110826	electron transferring flavoprotein, beta polypeptide	-0.0151703	0.928553	0.999757	0.0736423	0.696078	0.999949	-0.00421009	0.975272	0.999875	0.0556024	0.639684	0.999793	-0.0208991	0.883288	0.999944	-0.0474939	0.72986	0.999919	-0.0522728	0.714073	0.999966	0.0706174	0.702988	0.999962	-0.125665	0.353204	0.999907	0.0469648	0.785005	0.999995	-0.0465795	0.746433	0.999993	-0.111875	0.302637	0.999914	0.0437647	0.790085	0.999661	-0.0641821	0.728418	0.99988	0.203588	0.179415	0.999966	-0.0602609
ENSMUSG00000004612	Nkg7	72310	natural killer cell group 7 sequence	0.0567378	0.735907	0.999757	-0.216133	0.348704	0.999949	0.221922	0.132196	0.999875	0.000583825	0.996462	0.999793	0.120264	0.327088	0.999944	0.130945	0.351116	0.999919	-0.058919	0.682702	0.999966	-0.200386	0.278419	0.999962	-0.089597	0.532744	0.999907	0.0634339	0.701097	0.999995	-0.0335534	0.860504	0.999993	-0.096386	0.397092	0.999914	0.0202103	0.89968	0.999661	0.116873	0.587514	0.99988	-0.0669915	0.826426	0.999966	-0.10579
ENSMUSG00000004626	Stxbp2	20911	syntaxin binding protein 2	-0.0882759	0.623566	0.999757	-0.18995	0.314084	0.999949	0.0284092	0.845525	0.999875	-0.0422075	0.764307	0.999793	0.0860057	0.569142	0.999944	-0.0378513	0.805678	0.999919	0.159799	0.361112	0.999966	-0.184497	0.357503	0.999962	-0.0567261	0.73814	0.999907	-0.0107223	0.949944	0.999995	-0.0321272	0.834057	0.999993	-0.0246164	0.861147	0.999914	0.0326613	0.863321	0.999661	0.262719	0.224198	0.99988	0.00708619	0.97218	0.999966	-0.148618
ENSMUSG00000004631	Sgce	20392	sarcoglycan, epsilon	0.116737	0.620007	0.999757	-0.124887	0.574649	0.999949	0.0305754	0.897857	0.999875	-0.0577886	0.753723	0.999793	-0.0776749	0.727854	0.999944	0.0213271	0.915533	0.999919	-0.194931	0.438006	0.999966	0.051337	0.832503	0.999962	-0.0614217	0.81253	0.999907	0.317894	0.194257	0.999995							0.365523	0.140842	0.999661
ENSMUSG00000004633	Chn2	69993	chimerin 2	0.257187	0.362354	0.999757				0.0831081	0.67621	0.999875	-0.00972274	0.961355	0.999793	0.246498	0.277261	0.999944	0.252502	0.253821	0.999919	0.23887	0.370666	0.999966				0.327106	0.138337	0.999907	-0.332609	0.21655	0.999995	0.280848	0.265035	0.999993	0.234892	0.336344	0.999914	-0.581786	0.0208467	0.999661							-0.137926
ENSMUSG00000004637	Wwox	80707	WW domain-containing oxidoreductase	-0.06173	0.833359	0.999757	-0.201721	0.456199	0.999949	0.188853	0.311323	0.999875	0.000118702	0.995613	0.999793	-0.105696	0.602877	0.999944	0.144911	0.477183	0.999919	0.00530092	0.973917	0.999966	0.338466	0.183531	0.999962	-0.033094	0.860966	0.999907	0.167376	0.473008	0.999995	-0.059877	0.765385	0.999993	0.306173	0.115814	0.999914	-0.11981	0.620674	0.999661	-0.22349	0.381611	0.99988	0.450197	0.0631643	0.999966
ENSMUSG00000004642	Slbp	20492	stem-loop binding protein	-0.125418	0.451116	0.999757	0.0372529	0.841783	0.999949	-0.0627338	0.633564	0.999875	-0.0146109	0.898509	0.999793	-0.088199	0.479438	0.999944	-0.0460845	0.719751	0.999919	0.116157	0.429979	0.999966	-0.144993	0.449129	0.999962	0.143343	0.316299	0.999907	-0.00956191	0.954345	0.999995	0.032466	0.795979	0.999993	-0.0120313	0.925698	0.999914	0.0742726	0.707286	0.999661	-0.208261	0.26859	0.99988	-0.110763	0.486142	0.999966	0.110568
ENSMUSG00000004655	Aqp1	11826	aquaporin 1													-0.162589	0.330926	0.999944				0.159953	0.683617	0.999966				-0.271244	0.180494	0.999907										-0.0382474	0.861431	0.999661	0.113305	0.580145	0.99988	0.124309	0.609076	0.999966
ENSMUSG00000004661	Arid3b	56380	AT rich interactive domain 3B (BRIGHT-like)	-0.308211	0.19659	0.999757	-0.464743	0.0530321	0.999949	-0.271328	0.231139	0.999875				0.193034	0.421415	0.999944	0.142458	0.577466	0.999919	-0.162927	0.444083	0.999966	0.0775655	0.682438	0.999962	-0.0780274	0.699318	0.999907	0.229876	0.380865	0.999995	-0.244709	0.415389	0.999993				-0.393867	0.109702	0.999661	0.473894	0.0698542	0.99988				0.147505
ENSMUSG00000004665	Cnn2	12798	calponin 2	-0.0772123	0.650253	0.999757	-0.198601	0.353615	0.999949	-0.0732586	0.598644	0.999875	0.0589631	0.661966	0.999793	0.0267533	0.850967	0.999944	0.0412916	0.789493	0.999919	0.191335	0.352234	0.999966	-0.107477	0.599906	0.999962	-0.0142199	0.923664	0.999907	0.132444	0.466035	0.999995	-0.221868	0.170003	0.999993	-0.0702918	0.613132	0.999914	0.0342588	0.860675	0.999661	-0.131876	0.531667	0.99988	-0.13103	0.6025	0.999966	-0.0635126
ENSMUSG00000004667	Polr2e	66420	polymerase (RNA) II (DNA directed) polypeptide E	0.0468835	0.785388	0.999757	-0.0146981	0.946132	0.999949	0.0731962	0.599372	0.999875	-0.00397571	0.977257	0.999793	-0.0931863	0.546066	0.999944	0.0395293	0.786093	0.999919	-0.0472637	0.736539	0.999966	0.134432	0.529486	0.999962	-0.0249825	0.867569	0.999907	-0.0358249	0.839976	0.999995	0.0388831	0.750699	0.999993	0.0679268	0.60311	0.999914	-0.141701	0.40688	0.999661	-0.0982904	0.594731	0.99988	0.0663351	0.694661	0.999966	0.494216
ENSMUSG00000004677	Myo9b	17925	myosin IXb	-0.00317806	0.977384	0.999757	0.00906252	0.954614	0.999949	-0.16238	0.421347	0.999875	0.0951675	0.545151	0.999793	-0.0353272	0.844646	0.999944	-0.0148191	0.938581	0.999919	-0.097571	0.648059	0.999966	0.0817147	0.726296	0.999962	0.0171129	0.919692	0.999907	0.199748	0.433037	0.999995	0.0189145	0.91506	0.999993	-0.03651	0.843676	0.999914	-0.0694586	0.763857	0.999661	0.226849	0.382263	0.99988	-0.0630426	0.80405	0.999966	-0.4399
ENSMUSG00000004698	Hdac9	79221	histone deacetylase 9																																														0.155984
ENSMUSG00000004707	Ly9	17085	lymphocyte antigen 9	-0.326746	0.16287	0.999757	-0.192804	0.496619	0.999949	0.244909	0.303903	0.999875	0.0909467	0.721705	0.999793				-0.402349	0.0834128	0.999919	-0.130316	0.590394	0.999966	0.104831	0.665795	0.999962				-0.076807	0.747781	0.999995	-0.142159	0.564126	0.999993	0.129386	0.557301	0.999914	-0.22509	0.358667	0.999661							-0.845281
ENSMUSG00000004709	Cd244a	18106	CD244 molecule A	-0.183762	0.45188	0.999757				0.0970794	0.669581	0.999875	-0.199755	0.28682	0.999793				-0.252147	0.203657	0.999919	0.254604	0.413924	0.999966	0.102125	0.679984	0.999962				-0.113538	0.623405	0.999995	-0.208664	0.496199	0.999993	0.15336	0.513663	0.999914	-0.32179	0.265116	0.999661							-0.710164
ENSMUSG00000004748	Mtfp1	67900	mitochondrial fission process 1							0.075066	0.704862	0.999875	0.0858011	0.67559	0.999793	-0.0288114	0.882602	0.999944	0.227292	0.284622	0.999919	0.0984895	0.675438	0.999966	0.444023	0.11945	0.999962	-0.337675	0.0873322	0.999907	0.330871	0.207809	0.999995	-0.183248	0.336063	0.999993	-0.0767566	0.761136	0.999914	-0.0855923	0.706213	0.999661	-0.119676	0.704543	0.99988	-0.031745	0.887432	0.999966
ENSMUSG00000004768	Rab23	19335	RAB23, member RAS oncogene family				0.35127	0.196489	0.999949	-0.250038	0.25986	0.999875	0.0491897	0.816095	0.999793	-0.0598981	0.746748	0.999944	0.309046	0.150565	0.999919	-0.270601	0.237283	0.999966				0.0861087	0.699021	0.999907	0.158555	0.580527	0.999995	-0.00751432	0.983576	0.999993	-0.263266	0.355005	0.999914	-0.266552	0.296607	0.999661	-0.0125989	0.991033	0.99988	0.594773	0.0199865	0.999966
ENSMUSG00000004771	Rab11a	53869	RAB11A, member RAS oncogene family	-0.147419	0.370216	0.999757	-0.129407	0.460795	0.999949	-0.0791488	0.526048	0.999875	-0.0542218	0.668227	0.999793	0.00576794	0.963579	0.999944	-0.0364803	0.799234	0.999919	-0.113788	0.481404	0.999966	-0.0833456	0.663396	0.999962	-0.0485019	0.701548	0.999907	-0.106872	0.534105	0.999995	0.0625087	0.656369	0.999993	-0.0482368	0.723148	0.999914	-0.0505265	0.772296	0.999661	-0.16824	0.41541	0.99988	0.00286783	0.988401	0.999966	0.19837
ENSMUSG00000004788	Eif2b2	217715	eukaryotic translation initiation factor 2B, subunit 2 beta	0.0291577	0.875435	0.999757	-0.00664459	0.965757	0.999949	-0.0259971	0.847082	0.999875	0.0589891	0.687606	0.999793	-0.130147	0.380011	0.999944	-0.126909	0.443627	0.999919	0.138726	0.401424	0.999966	-0.0512348	0.793061	0.999962	-0.0250122	0.866629	0.999907	0.360802	0.0719174	0.999995	-0.0137198	0.921602	0.999993	-0.108539	0.481318	0.999914	-0.158851	0.443321	0.999661	0.105181	0.611051	0.99988	0.125817	0.511286	0.999966	-0.0120826
ENSMUSG00000004789	Dlst	78920	dihydrolipoamide S-succinyltransferase (E2 component of 2-oxo-glutarate complex)	0.0514076	0.807676	0.999757	-0.0542946	0.787617	0.999949	-0.00533951	0.973198	0.999875	-0.0169296	0.909678	0.999793	0.087324	0.57873	0.999944	-0.0252055	0.874633	0.999919	-0.125216	0.445699	0.999966	-0.327583	0.175732	0.999962	0.0058779	0.964122	0.999907	-0.0623516	0.750609	0.999995	-0.0797402	0.584085	0.999993	-0.0824772	0.55872	0.999914	0.0901253	0.646425	0.999661	0.112581	0.58808	0.99988	-0.16236	0.416826	0.999966	-0.0754748
ENSMUSG00000004798	Ulk2	29869	unc-51 like kinase 2	-0.0368102	0.847456	0.999757	-0.429193	0.0536452	0.999949	0.0195076	0.907251	0.999875	0.27651	0.109031	0.999793	0.104517	0.582934	0.999944	0.147859	0.502858	0.999919	-0.307517	0.222648	0.999966	0.0567939	0.798621	0.999962	0.0229318	0.900566	0.999907	0.126455	0.592556	0.999995	0.17652	0.534851	0.999993	-0.130531	0.59903	0.999914	-0.0299885	0.918949	0.999661	-0.201783	0.677021	0.99988	0.111238	0.692527	0.999966	-0.202879
ENSMUSG00000004815	Dgkq	110524	diacylglycerol kinase, theta							-0.177753	0.593066	0.999875							-0.0484614	0.91681	0.999919	-0.323326	0.164745	0.999966				0.159634	0.505642	0.999907	0.296844	0.222527	0.999995	0.370129	0.208478	0.999993	0.112966	0.641161	0.999914	0.211623	0.342561	0.999661	-0.0595356	0.887359	0.99988	0.141442	0.544774	0.999966
ENSMUSG00000004837	Grap	71520	GRB2-related adaptor protein																																														-0.861339
ENSMUSG00000004843	Chmp2b	68942	charged multivesicular body protein 2B	-0.123552	0.471996	0.999757	0.0935347	0.659481	0.999949	-0.0684332	0.609239	0.999875	0.0897585	0.542116	0.999793	0.117126	0.411714	0.999944	-0.0983765	0.570297	0.999919	-0.0527699	0.80054	0.999966	-0.264893	0.254788	0.999962	0.1102	0.512803	0.999907	0.108723	0.585476	0.999995	-0.0107616	0.944904	0.999993	0.039583	0.805936	0.999914	-0.0922164	0.642866	0.999661	-0.0143633	0.966225	0.99988	0.24958	0.280672	0.999966	-0.507791
ENSMUSG00000004846	Plod3	26433	procollagen-lysine, 2-oxoglutarate 5-dioxygenase 3	-0.223882	0.327596	0.999757	0.0509612	0.864075	0.999949	0.189173	0.426165	0.999875	-0.243136	0.201629	0.999793	0.0397065	0.842002	0.999944	0.17083	0.397015	0.999919	0.229181	0.289682	0.999966	-0.210859	0.396757	0.999962	-0.129447	0.610568	0.999907	-0.0533841	0.834575	0.999995	-0.033256	0.84543	0.999993	-0.126636	0.345777	0.999914	-0.0194739	0.999945	0.999997	-0.666703	0.0130843	0.99988	-0.0596808	0.8101	0.999966	0.160485
ENSMUSG00000004849	Ap1s1	11769	adaptor protein complex AP-1, sigma 1	0.0914696	0.586634	0.999757	-0.0840784	0.661068	0.999949	-0.0332441	0.810233	0.999875	-0.0685752	0.631351	0.999793	-0.0455029	0.73797	0.999944	0.0303771	0.830059	0.999919	0.0233643	0.879185	0.999966	-0.195701	0.322846	0.999962	0.0234447	0.864371	0.999907	0.0609141	0.72338	0.999995	0.0866375	0.575622	0.999993	-0.086394	0.511348	0.999914	-0.0815831	0.669188	0.999661	-0.375449	0.0886189	0.99988	-0.0700156	0.73448	0.999966	0.353192
ENSMUSG00000004864	Mapk13	26415	mitogen-activated protein kinase 13																															0.00592925	0.971956	0.999993
ENSMUSG00000004865	Srpk1	20815	serine/arginine-rich protein specific kinase 1	-0.109505	0.52082	0.999757	-0.0548239	0.799195	0.999949	-0.00534141	0.9697	0.999875	-0.0198405	0.878688	0.999793	-0.0883782	0.495815	0.999944	0.0256842	0.840774	0.999919	-0.118866	0.386102	0.999966	-0.00788672	0.963411	0.999962	-0.21553	0.161646	0.999907	-0.0298858	0.86174	0.999995	-0.144782	0.234581	0.999993	0.0625351	0.607418	0.999914	-0.0542852	0.74658	0.999661	-0.041452	0.825767	0.99988	0.060577	0.734994	0.999966	-0.0826941
ENSMUSG00000004880	Lbr	98386	lamin B receptor	-0.0998269	0.536704	0.999757	-0.27904	0.139257	0.999949	0.0388397	0.774884	0.999875	0.0942729	0.483824	0.999793	-0.0179008	0.897411	0.999944	-0.26769	0.0912176	0.999919	-0.0546381	0.732672	0.999966	0.0568346	0.755499	0.999962	0.109054	0.413712	0.999907	-0.023883	0.891445	0.999995	-0.0211178	0.876011	0.999993	0.0918771	0.464872	0.999914	0.0356705	0.833515	0.999661	0.0452677	0.820484	0.99988	0.0870167	0.631948	0.999966	0.00475701
ENSMUSG00000004895	Prcc	94315	papillary renal cell carcinoma (translocation-associated)	0.0450748	0.842645	0.999757	0.114784	0.648166	0.999949	-0.0130229	0.935314	0.999875	0.0338155	0.860634	0.999793	-0.0210847	0.889966	0.999944	-0.00528953	0.977017	0.999919	-0.135627	0.530539	0.999966	-0.204187	0.344952	0.999962	0.236067	0.159068	0.999907	0.193365	0.355839	0.999995	0.0466374	0.793402	0.999993	0.0551992	0.782337	0.999914	0.0891729	0.672599	0.999661	0.208869	0.409146	0.99988	-0.402866	0.0709706	0.999966	-0.00660719
ENSMUSG00000004896	Rrnad1	229503	ribosomal RNA adenine dimethylase domain containing 1	-0.203128	0.312578	0.999757	-0.0987896	0.697251	0.999949	-0.00680819	0.970244	0.999875	-0.0671239	0.699519	0.999793	0.0554285	0.792052	0.999944	-0.027083	0.902963	0.999919	-0.291111	0.175588	0.999966	0.215652	0.361818	0.999962	0.0590161	0.760316	0.999907	-0.252395	0.314011	0.999995	0.0207004	0.946659	0.999993	-0.0817803	0.676005	0.999914	-0.188186	0.476817	0.999661	0.0412836	0.902049	0.99988	0.353726	0.151132	0.999966	0.417565
ENSMUSG00000004897	Hdgf	15191	heparin binding growth factor	-0.111242	0.483867	0.999757	0.00198127	0.989526	0.999949	0.0326427	0.783673	0.999875	-0.00715318	0.950554	0.999793	-0.0930958	0.445095	0.999944	-0.0440561	0.736519	0.999919	-0.0794219	0.550146	0.999966	-0.0144388	0.936075	0.999962	-0.00263478	0.983256	0.999907	0.0311273	0.847778	0.999995	0.0052375	0.965153	0.999993	-0.0354902	0.753868	0.999914	0.0108593	0.94531	0.999661	-0.131345	0.452174	0.99988	-0.0193551	0.90574	0.999966	-0.0552207
ENSMUSG00000004929	Thop1	50492	thimet oligopeptidase 1	-0.0297724	0.973024	0.999757	-0.126739	0.643513	0.999949	-0.0324664	0.884655	0.999875	-0.102013	0.561858	0.999793	0.0490249	0.814227	0.999944	0.00934263	0.965547	0.999919	-0.174884	0.379408	0.999966	-0.053446	0.882493	0.999962	0.00340799	0.991627	0.999907	-0.13168	0.561672	0.999995	-0.0438396	0.790254	0.999993	-0.067247	0.757739	0.999914	-0.0654961	0.822628	0.999661	-0.176269	0.469195	0.99988	0.0474849	0.847504	0.999966	-0.00900753
ENSMUSG00000004931	Apba3	57267	amyloid beta (A4) precursor protein-binding, family A, member 3	-0.266815	0.259612	0.999757				0.190927	0.490911	0.999875	-0.188722	0.38141	0.999793	-0.0230794	0.902457	0.999944	0.078549	0.763876	0.999919	0.0820048	0.777225	0.999966	-0.191838	0.471911	0.999962	-0.288498	0.226813	0.999907	-0.179969	0.505227	0.999995	-0.0482747	0.80424	0.999993	0.0638915	0.793497	0.999914	-0.175412	0.575634	0.999661	-0.127258	0.671111	0.99988	0.044212	0.857329	0.999966	0.236542
ENSMUSG00000004933	Matk	17179	megakaryocyte-associated tyrosine kinase	-0.0570595	0.788507	0.999757	-0.258981	0.33265	0.999949	0.0207043	0.888323	0.999875	0.0889141	0.573696	0.999793	0.146859	0.335945	0.999944	0.161778	0.355945	0.999919	0.0598786	0.755296	0.999966	0.38457	0.114203	0.999962	0.157174	0.397757	0.999907	0.157947	0.484343	0.999995	-0.130372	0.359953	0.999993	-0.0937659	0.503869	0.999914	-0.112856	0.634609	0.999661	-0.145972	0.539759	0.99988	0.335102	0.343458	0.999966	0.226662
ENSMUSG00000004934	Pias4	59004	protein inhibitor of activated STAT 4	0.31521	0.189396	0.999757	-0.0224701	0.900758	0.999949	0.233045	0.148106	0.999875	0.193343	0.304411	0.999793	0.280958	0.0982735	0.999944	0.16267	0.434812	0.999919	0.0538501	0.785072	0.999966	-0.190815	0.424638	0.999962	0.0327855	0.870149	0.999907	-0.157076	0.462563	0.999995	0.10666	0.558014	0.999993	-0.051687	0.784139	0.999914	-0.223325	0.358617	0.999661	0.287746	0.362049	0.99988	0.0422009	0.851735	0.999966	-0.214872
ENSMUSG00000004936	Map2k1	26395	mitogen-activated protein kinase kinase 1	0.094578	0.724917	0.999757	-0.142826	0.515002	0.999949	-0.124684	0.495079	0.999875	0.163993	0.374185	0.999793	0.146982	0.415274	0.999944	0.0927739	0.706788	0.999919	0.104173	0.688287	0.999966	0.212363	0.448952	0.999962	-0.174372	0.395213	0.999907	0.395416	0.0711905	0.999995	0.0779918	0.69549	0.999993	-0.145075	0.459672	0.999914	0.100741	0.697186	0.999661	0.226771	0.357705	0.99988	0.0841449	0.734658	0.999966	0.0243983
ENSMUSG00000004937	Sgta	52551	small glutamine-rich tetratricopeptide repeat (TPR)-containing, alpha	0.227311	0.264626	0.999757	-0.0117854	0.951484	0.999949	-0.00627081	0.968683	0.999875	0.019297	0.913684	0.999793	-0.00532487	0.974676	0.999944	-0.040564	0.835479	0.999919	0.0424776	0.799741	0.999966	-0.00394046	0.977101	0.999962	-0.0234336	0.873815	0.999907	-0.0317969	0.867634	0.999995	0.0207445	0.893791	0.999993	0.165334	0.36464	0.999914	0.054122	0.792445	0.999661	0.0380554	0.868564	0.99988	-0.146001	0.470246	0.999966	-0.050101
ENSMUSG00000004945	Tmem242	70544	transmembrane protein 242	-0.079313	0.671368	0.999757	-0.263782	0.202608	0.999949	-0.072024	0.631271	0.999875	0.137451	0.412343	0.999793	0.100219	0.53415	0.999944	0.150576	0.447205	0.999919	0.136882	0.480957	0.999966	0.0799143	0.732115	0.999962	-0.0645339	0.71879	0.999907	-0.0563017	0.784637	0.999995	0.124647	0.42225	0.999993	-0.0908031	0.604465	0.999914	-0.0353664	0.885627	0.999661	0.0724534	0.810398	0.99988	-0.248504	0.238496	0.999966	0.463298
ENSMUSG00000004947	Dtx2	74198	deltex 2, E3 ubiquitin ligase	-0.295129	0.304518	0.999757				-0.192651	0.483241	0.999875	0.0542906	0.867311	0.999793	-0.0134322	0.916798	0.999944	-0.193307	0.3801	0.999919	0.330042	0.187261	0.999966	-0.0283267	0.961127	0.999962	0.154027	0.556673	0.999907	-0.0731669	0.770635	0.999995	-0.242801	0.292684	0.999993	-0.346299	0.141038	0.999914	-0.478188	0.107191	0.999661	0.399172	0.156591	0.99988	-0.0269511	0.89741	0.999966	-0.410665
ENSMUSG00000004952	Rasa4	54153	RAS p21 protein activator 4	0.187684	0.552451	0.999757	0.394841	0.23965	0.999949	0.220568	0.233403	0.999875	0.155825	0.552463	0.999793	0.0533773	0.782558	0.999944	0.366256	0.0923595	0.999919	-0.0832293	0.699209	0.999966	0.330532	0.288171	0.999962	-0.0452905	0.812189	0.999907	0.445205	0.0643898	0.999995	-0.0110841	0.94384	0.999993	0.250452	0.291414	0.999914	0.0487804	0.833583	0.999661				-0.220611	0.371469	0.999966	0.0309505
ENSMUSG00000004980	Hnrnpa2b1	53379	heterogeneous nuclear ribonucleoprotein A2/B1	0.0219847	0.910507	0.999757	0.171596	0.391801	0.999949	0.0277158	0.870439	0.999875	0.0382941	0.818344	0.999793	-0.0278528	0.858528	0.999944	0.164642	0.321261	0.999919	-0.0104719	0.94999	0.999966	0.0353377	0.863362	0.999962	0.017962	0.910938	0.999907	-0.0107276	0.954276	0.999995	0.0351792	0.816227	0.999993	0.0265749	0.843743	0.999914	0.168243	0.344657	0.999661	-0.0334308	0.868699	0.99988	-0.0179915	0.92429	0.999966	0.0690051
ENSMUSG00000004988	Fxyd4	108017	FXYD domain-containing ion transport regulator 4																-0.0518117	0.879594	0.999919	0.535963	0.0152611	0.999966				0.0718233	0.779512	0.999907				0.329056	0.238493	0.999993	-0.102723	0.632298	0.999914	0.233096	0.326833	0.999661				0.0937377	0.77552	0.999966
ENSMUSG00000004994	Ccdc130	67736	coiled-coil domain containing 130	-0.247063	0.26473	0.999757	0.145572	0.519971	0.999949	0.0459502	0.824548	0.999875	-0.0068926	0.972291	0.999793	-0.158164	0.486333	0.999944	-0.141136	0.553611	0.999919	-0.172251	0.469061	0.999966	0.000656391	0.999029	0.999962	0.0251994	0.920539	0.999907	-0.00466119	0.99532	0.999995	-0.123871	0.555211	0.999993	-0.0430059	0.839092	0.999914	-0.240607	0.364056	0.999661	-0.0348518	0.976192	0.99988	-0.00729478	0.973624	0.999966	0.57251
ENSMUSG00000004996	Mri1	67873	methylthioribose-1-phosphate isomerase 1	0.162676	0.369062	0.999757	-0.214765	0.310383	0.999949	0.0435676	0.732125	0.999875	-0.0798844	0.53804	0.999793	-0.066014	0.613844	0.999944	0.0202365	0.899937	0.999919	-0.108245	0.532794	0.999966	-0.0360511	0.85027	0.999962	-0.378422	0.0424958	0.999907	-0.0529394	0.810358	0.999995	-0.0218484	0.880139	0.999993	0.123771	0.348211	0.999914	-0.188129	0.32513	0.999661	-0.0510221	0.799447	0.99988	-0.0325453	0.847546	0.999966	-0.27715
ENSMUSG00000005034	Prkacb	18749	protein kinase, cAMP dependent, catalytic, beta	-0.0552721	0.728404	0.999757	-0.1565	0.380433	0.999949	-0.0901278	0.480711	0.999875	-0.134227	0.336566	0.999793	0.0776232	0.625473	0.999944	0.0189381	0.908679	0.999919	4.70307e-05	0.996398	0.999966	-0.0350768	0.852676	0.999962	0.0961709	0.529464	0.999907	0.0740025	0.692124	0.999995	-0.0542425	0.754729	0.999993	0.0121198	0.934194	0.999914	-0.0742262	0.70099	0.999661	0.243923	0.291325	0.99988	-0.168866	0.448035	0.999966	0.0358545
ENSMUSG00000005043	Sgsh	27029	N-sulfoglucosamine sulfohydrolase (sulfamidase)	0.078456	0.730119	0.999757	0.00587336	0.996494	0.999949	-0.0128507	0.943403	0.999875	0.264734	0.213519	0.999793				-0.0583301	0.759297	0.999919	0.472919	0.0271358	0.999966	-0.138351	0.550145	0.999962				-0.262796	0.332447	0.999995							0.05586	0.792691	0.999661	-0.106311	0.678455	0.99988	-0.286418	0.323326	0.999966
ENSMUSG00000005054	Cstb	13014	cystatin B	-0.0407561	0.832281	0.999757	-0.245841	0.175085	0.999949	-0.0278569	0.824856	0.999875	-0.0733736	0.568074	0.999793	-0.00616992	0.966075	0.999944	-0.183402	0.224936	0.999919	0.0416124	0.789834	0.999966	0.300076	0.123143	0.999962	-0.0669264	0.692436	0.999907	0.0341484	0.848979	0.999995	0.153632	0.326163	0.999993	0.0551612	0.667833	0.999914	0.0175519	0.924284	0.999661	-0.0187084	0.926531	0.99988	-0.0185308	0.920612	0.999966	0.359093
ENSMUSG00000005057	Sh2b2	23921	SH2B adaptor protein 2										-0.107167	0.620979	0.999793	-0.209562	0.41606	0.999944	0.165891	0.461304	0.999919	0.0370118	0.876349	0.999966				-0.048429	0.807871	0.999907				-0.428347	0.153041	0.999993	-0.00154107	0.981121	0.999914	-0.4301	0.120982	0.999661
ENSMUSG00000005069	Pex5	19305	peroxisomal biogenesis factor 5	-0.122731	0.544692	0.999757	-0.310438	0.164086	0.999949	-0.16416	0.373406	0.999875	-0.344277	0.0593497	0.999793	0.20835	0.268715	0.999944	-0.20582	0.352379	0.999919	-0.0098978	0.960093	0.999966	-0.143444	0.601415	0.999962	-0.0657456	0.733471	0.999907	0.18595	0.439386	0.999995	0.0879064	0.693606	0.999993	-0.0924514	0.642011	0.999914	-0.613278	0.0329406	0.999661	-0.211941	0.382037	0.99988	-0.425979	0.106315	0.999966	0.295039
ENSMUSG00000005078	Jkamp	104771	JNK1/MAPK8-associated membrane protein	0.236299	0.261159	0.999757	0.335868	0.149065	0.999949	0.0551185	0.723763	0.999875	0.1447	0.397138	0.999793	-0.071116	0.671272	0.999944	-0.17226	0.378862	0.999919	-0.165528	0.449839	0.999966	-0.226332	0.387041	0.999962	-0.115117	0.54504	0.999907	-0.0082534	0.978154	0.999995	-0.148775	0.39721	0.999993	-0.0888794	0.603347	0.999914	0.266688	0.215771	0.999661	0.179795	0.536766	0.99988	-0.258563	0.244413	0.999966	-0.582324
ENSMUSG00000005087	Cd44	12505	CD44 antigen	-0.166501	0.318462	0.999757	-0.409762	0.0287361	0.999949	0.181493	0.186127	0.999875	0.129113	0.321322	0.999793	-0.127327	0.43274	0.999944	-0.118802	0.491489	0.999919	-0.119722	0.517409	0.999966	0.131319	0.529818	0.999962	0.133946	0.394975	0.999907	0.133868	0.466246	0.999995	0.0127725	0.942659	0.999993	-0.0022517	0.99403	0.999914	0.0538028	0.79012	0.999661	0.224131	0.356964	0.99988	0.0965589	0.630293	0.999966	-0.385074
ENSMUSG00000005102	Eif2ak4	27103	eukaryotic translation initiation factor 2 alpha kinase 4	-0.199476	0.443955	0.999757	0.0815534	0.800981	0.999949	0.222062	0.39102	0.999875	0.32925	0.144104	0.999793	-0.134385	0.562321	0.999944	-0.126511	0.566428	0.999919	0.122108	0.6243	0.999966	0.0549973	0.906459	0.999962	0.0167638	0.950455	0.999907	0.222397	0.349424	0.999995	-0.0590276	0.825156	0.999993	-0.0305361	0.929166	0.999914	0.250696	0.311587	0.999661	0.477555	0.0507002	0.99988	0.112873	0.688999	0.999966	0.0442794
ENSMUSG00000005103	Wdr1	22388	WD repeat domain 1	0.0590018	0.736424	0.999757	0.151784	0.432856	0.999949	0.00596324	0.965494	0.999875	-0.169073	0.22768	0.999793	-0.086195	0.578441	0.999944	0.0360229	0.80781	0.999919	-0.106269	0.517708	0.999966	0.161884	0.409008	0.999962	-0.0236204	0.881451	0.999907	0.0339146	0.849789	0.999995	-0.13862	0.384788	0.999993	-0.0372106	0.821786	0.999914	0.0222802	0.902042	0.999661	0.436118	0.0320316	0.99988	-0.0463574	0.811432	0.999966	-0.0354868
ENSMUSG00000005107	Slc2a9	117591	solute carrier family 2 (facilitated glucose transporter), member 9							0.0541857	0.863842	0.999875	-0.218797	0.313544	0.999793	0.074472	0.723278	0.999944	-0.210019	0.389206	0.999919	-0.0864635	0.66942	0.999966				-0.339179	0.254666	0.999907	0.0719272	0.74851	0.999995	-0.407377	0.0854202	0.999993	0.175993	0.513908	0.999914	0.18215	0.499578	0.999661
ENSMUSG00000005125	Ndrg1	17988	N-myc downstream regulated gene 1	0.00167828	0.99848	0.999757	-0.689016	0.00144475	0.999949	0.0783676	0.638845	0.999875	-0.103282	0.534309	0.999793	0.0411039	0.757637	0.999944	-0.235867	0.178663	0.999919	-0.036883	0.833504	0.999966	-0.145285	0.494081	0.999962	-0.0488846	0.787652	0.999907	-0.118043	0.544126	0.999995	-0.193068	0.31045	0.999993	0.10214	0.62761	0.999914	-0.00302648	0.983003	0.999661	0.391051	0.0711021	0.99988	-0.166861	0.603061	0.999966	0.131536
ENSMUSG00000005142	Man2b1	17159	mannosidase 2, alpha B1	-0.0219273	0.891244	0.999757	-0.130454	0.480026	0.999949	0.0272808	0.820898	0.999875	-0.232054	0.0915747	0.999793	0.0559509	0.677598	0.999944	-0.053072	0.715095	0.999919	0.120265	0.444683	0.999966	0.00806197	0.970469	0.999962	-0.0266619	0.854871	0.999907	-0.0138512	0.939173	0.999995	0.170886	0.210497	0.999993	0.0340637	0.804544	0.999914	-0.160923	0.403313	0.999661	-0.0477708	0.805876	0.99988	0.0680422	0.790436	0.999966	-0.405565
ENSMUSG00000005148	Klf5	12224	Kruppel-like factor 5																									-0.142154	0.580473	0.999907																0.0743678	0.801224	0.999966
ENSMUSG00000005150	Wdr83	67836	WD repeat domain containing 83	-0.0565883	0.780712	0.999757	-0.0673583	0.739719	0.999949	0.129491	0.425021	0.999875	0.139467	0.371399	0.999793	-0.0487836	0.766627	0.999944	0.121455	0.544381	0.999919	0.14889	0.518913	0.999966	-0.108559	0.631258	0.999962	0.036121	0.853586	0.999907	0.0176555	0.9334	0.999995	0.027218	0.911606	0.999993	0.0530414	0.751085	0.999914	-0.200674	0.333336	0.999661	-0.209154	0.351758	0.99988	0.0664773	0.765178	0.999966	0.152196
ENSMUSG00000005161	Prdx2	21672	peroxiredoxin 2	0.0226347	0.877386	0.999757	-0.161528	0.351311	0.999949	-0.0546429	0.656536	0.999875	-0.0620377	0.591401	0.999793	0.0352959	0.762774	0.999944	-0.00371973	0.976594	0.999919	0.126452	0.331785	0.999966	0.0456038	0.800891	0.999962	-0.0643801	0.598171	0.999907	0.120006	0.453614	0.999995	-0.0156033	0.892896	0.999993	0.00801303	0.941113	0.999914	-0.0241587	0.884564	0.999661	-0.0452582	0.811719	0.99988	0.211629	0.250267	0.999966	-0.155913
ENSMUSG00000005198	Polr2a	20020	polymerase (RNA) II (DNA directed) polypeptide A	0.272101	0.125218	0.999757	-0.0311955	0.872455	0.999949	0.0101156	0.938143	0.999875	-0.0109355	0.934257	0.999793	-0.229976	0.10367	0.999944	-0.0488387	0.762072	0.999919	0.235634	0.14354	0.999966	0.0441452	0.820569	0.999962	0.0175972	0.906491	0.999907	-0.125961	0.476136	0.999995	0.074853	0.587531	0.999993	0.0790453	0.606018	0.999914	0.0463453	0.79853	0.999661	0.308376	0.221042	0.99988	0.0458443	0.812547	0.999966	0.122531
ENSMUSG00000005204	Senp3	80886	SUMO/sentrin specific peptidase 3	0.101116	0.632315	0.999757	-0.227679	0.411891	0.999949	0.0156862	0.9201	0.999875	0.106156	0.525867	0.999793	-0.0809697	0.68638	0.999944	-0.289723	0.132874	0.999919	-0.374085	0.0628968	0.999966	0.0360581	0.878661	0.999962	0.0888834	0.645066	0.999907	0.122939	0.604953	0.999995	0.0170053	0.917573	0.999993	-0.195404	0.27211	0.999914	-0.240417	0.336219	0.999661	0.0925959	0.695816	0.99988	0.120674	0.613041	0.999966	-0.208348
ENSMUSG00000005225	Plekha8	231999	pleckstrin homology domain containing, family A (phosphoinositide binding specific) member 8	-0.307469	0.18304	0.999757	-0.0977235	0.739799	0.999949	-0.320736	0.155351	0.999875	-0.149222	0.587904	0.999793	-0.163385	0.502024	0.999944	0.0128818	0.932576	0.999919	0.259147	0.371186	0.999966	0.14241	0.583732	0.999962	-0.137985	0.561453	0.999907	-0.022686	0.982135	0.999995	0.470593	0.116471	0.999993	0.14291	0.479378	0.999914	-0.242845	0.367377	0.999661	-0.204169	0.448483	0.99988	0.496697	0.0659243	0.999966
ENSMUSG00000005233	Spc25	66442	SPC25, NDC80 kinetochore complex component, homolog (S. cerevisiae)										0.0717292	0.702882	0.999793	-0.160596	0.353732	0.999944	0.150761	0.394706	0.999919	-0.0227774	0.887232	0.999966				0.128529	0.318089	0.999907	-0.0851592	0.63466	0.999995	0.0413955	0.778424	0.999993	-0.180557	0.35285	0.999914	-0.000343233	0.991938	0.999661	-0.224754	0.405018	0.99988	0.0488875	0.78567	0.999966
ENSMUSG00000005262	Ufd1	22230	ubiquitin recognition factor in ER-associated degradation 1	-0.0230085	0.91776	0.999757	0.123516	0.556659	0.999949	-0.102086	0.492264	0.999875	-0.0624326	0.696285	0.999793	0.135402	0.433343	0.999944	0.225114	0.233421	0.999919	0.0788679	0.673585	0.999966	0.211109	0.328559	0.999962	0.0377436	0.827054	0.999907	-0.378496	0.0913464	0.999995	0.188657	0.210146	0.999993	-0.127929	0.434698	0.999914	-0.137858	0.573931	0.999661	0.36061	0.105755	0.99988	-0.183954	0.386586	0.999966	-0.0615824
ENSMUSG00000005299	Letm1	56384	leucine zipper-EF-hand containing transmembrane protein 1	0.194693	0.415236	0.999757	0.122071	0.692092	0.999949	0.0593811	0.709443	0.999875	-0.0271124	0.862875	0.999793	-0.0969676	0.587094	0.999944	-0.00859555	0.971155	0.999919	-0.229189	0.206573	0.999966	-0.23293	0.315828	0.999962	-0.343024	0.0641967	0.999907	-0.0718399	0.723452	0.999995	0.0277646	0.857129	0.999993	0.0468747	0.768301	0.999914	0.00657291	0.960976	0.999661	-0.0788154	0.735512	0.99988	0.0414234	0.852334	0.999966	-0.0319565
ENSMUSG00000005312	Ubqln1	56085	ubiquilin 1	-0.0894971	0.638749	0.999757	-0.10653	0.652136	0.999949	0.00744574	0.962017	0.999875	-0.0332077	0.842162	0.999793	-0.0349337	0.816005	0.999944	0.0873998	0.632591	0.999919	0.110156	0.561732	0.999966	0.0339361	0.897077	0.999962	0.139671	0.43552	0.999907	0.0696591	0.745695	0.999995	-0.0171622	0.914622	0.999993	0.0668899	0.679576	0.999914	0.112196	0.65188	0.999661	0.0724948	0.747044	0.99988	0.0206454	0.915963	0.999966	-0.0794939
ENSMUSG00000005339	Fcer1a	14125	Fc receptor, IgE, high affinity I, alpha polypeptide																									0.637763	0.126312	0.999907
ENSMUSG00000005354	Txn2	56551	thioredoxin 2	0.140173	0.402749	0.999757	-0.0323917	0.855527	0.999949	0.0546709	0.660502	0.999875	-0.145123	0.236626	0.999793	-0.0880054	0.537729	0.999944	-0.0170592	0.905664	0.999919	-0.0873953	0.562705	0.999966	0.0578279	0.774155	0.999962	-0.205268	0.149366	0.999907	-0.0362123	0.831174	0.999995	-0.0389358	0.762556	0.999993	-0.12349	0.301595	0.999914	0.043081	0.806631	0.999661	-0.0171647	0.932948	0.99988	0.125163	0.44608	0.999966	-0.114626
ENSMUSG00000005362	Crbn	58799	cereblon	0.0733019	0.785287	0.999757	0.00820372	0.978328	0.999949	-0.123988	0.458168	0.999875	-0.0151884	0.946011	0.999793	0.149761	0.459451	0.999944	0.0404615	0.903959	0.999919	-0.275273	0.343063	0.999966	0.229616	0.357376	0.999962	0.0503348	0.83914	0.999907	-0.0154474	0.945447	0.999995	0.141959	0.449977	0.999993	-0.158167	0.484821	0.999914	0.411957	0.104034	0.999661	0.106811	0.645867	0.99988	0.136192	0.571213	0.999966	0.286732
ENSMUSG00000005370	Msh6	17688	mutS homolog 6	-0.0767128	0.709235	0.999757	-0.0342134	0.870299	0.999949	-0.245072	0.113877	0.999875	-0.0622883	0.674228	0.999793	-0.141208	0.359094	0.999944	-0.0769254	0.64023	0.999919	-0.109551	0.520951	0.999966	-0.130821	0.60206	0.999962	-0.301627	0.159085	0.999907	0.016285	0.939341	0.999995	-0.138528	0.389887	0.999993	-0.181863	0.249072	0.999914	0.335956	0.190875	0.999661	-0.00757441	0.979246	0.99988	-0.562804	0.0108426	0.999966	0.027724
ENSMUSG00000005371	Fbxo11	225055	F-box protein 11	-0.101881	0.62999	0.999757	-0.0690624	0.75034	0.999949	0.0768709	0.66186	0.999875	0.179808	0.315677	0.999793	0.135796	0.414891	0.999944	-0.358607	0.144357	0.999919	-0.128883	0.571538	0.999966	-0.107179	0.651539	0.999962	-0.338723	0.10735	0.999907	0.0953604	0.66704	0.999995	0.0266373	0.94942	0.999993	0.0282238	0.923125	0.999914	0.11619	0.662333	0.999661	0.284081	0.304969	0.99988	0.0781886	0.828451	0.999966	0.632339
ENSMUSG00000005374	Tbl2	27368	transducin (beta)-like 2							-0.0292679	0.875794	0.999875	-0.145427	0.491063	0.999793	-0.0108235	0.952532	0.999944	-0.214399	0.357066	0.999919	-0.156075	0.527615	0.999966				-0.168429	0.446027	0.999907	-0.0514673	0.821174	0.999995	0.213594	0.319955	0.999993	-0.177527	0.515626	0.999914	-0.223976	0.378222	0.999661	-0.0182216	0.933515	0.99988	-0.015468	0.953303	0.999966
ENSMUSG00000005378	Bud23	66138	BUD23, rRNA methyltransferase and ribosome maturation factor	-0.0266633	0.9014	0.999757	0.0726022	0.733337	0.999949	0.120086	0.415095	0.999875	-0.0404266	0.78366	0.999793	0.02265	0.865376	0.999944	-0.136565	0.399304	0.999919	-0.0989933	0.548511	0.999966	0.176012	0.396412	0.999962	-0.0730479	0.610026	0.999907	0.0139127	0.93965	0.999995	-0.0267145	0.85186	0.999993	0.00913867	0.942036	0.999914	-0.00256776	0.986872	0.999661	0.32132	0.170746	0.99988	-0.130313	0.477503	0.999966	0.312364
ENSMUSG00000005410	Mcm5	17218	minichromosome maintenance complex component 5	0.0236728	0.886559	0.999757	0.134265	0.770376	0.999949	-0.217203	0.318349	0.999875	-0.061953	0.62506	0.999793	-0.133651	0.445567	0.999944	-0.0745003	0.599268	0.999919	0.155567	0.294203	0.999966	-0.501946	0.0323048	0.999962	0.0749495	0.591304	0.999907	-0.074898	0.672569	0.999995	-0.0239458	0.858427	0.999993	0.0554777	0.723276	0.999914	-0.0851225	0.734174	0.999661	-0.267376	0.217545	0.99988	0.0275949	0.886473	0.999966	0.14653
ENSMUSG00000005413	Hmox1	15368	heme oxygenase 1
ENSMUSG00000005417	Mprip	26936	myosin phosphatase Rho interacting protein	0.155388	0.341409	0.999757	-0.0442304	0.816415	0.999949	-0.0251782	0.860335	0.999875	0.0309036	0.828113	0.999793	-0.0150226	0.918281	0.999944	-0.0349433	0.83397	0.999919	-0.0770495	0.640571	0.999966	-0.0303236	0.887587	0.999962	-0.029173	0.861928	0.999907	-0.0146412	0.932422	0.999995	0.0216708	0.911659	0.999993	-0.0520713	0.764497	0.999914	0.192457	0.288778	0.999661	0.216442	0.35148	0.99988	0.150848	0.447256	0.999966	-0.0368617
ENSMUSG00000005442	Cic	71722	capicua transcriptional repressor	-0.135316	0.475029	0.999757	0.0943341	0.684505	0.999949	0.0548657	0.719911	0.999875	-0.0126789	0.936346	0.999793	0.127787	0.492439	0.999944	-0.150104	0.482761	0.999919	-0.28299	0.144391	0.999966	-0.0298653	0.88232	0.999962	0.149246	0.424351	0.999907	0.239446	0.244709	0.999995	0.18716	0.372498	0.999993	-0.0118334	0.951937	0.999914	-0.328933	0.204948	0.999661	0.317987	0.219386	0.99988	0.175359	0.42355	0.999966	0.483673
ENSMUSG00000005447	Pafah1b3	18476	platelet-activating factor acetylhydrolase, isoform 1b, subunit 3	-0.00899885	0.950975	0.999757	0.053758	0.802157	0.999949	-0.0529557	0.683394	0.999875	-0.156813	0.341661	0.999793	0.128582	0.436209	0.999944	0.180433	0.345944	0.999919	0.0399477	0.830644	0.999966	0.257781	0.21216	0.999962	0.0883277	0.63752	0.999907	-0.0644557	0.714995	0.999995	-0.0715118	0.723703	0.999993	0.210636	0.208335	0.999914	0.0554764	0.763247	0.999661	-0.171218	0.415592	0.99988	0.0141572	0.957426	0.999966	0.0424535
ENSMUSG00000005465	Il27ra	50931	interleukin 27 receptor, alpha	-0.301283	0.204321	0.999757	-0.545632	0.0326021	0.999949	-0.235752	0.234154	0.999875	0.0563123	0.77584	0.999793	-0.139157	0.420199	0.999944	0.049549	0.828076	0.999919	-0.173055	0.410863	0.999966	0.32011	0.187021	0.999962	-0.255167	0.201931	0.999907	-0.045631	0.879314	0.999995	-0.112704	0.733232	0.999993	-0.232537	0.329258	0.999914	0.212375	0.412302	0.999661	-0.147969	0.530538	0.99988	-0.260471	0.372889	0.999966	0.109682
ENSMUSG00000005469	Prkaca	18747	protein kinase, cAMP dependent, catalytic, alpha	0.296763	0.265187	0.999757	0.298533	0.255073	0.999949	-0.0335178	0.835873	0.999875	0.179415	0.330819	0.999793	-0.0880369	0.642797	0.999944	-0.280597	0.176368	0.999919	-0.016362	0.948938	0.999966	-0.231546	0.342967	0.999962	0.052461	0.772794	0.999907	0.149573	0.508352	0.999995	0.0419466	0.839501	0.999993	0.00132445	0.992122	0.999914	-0.113976	0.63213	0.999661	-0.290348	0.232416	0.99988	0.152899	0.489319	0.999966	0.346526
ENSMUSG00000005470	Asf1b	66929	anti-silencing function 1B histone chaperone										-0.173545	0.351207	0.999793	-0.028776	0.847455	0.999944	0.0756248	0.597449	0.999919	-0.0609064	0.686909	0.999966	-0.103198	0.732412	0.999962	-0.101831	0.431976	0.999907	-0.113079	0.531838	0.999995	-0.0519895	0.74777	0.999993	-0.25082	0.138077	0.999914	-0.105697	0.602066	0.999661	-0.759378	0.00321445	0.99988	0.00802515	0.966921	0.999966	0.155133
ENSMUSG00000005474	Myl10	59310	myosin, light chain 10, regulatory	0.428389	0.296286	0.999757	0.175953	0.622299	0.999949	0.22201	0.701214	0.999875	0.247713	0.648219	0.999793	0.105857	0.84173	0.999944	0.179108	0.715868	0.999919	0.455203	0.260267	0.999966	0.776849	0.106846	0.999962	-0.146386	0.684351	0.999907	0.534224	0.273118	0.999995	0.377551	0.46892	0.999993	0.467968	0.17502	0.999914	0.6276	0.0487207	0.999661	0.12402	0.724428	0.99988	0.299637	0.336501	0.999966	0.775738
ENSMUSG00000005481	Ddx39	68278	DEAD (Asp-Glu-Ala-Asp) box polypeptide 39	0.0627915	0.717819	0.999757	0.367759	0.115461	0.999949	-0.00140837	0.992728	0.999875	-0.134937	0.301506	0.999793	-0.0457356	0.76382	0.999944	-0.00890894	0.948157	0.999919	-0.198235	0.191831	0.999966	0.0530875	0.7806	0.999962	0.0840243	0.555591	0.999907	0.0233045	0.893483	0.999995	-0.0695475	0.589465	0.999993	-0.159254	0.179104	0.999914	0.175317	0.266061	0.999661	-0.274411	0.203732	0.99988	-0.0978523	0.548154	0.999966	0.0678606
ENSMUSG00000005483	Dnajb1	81489	DnaJ heat shock protein family (Hsp40) member B1	0.00145916	0.989344	0.999757	-0.0669545	0.768245	0.999949	0.0859228	0.597591	0.999875	-0.159672	0.319015	0.999793	-0.0137786	0.933062	0.999944	0.0274843	0.859718	0.999919	0.0165619	0.920091	0.999966	0.0360239	0.849264	0.999962	-0.155175	0.381173	0.999907	-0.0242232	0.901342	0.999995	-0.0541502	0.711505	0.999993	-0.17745	0.249486	0.999914	-0.0483499	0.804324	0.999661	-0.0503237	0.867838	0.99988	-0.243031	0.302208	0.999966	0.505799
ENSMUSG00000005501	Usp40	227334	ubiquitin specific peptidase 40	-0.0768203	0.729857	0.999757	-0.191953	0.507079	0.999949	-0.109094	0.633228	0.999875	0.0392375	0.873003	0.999793	-0.191703	0.186394	0.999944	-0.267298	0.200797	0.999919	-0.254053	0.249212	0.999966	-0.468872	0.101812	0.999962	-0.230096	0.173885	0.999907	-0.126368	0.621855	0.999995	0.405223	0.0549213	0.999993	0.207193	0.323915	0.999914	0.122153	0.583348	0.999661	0.108095	0.738564	0.99988	0.307451	0.304044	0.999966	-0.506689
ENSMUSG00000005505	Kbtbd4	67136	kelch repeat and BTB (POZ) domain containing 4	-0.0511577	0.84051	0.999757	-0.0143281	0.932804	0.999949	-0.0376649	0.837126	0.999875	-0.00326332	0.991054	0.999793	-0.0326938	0.873861	0.999944	-0.131066	0.507668	0.999919	-0.435735	0.0503859	0.999966	-0.201307	0.424954	0.999962	-0.11475	0.561923	0.999907	-0.0794905	0.734823	0.999995	-0.132943	0.551419	0.999993	-0.263006	0.178102	0.999914	-0.153602	0.527692	0.999661	-0.262876	0.310066	0.99988	-0.0489403	0.861781	0.999966	-0.10307
ENSMUSG00000005506	Celf1	13046	CUGBP, Elav-like family member 1	-0.00953368	0.959464	0.999757	-0.0445204	0.822727	0.999949	-0.187378	0.175679	0.999875	-0.0398431	0.768069	0.999793	0.0292643	0.849503	0.999944	-0.068787	0.683893	0.999919	-0.029282	0.871266	0.999966	-0.03285	0.859967	0.999962	-0.0580509	0.687802	0.999907	0.336717	0.0750039	0.999995	0.0701081	0.649871	0.999993	0.122794	0.448396	0.999914	0.0498841	0.779217	0.999661	0.158376	0.430822	0.99988	-0.0327938	0.869823	0.999966	-0.212804
ENSMUSG00000005510	Ndufs3	68349	NADH:ubiquinone oxidoreductase core subunit S3	0.162472	0.379266	0.999757	0.16269	0.398695	0.999949	0.0137762	0.918472	0.999875	-0.178548	0.156127	0.999793	-0.0406911	0.764898	0.999944	0.0244833	0.867935	0.999919	-0.0765718	0.621944	0.999966	-0.319585	0.097081	0.999962	0.0260418	0.874429	0.999907	-0.0509615	0.772805	0.999995	0.00691756	0.964902	0.999993	-0.0499109	0.695625	0.999914	-0.110814	0.553228	0.999661	-0.166268	0.448396	0.99988	-0.0275508	0.875234	0.999966	-0.050496
ENSMUSG00000005514	Por	18984	P450 (cytochrome) oxidoreductase	0.0191113	0.935422	0.999757	0.0849219	0.668207	0.999949	0.0605433	0.646955	0.999875	0.0555331	0.687476	0.999793	0.0217088	0.883692	0.999944	0.289077	0.105194	0.999919	-0.0033786	0.983496	0.999966	-0.0125911	0.948283	0.999962	-0.0399882	0.806329	0.999907	0.0238541	0.895648	0.999995	0.0143609	0.931331	0.999993	0.0547199	0.749329	0.999914	0.162508	0.407726	0.999661	0.0703121	0.713858	0.99988	-0.0708006	0.74047	0.999966	-0.505053
ENSMUSG00000005533	Igf1r	16001	insulin-like growth factor I receptor	0.0594876	0.738411	0.999757	-0.00662978	0.973668	0.999949	0.0326368	0.820683	0.999875	0.0978241	0.519105	0.999793	0.0152584	0.919253	0.999944	-0.0427121	0.792617	0.999919	0.175718	0.349313	0.999966	0.0987954	0.625778	0.999962	0.101053	0.476427	0.999907	0.104117	0.572108	0.999995	0.122055	0.604249	0.999993	0.135965	0.39972	0.999914	0.253485	0.144387	0.999661	0.0938054	0.610074	0.99988	-0.046891	0.820599	0.999966	0.226019
ENSMUSG00000005534	Insr	16337	insulin receptor	-0.254266	0.25781	0.999757	0.109806	0.645854	0.999949	0.071713	0.758207	0.999875	-0.107031	0.601695	0.999793	-0.0416891	0.875656	0.999944	-0.0212512	0.882163	0.999919	-0.0372911	0.858443	0.999966	-0.345928	0.208311	0.999962	0.0106644	0.942849	0.999907	-0.0752816	0.798436	0.999995	-0.0913524	0.770955	0.999993	-0.0999717	0.674419	0.999914	0.217735	0.363814	0.999661	0.450187	0.0665809	0.99988	0.257725	0.328836	0.999966	0.676832
ENSMUSG00000005553	Atp4a	11944	ATPase, H+/K+ exchanging, gastric, alpha polypeptide																																											-0.431639	0.12448	0.999966
ENSMUSG00000005566	Trim28	21849	tripartite motif-containing 28	0.0174498	0.913454	0.999757	0.122604	0.518258	0.999949	0.0830121	0.547897	0.999875	-0.0810838	0.491397	0.999793	-0.00394031	0.974849	0.999944	0.130199	0.337755	0.999919	-0.0962721	0.496422	0.999966	-0.00795395	0.962983	0.999962	0.214235	0.11453	0.999907	-0.176967	0.304052	0.999995	-0.0609359	0.632766	0.999993	-0.0551729	0.684627	0.999914	-0.0234942	0.889756	0.999661	-0.184002	0.32264	0.99988	-0.098247	0.553199	0.999966	-0.0485181
ENSMUSG00000005575	Ube2m	22192	ubiquitin-conjugating enzyme E2M	0.221684	0.142878	0.999757	-0.111595	0.548908	0.999949	-0.137916	0.300715	0.999875	0.0285049	0.806879	0.999793	-0.0600777	0.651039	0.999944	-0.0865548	0.530411	0.999919	-0.0330349	0.815274	0.999966	0.0480234	0.799427	0.999962	-0.103331	0.439669	0.999907	0.164076	0.322747	0.999995	-0.0012325	0.992406	0.999993	-0.0442248	0.734316	0.999914	-0.000134736	0.999794	0.999997	-0.00945113	0.958285	0.99988	-0.0187532	0.905581	0.999966	-0.0945817
ENSMUSG00000005580	Adcy9	11515	adenylate cyclase 9	0.37664	0.137024	0.999757	0.17107	0.496406	0.999949	-0.0743323	0.746295	0.999875	0.0269449	0.894803	0.999793	-0.0227738	0.931299	0.999944	-0.0162998	0.975384	0.999919	0.160607	0.593222	0.999966	-0.295094	0.334752	0.999962	-0.00407066	0.992297	0.999907	-0.0871873	0.74214	0.999995	0.0603967	0.77691	0.999993	-0.217942	0.351346	0.999914	-0.0741482	0.775076	0.999661	-0.0256651	0.971999	0.99988	0.283897	0.281764	0.999966
ENSMUSG00000005583	Mef2c	17260	myocyte enhancer factor 2C	-0.236488	0.157855	0.999757	0.00453974	0.978786	0.999949	-0.0964032	0.448377	0.999875	0.00699391	0.954499	0.999793	-0.0170901	0.88643	0.999944	-0.00388542	0.979999	0.999919	0.0147858	0.91574	0.999966	-0.0261197	0.881244	0.999962	-0.265686	0.0393635	0.999907	0.0293292	0.856912	0.999995	0.0685234	0.590817	0.999993	0.125335	0.384884	0.999914	0.0472528	0.779625	0.999661	0.0702098	0.699785	0.99988	-0.0994742	0.647028	0.999966	0.121837
ENSMUSG00000005609	Ctr9	22083	CTR9 homolog, Paf1/RNA polymerase II complex component	-0.0303967	0.856124	0.999757	0.0617973	0.767178	0.999949	0.0363326	0.792699	0.999875	0.0917267	0.525942	0.999793	0.0112055	0.944516	0.999944	0.0480097	0.799801	0.999919	-0.00777278	0.975287	0.999966	0.24954	0.247536	0.999962	0.058143	0.736508	0.999907	-0.0148522	0.938931	0.999995	-0.0275255	0.886917	0.999993	0.134813	0.408623	0.999914	-0.138251	0.486731	0.999661	0.166383	0.496782	0.99988	0.0854045	0.689814	0.999966	0.769248
ENSMUSG00000005610	Eif4g2	13690	eukaryotic translation initiation factor 4, gamma 2	-0.0917043	0.534831	0.999757	-0.0168578	0.919161	0.999949	0.0675884	0.585014	0.999875	0.0322908	0.787145	0.999793	0.0875106	0.490473	0.999944	0.022286	0.858771	0.999919	-0.0134463	0.917323	0.999966	-0.120073	0.506455	0.999962	0.113841	0.348394	0.999907	-0.0795784	0.620519	0.999995	-0.0515427	0.66785	0.999993	0.0102385	0.926884	0.999914	-0.0184145	0.906327	0.999661	-0.128554	0.495592	0.99988	-0.0850485	0.596066	0.999966	-0.0819249
ENSMUSG00000005615	Pcyt1a	13026	phosphate cytidylyltransferase 1, choline, alpha isoform	0.117447	0.649439	0.999757	-0.103057	0.668725	0.999949	0.101637	0.644407	0.999875	0.189322	0.28078	0.999793	-0.00395789	0.988435	0.999944	0.348078	0.102378	0.999919	0.120158	0.599621	0.999966	0.143873	0.555724	0.999962	0.122705	0.493366	0.999907	0.104098	0.633712	0.999995	-0.251657	0.254711	0.999993	-0.0503672	0.780678	0.999914	-0.342335	0.157921	0.999661	-0.0259029	0.927617	0.99988	0.14	0.492127	0.999966	-0.0303036
ENSMUSG00000005621	Zfp592	233410	zinc finger protein 592	-0.188894	0.367162	0.999757	0.36627	0.12163	0.999949	0.0278786	0.871522	0.999875	-0.0509116	0.796569	0.999793	0.068271	0.692265	0.999944	0.11068	0.6048	0.999919	-0.150378	0.45997	0.999966	0.086595	0.719284	0.999962	0.10422	0.61493	0.999907	0.114939	0.660963	0.999995	-0.145653	0.569984	0.999993	-0.119428	0.538676	0.999914	0.294023	0.248393	0.999661	0.168106	0.465375	0.99988	-0.387116	0.135939	0.999966	-0.106048
ENSMUSG00000005625	Psmd4	19185	proteasome (prosome, macropain) 26S subunit, non-ATPase, 4	-0.0772799	0.641561	0.999757	0.0993941	0.61329	0.999949	-0.0336694	0.789632	0.999875	0.0533598	0.681942	0.999793	0.0633528	0.627435	0.999944	0.00319831	0.98017	0.999919	-0.0471252	0.749096	0.999966	0.111439	0.552501	0.999962	-0.0097007	0.938663	0.999907	0.128357	0.433643	0.999995	0.132836	0.333761	0.999993	-0.0236004	0.855899	0.999914	0.175711	0.284712	0.999661	-0.000851515	0.99317	0.99988	0.0397084	0.797055	0.999966	-0.121175
ENSMUSG00000005656	Snx6	72183	sorting nexin 6	0.0057911	0.972715	0.999757	0.00613167	0.967756	0.999949	0.0505621	0.713115	0.999875	0.0450545	0.73911	0.999793	0.118213	0.366428	0.999944	0.0455403	0.763275	0.999919	0.0793316	0.615577	0.999966	-0.116022	0.527288	0.999962	0.0459861	0.738772	0.999907	0.107558	0.529951	0.999995	0.00910848	0.948974	0.999993	-0.0673827	0.605903	0.999914	0.0999813	0.57952	0.999661	-0.0156937	0.940684	0.99988	0.0850375	0.745842	0.999966	-0.703522
ENSMUSG00000005667	Mthfd2	17768	methylenetetrahydrofolate dehydrogenase (NAD+ dependent), methenyltetrahydrofolate cyclohydrolase										0.0180722	0.919344	0.999793	-0.138137	0.54901	0.999944	-0.00316494	0.984528	0.999919	-0.0519807	0.769891	0.999966				0.0331081	0.842876	0.999907	-0.357518	0.158569	0.999995	0.103939	0.601555	0.999993	-0.227958	0.231974	0.999914	-0.465297	0.100862	0.999661	-0.297001	0.296434	0.99988	-0.091837	0.658377	0.999966	0.313565
ENSMUSG00000005672	Kit	16590	KIT proto-oncogene receptor tyrosine kinase	0.0195671	0.900582	0.999757	-0.0829198	0.643624	0.999949	-0.0164976	0.913018	0.999875	0.040657	0.788633	0.999793	0.171572	0.393306	0.999944	0.0135273	0.935652	0.999919	-0.0878473	0.602636	0.999966	0.0334181	0.868657	0.999962	0.212287	0.154939	0.999907	-0.127215	0.46899	0.999995	0.132969	0.468911	0.999993	0.173375	0.264178	0.999914	-0.0483038	0.780824	0.999661	0.037911	0.845442	0.99988	-0.00270148	0.991127	0.999966	0.160267
ENSMUSG00000005674	Tomm40l	641376	translocase of outer mitochondrial membrane 40-like	-0.281186	0.262781	0.999757	-0.164737	0.515306	0.999949	-0.117064	0.600374	0.999875	-0.0283739	0.894562	0.999793	0.179646	0.379602	0.999944	0.29008	0.234824	0.999919	-0.373933	0.108366	0.999966	-0.385111	0.116412	0.999962	-0.214682	0.349157	0.999907	0.092821	0.682075	0.999995	0.0278891	0.918818	0.999993	0.000329555	0.990127	0.999914	-0.177391	0.473139	0.999661	0.0678752	0.90754	0.99988	0.113868	0.623812	0.999966	-0.423066
ENSMUSG00000005681	Apoa2	11807	apolipoprotein A-II																															-0.122239	0.54357	0.999993	0.103397	0.637236	0.999914
ENSMUSG00000005682	Pan2	103135	PAN2 poly(A) specific ribonuclease subunit	-0.212828	0.409297	0.999757	-0.0532219	0.816675	0.999949	-0.143621	0.517332	0.999875	0.11374	0.649135	0.999793	-0.264021	0.219872	0.999944	-0.0058583	0.986583	0.999919	0.452538	0.0682943	0.999966	-0.208046	0.405124	0.999962	-0.107555	0.57865	0.999907	0.0182561	0.929503	0.999995	-0.0236346	0.909349	0.999993	0.0363037	0.835752	0.999914	0.0970643	0.688843	0.999661	-0.122325	0.69386	0.99988	-0.260259	0.333396	0.999966	-0.0960931
ENSMUSG00000005683	Cs	12974	citrate synthase	-0.100557	0.613102	0.999757	-0.383869	0.134763	0.999949	-0.0155456	0.91516	0.999875	-0.25703	0.108943	0.999793	-0.100086	0.515447	0.999944	-0.113011	0.523879	0.999919	0.111258	0.575562	0.999966	0.151004	0.525889	0.999962	-0.316062	0.114965	0.999907	-0.0784723	0.699039	0.999995	-0.0440275	0.778494	0.999993	0.0121915	0.935564	0.999914	-0.111908	0.672498	0.999661	-0.157781	0.476874	0.99988	-0.152214	0.463976	0.999966	-0.523781
ENSMUSG00000005686	Ampd3	11717	adenosine monophosphate deaminase 3																																								0.339892	0.129205	0.99988	0.450031	0.152292	0.999966
ENSMUSG00000005687	Bcas2	68183	breast carcinoma amplified sequence 2	-0.052702	0.729814	0.999757	0.0462791	0.789304	0.999949	-0.0421462	0.722511	0.999875	-0.04904	0.694677	0.999793	-0.0701696	0.585823	0.999944	0.131671	0.312164	0.999919	-0.112335	0.404725	0.999966	-0.0529184	0.777042	0.999962	0.046819	0.707026	0.999907	0.0298901	0.853925	0.999995	-0.0646044	0.597521	0.999993	-0.0462278	0.693664	0.999914	0.0251947	0.873814	0.999661	0.000498624	0.994773	0.99988	-0.0829648	0.584281	0.999966	-0.110772
ENSMUSG00000005696	Sh2d1a	20400	SH2 domain containing 1A																																														-0.757937
ENSMUSG00000005698	Ctcf	13018	CCCTC-binding factor	-0.0490747	0.740649	0.999757	-0.15866	0.369288	0.999949	0.043147	0.730809	0.999875	0.0319701	0.794136	0.999793	0.0150033	0.899126	0.999944	-0.00453753	0.975224	0.999919	-0.0357674	0.81933	0.999966	-0.0333348	0.85166	0.999962	0.116384	0.379568	0.999907	0.142272	0.413535	0.999995	0.0153488	0.914622	0.999993	0.0310149	0.817812	0.999914	0.0619297	0.705575	0.999661	-0.0213912	0.915564	0.99988	0.186547	0.317217	0.999966	-0.10422
ENSMUSG00000005699	Pard6a	56513	par-6 family cell polarity regulator alpha	0.269724	0.343466	0.999757	-0.201739	0.396752	0.999949	-0.198896	0.304386	0.999875	0.0619807	0.772821	0.999793	0.22686	0.196516	0.999944	0.183129	0.470701	0.999919	-0.131156	0.574695	0.999966	0.151912	0.543661	0.999962	-0.121922	0.6097	0.999907	-0.212429	0.336494	0.999995	-0.0161204	0.932528	0.999993	0.183862	0.437734	0.999914	0.181272	0.452979	0.999661	-0.225462	0.350056	0.99988	0.00403602	0.998993	0.999966	-0.0399545
ENSMUSG00000005718	Tfap4	83383	transcription factor AP4	0.286545	0.135174	0.999757	0.233874	0.269192	0.999949	-0.0441395	0.76946	0.999875	0.0014218	0.994761	0.999793	-0.0787026	0.619089	0.999944	-0.0238984	0.886026	0.999919	-0.0434204	0.833202	0.999966	0.0347851	0.879756	0.999962	0.0662777	0.742159	0.999907	-0.0409602	0.865493	0.999995	-0.190737	0.224285	0.999993	-0.140824	0.443715	0.999914	0.0307758	0.898653	0.999661	-0.0789103	0.743588	0.99988	0.144665	0.522524	0.999966	0.168928
ENSMUSG00000005732	Ranbp1	19385	RAN binding protein 1	0.0867417	0.605979	0.999757	-0.0293473	0.87945	0.999949	0.0539795	0.669284	0.999875	-0.0747826	0.543388	0.999793	-0.131575	0.326188	0.999944	0.0898116	0.478578	0.999919	-0.0765985	0.567903	0.999966	0.107619	0.574361	0.999962	-0.106551	0.42106	0.999907	-0.103044	0.569241	0.999995	-0.0763953	0.548843	0.999993	-0.0398856	0.720843	0.999914	-0.112676	0.49383	0.999661	-0.140412	0.438926	0.99988	-0.0814853	0.603668	0.999966	0.0903215
ENSMUSG00000005763	Cd247	12503	CD247 antigen																																														-0.135628
ENSMUSG00000005774	Rfx5	53970	regulatory factor X, 5 (influences HLA class II expression)	0.072369	0.776169	0.999757	0.0298808	0.914553	0.999949	-0.105098	0.5885	0.999875	0.132632	0.55522	0.999793	0.288719	0.148646	0.999944	-0.0209504	0.937517	0.999919	-0.22479	0.350095	0.999966	-0.0293459	0.885575	0.999962	0.205218	0.43225	0.999907	0.0187981	0.932165	0.999995	0.175041	0.506165	0.999993	0.133222	0.549799	0.999914	0.0899212	0.721358	0.999661	-0.46058	0.123969	0.99988	-0.0506866	0.854741	0.999966	0.160101
ENSMUSG00000005779	Psmb4	19172	proteasome (prosome, macropain) subunit, beta type 4	-0.0276221	0.86328	0.999757	0.12365	0.481266	0.999949	-0.0575917	0.68089	0.999875	-0.0531882	0.675941	0.999793	-0.0869531	0.494846	0.999944	0.0706671	0.590952	0.999919	0.00141495	0.991933	0.999966	-0.114526	0.520286	0.999962	0.00844354	0.947869	0.999907	0.0367934	0.822219	0.999995	0.0319477	0.810802	0.999993	-0.026722	0.81117	0.999914	0.0222424	0.898795	0.999661	-0.121905	0.522539	0.99988	-0.0206365	0.903753	0.999966	-0.0797524
ENSMUSG00000005802	Slc30a4	22785	solute carrier family 30 (zinc transporter), member 4										0.14416	0.502084	0.999793																-0.232253	0.392944	0.999995							-0.234553	0.31507	0.999661
ENSMUSG00000005803	Sqor	59010	sulfide quinone oxidoreductase	0.244392	0.364761	0.999757	-0.00587028	0.991742	0.999949	0.225098	0.275871	0.999875	0.250533	0.221741	0.999793				0.0542142	0.789266	0.999919	0.248287	0.344095	0.999966	0.0834674	0.724912	0.999962				0.0735942	0.756393	0.999995	0.00404222	0.988113	0.999993	-0.0321441	0.844642	0.999914	-0.0478711	0.875709	0.999661				0.2367	0.411873	0.999966	0.499526
ENSMUSG00000005804	Bloc1s6	18457	biogenesis of lysosomal organelles complex-1, subunit 6, pallidin	-0.0647894	0.758025	0.999757	0.192238	0.368281	0.999949	0.214038	0.150026	0.999875	0.17665	0.247371	0.999793	0.0492744	0.776694	0.999944	0.13305	0.564252	0.999919	-0.26957	0.200826	0.999966	-0.192058	0.389589	0.999962	0.000166419	0.999018	0.999907	-0.124658	0.528923	0.999995	-0.0491776	0.778735	0.999993	0.248361	0.227422	0.999914	0.0217172	0.945551	0.999661	0.268896	0.342929	0.99988	-0.196464	0.415291	0.999966	-0.618235
ENSMUSG00000005813	Metap1	75624	methionyl aminopeptidase 1	-0.0103204	0.946948	0.999757	0.175105	0.468311	0.999949	0.00812036	0.96202	0.999875	0.148916	0.441765	0.999793	0.0328842	0.852283	0.999944	-0.0741848	0.715009	0.999919	-0.16698	0.421947	0.999966	-0.0508696	0.816427	0.999962	-0.0821996	0.648249	0.999907	-0.253362	0.285189	0.999995	-0.0297626	0.855118	0.999993	-0.127159	0.483973	0.999914	-0.498109	0.0629974	0.999661	-0.0833128	0.756087	0.99988	0.122568	0.560485	0.999966	0.177824
ENSMUSG00000005823	Gpr108	78308	G protein-coupled receptor 108	0.231355	0.274444	0.999757	0.220339	0.309374	0.999949	-0.0489631	0.78067	0.999875	-0.0426824	0.849882	0.999793	0.0468319	0.778515	0.999944	0.110253	0.573272	0.999919	-0.327542	0.128443	0.999966	0.237733	0.340694	0.999962	-0.11503	0.530054	0.999907	0.0207646	0.927039	0.999995	0.237616	0.271069	0.999993	-0.112438	0.510804	0.999914	0.177087	0.429706	0.999661	0.187701	0.456068	0.99988	-0.162219	0.500848	0.999966	-0.00237456
ENSMUSG00000005824	Tnfsf14	50930	tumor necrosis factor (ligand) superfamily, member 14	-0.0578524	0.759494	0.999757				0.0190829	0.936957	0.999875	0.00670399	0.990707	0.999793	-0.0743229	0.712933	0.999944	-0.0412608	0.846719	0.999919	0.266622	0.300828	0.999966	0.189524	0.444829	0.999962	0.155774	0.449479	0.999907	0.268002	0.285247	0.999995	-0.10343	0.627443	0.999993	0.181738	0.421567	0.999914	0.273616	0.285084	0.999661							-0.64991
ENSMUSG00000005846	Rsl1d1	66409	ribosomal L1 domain containing 1	0.118473	0.433873	0.999757	0.0811217	0.66259	0.999949	0.0649754	0.58008	0.999875	-0.0680405	0.565478	0.999793	-0.0293264	0.81618	0.999944	0.0534883	0.67798	0.999919	-0.0616127	0.65593	0.999966	-0.0105983	0.953141	0.999962	-0.166734	0.241625	0.999907	0.135336	0.418536	0.999995	0.00326213	0.978053	0.999993	-0.0194147	0.859475	0.999914	-0.116558	0.489348	0.999661	-0.0877089	0.639538	0.99988	-0.118806	0.449065	0.999966	-0.156962
ENSMUSG00000005871	Apc	11789	APC, WNT signaling pathway regulator	-0.0251738	0.884499	0.999757	-0.191633	0.367782	0.999949	0.206732	0.227831	0.999875	0.031862	0.857673	0.999793	-0.0555491	0.771321	0.999944	-0.0175051	0.916178	0.999919	0.154407	0.431708	0.999966	0.052125	0.819934	0.999962	-0.0323995	0.886487	0.999907	-0.180027	0.461545	0.999995	0.0285952	0.891641	0.999993	0.123772	0.560304	0.999914	0.0275188	0.905981	0.999661	0.00731213	0.986849	0.99988	-0.140583	0.634409	0.999966	0.000754506
ENSMUSG00000005873	Reep5	13476	receptor accessory protein 5	-0.147795	0.356671	0.999757	-0.0290914	0.875903	0.999949	-0.0917393	0.433927	0.999875	0.0173869	0.881794	0.999793	-0.0875081	0.4698	0.999944	-0.110163	0.421167	0.999919	-0.0567313	0.672045	0.999966	-0.0357241	0.845066	0.999962	-0.0277889	0.839104	0.999907	0.0579046	0.731932	0.999995	-0.0578717	0.646374	0.999993	0.0601107	0.585692	0.999914	-0.107582	0.509839	0.999661	0.116527	0.545683	0.99988	0.177903	0.317068	0.999966	-0.154456
ENSMUSG00000005881	Ergic3	66366	ERGIC and golgi 3	-0.130458	0.421166	0.999757	-0.0154341	0.922898	0.999949	0.0613357	0.608726	0.999875	-0.0638564	0.598435	0.999793	0.0288767	0.837076	0.999944	0.0218121	0.880171	0.999919	-0.0451706	0.777171	0.999966	0.073059	0.696115	0.999962	-0.042803	0.769492	0.999907	0.0956716	0.572194	0.999995	0.0849179	0.487502	0.999993	-0.0194548	0.871389	0.999914	-0.0401942	0.817927	0.999661	0.188071	0.338332	0.99988	-0.104009	0.585362	0.999966	-0.0278925
ENSMUSG00000005882	Uqcc1	56046	ubiquinol-cytochrome c reductase complex assembly factor 1	-0.0597251	0.782736	0.999757	-0.260135	0.336041	0.999949	0.0829621	0.616455	0.999875	-0.0725999	0.638127	0.999793	-0.120013	0.480741	0.999944	0.0323252	0.878	0.999919	0.101793	0.599054	0.999966	0.0701616	0.755197	0.999962	-0.147141	0.395197	0.999907	-0.112039	0.643934	0.999995	-0.0554668	0.750419	0.999993	-0.105211	0.536631	0.999914	-0.0470791	0.846146	0.999661	-0.276488	0.2445	0.99988	0.0335998	0.879877	0.999966	0.28283
ENSMUSG00000005886	Ncoa2	17978	nuclear receptor coactivator 2	-0.0633934	0.745462	0.999757	-0.0410378	0.825052	0.999949	0.26261	0.0934286	0.999875	0.114132	0.460813	0.999793	0.131266	0.512741	0.999944	-0.169373	0.371974	0.999919	0.0373517	0.831483	0.999966	0.331027	0.158469	0.999962	0.306182	0.0766748	0.999907	0.0700165	0.75228	0.999995	0.116739	0.580267	0.999993	0.024689	0.888454	0.999914	0.217138	0.347024	0.999661	0.165593	0.484567	0.99988	0.0714088	0.746988	0.999966	0.755712
ENSMUSG00000005893	Nr2c2	22026	nuclear receptor subfamily 2, group C, member 2	0.00623345	0.98985	0.999757	-0.170021	0.453189	0.999949	0.0944513	0.54337	0.999875	0.212269	0.207702	0.999793	0.128419	0.432716	0.999944	-0.143078	0.47787	0.999919	-0.0485373	0.825153	0.999966	0.0599419	0.764116	0.999962	0.142966	0.399527	0.999907	0.24362	0.192882	0.999995	0.090756	0.617792	0.999993	-0.0325954	0.859932	0.999914	-0.0500049	0.808819	0.999661	0.0439588	0.862254	0.99988	0.0466209	0.840664	0.999966	-0.123406
ENSMUSG00000005897	Nr2c1	22025	nuclear receptor subfamily 2, group C, member 1	-0.246305	0.461544	0.999757	0.0206508	0.847239	0.999949	-0.0354494	0.871795	0.999875	-0.108128	0.594252	0.999793	-0.0197333	0.965783	0.999944	0.442308	0.0497366	0.999919	-0.0544853	0.876067	0.999966	-0.484841	0.0727245	0.999962	-0.0665625	0.747903	0.999907	0.0281921	0.904062	0.999995	-0.125528	0.561496	0.999993	0.316989	0.129401	0.999914	0.463881	0.0700654	0.999661	-0.131681	0.631698	0.99988	-0.146727	0.600482	0.999966	0.175071
ENSMUSG00000005899	Smpd4	77626	sphingomyelin phosphodiesterase 4	0.512912	0.163794	0.999757	0.0977285	0.62201	0.999949	-0.0264135	0.897109	0.999875	-0.235771	0.217062	0.999793	-0.0259083	0.916965	0.999944	0.078048	0.672158	0.999919	0.265814	0.173502	0.999966	0.247128	0.313208	0.999962	0.1389	0.505191	0.999907	-0.29621	0.210265	0.999995	0.201406	0.329212	0.999993	-0.0380886	0.840407	0.999914	0.038871	0.888304	0.999661	0.0573239	0.833878	0.99988	-0.00624039	0.974727	0.999966	0.165978
ENSMUSG00000005907	Pex1	71382	peroxisomal biogenesis factor 1	0.059288	0.768018	0.999757	-0.35283	0.141042	0.999949	0.302792	0.146585	0.999875	0.395864	0.0985871	0.999793	-0.0359365	0.863143	0.999944	0.269797	0.216843	0.999919	0.159165	0.545036	0.999966	0.181509	0.498953	0.999962	-0.064697	0.739426	0.999907	0.24384	0.411984	0.999995	-0.0204506	0.92431	0.999993	-0.136987	0.586579	0.999914	-0.216087	0.40878	0.999661	0.313795	0.227991	0.99988	0.365182	0.199436	0.999966	0.330342
ENSMUSG00000005936	Kctd20	66989	potassium channel tetramerisation domain containing 20	-0.351508	0.105818	0.999757	0.174619	0.527129	0.999949	-0.181406	0.239312	0.999875	0.0299402	0.876914	0.999793	0.0551021	0.737909	0.999944	-0.139267	0.448753	0.999919	-0.00199267	0.989231	0.999966	0.0871519	0.705859	0.999962	-0.408466	0.0321972	0.999907	-0.282658	0.194893	0.999995	0.0600872	0.74069	0.999993	-0.139373	0.387073	0.999914	-0.179736	0.419168	0.999661	-0.0103346	0.977422	0.99988	-0.386876	0.0748272	0.999966	0.477028
ENSMUSG00000005949	Ctns	83429	cystinosis, nephropathic																			0.102731	0.635372	0.999966										-0.134607	0.596885	0.999993	0.177155	0.445274	0.999914							0.286771	0.258704	0.999966
ENSMUSG00000005951	Shpk	74637	sedoheptulokinase																															-0.498844	0.0231737	0.999993										-0.525945	0.0490678	0.999966
ENSMUSG00000005968	Tuft1	22156	tuftelin 1													-0.0802725	0.744888	0.999944										-0.196521	0.39249	0.999907													-0.161187	0.639083	0.99988	-0.281733	0.273084	0.999966
ENSMUSG00000005973	Rcn1	19672	reticulocalbin 1	-0.145652	0.462177	0.999757	-0.0248813	0.880389	0.999949	-0.0731649	0.686492	0.999875	0.00868888	0.958477	0.999793	-0.0549692	0.722137	0.999944	0.0507141	0.801702	0.999919	0.119913	0.511564	0.999966	0.0261326	0.914004	0.999962	-0.134962	0.482015	0.999907	0.038036	0.865593	0.999995	-0.0713205	0.653035	0.999993	0.0582889	0.690926	0.999914	0.0551722	0.815789	0.999661	-0.0502901	0.805219	0.99988	0.0498924	0.819701	0.999966	-0.276522
ENSMUSG00000005981	Trap1	68015	TNF receptor-associated protein 1	0.0441512	0.811481	0.999757	-0.00317084	0.996562	0.999949	0.113937	0.434573	0.999875	-0.107778	0.453583	0.999793	-0.229686	0.144352	0.999944	0.0102441	0.952071	0.999919	0.0276018	0.853133	0.999966	-0.0992566	0.643411	0.999962	-0.0154331	0.919839	0.999907	-0.243748	0.222612	0.999995	0.014995	0.915905	0.999993	0.0407049	0.778317	0.999914	-0.0660277	0.758278	0.999661	-0.090258	0.665627	0.99988	0.0263022	0.881617	0.999966	0.150395
ENSMUSG00000005982	Naa60	74763	N(alpha)-acetyltransferase 60, NatF catalytic subunit	0.0306787	0.883948	0.999757	0.236673	0.34933	0.999949	0.0172279	0.914175	0.999875	-0.313968	0.0967848	0.999793	0.0591464	0.742048	0.999944	0.171352	0.396509	0.999919	-0.188276	0.393128	0.999966	0.281997	0.287196	0.999962	-0.290529	0.141538	0.999907	-0.252361	0.271543	0.999995	-0.0529756	0.77901	0.999993	0.135002	0.486682	0.999914	-0.548732	0.0296773	0.999661	-0.423806	0.121198	0.99988	-0.193572	0.447784	0.999966	-0.0499058
ENSMUSG00000005983	1700037C18Rik	73261	RIKEN cDNA 1700037C18 gene	0.57934	0.0556746	0.999757	0.192525	0.4158	0.999949	-0.169134	0.378141	0.999875	-0.00780775	0.970568	0.999793	0.252655	0.250074	0.999944	-0.107975	0.592578	0.999919	0.0207213	0.930545	0.999966	-0.00704728	0.991643	0.999962	0.240783	0.309919	0.999907	0.0431991	0.868327	0.999995	0.366377	0.0872262	0.999993	-0.133322	0.552453	0.999914	-0.121599	0.628487	0.999661	-0.175334	0.434155	0.99988	-0.326373	0.265028	0.999966	0.394863
ENSMUSG00000005986	Ankrd13d	68423	ankyrin repeat domain 13 family, member D				-0.29731	0.428671	0.999949																									-0.164843	0.442904	0.999993				0.0208438	0.932406	0.999661							-0.0489036
ENSMUSG00000006005	Tpr	108989	translocated promoter region, nuclear basket protein	0.071445	0.677638	0.999757	0.122055	0.54762	0.999949	-0.0474723	0.731795	0.999875	0.00373054	0.979352	0.999793	-0.0328699	0.802943	0.999944	-0.0842936	0.536157	0.999919	0.0127639	0.92719	0.999966	-0.033919	0.862594	0.999962	0.0440613	0.749731	0.999907	0.0795659	0.637501	0.999995	0.0131131	0.928614	0.999993	0.00541975	0.964439	0.999914	0.0925792	0.566387	0.999661	-0.0327211	0.862987	0.99988	0.00325636	0.983989	0.999966	0.0643687
ENSMUSG00000006010	Odr4	226499	odr4 GPCR localization factor homolog	-0.0691505	0.715144	0.999757	-0.0421936	0.834294	0.999949	0.0411091	0.777411	0.999875	-0.156658	0.276627	0.999793	-0.0148236	0.926629	0.999944	-0.201015	0.318726	0.999919	0.121262	0.518547	0.999966	0.0144539	0.929984	0.999962	0.0472997	0.789757	0.999907	-0.0600676	0.774444	0.999995	-0.198623	0.238974	0.999993	0.0069229	0.958042	0.999914	-0.358268	0.074862	0.999661	-0.160072	0.480838	0.99988	0.305761	0.147823	0.999966	0.171851
ENSMUSG00000006019	Dhx34	71723	DEAH (Asp-Glu-Ala-His) box polypeptide 34	-0.108076	0.607409	0.999757	-0.399323	0.129697	0.999949	0.185471	0.404018	0.999875	0.195861	0.400908	0.999793	-0.182024	0.410704	0.999944	-0.24262	0.269327	0.999919	0.304683	0.235622	0.999966	0.368481	0.134152	0.999962	-0.160376	0.447603	0.999907	-0.0860986	0.742523	0.999995	-0.00793067	0.96229	0.999993	-0.147162	0.511228	0.999914	0.264178	0.314174	0.999661	-0.322285	0.188043	0.99988	0.691519	0.0269027	0.999966	0.392662
ENSMUSG00000006021	Kptn	70394	kaptin	-0.366578	0.131433	0.999757	-0.176544	0.418898	0.999949	0.374915	0.0420155	0.999875	0.274055	0.172795	0.999793	-0.299873	0.21552	0.999944	-0.366318	0.0817857	0.999919	-0.415705	0.0626723	0.999966	-0.269033	0.288048	0.999962	0.032949	0.855412	0.999907	-0.266343	0.261838	0.999995	0.0793761	0.737549	0.999993	-0.0805541	0.693273	0.999914	0.0463835	0.818546	0.999661	0.195354	0.452571	0.99988	0.0393986	0.874068	0.999966	-0.0772139
ENSMUSG00000006024	Napa	108124	N-ethylmaleimide sensitive TPOvsPBS protein attachment protein alpha	-0.146642	0.498956	0.999757	0.122576	0.524212	0.999949	0.0421182	0.773879	0.999875	0.0855838	0.544488	0.999793	0.0623495	0.655528	0.999944	0.0148679	0.924116	0.999919	0.0399268	0.808134	0.999966	0.1488	0.540643	0.999962	-0.0282673	0.846799	0.999907	0.0175678	0.923372	0.999995	0.0877815	0.532797	0.999993	0.046563	0.749067	0.999914	-0.0314021	0.873806	0.999661	-0.0595039	0.77972	0.99988	-0.0704065	0.717608	0.999966	-0.144808
ENSMUSG00000006050	Sra1	24068	steroid receptor RNA activator 1	-0.0512995	0.781457	0.999757	0.0386829	0.835234	0.999949	-0.00449143	0.971375	0.999875	-0.0139603	0.92695	0.999793	-0.0452287	0.736622	0.999944	0.0996857	0.561234	0.999919	-0.0719481	0.684707	0.999966	-0.0143167	0.946005	0.999962	0.0476152	0.734413	0.999907	-0.0367778	0.834917	0.999995	0.0691813	0.624191	0.999993	-0.120958	0.41522	0.999914	0.245989	0.241658	0.999661	-0.274105	0.168062	0.99988	-0.0860967	0.617353	0.999966	-0.222836
ENSMUSG00000006057	Atp5g1	11951	ATP synthase, H+ transporting, mitochondrial F0 complex, subunit C1 (subunit 9)	0.0624498	0.67642	0.999757	0.0189718	0.917128	0.999949	-0.0338218	0.819906	0.999875	-0.0161257	0.902344	0.999793	-0.012916	0.921821	0.999944	0.0594558	0.650355	0.999919	-0.0168805	0.907282	0.999966	0.00471449	0.982314	0.999962	-0.182313	0.184695	0.999907	0.0719584	0.695822	0.999995	-0.0497017	0.713536	0.999993	-0.0202801	0.854599	0.999914	-0.0283656	0.869433	0.999661	-0.168355	0.376306	0.99988	0.0246612	0.880747	0.999966	0.0394858
ENSMUSG00000006058	Snf8	27681	SNF8, ESCRT-II complex subunit, homolog (S. cerevisiae)	0.00816363	0.969749	0.999757	0.100525	0.591645	0.999949	0.204351	0.125892	0.999875	-0.0383963	0.762464	0.999793	0.0142389	0.911942	0.999944	-0.0717411	0.617288	0.999919	0.0479345	0.747444	0.999966	0.0664566	0.723495	0.999962	0.0140968	0.919986	0.999907	-0.0817858	0.656062	0.999995	0.058607	0.664027	0.999993	-0.0185535	0.893842	0.999914	-0.0265019	0.878217	0.999661	0.150796	0.483379	0.99988	0.0637081	0.710232	0.999966	-0.0379593
ENSMUSG00000006095	Tbcb	66411	tubulin folding cofactor B	-0.0619597	0.742066	0.999757	0.105265	0.574731	0.999949	-0.0633028	0.630555	0.999875	0.0235399	0.861755	0.999793	-0.0672603	0.62633	0.999944	-0.103798	0.467575	0.999919	0.0921841	0.535377	0.999966	0.00919762	0.956991	0.999962	-0.0940427	0.487705	0.999907	-0.166462	0.328858	0.999995	-0.0443443	0.756131	0.999993	-0.156792	0.244115	0.999914	-0.0192694	0.910092	0.999661	-0.268504	0.211761	0.99988	-0.267029	0.117255	0.999966	-0.00409091
ENSMUSG00000006127	Inpp5k	19062	inositol polyphosphate 5-phosphatase K	0.0833961	0.649694	0.999757	0.0694881	0.727434	0.999949	-0.0752463	0.654593	0.999875	-0.0126833	0.928556	0.999793	0.18974	0.301856	0.999944	-0.159574	0.438971	0.999919	0.0831026	0.692748	0.999966	0.157076	0.474734	0.999962	0.103755	0.566271	0.999907	0.189403	0.384154	0.999995	0.140864	0.437519	0.999993	0.0247204	0.902852	0.999914	0.111965	0.627241	0.999661	-0.183759	0.440659	0.99988	0.297284	0.201124	0.999966	0.0846896
ENSMUSG00000006134	Crkl	12929	v-crk avian sarcoma virus CT10 oncogene homolog-like	-0.44967	0.041955	0.999757	-0.321697	0.192233	0.999949	0.0985847	0.631717	0.999875	-0.00473488	0.980945	0.999793	-0.0427415	0.828744	0.999944	-0.323724	0.119623	0.999919	0.0292466	0.865855	0.999966	0.0996417	0.697088	0.999962	0.191793	0.358307	0.999907	0.0799486	0.727834	0.999995	0.302843	0.123212	0.999993	-0.202932	0.340839	0.999914	-0.159222	0.50878	0.999661	-0.0949346	0.70147	0.99988	0.197177	0.428248	0.999966	0.14039
ENSMUSG00000006143	Upk3bl	69665	uroplakin 3B-like																															-0.195405	0.429559	0.999993
ENSMUSG00000006154	Eps8l1	67425	EPS8-like 1	0.0561733	0.939915	0.999757	0.312003	0.282346	0.999949	0.0133926	0.97576	0.999875	0.177678	0.525654	0.999793	0.030508	0.895532	0.999944	0.173141	0.421136	0.999919	0.0692541	0.775213	0.999966	-0.120994	0.587113	0.999962	-0.141998	0.563323	0.999907	-0.0429104	0.838141	0.999995	0.265069	0.249932	0.999993				0.53271	0.0918804	0.999661	0.0560434	0.964293	0.99988
ENSMUSG00000006169	Clint1	216705	clathrin interactor 1	0.0773103	0.677127	0.999757	-0.090152	0.654236	0.999949	0.114502	0.472417	0.999875	0.168749	0.335448	0.999793	-0.075008	0.586019	0.999944	0.0779311	0.644757	0.999919	0.0771021	0.66655	0.999966	0.357818	0.0668634	0.999962	-0.0298099	0.856196	0.999907	0.180881	0.323386	0.999995	0.158576	0.33246	0.999993	0.0781037	0.624806	0.999914	-0.0182832	0.915948	0.999661	-0.128361	0.567087	0.99988	0.0361237	0.875015	0.999966	-0.160617
ENSMUSG00000006179	Prss16	54373	protease, serine 16 (thymus)																															-0.251416	0.491437	0.999993	-0.0521903	0.809954	0.999914
ENSMUSG00000006191	Cdkal1	68916	CDK5 regulatory subunit associated protein 1-like 1	-0.184065	0.399717	0.999757	0.231028	0.397783	0.999949	0.148218	0.443502	0.999875	0.159226	0.385687	0.999793	0.00947398	0.960007	0.999944	-0.137765	0.48898	0.999919	0.0604817	0.811752	0.999966	-0.0224267	0.937781	0.999962	0.0319886	0.86418	0.999907	0.218298	0.330781	0.999995	0.068691	0.739724	0.999993	-0.158468	0.404812	0.999914	0.390932	0.153994	0.999661	0.208683	0.381405	0.99988	0.039841	0.884225	0.999966	-0.104358
ENSMUSG00000006215	Zbtb17	22642	zinc finger and BTB domain containing 17	-0.369997	0.191396	0.999757	-0.0830569	0.709436	0.999949	0.0112325	0.970689	0.999875	-0.179206	0.389215	0.999793	-0.136068	0.481998	0.999944	-0.0562474	0.805499	0.999919	-0.0477501	0.778036	0.999966	-0.0878954	0.736009	0.999962	-0.198087	0.41595	0.999907	0.284942	0.266241	0.999995	0.0788931	0.736591	0.999993	0.0980647	0.649791	0.999914	-0.339989	0.169517	0.999661	-0.0746113	0.722114	0.99988	-0.112486	0.716136	0.999966	0.191776
ENSMUSG00000006235	Epor	13857	erythropoietin receptor													-0.297156	0.148656	0.999944										-0.0197744	0.906106	0.999907										0.302578	0.252505	0.999661	0.0488411	0.839146	0.99988	0.0442851	0.863309	0.999966
ENSMUSG00000006262	Mob1b	68473	MOB kinase activator 1B	-0.0525815	0.823673	0.999757	-0.0520383	0.864234	0.999949	-0.0459208	0.770002	0.999875	0.136162	0.446726	0.999793	0.0237322	0.871185	0.999944	-0.0508462	0.809136	0.999919	-0.267048	0.236648	0.999966	-0.02883	0.896694	0.999962	0.00996141	0.959448	0.999907	-0.230962	0.300869	0.999995	0.131986	0.444898	0.999993	0.224548	0.283343	0.999914	-0.119165	0.613516	0.999661	0.132577	0.558969	0.99988	-0.0390506	0.851583	0.999966	-0.110497
ENSMUSG00000006273	Atp6v1b2	11966	ATPase, H+ transporting, lysosomal V1 subunit B2	0.209129	0.280755	0.999757	-0.203393	0.409061	0.999949	0.147697	0.348383	0.999875	0.0713292	0.70063	0.999793	0.0625481	0.685596	0.999944	-0.289188	0.148344	0.999919	-0.355741	0.107919	0.999966	-0.18933	0.384915	0.999962	-0.116482	0.521081	0.999907	-0.37813	0.069689	0.999995	-0.00336489	0.982308	0.999993	-0.201489	0.152958	0.999914	0.193204	0.374584	0.999661	0.0251602	0.88028	0.99988	-0.308182	0.164445	0.999966	-0.0739596
ENSMUSG00000006276	Eps15l1	13859	epidermal growth factor receptor pathway substrate 15-like 1	-0.147974	0.459285	0.999757	0.00476237	0.962786	0.999949	0.0383871	0.816826	0.999875	-0.0277907	0.88409	0.999793	0.0851242	0.632868	0.999944	0.171782	0.379573	0.999919	-0.291015	0.177184	0.999966	0.0561909	0.790263	0.999962	0.0209616	0.918286	0.999907	0.103126	0.620578	0.999995	0.183327	0.307172	0.999993	-0.157538	0.369929	0.999914	-0.109017	0.626424	0.999661	0.253195	0.291584	0.99988	-0.153169	0.530594	0.999966	-0.176203
ENSMUSG00000006281	Tep1	21745	telomerase associated protein 1	-0.116759	0.632333	0.999757	-0.252521	0.319886	0.999949	-0.0687516	0.736861	0.999875	0.175037	0.468397	0.999793	-0.0621376	0.780803	0.999944	-0.354616	0.090977	0.999919	0.020258	0.98697	0.999966	0.328822	0.17414	0.999962	0.0213331	0.977406	0.999907	-0.183575	0.445773	0.999995	-0.14603	0.558882	0.999993	0.0702481	0.70974	0.999914	0.162956	0.53799	0.999661				0.33628	0.24799	0.999966	-0.502087
ENSMUSG00000006288	Ttc5	219022	tetratricopeptide repeat domain 5	0.101787	0.563497	0.999757	-0.279054	0.171421	0.999949	-0.0323062	0.806245	0.999875	0.0474746	0.757761	0.999793	-0.00545629	0.973799	0.999944	0.0599176	0.720242	0.999919	-0.0114417	0.943162	0.999966	0.143616	0.502958	0.999962	-0.0185812	0.902276	0.999907	0.131122	0.472405	0.999995	0.137444	0.47801	0.999993	0.113506	0.481533	0.999914	0.0777295	0.702814	0.999661	0.147321	0.496847	0.99988	0.0927465	0.651097	0.999966	-0.236971
ENSMUSG00000006289	Osgep	66246	O-sialoglycoprotein endopeptidase	-0.120624	0.536745	0.999757	0.0970907	0.607725	0.999949	-0.0805718	0.570587	0.999875	0.00746908	0.952353	0.999793	-0.124347	0.365742	0.999944	0.0290252	0.833052	0.999919	-0.0259307	0.862214	0.999966	-0.10039	0.607544	0.999962	0.151746	0.245948	0.999907	-0.218571	0.202628	0.999995	0.0592946	0.630827	0.999993	0.0652736	0.605631	0.999914	0.14004	0.441798	0.999661	0.0668992	0.72921	0.99988	0.210294	0.205291	0.999966	-0.338243
ENSMUSG00000006299	Aamp	227290	angio-associated migratory protein	-0.0414265	0.805861	0.999757	-0.0321524	0.858149	0.999949	0.0352619	0.79113	0.999875	0.0198851	0.888038	0.999793	0.0601844	0.677591	0.999944	0.0720405	0.637942	0.999919	0.0337531	0.828992	0.999966	-0.0588477	0.745786	0.999962	0.00270273	0.986769	0.999907	-0.0168072	0.921742	0.999995	-0.0243453	0.85213	0.999993	-0.0265848	0.834351	0.999914	0.0172637	0.918037	0.999661	-0.258894	0.203922	0.99988	-0.115877	0.533517	0.999966	-0.0215982
ENSMUSG00000006301	Tmbim1	69660	transmembrane BAX inhibitor motif containing 1	-0.0473786	0.830358	0.999757	0.443648	0.0468696	0.999949	0.0970169	0.574497	0.999875	0.078101	0.664497	0.999793	0.236088	0.226779	0.999944	-0.0173004	0.91987	0.999919	0.164993	0.430752	0.999966	0.212154	0.390283	0.999962	0.185836	0.424193	0.999907	-0.0640443	0.774595	0.999995	-0.108296	0.558823	0.999993	-0.050118	0.791891	0.999914	0.0555762	0.808592	0.999661	0.132359	0.628777	0.99988	0.0780024	0.767305	0.999966	-0.00645667
ENSMUSG00000006304	Arpc2	76709	actin related protein 2/3 complex, subunit 2	0.0259485	0.862295	0.999757	-0.0858866	0.616535	0.999949	-0.00415503	0.973009	0.999875	-0.0319539	0.785227	0.999793	0.0182928	0.880213	0.999944	-0.0133396	0.914536	0.999919	-0.00771518	0.953297	0.999966	-0.00402427	0.982032	0.999962	-0.0158211	0.899594	0.999907	0.010439	0.9489	0.999995	-0.0498017	0.684202	0.999993	-0.0307106	0.775436	0.999914	-0.0320951	0.839293	0.999661	0.152411	0.381154	0.99988	0.0863538	0.622916	0.999966	-0.158203
ENSMUSG00000006307	Kmt2b	75410	lysine (K)-specific methyltransferase 2B	-0.125312	0.547502	0.999757	0.0232391	0.915107	0.999949	0.0372765	0.857769	0.999875	0.055481	0.759317	0.999793	-0.129002	0.518846	0.999944	-0.0533497	0.792978	0.999919	0.246569	0.190371	0.999966	-0.0803042	0.749933	0.999962	0.119695	0.523138	0.999907	0.0377821	0.86359	0.999995	0.292363	0.265545	0.999993	0.225735	0.307966	0.999914	-0.0350218	0.871989	0.999661	0.00322592	0.981309	0.99988	0.250979	0.322657	0.999966	0.0677099
ENSMUSG00000006315	Tmem147	69804	transmembrane protein 147	0.0925894	0.601644	0.999757	0.0278294	0.88084	0.999949	-0.0435316	0.743804	0.999875	-0.0348753	0.786399	0.999793	-0.0657653	0.658763	0.999944	-0.0512021	0.718851	0.999919	-0.0675264	0.641653	0.999966	-0.0798256	0.695544	0.999962	-0.182341	0.259009	0.999907	0.0348589	0.847346	0.999995	-0.0862904	0.55462	0.999993	-0.0823569	0.48606	0.999914	-0.0886601	0.636868	0.999661	-0.220468	0.252109	0.99988	0.0573926	0.762946	0.999966	0.17639
ENSMUSG00000006333	Rps9	76846	ribosomal protein S9	-0.0461048	0.777513	0.999757	-0.10917	0.578658	0.999949	0.0166834	0.909406	0.999875	0.00305448	0.982219	0.999793	0.0131384	0.92377	0.999944	-0.0278715	0.84276	0.999919	-0.00763156	0.958863	0.999966	-0.00198872	0.992201	0.999962	-0.0117225	0.934782	0.999907	-0.00780602	0.965805	0.999995	0.0159354	0.906171	0.999993	0.0676368	0.573175	0.999914	-0.0473352	0.793712	0.999661	0.0417887	0.821072	0.99988	0.0538952	0.757962	0.999966	0.0506807
ENSMUSG00000006335	Tfpt	69714	TCF3 (E2A) TPOvsPBS partner	0.0467307	0.803997	0.999757	0.0308169	0.906498	0.999949	-0.0604043	0.708547	0.999875	0.0484159	0.785734	0.999793	-0.00979064	0.953528	0.999944	0.14273	0.482406	0.999919	-0.107467	0.60088	0.999966	-0.254046	0.279612	0.999962	0.00375743	0.980135	0.999907	0.149431	0.517702	0.999995	0.0339316	0.833009	0.999993	-0.142413	0.415514	0.999914	-0.185615	0.430134	0.999661	-0.277707	0.318103	0.99988	-0.148309	0.525153	0.999966	0.101571
ENSMUSG00000006344	Ggt5	23887	gamma-glutamyltransferase 5	0.0835991	0.725977	0.999757	-0.233609	0.340699	0.999949	-0.0486928	0.788358	0.999875	0.0482819	0.819189	0.999793	0.251556	0.330525	0.999944	-0.027794	0.883625	0.999919	0.0128981	0.939784	0.999966	0.116619	0.714949	0.999962	0.182707	0.487108	0.999907	-0.0168374	0.935636	0.999995				-0.0164758	0.946821	0.999914	0.142782	0.629948	0.999661							0.00727731
ENSMUSG00000006356	Crip2	68337	cysteine rich protein 2																																								-0.0350414	0.958591	0.99988	0.0363679	0.86635	0.999966	0.518779
ENSMUSG00000006360	Crip1	12925	cysteine-rich protein 1 (intestinal)	0.0774726	0.656458	0.999757	-0.304626	0.155981	0.999949	0.0236338	0.879653	0.999875	-0.0666693	0.655062	0.999793	-0.0616874	0.674417	0.999944	0.0303955	0.848328	0.999919	0.244982	0.189245	0.999966	0.120023	0.528603	0.999962	-0.0197437	0.890443	0.999907	-0.101511	0.605083	0.999995	0.0272179	0.85111	0.999993	0.110988	0.401439	0.999914	-0.0769286	0.639291	0.999661	-0.238813	0.227735	0.99988	-0.127047	0.403606	0.999966	0.188284
ENSMUSG00000006362	Cbfa2t3	12398	CBFA2/RUNX1 translocation partner 3	-0.141197	0.364175	0.999757	-0.152248	0.370654	0.999949	-0.108108	0.382439	0.999875	-0.126452	0.351882	0.999793	0.0322135	0.80454	0.999944	-0.240124	0.0916042	0.999919	-0.00275925	0.982273	0.999966	0.129585	0.504111	0.999962	0.20473	0.162688	0.999907	-0.1713	0.345076	0.999995	0.0293356	0.893911	0.999993	0.0486682	0.74717	0.999914	-0.0171383	0.916218	0.999661	-0.0164698	0.930728	0.99988	-0.0931219	0.575487	0.999966	-0.0121761
ENSMUSG00000006369	Fbln1	14114	fibulin 1																			-0.0452129	0.903243	0.999966
ENSMUSG00000006373	Pgrmc1	53328	progesterone receptor membrane component 1	0.198692	0.306005	0.999757	0.0175165	0.913785	0.999949	0.10378	0.515519	0.999875	-0.03968	0.810166	0.999793	-0.0707154	0.693876	0.999944	0.0111342	0.947775	0.999919	0.0191735	0.91684	0.999966	-0.0757405	0.708142	0.999962	-0.0712482	0.673316	0.999907	-0.09145	0.668671	0.999995	0.0555122	0.73435	0.999993	-0.0270715	0.869795	0.999914	-0.0621694	0.789269	0.999661	-0.118206	0.596689	0.99988	-0.0636126	0.769166	0.999966	-0.174174
ENSMUSG00000006378	Gcat_ENSMUSG00000006378	26912	glycine C-acetyltransferase (2-amino-3-ketobutyrate-coenzyme A ligase)				0.807057	0.00588372	0.999949	-0.23171	0.326159	0.999875	-0.024236	0.931481	0.999793	-0.0766922	0.744655	0.999944	0.109133	0.61125	0.999919	-0.106817	0.593084	0.999966	-0.296512	0.335058	0.999962	-0.325795	0.118556	0.999907	0.303396	0.198235	0.999995	0.0634424	0.756122	0.999993	0.287553	0.128313	0.999914	0.343438	0.145792	0.999661	-0.0829077	0.746375	0.99988	-0.0672998	0.824047	0.999966
ENSMUSG00000006386	Tek	21687	TEK receptor tyrosine kinase	0.276215	0.337297	0.999757	-0.181189	0.51397	0.999949	0.071679	0.742614	0.999875	0.0339476	0.932756	0.999793	-0.248147	0.293949	0.999944	0.244963	0.29996	0.999919	0.182855	0.443462	0.999966	0.16316	0.50109	0.999962	0.28555	0.148455	0.999907	0.00958223	0.985631	0.999995							0.304814	0.223932	0.999661	0.0475519	0.943057	0.99988	-0.49639	0.0622462	0.999966
ENSMUSG00000006389	Mpl	17480	myeloproliferative leukemia virus oncogene	0.0775737	0.681669	0.999757	0.14652	0.405076	0.999949	0.0269543	0.843417	0.999875	-0.00712739	0.970745	0.999793	0.209668	0.146749	0.999944	0.261047	0.222462	0.999919	0.0239122	0.890193	0.999966	-0.183203	0.450797	0.999962	-0.118247	0.507578	0.999907	0.323245	0.109705	0.999995							0.0604037	0.790748	0.999661
ENSMUSG00000006390	Elovl1	54325	elongation of very long chain fatty acids (FEN1/Elo2, SUR4/Elo3, yeast)-like 1	-0.0414797	0.837295	0.999757	0.0708121	0.757381	0.999949	-0.0545717	0.700507	0.999875	-0.0623534	0.702825	0.999793	-0.140895	0.430105	0.999944	-0.0381029	0.841177	0.999919	0.228931	0.197942	0.999966	-0.166483	0.425067	0.999962	0.00889301	0.955825	0.999907	-0.169972	0.421712	0.999995	-0.130393	0.383812	0.999993	-0.0788569	0.622785	0.999914	-0.0890442	0.682507	0.999661	-0.194891	0.351086	0.99988	-0.0568564	0.764884	0.999966	0.199064
ENSMUSG00000006392	Med8	80509	mediator complex subunit 8	-0.0606298	0.740995	0.999757	0.161024	0.418213	0.999949	-0.111408	0.438087	0.999875	-0.144253	0.325252	0.999793	-0.0336673	0.810775	0.999944	0.208592	0.176553	0.999919	-0.133042	0.390615	0.999966	-0.134093	0.516368	0.999962	-0.0641832	0.664451	0.999907	0.134841	0.442116	0.999995	-0.0298594	0.834824	0.999993	0.0767455	0.538061	0.999914	0.163879	0.379455	0.999661	-0.222961	0.326379	0.99988	-0.201028	0.238476	0.999966	0.0355872
ENSMUSG00000006395	Hyi		hydroxypyruvate isomerase (putative)	0.214948	0.233798	0.999757	-0.0297156	0.868613	0.999949	0.054856	0.684296	0.999875	0.156518	0.238636	0.999793	0.0210382	0.888171	0.999944	0.0653671	0.656549	0.999919	0.0548381	0.734626	0.999966	-0.129503	0.561364	0.999962	0.114995	0.430742	0.999907	0.0125254	0.943351	0.999995	0.109658	0.472794	0.999993	0.164502	0.349113	0.999914	0.151828	0.437842	0.999661	0.128686	0.51828	0.99988	0.196716	0.352269	0.999966	0.453621
ENSMUSG00000006398	Cdc20	107995	cell division cycle 20	-0.355485	0.12206	0.999757	-0.16319	0.441024	0.999949	0.0472967	0.851842	0.999875	-0.0670185	0.717553	0.999793	-0.0495837	0.837708	0.999944	-0.178328	0.360939	0.999919	-0.097079	0.629317	0.999966	-0.671297	0.00318894	0.999962	-0.023811	0.888268	0.999907	0.0522782	0.79467	0.999995	-0.0506977	0.823711	0.999993	0.0428458	0.873667	0.999914	0.0159334	0.923042	0.999661	0.0387535	0.830592	0.99988	-0.0185943	0.920265	0.999966	0.0329098
ENSMUSG00000006411	Nectin4	71740	nectin cell adhesion molecule 4	0.0666204	0.79474	0.999757	-0.252959	0.406273	0.999949	-0.287727	0.224468	0.999875																												-0.156722	0.550844	0.999661
ENSMUSG00000006412	Pfdn2	18637	prefoldin 2	-0.00685873	0.971099	0.999757	0.215445	0.238601	0.999949	-0.0153477	0.908971	0.999875	-0.0274331	0.815687	0.999793	-0.038185	0.76709	0.999944	0.0442824	0.734861	0.999919	0.0285247	0.835319	0.999966	-0.124695	0.501129	0.999962	0.0712801	0.586586	0.999907	0.0372148	0.82461	0.999995	-0.100243	0.453033	0.999993	0.0801024	0.47983	0.999914	0.0669279	0.693413	0.999661	-0.127878	0.503059	0.99988	-0.0332067	0.838829	0.999966	0.214592
ENSMUSG00000006418	Rnf114	81018	ring finger protein 114	-0.0165105	0.924773	0.999757	-0.129143	0.511527	0.999949	-0.0908972	0.547417	0.999875	0.00731286	0.967233	0.999793	-0.0786741	0.644676	0.999944	-0.0700216	0.69252	0.999919	0.0121649	0.954073	0.999966	0.115034	0.555936	0.999962	-0.126398	0.489412	0.999907	-0.0678653	0.734358	0.999995	0.0526528	0.743315	0.999993	-0.0342835	0.837734	0.999914	-0.0251738	0.895402	0.999661	0.222335	0.369346	0.99988	-0.250295	0.29751	0.999966	0.169334
ENSMUSG00000006423	C330007P06Rik	77644	RIKEN cDNA C330007P06 gene	-0.0310735	0.929038	0.999757	-0.0671144	0.732412	0.999949	0.145009	0.396773	0.999875	0.264426	0.161017	0.999793	0.0401367	0.826666	0.999944	0.0357491	0.8656	0.999919	0.0302373	0.872975	0.999966	0.233903	0.333436	0.999962	0.240256	0.198032	0.999907	-0.159434	0.438947	0.999995	-0.00930568	0.9588	0.999993	0.0825009	0.680901	0.999914	-0.187244	0.425529	0.999661	-0.0108207	0.958096	0.99988	0.0930763	0.712532	0.999966	-0.3061
ENSMUSG00000006442	Srm	20810	spermidine synthase	0.159714	0.451289	0.999757	0.134101	0.472084	0.999949	-0.00978123	0.958832	0.999875	-0.0613365	0.656653	0.999793	-0.0466001	0.748371	0.999944	0.0991703	0.461869	0.999919	0.050919	0.721883	0.999966	0.221502	0.352713	0.999962	-0.266033	0.104417	0.999907	-0.0743652	0.750282	0.999995	-0.172822	0.224762	0.999993	-0.00801679	0.945425	0.999914	-0.104858	0.561736	0.999661	-0.210787	0.293003	0.99988	-0.211986	0.182796	0.999966	-0.11365
ENSMUSG00000006456	Rbm14	56275	RNA binding motif protein 14	-0.387671	0.147457	0.999757	0.627112	0.106573	0.999949	-0.00346656	0.972328	0.999875	-0.142717	0.489334	0.999793	0.0665026	0.780911	0.999944	-0.127718	0.48954	0.999919	-0.218674	0.283131	0.999966	0.0362452	0.881843	0.999962	-0.132341	0.509835	0.999907	-0.168032	0.421593	0.999995	0.0479562	0.770661	0.999993	-0.0885528	0.665735	0.999914	-0.31251	0.196837	0.999661	-0.453147	0.0939839	0.99988	-0.141727	0.572383	0.999966	-0.497507
ENSMUSG00000006463	Zdhhc24	70605	zinc finger, DHHC domain containing 24										0.0177754	0.982653	0.999793	0.184002	0.392759	0.999944	0.0161263	0.942122	0.999919	0.29918	0.221658	0.999966				-0.054594	0.811082	0.999907	0.284476	0.259292	0.999995	-0.0548642	0.845274	0.999993	0.0167472	0.957003	0.999914	-0.0537805	0.874933	0.999661	0.224496	0.383939	0.99988	0.0317498	0.862317	0.999966	-0.141028
ENSMUSG00000006471	Ndor1_ENSMUSG00000006471	78797	NADPH dependent diflavin oxidoreductase 1										-0.221019	0.38445	0.999793				-0.197153	0.353048	0.999919	0.189416	0.384407	0.999966				-0.301103	0.224283	0.999907	-0.0417475	0.826586	0.999995	0.0588447	0.83921	0.999993	-0.0333341	0.883442	0.999914	-0.117041	0.760912	0.999661				-0.175027	0.529467	0.999966
ENSMUSG00000006476	Nsmf	56876	NMDA receptor synaptonuclear signaling and neuronal migration factor	0.0510252	0.849869	0.999757	-0.0502075	0.819998	0.999949	0.246243	0.235469	0.999875	0.0499199	0.835772	0.999793	0.130003	0.519393	0.999944	-0.124072	0.597811	0.999919	-0.0690057	0.785845	0.999966	0.09232	0.755785	0.999962	0.0554553	0.785397	0.999907	-0.362843	0.213397	0.999995	0.0695008	0.77045	0.999993	0.169504	0.443825	0.999914	-0.0106088	0.971649	0.999661	-0.0535581	0.9271	0.99988	-0.0907684	0.729429	0.999966	0.435067
ENSMUSG00000006494	Pdk1	228026	pyruvate dehydrogenase kinase, isoenzyme 1	0.0229846	0.900181	0.999757	-0.235089	0.360982	0.999949	0.119628	0.4294	0.999875	0.0436796	0.775466	0.999793	0.246408	0.191404	0.999944	-0.176752	0.341421	0.999919	0.171726	0.434903	0.999966	0.0540232	0.823518	0.999962	-0.0908623	0.652905	0.999907	-0.0950102	0.653461	0.999995	-0.0692362	0.724438	0.999993	-0.023446	0.892486	0.999914	0.231592	0.325218	0.999661	-0.00164784	0.977309	0.99988	-0.0799417	0.778492	0.999966	0.433248
ENSMUSG00000006498	Ptbp1	19205	polypyrimidine tract binding protein 1	-0.173238	0.286909	0.999757	0.156385	0.405303	0.999949	0.0337922	0.80202	0.999875	-0.0274527	0.836326	0.999793	-0.0228363	0.871726	0.999944	-0.0792302	0.567966	0.999919	0.171556	0.234171	0.999966	0.0972208	0.585907	0.999962	-0.0648278	0.651752	0.999907	-0.0346772	0.839206	0.999995	0.0657374	0.6113	0.999993	0.0474977	0.718095	0.999914	-0.073885	0.693211	0.999661	0.075115	0.68847	0.99988	-0.104467	0.584541	0.999966	0.0765282
ENSMUSG00000006517	Mvd	192156	mevalonate (diphospho) decarboxylase																															-0.0531918	0.821935	0.999993	-0.084215	0.745462	0.999914	0.40077	0.072965	0.999661				-0.140795	0.638463	0.999966	-0.130414
ENSMUSG00000006519	Cyba	13057	cytochrome b-245, alpha polypeptide	-0.0692832	0.634494	0.999757	0.172817	0.323639	0.999949	0.0154452	0.902189	0.999875	-0.0174268	0.888269	0.999793	0.0251948	0.829709	0.999944	-0.071657	0.57244	0.999919	-0.0416963	0.750107	0.999966	-0.0583034	0.762145	0.999962	-0.0493506	0.686184	0.999907	-0.0877018	0.589876	0.999995	-0.0447477	0.746575	0.999993	-0.0906973	0.403571	0.999914	0.183086	0.299725	0.999661	0.0240561	0.903476	0.99988	0.0626829	0.699704	0.999966	-0.555994
ENSMUSG00000006526	Stimate	69179	STIM activating enhancer	0.30243	0.172216	0.999757	-0.25661	0.328363	0.999949	-0.177751	0.358512	0.999875	-0.00192557	0.98253	0.999793	-0.34982	0.0806067	0.999944	0.0681886	0.772092	0.999919	-0.217837	0.345386	0.999966	0.3742	0.153467	0.999962	-0.0382363	0.910702	0.999907	0.148258	0.566939	0.999995	0.0549757	0.783904	0.999993	0.0412758	0.84815	0.999914	0.503819	0.0440501	0.999661	0.147627	0.573357	0.99988	0.403285	0.164741	0.999966	0.211372
ENSMUSG00000006527	Sfmbt1	54650	Scm-like with four mbt domains 1	0.0149492	0.990004	0.999757	0.217506	0.539654	0.999949	0.0952601	0.659148	0.999875	-0.320328	0.134546	0.999793	0.114481	0.552981	0.999944	0.0914334	0.663022	0.999919	0.16632	0.420374	0.999966	-0.0761753	0.75723	0.999962	-0.0369487	0.8482	0.999907	0.0274589	0.90514	0.999995	-0.0452062	0.834733	0.999993	-0.00462253	0.989283	0.999914	0.463248	0.0619542	0.999661	0.245634	0.363879	0.99988	-0.0524338	0.845379	0.999966
ENSMUSG00000006567	Atp7b	11979	ATPase, Cu++ transporting, beta polypeptide																																											-0.1436	0.712943	0.999966
ENSMUSG00000006585	Cdt1	67177	chromatin licensing and DNA replication factor 1							-0.0433214	0.823958	0.999875	-0.155417	0.283375	0.999793	-0.0390008	0.771487	0.999944	-0.134781	0.320633	0.999919	-0.25881	0.104988	0.999966	-0.184907	0.455137	0.999962	-0.0413163	0.858221	0.999907	-0.196185	0.422694	0.999995	0.0552904	0.802993	0.999993	0.0588971	0.670971	0.999914	-0.0425265	0.911347	0.999661	-0.116467	0.590136	0.99988	0.164053	0.447876	0.999966	0.023726
ENSMUSG00000006589	Aprt	11821	adenine phosphoribosyl transferase	0.125641	0.432526	0.999757	0.0236665	0.89596	0.999949	0.0307223	0.831161	0.999875	-0.0673488	0.615106	0.999793	-0.0210411	0.877676	0.999944	0.0825007	0.550886	0.999919	0.0383032	0.796344	0.999966	0.0497077	0.792534	0.999962	-0.19465	0.154192	0.999907	0.0244571	0.896148	0.999995	-0.018128	0.893293	0.999993	0.0492276	0.671374	0.999914	0.0573211	0.745531	0.999661	-0.227855	0.277998	0.99988	0.165436	0.288255	0.999966	0.281044
ENSMUSG00000006599	Gtf2h1	14884	general transcription factor II H, polypeptide 1	0.222822	0.245822	0.999757	-0.0567745	0.784944	0.999949	0.0658103	0.659368	0.999875	0.146705	0.402722	0.999793	0.0340053	0.853619	0.999944	-0.0300284	0.859314	0.999919	-0.190495	0.362569	0.999966	-0.292537	0.20269	0.999962	0.0938063	0.575307	0.999907	0.195436	0.426492	0.999995	0.197409	0.251041	0.999993	-0.0815857	0.655688	0.999914	0.133971	0.587349	0.999661	-0.0358451	0.86966	0.99988	-0.084719	0.68248	0.999966	-0.0580954
ENSMUSG00000006611	Hfe	15216	homeostatic iron regulator																-0.19565	0.380379	0.999919	-0.026174	0.927979	0.999966							0.330316	0.216609	0.999995	-0.146698	0.564329	0.999993	-0.451397	0.0252643	0.999914	0.0148633	0.941033	0.999661							-0.739284
ENSMUSG00000006641	Slc5a6	330064	solute carrier family 5 (sodium-dependent vitamin transporter), member 6										-0.0666338	0.753896	0.999793	-0.328691	0.277436	0.999944	-0.477016	0.0319371	0.999919	-0.0269503	0.866413	0.999966				0.000128561	0.996558	0.999907	0.134109	0.631718	0.999995	0.0498796	0.88912	0.999993	-0.0979736	0.708165	0.999914				-0.0624185	0.884192	0.99988	0.0678109	0.84426	0.999966
ENSMUSG00000006673	Qrich1	69232	glutamine-rich 1	0.00211836	0.992225	0.999757	0.165954	0.43626	0.999949	-0.0339088	0.854174	0.999875	-0.331719	0.0551737	0.999793	0.101604	0.593569	0.999944	0.00762732	0.947715	0.999919	0.00336361	0.998236	0.999966	0.163684	0.497784	0.999962	-0.128704	0.502493	0.999907	-0.0865935	0.685367	0.999995	0.0757954	0.665703	0.999993	-0.063622	0.71715	0.999914	0.125161	0.556671	0.999661	-0.18767	0.449909	0.99988	0.119679	0.562576	0.999966	0.386139
ENSMUSG00000006676	Usp19	71472	ubiquitin specific peptidase 19	-0.087169	0.639422	0.999757	-0.0744774	0.715826	0.999949	0.0230997	0.865603	0.999875	0.0229124	0.877108	0.999793	-0.0366097	0.802793	0.999944	0.0873981	0.617731	0.999919	0.0586844	0.732162	0.999966	-0.0303793	0.882274	0.999962	0.160206	0.340625	0.999907	-0.208545	0.2881	0.999995	0.0212687	0.887284	0.999993	0.102794	0.540901	0.999914	-0.199432	0.337885	0.999661	0.0021835	0.997499	0.99988	0.093142	0.673095	0.999966	-0.155202
ENSMUSG00000006678	Pola1	18968	polymerase (DNA directed), alpha 1	-0.00988904	0.946096	0.999757	-0.152393	0.636747	0.999949	-0.0121122	0.967611	0.999875	-0.00859761	0.965047	0.999793	0.0713143	0.747953	0.999944	-0.0373769	0.853186	0.999919	-0.0464181	0.815225	0.999966	-0.0164225	0.91233	0.999962	0.0237563	0.904281	0.999907	-0.00766379	0.96912	0.999995	0.0441309	0.875387	0.999993	0.0719577	0.732729	0.999914	-0.300385	0.201659	0.999661	-0.0940598	0.674654	0.99988	0.215755	0.395984	0.999966	0.781423
ENSMUSG00000006699	Cdc42	12540	cell division cycle 42	0.030264	0.837456	0.999757	-0.0682146	0.693815	0.999949	-0.00995019	0.936165	0.999875	0.00013151	0.999278	0.999793	-0.0212165	0.860689	0.999944	-0.0140512	0.908528	0.999919	-0.027809	0.833197	0.999966	-0.0844211	0.638248	0.999962	-0.0978766	0.449381	0.999907	-0.0482262	0.76509	0.999995	-0.0550415	0.661368	0.999993	-0.0276214	0.800874	0.999914	0.000777463	0.995789	0.999661	-0.127802	0.467389	0.99988	-0.0143061	0.92521	0.999966	-0.041948
ENSMUSG00000006705	Pknox1	18771	Pbx/knotted 1 homeobox	0.351995	0.153979	0.999757	-0.194455	0.510353	0.999949	0.0209077	0.902388	0.999875	0.114548	0.519771	0.999793	-0.124936	0.466415	0.999944	-0.136491	0.481303	0.999919	0.135105	0.521139	0.999966	-0.0831606	0.739852	0.999962	0.0813316	0.654222	0.999907	-0.228119	0.271512	0.999995	-0.234767	0.219397	0.999993	0.038486	0.837394	0.999914	0.20702	0.364544	0.999661	-0.0666992	0.778215	0.99988	0.0867059	0.76982	0.999966	-0.0681802
ENSMUSG00000006715	Gmnn	57441	geminin	-0.182918	0.383417	0.999757	0.269055	0.280731	0.999949	-0.0286365	0.869802	0.999875	-0.116568	0.39985	0.999793	-0.247505	0.0818327	0.999944	0.034284	0.779397	0.999919	0.0581349	0.659645	0.999966	-0.268004	0.311613	0.999962	0.0157228	0.899718	0.999907	0.132381	0.428622	0.999995	-0.0722835	0.635021	0.999993	-0.178123	0.128429	0.999914	0.172267	0.447737	0.999661	-0.177703	0.364896	0.99988	0.0334298	0.8376	0.999966	0.381457
ENSMUSG00000006717	Acot13	66834	acyl-CoA thioesterase 13	0.251756	0.149746	0.999757	0.0610662	0.766254	0.999949	-0.0409662	0.809117	0.999875	-0.0878999	0.571996	0.999793	-0.00202342	0.991083	0.999944	-0.0876891	0.6573	0.999919	0.0868399	0.715569	0.999966	0.212178	0.309067	0.999962	-0.147107	0.365575	0.999907	-0.199834	0.333772	0.999995	0.0578096	0.71384	0.999993	-0.0278653	0.868039	0.999914	0.0235992	0.901356	0.999661	0.223132	0.285613	0.99988	0.222146	0.241067	0.999966	-0.366838
ENSMUSG00000006720	Zfp184	193452	zinc finger protein 184 (Kruppel-like)	0.106363	0.657498	0.999757				-0.178949	0.401008	0.999875	-0.0685009	0.753898	0.999793	0.192	0.456683	0.999944	0.195643	0.3821	0.999919	-0.230017	0.31601	0.999966	-0.316187	0.235468	0.999962	-0.364135	0.116959	0.999907	-0.101763	0.720252	0.999995	-0.168465	0.547488	0.999993	0.08158	0.698821	0.999914	0.128014	0.559572	0.999661	0.266645	0.287158	0.99988	0.245216	0.461527	0.999966	0.0717691
ENSMUSG00000006728	Cdk4	12567	cyclin-dependent kinase 4	-0.0564833	0.704716	0.999757	-0.273793	0.123606	0.999949	0.0266569	0.821705	0.999875	-0.0618177	0.600135	0.999793	-0.0833411	0.491308	0.999944	0.0127523	0.919036	0.999919	-0.0275421	0.832765	0.999966	-0.151869	0.41525	0.999962	-0.0766348	0.525838	0.999907	-0.114047	0.498104	0.999995	-0.0690151	0.571281	0.999993	0.105979	0.362633	0.999914	-0.00263857	0.986836	0.999661	-0.151532	0.393717	0.99988	0.059487	0.702227	0.999966	0.49801
ENSMUSG00000006731	B4galnt1	14421	beta-1,4-N-acetyl-galactosaminyl transferase 1	-0.149351	0.559663	0.999757	0.0173163	0.959439	0.999949	0.174988	0.206496	0.999875	-0.0836905	0.578774	0.999793	-0.0529535	0.734948	0.999944	0.0723122	0.660075	0.999919	0.0259139	0.884314	0.999966	-0.0628002	0.790002	0.999962	-0.321336	0.0854637	0.999907	0.117417	0.568899	0.999995	0.0197228	0.923317	0.999993	-0.0277326	0.809387	0.999914	-0.439304	0.075874	0.999661	0.137463	0.569024	0.99988	-0.0760035	0.751026	0.999966	-0.241897
ENSMUSG00000006732	Mettl1	17299	methyltransferase like 1	0.116011	0.5423	0.999757	0.306083	0.160244	0.999949	-0.0220802	0.900873	0.999875	0.0342258	0.787331	0.999793	0.0562956	0.673146	0.999944	-0.0686555	0.670776	0.999919	-0.0980141	0.571372	0.999966	-0.0784561	0.734628	0.999962	-0.0104378	0.96124	0.999907	0.0526304	0.820136	0.999995	0.065258	0.63716	0.999993	-0.048612	0.734127	0.999914	-0.0787178	0.709581	0.999661	0.0902533	0.651426	0.99988	0.127562	0.437014	0.999966	-0.462864
ENSMUSG00000006736	Tspan31	67125	tetraspanin 31	-0.091964	0.653315	0.999757	-0.164848	0.52139	0.999949	0.148902	0.339693	0.999875	0.0129203	0.933567	0.999793	0.0230335	0.898631	0.999944	-0.0684512	0.724109	0.999919	0.0838625	0.687386	0.999966	-0.0581647	0.828477	0.999962	-0.162943	0.394049	0.999907	-0.163598	0.477762	0.999995	-0.118591	0.475681	0.999993	-0.029691	0.846802	0.999914	-0.291733	0.214851	0.999661	0.0643989	0.746871	0.99988	-0.0010302	0.994643	0.999966	0.20257
ENSMUSG00000006740	Kif5b	16573	kinesin family member 5B	0.0623509	0.694877	0.999757	-0.0066393	0.976981	0.999949	-0.0783271	0.537604	0.999875	0.00852858	0.947527	0.999793	0.0655163	0.594769	0.999944	-0.0449822	0.779128	0.999919	-0.0760486	0.613035	0.999966	-0.0223386	0.901078	0.999962	-0.0647161	0.618483	0.999907	-0.00276663	0.985631	0.999995	0.0066121	0.958756	0.999993	0.0434542	0.737461	0.999914	0.20495	0.223838	0.999661	-0.0116537	0.957394	0.99988	0.0583301	0.763537	0.999966	-0.138705
ENSMUSG00000006763	Saal1	78935	serum amyloid A-like 1	-0.095429	0.664563	0.999757	-0.177606	0.483518	0.999949	-0.0629706	0.701447	0.999875	-0.165319	0.262107	0.999793	-0.0600381	0.694155	0.999944	0.159293	0.350081	0.999919	0.228191	0.203706	0.999966	-0.318798	0.169813	0.999962	-0.130893	0.42965	0.999907	-0.110878	0.585612	0.999995	0.0643547	0.670611	0.999993	0.0809705	0.625932	0.999914	-0.183844	0.435857	0.999661	-0.21459	0.402628	0.99988	-0.160496	0.461454	0.999966	-0.165333
ENSMUSG00000006782	Cnp	12799	2',3'-cyclic nucleotide 3' phosphodiesterase	0.254795	0.178487	0.999757	0.232995	0.298626	0.999949	0.0724018	0.631738	0.999875	0.0889118	0.610801	0.999793	-0.126285	0.440118	0.999944	-0.0791348	0.645381	0.999919	-0.332281	0.0686183	0.999966	-0.223124	0.367729	0.999962	-0.0984929	0.580108	0.999907	-0.156849	0.471811	0.999995	0.12748	0.470332	0.999993	0.107556	0.581569	0.999914	0.0593742	0.802545	0.999661	0.291946	0.171604	0.99988	0.0282875	0.896304	0.999966	-0.0752585
ENSMUSG00000006818	Sod2	20656	superoxide dismutase 2, mitochondrial	0.195334	0.232997	0.999757	0.0769546	0.668899	0.999949	0.00443579	0.971075	0.999875	-0.0238603	0.842998	0.999793	-0.0627646	0.635142	0.999944	-0.0721244	0.601114	0.999919	-0.027779	0.861716	0.999966	-0.148435	0.417584	0.999962	-0.0280518	0.840784	0.999907	0.0299653	0.873959	0.999995	0.000608241	0.995349	0.999993	0.00723331	0.949406	0.999914	-0.00647437	0.969576	0.999661	-0.120561	0.543549	0.99988	0.0753578	0.632174	0.999966	-0.0806712
ENSMUSG00000006850	Tmco6	71983	transmembrane and coiled-coil domains 6	-0.12665	0.558968	0.999757	0.0461578	0.857214	0.999949	-0.0279443	0.907612	0.999875	0.321386	0.0999645	0.999793	0.0745044	0.690571	0.999944	0.0307528	0.868443	0.999919	-0.113279	0.610308	0.999966	-0.355199	0.186529	0.999962	-0.194061	0.345673	0.999907	0.196822	0.380737	0.999995	0.0736522	0.808161	0.999993	-0.0204065	0.92101	0.999914	-0.130363	0.574663	0.999661	0.14722	0.547487	0.99988	-0.0287971	0.895921	0.999966	-0.160518
ENSMUSG00000006906	Stambp	70527	STAM binding protein	-0.00448107	0.974134	0.999757	-0.184611	0.377041	0.999949	-0.0241646	0.871474	0.999875	0.285929	0.0996883	0.999793	-0.0785627	0.642492	0.999944	0.134136	0.529021	0.999919	0.22012	0.290794	0.999966	0.105268	0.668574	0.999962	-0.0919156	0.646986	0.999907	0.247774	0.259479	0.999995	-0.220343	0.256382	0.999993	0.192304	0.299205	0.999914	0.17218	0.427689	0.999661	-0.0884324	0.698533	0.99988	0.212298	0.348336	0.999966	0.0367069
ENSMUSG00000006920	Ezh1	14055	enhancer of zeste 1 polycomb repressive complex 2 subunit	-0.201863	0.316773	0.999757	-0.381625	0.091627	0.999949	-0.188227	0.376238	0.999875	0.0283825	0.877318	0.999793	0.226817	0.345522	0.999944	-0.445802	0.0915595	0.999919	0.0685991	0.732209	0.999966	-0.212782	0.395305	0.999962	-0.0593658	0.772652	0.999907	-0.279717	0.251828	0.999995	-0.0879529	0.745714	0.999993	0.0765148	0.737097	0.999914	-0.00187111	0.963692	0.999661	-0.206882	0.428293	0.99988	0.18033	0.511761	0.999966	-0.102898
ENSMUSG00000006932	Ctnnb1	12387	catenin (cadherin associated protein), beta 1	0.0875578	0.61093	0.999757	-0.156132	0.394736	0.999949	0.0291227	0.830802	0.999875	-0.13419	0.296346	0.999793	0.0249623	0.861183	0.999944	0.0317728	0.82302	0.999919	-0.0394281	0.829898	0.999966	0.155543	0.393149	0.999962	0.0274843	0.843375	0.999907	0.0693481	0.684078	0.999995	-0.0673914	0.659515	0.999993	0.0870685	0.579446	0.999914	0.0761796	0.674457	0.999661	-0.098409	0.630002	0.99988	-0.0254093	0.896773	0.999966	-0.0922308
ENSMUSG00000006941	Eif1b	68969	eukaryotic translation initiation factor 1B	0.0359165	0.836243	0.999757	-0.042432	0.806698	0.999949	0.101436	0.445317	0.999875	-0.105832	0.437047	0.999793	-0.00761719	0.957657	0.999944	0.0883697	0.528881	0.999919	0.011915	0.936642	0.999966	-0.123403	0.500022	0.999962	-0.0160302	0.90128	0.999907	0.0524876	0.748689	0.999995	0.0567555	0.681177	0.999993	-0.23165	0.0687455	0.999914	0.0849481	0.593792	0.999661	0.0137232	0.94872	0.99988	-0.0178867	0.920759	0.999966	-0.0893631
ENSMUSG00000006998	Psmd2	21762	proteasome (prosome, macropain) 26S subunit, non-ATPase, 2	0.0243202	0.89748	0.999757	-0.0989737	0.614766	0.999949	0.00131194	0.989645	0.999875	0.0182684	0.896078	0.999793	-0.072596	0.560396	0.999944	0.0230394	0.87196	0.999919	-0.000913332	0.999898	0.999966	0.207934	0.262192	0.999962	-0.0569765	0.685299	0.999907	0.0756995	0.677496	0.999995	0.0679469	0.608746	0.999993	-0.0843412	0.516261	0.999914	-0.0398668	0.825218	0.999661	0.0173892	0.931571	0.99988	0.232246	0.150066	0.999966	-0.038113
ENSMUSG00000007029	Vars	22321	valyl-tRNA synthetase	-0.231398	0.151196	0.999757	0.092095	0.62793	0.999949	0.0611339	0.642016	0.999875	0.0849909	0.504245	0.999793	0.0715836	0.620916	0.999944	0.110392	0.429878	0.999919	0.0572508	0.706187	0.999966	0.036096	0.859183	0.999962	0.197249	0.149775	0.999907	0.0195548	0.906654	0.999995	-0.044757	0.745952	0.999993	0.198285	0.184233	0.999914	0.173823	0.336062	0.999661	0.0793503	0.690027	0.99988	0.10223	0.582884	0.999966	-0.271891
ENSMUSG00000007035	Msh5	17687	mutS homolog 5	-0.0384488	0.912922	0.999757	0.295352	0.205655	0.999949	-0.104823	0.630721	0.999875							-0.208421	0.415471	0.999919	0.179416	0.413161	0.999966				0.115536	0.643406	0.999907	0.100075	0.691506	0.999995	0.310648	0.184972	0.999993				0.14841	0.539248	0.999661				0.410411	0.10277	0.999966	0.120569
ENSMUSG00000007036	Abhd16a	193742	abhydrolase domain containing 16A	-0.0197748	0.921966	0.999757	-0.0517117	0.812719	0.999949	0.0948685	0.519376	0.999875	-0.075145	0.600648	0.999793	0.0773456	0.611978	0.999944	-0.00411615	0.980892	0.999919	-0.0563209	0.751365	0.999966	0.0908982	0.736758	0.999962	0.146969	0.342958	0.999907	-0.0683738	0.729773	0.999995	0.00194798	0.990953	0.999993	-0.134058	0.402345	0.999914	-0.239057	0.231551	0.999661	0.251451	0.227857	0.99988	0.212857	0.340183	0.999966	0.474514
ENSMUSG00000007038	Neu1	18010	neuraminidase 1	-0.316059	0.148806	0.999757	0.0362199	0.863796	0.999949	0.071713	0.70062	0.999875	0.155576	0.400072	0.999793	0.285611	0.1748	0.999944	-0.285427	0.220593	0.999919	0.0237807	0.962663	0.999966	0.0859499	0.741757	0.999962	0.238459	0.346058	0.999907	-0.211679	0.429883	0.999995	0.0965754	0.729535	0.999993	-0.0698167	0.681169	0.999914	0.136779	0.605675	0.999661	-0.358477	0.146543	0.99988	0.364862	0.160738	0.999966	-0.0851796
ENSMUSG00000007039	Ddah2	51793	dimethylarginine dimethylaminohydrolase 2	0.0189368	0.9318	0.999757	-0.315691	0.110701	0.999949	-0.052685	0.758182	0.999875	-0.203524	0.236871	0.999793	0.0104794	0.955348	0.999944	-0.262417	0.227522	0.999919	-0.182449	0.419674	0.999966	-0.0103209	0.950805	0.999962	0.252824	0.157706	0.999907	-0.191714	0.374031	0.999995	-0.277768	0.339047	0.999993	0.164729	0.543925	0.999914	0.215489	0.324093	0.999661	0.338059	0.098412	0.99988	-0.110138	0.598474	0.999966	0.437393
ENSMUSG00000007041	Clic1	114584	chloride intracellular channel 1	-0.0174689	0.90567	0.999757	0.0107018	0.950088	0.999949	-0.0437828	0.716601	0.999875	-0.0696062	0.55002	0.999793	-0.00102779	0.993309	0.999944	-0.0207673	0.865842	0.999919	0.00287172	0.982382	0.999966	-0.0875428	0.630856	0.999962	0.0424506	0.741008	0.999907	0.0446447	0.783923	0.999995	0.00277185	0.981709	0.999993	0.0166139	0.881373	0.999914	0.0479969	0.760707	0.999661	-0.096182	0.60623	0.99988	-0.133617	0.437602	0.999966	0.0791972
ENSMUSG00000007050	Lsm2	27756	LSM2 homolog, U6 small nuclear RNA and mRNA degradation associated	0.0923304	0.582577	0.999757	0.00960924	0.948283	0.999949	0.12319	0.306945	0.999875	-0.0519441	0.655682	0.999793	0.0452126	0.717203	0.999944	-0.0338191	0.78422	0.999919	-0.0558983	0.675483	0.999966	-0.0103554	0.951887	0.999962	-0.0917744	0.478133	0.999907	0.0293188	0.858306	0.999995	-0.120804	0.35518	0.999993	-0.0145884	0.902157	0.999914	0.0395597	0.801061	0.999661	0.0379527	0.850997	0.99988	0.103732	0.49309	0.999966	-0.0102207
ENSMUSG00000007080	Pole	18973	polymerase (DNA directed), epsilon	0.290924	0.210753	0.999757	0.273683	0.215069	0.999949	-0.122933	0.536748	0.999875	-0.0457566	0.790487	0.999793	0.176305	0.315555	0.999944	-0.0590441	0.746404	0.999919	0.174101	0.299824	0.999966	-0.0141125	0.920386	0.999962	0.214401	0.282984	0.999907	-0.0233877	0.906791	0.999995	0.00504387	0.968395	0.999993	0.144415	0.445419	0.999914	-0.174147	0.491305	0.999661	0.0789372	0.713831	0.99988	0.152565	0.500425	0.999966	0.540748
ENSMUSG00000007216	Zfp775	243372	zinc finger protein 775	-0.293378	0.19891	0.999757				-0.220873	0.332586	0.999875	0.216561	0.413486	0.999793	0.349814	0.193915	0.999944	-0.144244	0.551919	0.999919	-0.0136339	0.956178	0.999966	-0.399891	0.15908	0.999962	0.380271	0.0938429	0.999907	0.0793841	0.766168	0.999995	-0.249834	0.261281	0.999993	-0.264942	0.248418	0.999914	0.330425	0.460393	0.999661	-0.046833	0.818545	0.99988	-0.47965	0.118306	0.999966	0.0698237
ENSMUSG00000007338	Mrpl49	18120	mitochondrial ribosomal protein L49	0.0788614	0.689707	0.999757	-0.250128	0.341905	0.999949	0.131313	0.372573	0.999875	0.0244245	0.865424	0.999793	0.0260126	0.872972	0.999944	0.0312548	0.853876	0.999919	0.0161328	0.914997	0.999966	0.17728	0.447677	0.999962	-0.0223538	0.875526	0.999907	-0.00321513	0.984689	0.999995	0.0210531	0.879481	0.999993	-0.0883919	0.597886	0.999914	0.0395222	0.856789	0.999661	-0.04612	0.823657	0.99988	-0.124939	0.496964	0.999966	0.178192
ENSMUSG00000007379	Dennd2c	329727	DENN/MADD domain containing 2C																									-0.0668111	0.785471	0.999907
ENSMUSG00000007411	Mark3	17169	MAP/microtubule affinity regulating kinase 3	0.0878365	0.676035	0.999757	-0.0812782	0.714396	0.999949	-0.110834	0.523881	0.999875	0.030131	0.854789	0.999793	-0.0036453	0.981057	0.999944	-0.178635	0.345106	0.999919	0.165239	0.401524	0.999966	-0.0792344	0.717152	0.999962	0.135391	0.450559	0.999907	-0.180235	0.3735	0.999995	-0.0615356	0.707947	0.999993	0.00475415	0.970576	0.999914	0.0144652	0.95646	0.999661	0.358758	0.110299	0.99988	0.0743554	0.736663	0.999966	0.100487
ENSMUSG00000007415	Gatad1	67210	GATA zinc finger domain containing 1	-0.159947	0.324334	0.999757	0.0241779	0.892874	0.999949	-0.0596284	0.654874	0.999875	-0.056186	0.680057	0.999793	0.0279914	0.824585	0.999944	-0.165625	0.232906	0.999919	-0.152443	0.30724	0.999966	0.048709	0.803223	0.999962	0.00939034	0.939108	0.999907	-0.321579	0.0932733	0.999995	0.00661446	0.964122	0.999993	-0.11156	0.399751	0.999914	0.0557983	0.744854	0.999661	0.116182	0.589292	0.99988	-0.00310889	0.984009	0.999966	-0.240107
ENSMUSG00000007458	M6pr	17113	mannose-6-phosphate receptor, cation dependent	0.0772234	0.668818	0.999757	0.0478547	0.800311	0.999949	0.0657708	0.617995	0.999875	0.0341604	0.792715	0.999793	-0.0428435	0.748118	0.999944	-0.0235815	0.887238	0.999919	-0.0520142	0.758682	0.999966	0.197899	0.30901	0.999962	0.0104189	0.94294	0.999907	0.0688836	0.687253	0.999995	0.053034	0.687666	0.999993	-0.0448824	0.755976	0.999914	-0.0135111	0.948284	0.999661	0.0443487	0.836107	0.99988	0.11728	0.480319	0.999966	0.0394776
ENSMUSG00000007476	Lrrc8a	241296	leucine rich repeat containing 8A VRAC subunit A	-0.0187781	0.964973	0.999757	0.122376	0.643334	0.999949	0.17874	0.455639	0.999875	0.220898	0.256397	0.999793	0.142937	0.483884	0.999944	0.0860747	0.778127	0.999919	0.419781	0.169988	0.999966	-0.145554	0.619143	0.999962	0.272659	0.345822	0.999907	-0.0865085	0.723113	0.999995	-0.402367	0.0864461	0.999993	0.093283	0.67424	0.999914	-0.287285	0.313459	0.999661	0.81195	0.0209274	0.99988	0.0735097	0.792622	0.999966	0.120622
ENSMUSG00000007480	Mc5r	17203	melanocortin 5 receptor	-0.19853	0.349676	0.999757	-0.0293124	0.883654	0.999949	-0.278688	0.103864	0.999875	-0.332851	0.0279744	0.999793	-0.26802	0.212404	0.999944	-0.146907	0.455949	0.999919	-0.28148	0.126614	0.999966	-0.244243	0.260272	0.999962	-0.194595	0.302781	0.999907	-0.315627	0.117007	0.999995	0.145457	0.546901	0.999993	0.125155	0.604359	0.999914	-0.32754	0.141824	0.999661	0.0234887	0.921902	0.99988	-0.169401	0.539941	0.999966	-0.0816278
ENSMUSG00000007564	Ppp2r1a	51792	protein phosphatase 2, regulatory subunit A, alpha	-0.0201012	0.918315	0.999757	-0.0884121	0.660955	0.999949	0.0648665	0.616582	0.999875	0.107597	0.439088	0.999793	0.0312842	0.850044	0.999944	-0.0555281	0.715252	0.999919	0.0544461	0.739737	0.999966	0.100344	0.610451	0.999962	-0.0888401	0.536938	0.999907	0.199871	0.267949	0.999995	0.231779	0.127486	0.999993	0.0238436	0.878505	0.999914	-0.0558995	0.765165	0.999661	0.00608312	0.966971	0.99988	0.0900161	0.646787	0.999966	-0.44499
ENSMUSG00000007570	Fance	72775	Fanconi anemia, complementation group E	0.0517851	0.803724	0.999757	0.091383	0.646062	0.999949	0.186395	0.27862	0.999875	-0.10013	0.591828	0.999793	0.0142574	0.930614	0.999944	0.0560185	0.786135	0.999919	-0.0605685	0.775529	0.999966	0.284994	0.247702	0.999962	-0.0739573	0.698201	0.999907	0.108427	0.64733	0.999995	-0.226087	0.267455	0.999993	-0.222754	0.302684	0.999914	0.309359	0.231488	0.999661	0.0795585	0.755585	0.99988	0.166438	0.507688	0.999966	0.22101
ENSMUSG00000007589	Tinf2	28113	Terf1 (TRF1)-interacting nuclear factor 2										-0.105224	0.699612	0.999793	-0.358554	0.0700622	0.999944	0.123272	0.561182	0.999919	-0.0583887	0.828685	0.999966				-0.182701	0.396044	0.999907	-0.152708	0.541222	0.999995	-0.314312	0.120241	0.999993	0.282106	0.190335	0.999914	-0.380957	0.126891	0.999661	0.11932	0.669036	0.99988	-0.200983	0.500543	0.999966	0.284365
ENSMUSG00000007603	Dus3l	224907	dihydrouridine synthase 3-like (S. cerevisiae)	-0.0486456	0.802696	0.999757	-0.0445298	0.820793	0.999949	-0.293511	0.05164	0.999875	-0.085893	0.657143	0.999793	-0.0890218	0.601646	0.999944	-0.00970342	0.928304	0.999919	-0.0164325	0.946081	0.999966	0.0552699	0.822837	0.999962	0.0343939	0.908618	0.999907	-0.00957496	0.972598	0.999995	0.0454295	0.773271	0.999993	-0.0669112	0.716023	0.999914	0.0176183	0.976777	0.999661	-0.284626	0.242459	0.99988	-0.162042	0.536622	0.999966	-0.585903
ENSMUSG00000007610	Gtpbp3	70359	GTP binding protein 3	-0.117579	0.631099	0.999757	0.571072	0.108868	0.999949	-0.101908	0.63081	0.999875	-0.237846	0.404428	0.999793	-0.234282	0.290321	0.999944	0.254648	0.251345	0.999919	-0.243311	0.283561	0.999966	-0.254074	0.33092	0.999962	-0.080731	0.743918	0.999907	0.0127092	0.966114	0.999995	-0.0124578	0.952379	0.999993	0.057046	0.83281	0.999914	0.0924661	0.767252	0.999661	0.280261	0.30672	0.99988	0.0141728	0.956939	0.999966	-0.340086
ENSMUSG00000007613	Tgfbr1	21812	transforming growth factor, beta receptor I	0.0315445	0.907125	0.999757	-0.0748459	0.720935	0.999949	-0.0895934	0.62391	0.999875	-0.12979	0.518396	0.999793	-0.3408	0.110159	0.999944	0.0425824	0.85116	0.999919	0.169796	0.466199	0.999966	0.171779	0.467155	0.999962	0.12619	0.552308	0.999907	-0.00608041	0.97768	0.999995	-0.0259761	0.913913	0.999993	0.151511	0.475917	0.999914	0.016734	0.995861	0.999661	-0.00628186	0.990568	0.99988	0.00489894	0.991256	0.999966	-0.200657
ENSMUSG00000007617	Homer1	26556	homer scaffolding protein 1																															0.257541	0.29959	0.999993	0.194225	0.393014	0.999914	0.262035	0.243841	0.999661	-0.0836836	0.801936	0.99988	-0.0437422	0.852878	0.999966
ENSMUSG00000007646	Rad51c	114714	RAD51 paralog C																-0.0788581	0.708801	0.999919	0.290613	0.250096	0.999966				0.0187103	0.907398	0.999907				0.256031	0.230767	0.999993
ENSMUSG00000007656	Arpp19	59046	cAMP-regulated phosphoprotein 19	-0.0648456	0.715325	0.999757	-0.0147133	0.935581	0.999949	0.0043895	0.970134	0.999875	-0.00949503	0.938945	0.999793	0.0728275	0.583987	0.999944	-0.0542455	0.694372	0.999919	-0.13337	0.3264	0.999966	-0.138218	0.465192	0.999962	0.000879203	0.994851	0.999907	0.0525663	0.744595	0.999995	0.0204968	0.888885	0.999993	-0.0307001	0.795946	0.999914	0.0537201	0.759582	0.999661	-0.164276	0.3695	0.99988	-0.0547263	0.745216	0.999966	-0.399004
ENSMUSG00000007659	Bcl2l1	12048	BCL2-like 1	0.114636	0.62381	0.999757	0.100249	0.705349	0.999949	0.291213	0.117868	0.999875	-0.234967	0.321492	0.999793	0.0897301	0.630504	0.999944	-0.014183	0.941856	0.999919	-0.102718	0.685344	0.999966	0.38181	0.12207	0.999962	0.112892	0.579597	0.999907	-0.0330791	0.913488	0.999995	0.0358891	0.85955	0.999993	-0.0327235	0.894014	0.999914	-0.312799	0.221677	0.999661	0.142981	0.564244	0.99988	-0.0784683	0.779881	0.999966	-0.121331
ENSMUSG00000007670	Khsrp	16549	KH-type splicing regulatory protein	0.274009	0.149483	0.999757	0.194677	0.367133	0.999949	0.195281	0.190103	0.999875	-0.0536198	0.6991	0.999793	-0.142464	0.330556	0.999944	-0.0742558	0.638819	0.999919	0.0062741	0.965215	0.999966	-0.186006	0.405696	0.999962	-0.0127983	0.929977	0.999907	-0.124249	0.535365	0.999995	-0.0903657	0.544124	0.999993	-0.0502425	0.737205	0.999914	0.0708235	0.726898	0.999661	-0.287304	0.171529	0.99988	-0.10212	0.580701	0.999966	0.0742516
ENSMUSG00000007682	Dio2	13371	deiodinase, iodothyronine, type II							0.248746	0.308061	0.999875	-0.0621441	0.861077	0.999793				-0.06726	0.768437	0.999919	0.214711	0.362237	0.999966							-0.11817	0.609478	0.999995	0.0702886	0.791125	0.999993	0.158615	0.449492	0.999914	-0.205657	0.325282	0.999661
ENSMUSG00000007721	Ccdc124	234388	coiled-coil domain containing 124	0.0865926	0.635816	0.999757	0.316107	0.11252	0.999949	-0.0571803	0.717015	0.999875	0.0599495	0.678985	0.999793	-0.0249117	0.84984	0.999944	-0.0484427	0.755963	0.999919	-0.214591	0.236227	0.999966	0.139817	0.488249	0.999962	-0.0382363	0.799581	0.999907	0.118643	0.488415	0.999995	-0.0991183	0.465685	0.999993	0.0645596	0.615249	0.999914	0.0975866	0.605293	0.999661	-0.0651861	0.775282	0.99988	0.113156	0.499644	0.999966	0.0034427
ENSMUSG00000007739	Cct4	12464	chaperonin containing Tcp1, subunit 4 (delta)	-0.0625288	0.721841	0.999757	-0.0723786	0.713187	0.999949	0.02387	0.877341	0.999875	-0.130788	0.366662	0.999793	0.0673348	0.646116	0.999944	-0.0347816	0.809846	0.999919	-0.0723691	0.620431	0.999966	-0.0202652	0.921767	0.999962	-0.02624	0.866978	0.999907	-0.023491	0.90679	0.999995	-0.0290289	0.832154	0.999993	0.0301654	0.820769	0.999914	-0.00809296	0.964202	0.999661	0.0441235	0.815428	0.99988	-0.0985946	0.587361	0.999966	0.046412
ENSMUSG00000007777	0610009B22Rik	66050	RIKEN cDNA 0610009B22 gene	0.06284	0.73358	0.999757	-0.112047	0.579334	0.999949	0.0152003	0.91538	0.999875	0.0614491	0.670465	0.999793	-0.00588153	0.965419	0.999944	-0.042975	0.790647	0.999919	-0.0262406	0.875013	0.999966	-0.0687572	0.768165	0.999962	-0.126188	0.411541	0.999907	-0.146393	0.435751	0.999995	-0.0118437	0.936727	0.999993	-0.0192366	0.905735	0.999914	-0.164107	0.438119	0.999661	-0.038316	0.865064	0.99988	0.0150361	0.944825	0.999966	-0.303403
ENSMUSG00000007812	Zfp655	72611	zinc finger protein 655	0.210422	0.290689	0.999757	0.0741681	0.733513	0.999949	0.0666226	0.733672	0.999875	-0.0681238	0.720964	0.999793	-0.00403359	0.979457	0.999944	0.0906627	0.645893	0.999919	-0.16968	0.431886	0.999966	-0.223918	0.353458	0.999962	0.0572142	0.756145	0.999907	0.161671	0.477531	0.999995	0.00601532	0.992527	0.999993	0.0158654	0.932243	0.999914	0.0770691	0.77933	0.999661	0.61959	0.0135661	0.99988	-0.0582838	0.802483	0.999966	0.0418666
ENSMUSG00000007815	Rhoa	11848	ras homolog family member A	-0.00737273	0.960076	0.999757	0.022384	0.89594	0.999949	-0.0448474	0.717296	0.999875	0.041096	0.722239	0.999793	-0.0660529	0.585454	0.999944	0.0242238	0.844381	0.999919	0.0442186	0.735044	0.999966	-0.0317968	0.857515	0.999962	-0.0277304	0.826025	0.999907	-0.00751355	0.962553	0.999995	-0.00484971	0.967121	0.999993	0.0327847	0.769975	0.999914	0.0355024	0.821538	0.999661	0.0825409	0.629612	0.99988	0.0639368	0.684737	0.999966	-0.273986
ENSMUSG00000007817	Zmiz1	328365	zinc finger, MIZ-type containing 1	0.298331	0.0999205	0.999757	-0.149821	0.451193	0.999949	0.0402216	0.822033	0.999875	0.184329	0.184816	0.999793	0.223406	0.211891	0.999944	0.13717	0.394521	0.999919	0.0909817	0.586287	0.999966	0.188288	0.378315	0.999962	0.290396	0.050095	0.999907	0.231229	0.186001	0.999995	0.122991	0.42342	0.999993	-0.0162357	0.937674	0.999914	-0.174926	0.439843	0.999661	0.105824	0.618057	0.99988	0.149339	0.503142	0.999966	-0.173025
ENSMUSG00000007827	Ankrd26	232339	ankyrin repeat domain 26	-0.0658899	0.740102	0.999757	0.0652484	0.772811	0.999949	-0.199561	0.25366	0.999875	-0.0775235	0.681062	0.999793	-0.115611	0.599975	0.999944	0.134535	0.527868	0.999919	-0.0429659	0.862298	0.999966	-0.01333	0.987772	0.999962	-0.0130224	0.940257	0.999907	-0.189207	0.392913	0.999995	0.179487	0.447512	0.999993	0.343659	0.0666457	0.999914	0.292889	0.246744	0.999661	-0.140584	0.564252	0.99988	0.175378	0.489947	0.999966	0.192886
ENSMUSG00000007833	Aldh16a1	69748	aldehyde dehydrogenase 16 family, member A1	-0.0182457	0.939293	0.999757	-0.246207	0.292476	0.999949	0.0192125	0.911793	0.999875	0.156044	0.377296	0.999793	-0.084275	0.613881	0.999944	-0.148221	0.437021	0.999919	0.0753719	0.695657	0.999966	0.121444	0.618793	0.999962	0.193723	0.267795	0.999907	0.130653	0.493815	0.999995	-0.0868613	0.583934	0.999993	-0.0453084	0.801058	0.999914	0.208559	0.343581	0.999661	-0.219234	0.37421	0.99988	-0.0421402	0.867859	0.999966	-0.238313
ENSMUSG00000007836	Hnrnpa0	77134	heterogeneous nuclear ribonucleoprotein A0	0.0439958	0.870162	0.999757	0.0992569	0.731227	0.999949	-0.00290656	0.991985	0.999875	-0.019117	0.945379	0.999793	-0.0234973	0.936544	0.999944	0.130895	0.619537	0.999919	0.0682463	0.795989	0.999966	-0.238773	0.41697	0.999962	0.0540114	0.860245	0.999907	-0.151661	0.611873	0.999995	0.052673	0.868382	0.999993	-0.0347316	0.898497	0.999914	-0.250817	0.465857	0.999661	-0.302865	0.335655	0.99988	-0.13572	0.684808	0.999966	0.243558
ENSMUSG00000007837	Prrg2	65116	proline-rich Gla (G-carboxyglutamic acid) polypeptide 2	0.0508442	0.802949	0.999757	-0.388067	0.0952844	0.999949	0.16253	0.406091	0.999875	0.0643661	0.757486	0.999793	0.0541827	0.781313	0.999944	-0.0268567	0.927379	0.999919	-0.038226	0.840994	0.999966	0.0264271	0.93833	0.999962	0.0786349	0.690012	0.999907	0.186519	0.452514	0.999995	0.0445446	0.84585	0.999993	0.163037	0.422466	0.999914	0.114848	0.704657	0.999661	0.0467895	0.863148	0.99988	-0.0575244	0.82238	0.999966	0.08385
ENSMUSG00000007850	Hnrnph1	59013	heterogeneous nuclear ribonucleoprotein H1	-0.0752149	0.612958	0.999757	-0.102988	0.575749	0.999949	-0.067605	0.601084	0.999875	0.0903523	0.479988	0.999793	0.0478095	0.725023	0.999944	-0.0073933	0.954015	0.999919	0.0249187	0.856554	0.999966	-0.0189195	0.914918	0.999962	-0.0556646	0.647106	0.999907	0.0376012	0.816527	0.999995	0.111926	0.465367	0.999993	0.0490804	0.71638	0.999914	-0.128109	0.421117	0.999661	0.129904	0.484189	0.99988	-0.155482	0.356515	0.999966	-0.183417
ENSMUSG00000007867	Ift43	76411	intraflagellar transport 43	0.166833	0.455881	0.999757	0.372655	0.134544	0.999949	0.210157	0.522507	0.999875							0.102529	0.696983	0.999919	0.412988	0.0635859	0.999966							0.442289	0.0697633	0.999995							-0.371351	0.173144	0.999661
ENSMUSG00000007872	Id3	15903	inhibitor of DNA binding 3																																														-0.249686
ENSMUSG00000007880	Arid1a	93760	AT rich interactive domain 1A (SWI-like)	0.167818	0.299235	0.999757	0.170497	0.360047	0.999949	0.0620101	0.658954	0.999875	-0.016906	0.900043	0.999793	-0.0314109	0.825908	0.999944	-0.146563	0.312438	0.999919	0.116451	0.481276	0.999966	0.273102	0.147978	0.999962	0.238086	0.123485	0.999907	-0.145165	0.410085	0.999995	0.00623852	0.965632	0.999993	-0.0108755	0.945781	0.999914	0.11615	0.498064	0.999661	-0.00481006	0.975559	0.99988	0.0940079	0.600477	0.999966	-0.189478
ENSMUSG00000007891	Ctsd	13033	cathepsin D	-0.0415139	0.790115	0.999757	-0.169304	0.368812	0.999949	0.0237493	0.849297	0.999875	-0.00628607	0.958113	0.999793	-0.0521894	0.677074	0.999944	-0.145928	0.280129	0.999919	0.0324029	0.817019	0.999966	0.105734	0.553794	0.999962	-0.069665	0.625521	0.999907	-0.119628	0.470284	0.999995	0.0604346	0.65224	0.999993	0.0386128	0.76525	0.999914	-0.0641371	0.704197	0.999661	0.0362784	0.842998	0.99988	0.269314	0.140492	0.999966	-0.605347
ENSMUSG00000007892	Rplp1	56040	ribosomal protein, large, P1	-0.028855	0.862107	0.999757	-0.117634	0.559493	0.999949	0.0309889	0.837595	0.999875	0.0386866	0.785027	0.999793	-0.0125873	0.928941	0.999944	0.00037644	0.997875	0.999919	0.00977863	0.945993	0.999966	0.0504251	0.803498	0.999962	-0.021807	0.877968	0.999907	0.0786059	0.664702	0.999995	-0.0200398	0.891105	0.999993	0.0612087	0.627413	0.999914	-0.0117409	0.947544	0.999661	0.0236987	0.893486	0.99988	0.137423	0.421076	0.999966	-0.080125
ENSMUSG00000007950	Abhd8	64296	abhydrolase domain containing 8	-0.339665	0.113297	0.999757	0.131579	0.548083	0.999949	-0.341484	0.128141	0.999875	-0.211761	0.269982	0.999793	-0.127874	0.44298	0.999944	0.123097	0.512912	0.999919	0.0356281	0.870656	0.999966	-0.063381	0.779116	0.999962	-0.147612	0.433398	0.999907	-0.333763	0.11909	0.999995	0.0198033	0.936678	0.999993	0.205334	0.32288	0.999914	0.0139086	0.949914	0.999661	-0.391054	0.160273	0.99988	0.0250102	0.920457	0.999966	-0.123748
ENSMUSG00000007987	Ift22	67286	intraflagellar transport 22	0.289269	0.307513	0.999757	0.0155255	0.955281	0.999949	-0.20007	0.21244	0.999875	-0.19655	0.201818	0.999793	0.0777679	0.666654	0.999944	0.0478311	0.80932	0.999919	-0.237675	0.24464	0.999966	-0.019559	0.92821	0.999962	-0.133917	0.484324	0.999907	-0.242474	0.26869	0.999995	-0.157889	0.345108	0.999993	-0.0846402	0.587151	0.999914	-0.36027	0.150869	0.999661	-0.104524	0.66495	0.99988	0.0435599	0.863187	0.999966	0.107337
ENSMUSG00000007989	Fzd3	14365	frizzled class receptor 3				-0.0243033	0.921344	0.999949										0.336577	0.119302	0.999919
ENSMUSG00000008035	Mid1ip1	68041	Mid1 interacting protein 1 (gastrulation specific G12-like (zebrafish))	-0.258394	0.428472	0.999757	0.098438	0.688245	0.999949	0.222158	0.221758	0.999875	-0.210695	0.212153	0.999793	-0.0336086	0.857055	0.999944	-0.0998075	0.582393	0.999919	-0.233308	0.222319	0.999966	0.242159	0.351383	0.999962	-0.0366019	0.835934	0.999907	-0.149349	0.533575	0.999995	-0.143946	0.35442	0.999993	-0.0311133	0.841105	0.999914	0.0507396	0.813495	0.999661	-0.300423	0.27443	0.99988	0.257713	0.21705	0.999966	0.122329
ENSMUSG00000008036	Ap2s1	232910	adaptor-related protein complex 2, sigma 1 subunit	0.00744925	0.961346	0.999757	0.157239	0.373301	0.999949	-0.0244484	0.853512	0.999875	-0.00833427	0.946634	0.999793	-0.0270978	0.835654	0.999944	0.0477599	0.721841	0.999919	0.0674985	0.626698	0.999966	-0.0411953	0.817233	0.999962	0.055082	0.65945	0.999907	-0.0386731	0.810923	0.999995	-0.00774649	0.956295	0.999993	-0.00533674	0.962455	0.999914	-0.105975	0.525369	0.999661	-0.0215099	0.903835	0.99988	0.0393983	0.799684	0.999966	-0.000203884
ENSMUSG00000008090	Fgfrl1	116701	fibroblast growth factor receptor-like 1										-0.0460489	0.854674	0.999793				0.140831	0.587315	0.999919	-0.441503	0.0411756	0.999966																						0.0945436	0.716956	0.999966
ENSMUSG00000008136	Fhl2	14200	four and a half LIM domains 2																																														-0.512801
ENSMUSG00000008140	Emc10	69683	ER membrane protein complex subunit 10	-0.155049	0.375894	0.999757	-0.151467	0.420551	0.999949	0.0928996	0.451544	0.999875	-0.00133439	0.992917	0.999793	-0.0364723	0.7927	0.999944	0.176554	0.240829	0.999919	0.0507757	0.739757	0.999966	0.0482971	0.807752	0.999962	-0.205338	0.153264	0.999907	0.0288583	0.872186	0.999995	0.0415204	0.782307	0.999993	0.142155	0.269633	0.999914	-0.0134637	0.941907	0.999661	-0.0581905	0.77275	0.99988	-0.128693	0.477008	0.999966	0.0616815
ENSMUSG00000008153	Clstn3	232370	calsyntenin 3	0.0844974	0.84532	0.999757	-0.0172427	0.93745	0.999949	0.137283	0.570514	0.999875	0.0082399	0.967725	0.999793	-0.197295	0.307047	0.999944	-0.298537	0.227848	0.999919	0.591842	0.0197936	0.999966	0.127813	0.608972	0.999962	0.042657	0.807176	0.999907	0.0715398	0.770249	0.999995	0.263846	0.349391	0.999993	0.00328856	0.986013	0.999914	-0.068867	0.766105	0.999661	0.501101	0.0948687	0.99988	0.038333	0.936977	0.999966
ENSMUSG00000008167	Fbxw9	68628	F-box and WD-40 domain protein 9	0.0864005	0.728432	0.999757				-0.331297	0.148029	0.999875	0.0748138	0.728017	0.999793	-0.0512042	0.801446	0.999944	-0.14198	0.667	0.999919	-0.157688	0.518779	0.999966	-0.240112	0.370463	0.999962	-0.17615	0.423934	0.999907	0.0887126	0.790773	0.999995	0.0302167	0.921698	0.999993	0.0207205	0.885379	0.999914	0.353452	0.185835	0.999661	-0.115566	0.631648	0.99988	0.489203	0.173913	0.999966	0.154159
ENSMUSG00000008200	Fnbp4	55935	formin binding protein 4	0.125599	0.558954	0.999757	0.177166	0.444184	0.999949	-0.0571448	0.774321	0.999875	0.0874679	0.616619	0.999793	0.181185	0.413367	0.999944	0.360398	0.108582	0.999919	0.163499	0.407712	0.999966	-0.131437	0.57256	0.999962	0.0961953	0.609416	0.999907	0.085734	0.699275	0.999995	0.0595236	0.776827	0.999993	0.0349735	0.818357	0.999914	0.188868	0.439497	0.999661	0.264339	0.294414	0.99988	0.137197	0.543839	0.999966	0.315414
ENSMUSG00000008206	Cers4	67260	ceramide synthase 4	-0.294264	0.113094	0.999757	0.00736776	0.965391	0.999949	-0.187047	0.220764	0.999875	-0.217102	0.193325	0.999793	-0.100939	0.55382	0.999944	0.0441683	0.820335	0.999919	0.029833	0.873971	0.999966	0.24987	0.231293	0.999962	-0.0854639	0.654467	0.999907	-0.0959527	0.636099	0.999995	0.0596176	0.815656	0.999993	0.443418	0.0414947	0.999914	-0.00985664	0.967633	0.999661	0.137958	0.580741	0.99988	0.292978	0.499478	0.999966	-0.0569897
ENSMUSG00000008226	Scrn3	74616	secernin 3													0.00458892	0.99348	0.999944	0.19212	0.379493	0.999919	0.140455	0.528495	0.999966				0.0868126	0.678381	0.999907	-0.141672	0.583301	0.999995	0.160219	0.483679	0.999993				-0.0502485	0.810676	0.999661	0.373801	0.212964	0.99988	0.126296	0.670791	0.999966
ENSMUSG00000008301	Phax	56698	phosphorylated adaptor for RNA export	0.0981934	0.552255	0.999757	-0.0280061	0.877252	0.999949	-0.0326922	0.82057	0.999875	-0.0561473	0.669148	0.999793	0.0378357	0.778953	0.999944	0.0615564	0.67054	0.999919	-0.162812	0.306457	0.999966	0.117456	0.553549	0.999962	-0.0239347	0.863764	0.999907	0.0602326	0.735153	0.999995	-0.0512604	0.737034	0.999993	0.0438967	0.732736	0.999914	-0.252604	0.182293	0.999661	0.0372228	0.885444	0.99988	-0.147832	0.426532	0.999966	-0.629253
ENSMUSG00000008305	Tle1	21885	transducin-like enhancer of split 1	-0.183471	0.411429	0.999757	0.105557	0.707598	0.999949	-0.122866	0.572788	0.999875	0.180051	0.383502	0.999793	0.0898261	0.721873	0.999944	-0.127544	0.563587	0.999919	-0.0226329	0.912825	0.999966				-0.00540001	0.968112	0.999907	-0.0992112	0.706406	0.999995	0.0129026	0.988825	0.999993	-0.0681534	0.788044	0.999914	-0.0942048	0.701726	0.999661	0.133574	0.581094	0.99988	0.120024	0.787642	0.999966	-0.426662
ENSMUSG00000008307	1700109H08Rik	77036	RIKEN cDNA 1700109H08 gene																-0.292636	0.174021	0.999919	-0.0824303	0.762207	0.999966				-0.127307	0.698415	0.999907	0.246476	0.323259	0.999995	-0.335693	0.155461	0.999993	0.244933	0.345085	0.999914	-0.283278	0.311021	0.999661				0.240712	0.355674	0.999966
ENSMUSG00000008318	Relt	320100	RELT tumor necrosis factor receptor	-0.11658	0.624534	0.999757	0.0133542	0.99972	0.999949	0.0751966	0.697828	0.999875	-0.0320179	0.868095	0.999793	-0.0735467	0.6714	0.999944	0.198177	0.41045	0.999919	-0.400936	0.0828352	0.999966	0.114809	0.643643	0.999962	0.266137	0.249594	0.999907	-0.0414403	0.863819	0.999995	-0.0622671	0.780397	0.999993	-0.190821	0.362736	0.999914	-0.268357	0.342641	0.999661	-0.0405983	0.885006	0.99988	0.293991	0.285606	0.999966	-0.205157
ENSMUSG00000008333	Snrpb2	20639	U2 small nuclear ribonucleoprotein B	-0.0766725	0.719939	0.999757	-0.140189	0.503737	0.999949	-0.0512262	0.714365	0.999875	0.0571518	0.721185	0.999793	-0.0148764	0.916635	0.999944	-0.0467812	0.755409	0.999919	-0.00656237	0.969459	0.999966	0.137798	0.53005	0.999962	-0.147799	0.382101	0.999907	0.0608852	0.75004	0.999995	-0.000483202	0.996466	0.999993	-0.0667223	0.645106	0.999914	-0.220177	0.252138	0.999661	-0.0266385	0.898518	0.99988	-0.242741	0.245159	0.999966	0.00701498
ENSMUSG00000008348	Ubc	22190	ubiquitin C	-0.113559	0.582755	0.999757	0.0612178	0.783814	0.999949	-0.0615672	0.748342	0.999875	-0.0648988	0.740842	0.999793	0.101673	0.522954	0.999944	-0.184403	0.285284	0.999919	-0.0686644	0.700809	0.999966	0.0404189	0.850972	0.999962	0.121728	0.497448	0.999907	0.0200037	0.914576	0.999995	-0.117846	0.365145	0.999993	-0.150255	0.350297	0.999914	0.0929028	0.659124	0.999661	0.0108969	0.966239	0.99988	0.0288975	0.898223	0.999966	-0.234217
ENSMUSG00000008373	Prpf31	68988	pre-mRNA processing factor 31	0.166431	0.354132	0.999757	0.00114022	0.986246	0.999949	0.155444	0.257528	0.999875	-0.109502	0.393638	0.999793	-0.0446282	0.75956	0.999944	0.0693747	0.621076	0.999919	0.124056	0.400715	0.999966	-0.236276	0.277074	0.999962	0.0752976	0.646012	0.999907	-0.0112526	0.952891	0.999995	-0.07688	0.561117	0.999993	-0.0313852	0.818166	0.999914	0.086167	0.64984	0.999661	-0.191788	0.387482	0.99988	0.0264485	0.888004	0.999966	0.19063
ENSMUSG00000008384	Sertad1	55942	SERTA domain containing 1	0.045648	0.818427	0.999757	-0.0530598	0.823185	0.999949	-0.100953	0.510607	0.999875	-0.101163	0.599626	0.999793	0.0522562	0.726215	0.999944	-0.0378113	0.866386	0.999919	-0.232157	0.269296	0.999966	-0.0411234	0.852727	0.999962	-0.00917121	0.967214	0.999907	-0.0057668	0.987346	0.999995	0.0428249	0.813286	0.999993	0.264881	0.226947	0.999914	0.396776	0.0738258	0.999661	-0.0585819	0.820126	0.99988	0.144085	0.550517	0.999966	-0.236434
ENSMUSG00000008393	Carhsp1	52502	calcium regulated heat stable protein 1										0.0136913	0.997481	0.999793	-0.0904293	0.712364	0.999944	-0.40511	0.0635326	0.999919	-0.248307	0.276735	0.999966	-0.183931	0.487883	0.999962	0.0627496	0.803529	0.999907	-0.0229523	0.928692	0.999995	-0.0596782	0.778991	0.999993	0.116725	0.666222	0.999914	-0.361582	0.165249	0.999661	-0.346334	0.176359	0.99988	0.299699	0.232315	0.999966	-0.304685
ENSMUSG00000008398	Elk3	13713	ELK3, member of ETS oncogene family	-0.0441434	0.788574	0.999757	-0.121836	0.526041	0.999949	-0.0617731	0.658314	0.999875	0.187475	0.196111	0.999793	-0.080969	0.634274	0.999944	0.0585121	0.76752	0.999919	-0.0774509	0.727932	0.999966	0.289468	0.174114	0.999962	0.26745	0.16873	0.999907	-0.125898	0.529629	0.999995	-0.199808	0.268089	0.999993	0.17357	0.330211	0.999914	-0.139194	0.525299	0.999661	0.0750949	0.820857	0.99988	0.0279612	0.913409	0.999966	0.24238
ENSMUSG00000008429	Herpud2	80517	HERPUD family member 2	0.218399	0.32066	0.999757	0.0391419	0.897193	0.999949	0.176267	0.272586	0.999875	-0.0089824	0.953865	0.999793	0.0179465	0.907137	0.999944	-0.0269055	0.883709	0.999919	0.138562	0.491843	0.999966	-0.259005	0.276999	0.999962	0.0948564	0.647894	0.999907	0.00141709	0.999112	0.999995	0.0384728	0.846593	0.999993	-0.216428	0.254214	0.999914	-0.439476	0.0556208	0.999661	-0.227408	0.364161	0.99988	0.116999	0.616374	0.999966	0.144308
ENSMUSG00000008435	Rdh13	108841	retinol dehydrogenase 13 (all-trans and 9-cis)	-0.0726684	0.753821	0.999757				0.0693685	0.736303	0.999875	-0.0224471	0.896539	0.999793	-0.0282448	0.918102	0.999944	-0.38974	0.0637087	0.999919	0.242779	0.305336	0.999966	0.352997	0.236527	0.999962	-0.0759765	0.769221	0.999907	-0.242792	0.394796	0.999995	-0.046064	0.832635	0.999993	0.161991	0.456534	0.999914	-0.761703	0.00469496	0.999661	0.145082	0.692821	0.99988	0.216676	0.410548	0.999966
ENSMUSG00000008450	Nutf2	68051	nuclear transport factor 2																															-0.0152067	0.94036	0.999993										-0.29281	0.312449	0.999966
ENSMUSG00000008475	Arpc5	67771	actin related protein 2/3 complex, subunit 5	0.133897	0.407681	0.999757	0.113458	0.554042	0.999949	0.107153	0.404118	0.999875	0.0017481	0.988658	0.999793	-0.0270332	0.826148	0.999944	-0.0511744	0.71236	0.999919	-0.0187917	0.903015	0.999966	-0.123083	0.490834	0.999962	-0.0299518	0.813564	0.999907	0.159367	0.318844	0.999995	-0.0754665	0.533554	0.999993	0.0716959	0.514931	0.999914	0.0625383	0.691081	0.999661	0.114544	0.524829	0.99988	0.0616305	0.722719	0.999966	-0.151506
ENSMUSG00000008496	Pou2f2	18987	POU domain, class 2, transcription factor 2	-0.13409	0.46904	0.999757	0.193295	0.310212	0.999949	0.117711	0.38163	0.999875	0.231244	0.112856	0.999793	0.248901	0.305635	0.999944	0.218566	0.153814	0.999919	0.284384	0.196682	0.999966	0.334286	0.12426	0.999962	0.264424	0.228666	0.999907	0.341556	0.24545	0.999995	0.0338293	0.875134	0.999993	-0.167985	0.311566	0.999914	-0.466079	0.0881445	0.999661	0.0270606	0.90912	0.99988	-0.258155	0.560523	0.999966	-0.663048
ENSMUSG00000008540	Mgst1	56615	microsomal glutathione S-transferase 1	-0.0860146	0.721381	0.999757	-0.437417	0.0307478	0.999949	0.202514	0.406846	0.999875	-0.0332404	0.872784	0.999793				-0.23617	0.278683	0.999919	-0.222325	0.385424	0.999966	0.378987	0.0785534	0.999962				-0.272551	0.309674	0.999995	0.217871	0.439895	0.999993	0.117755	0.365829	0.999914	0.0193935	0.965764	0.999661							0.483394
ENSMUSG00000008604	Ubqln4	94232	ubiquilin 4	-0.102953	0.631179	0.999757	0.00603074	0.928539	0.999949	-0.0103584	0.963149	0.999875	-0.117027	0.535501	0.999793	-0.115465	0.501307	0.999944	-0.154757	0.464486	0.999919	-0.122631	0.57636	0.999966	-0.0993014	0.68711	0.999962	0.297364	0.162843	0.999907	-0.0306076	0.898312	0.999995	0.0839352	0.706093	0.999993	0.11333	0.521555	0.999914	0.0315468	0.961615	0.999661	0.143692	0.568093	0.99988	-0.115576	0.646384	0.999966	-0.226973
ENSMUSG00000008668	Rps18	20084	ribosomal protein S18	-0.0378068	0.851973	0.999757	-0.0690421	0.761786	0.999949	-0.00202777	0.991788	0.999875	-0.0112651	0.950633	0.999793	-0.00521577	0.97825	0.999944	-0.0122956	0.943702	0.999919	-0.0565305	0.746785	0.999966	-5.38534e-05	0.999818	0.999962	-0.0584888	0.755728	0.999907	-0.0677584	0.752388	0.999995	0.0277596	0.868939	0.999993	0.0782872	0.583352	0.999914	-0.0669636	0.756514	0.999661	-0.0759713	0.708198	0.99988	0.107832	0.616136	0.999966	0.00914322
ENSMUSG00000008682	Rpl10	110954	ribosomal protein L10	0.037599	0.813491	0.999757	-0.00627038	0.97262	0.999949	0.0403468	0.759704	0.999875	0.034311	0.777832	0.999793	0.0319755	0.798855	0.999944	-0.050093	0.693297	0.999919	-0.049314	0.711409	0.999966	0.109456	0.560976	0.999962	0.0322055	0.798997	0.999907	-0.0291121	0.86267	0.999995	0.0333481	0.801229	0.999993	0.0352402	0.76362	0.999914	-0.0874125	0.591882	0.999661	0.0761758	0.658058	0.99988	0.0897396	0.57218	0.999966	-0.0474336
ENSMUSG00000008683	Rps15a	267019	ribosomal protein S15A	-0.016114	0.934358	0.999757	-0.102798	0.636611	0.999949	0.0109526	0.954159	0.999875	0.0137518	0.939318	0.999793	0.0436775	0.80938	0.999944	0.00103538	0.995119	0.999919	0.0290808	0.868057	0.999966	-0.0705413	0.762979	0.999962	-0.0207435	0.906657	0.999907	-0.0587046	0.775637	0.999995	0.0150967	0.924582	0.999993	0.0732216	0.613076	0.999914	-0.0535761	0.789373	0.999661	0.0032982	0.987953	0.99988	0.033259	0.867446	0.999966	-0.0611786
ENSMUSG00000008690	Ncaph2	52683	non-SMC condensin II complex, subunit H2	-0.128483	0.537939	0.999757	-0.0686297	0.725938	0.999949	0.066313	0.681745	0.999875	0.012105	0.929693	0.999793	0.0376429	0.790627	0.999944	0.0279593	0.854147	0.999919	0.0510916	0.741286	0.999966	-0.203451	0.329809	0.999962	0.140416	0.333456	0.999907	0.0495593	0.783963	0.999995	-0.14771	0.286262	0.999993	0.156779	0.313922	0.999914	0.233235	0.194648	0.999661	-0.125048	0.595859	0.99988	-0.0168452	0.928551	0.999966	-0.267803
ENSMUSG00000008730	Hipk1	15257	homeodomain interacting protein kinase 1	-0.019614	0.914218	0.999757	0.156108	0.399025	0.999949	0.0875583	0.528125	0.999875	0.175074	0.276	0.999793	0.0106283	0.944698	0.999944	-0.0263828	0.885267	0.999919	0.0434272	0.80498	0.999966	0.131208	0.511695	0.999962	-0.137111	0.347733	0.999907	-0.00905027	0.977962	0.999995	0.0211788	0.923067	0.999993	0.116585	0.534315	0.999914	-0.0302975	0.891659	0.999661	0.0797313	0.722387	0.99988	0.239031	0.238518	0.999966	-0.0583191
ENSMUSG00000008734	Gprc5b	64297	G protein-coupled receptor, family C, group 5, member B	-0.124416	0.559699	0.999757	-0.0491995	0.847084	0.999949	0.0427573	0.851836	0.999875	0.217273	0.441049	0.999793	0.0475843	0.873355	0.999944	-0.132136	0.536529	0.999919	-0.188404	0.441335	0.999966	-0.101663	0.712156	0.999962	0.109784	0.719971	0.999907	0.432625	0.0852484	0.999995							0.247666	0.37304	0.999661	0.246466	0.330694	0.99988				0.205605
ENSMUSG00000008763	Man1a2	17156	mannosidase, alpha, class 1A, member 2	0.083052	0.695545	0.999757	-0.112619	0.553181	0.999949	-0.0402999	0.797124	0.999875	0.107238	0.457287	0.999793	0.102217	0.53329	0.999944	0.0458676	0.766775	0.999919	-0.0319589	0.844864	0.999966	-0.0900849	0.653647	0.999962	-0.275619	0.102334	0.999907	0.0874012	0.688056	0.999995	-0.141073	0.450021	0.999993	0.0521937	0.728348	0.999914	0.191852	0.298243	0.999661	0.0439785	0.845042	0.99988	0.249905	0.294208	0.999966	-0.00419504
ENSMUSG00000008822	Acyp1	66204	acylphosphatase 1, erythrocyte (common) type	0.0251314	0.885296	0.999757	-0.163568	0.403292	0.999949	-0.12997	0.383256	0.999875	-0.223138	0.148968	0.999793	-0.0295858	0.848129	0.999944	0.00733094	0.964347	0.999919	0.0322956	0.867937	0.999966	-0.141982	0.463722	0.999962	-0.116629	0.439257	0.999907	-0.0382311	0.833063	0.999995	-0.0185984	0.905449	0.999993	0.044011	0.748063	0.999914	0.0481222	0.778754	0.999661	-0.0173086	0.951135	0.99988	0.114175	0.516455	0.999966	0.434467
ENSMUSG00000008843	Cldn13	57255	claudin 13																																								-0.0392275	0.990118	0.99988	0.286754	0.364358	0.999966
ENSMUSG00000008845	Cd163	93671	CD163 antigen																															0.518991	0.018648	0.999993										-0.11081	0.704164	0.999966
ENSMUSG00000008855	Hdac5	15184	histone deacetylase 5	0.0779035	0.759543	0.999757	-0.0779587	0.734456	0.999949	0.0489714	0.805641	0.999875	-0.0445872	0.861317	0.999793	0.18437	0.398587	0.999944	0.21437	0.336612	0.999919	0.214136	0.378237	0.999966	0.122079	0.630319	0.999962	-0.172347	0.377975	0.999907	0.0989419	0.685149	0.999995	0.0448534	0.827827	0.999993	0.0427325	0.848401	0.999914	0.0562946	0.800984	0.999661				-0.279824	0.321487	0.999966	-0.185855
ENSMUSG00000008859	Rala	56044	v-ral simian leukemia viral oncogene A (ras related)	0.0202529	0.900637	0.999757	-0.242543	0.309198	0.999949	0.067448	0.633339	0.999875	-0.0860879	0.553323	0.999793	-0.0644081	0.691771	0.999944	-0.0706391	0.681038	0.999919	0.128651	0.477061	0.999966	0.00506412	0.983157	0.999962	0.0585368	0.715389	0.999907	-0.0843581	0.653078	0.999995	-0.187534	0.234778	0.999993	-0.11226	0.49056	0.999914	-0.304946	0.114689	0.999661	0.228583	0.412081	0.99988	0.11421	0.643938	0.999966	-0.0534322
ENSMUSG00000008892	Vdac3	22335	voltage-dependent anion channel 3	-0.0214088	0.884275	0.999757	0.0711616	0.683846	0.999949	-0.0131603	0.917399	0.999875	-0.0429312	0.717843	0.999793	-0.0640517	0.619133	0.999944	0.126621	0.321951	0.999919	0.0997198	0.450447	0.999966	-0.0810196	0.651818	0.999962	-0.112706	0.386966	0.999907	0.0147806	0.927444	0.999995	-0.0413581	0.733189	0.999993	0.0143455	0.899646	0.999914	-0.159253	0.324121	0.999661	-0.0337332	0.851036	0.99988	0.0817063	0.605375	0.999966	0.177239
ENSMUSG00000008958	Vps72	21427	vacuolar protein sorting 72	-0.0934198	0.586821	0.999757	-0.090864	0.666958	0.999949	-0.105141	0.436044	0.999875	0.0706235	0.616293	0.999793	-0.136864	0.378688	0.999944	-0.117088	0.496701	0.999919	-0.141368	0.418184	0.999966	0.0725981	0.709089	0.999962	0.179625	0.206584	0.999907	-0.0164978	0.93351	0.999995	0.00260527	0.984898	0.999993	-0.129332	0.392006	0.999914	0.274357	0.14674	0.999661	-0.0883577	0.672891	0.99988	0.0962453	0.622769	0.999966	0.174033
ENSMUSG00000008976	Gabpa	14390	GA repeat binding protein, alpha	-0.0575851	0.771996	0.999757	-0.121067	0.623554	0.999949	-0.0367803	0.828378	0.999875	-0.102145	0.554763	0.999793	0.27222	0.198705	0.999944	-0.204781	0.365246	0.999919	0.0871735	0.67591	0.999966	0.0574809	0.79608	0.999962	0.200271	0.306518	0.999907	-0.09645	0.647981	0.999995	-0.0883924	0.627757	0.999993	0.00548271	0.977332	0.999914	-0.155216	0.478095	0.999661	0.196902	0.457695	0.99988	-0.152277	0.505054	0.999966	-0.213126
ENSMUSG00000008999	Bmp7	12162	bone morphogenetic protein 7																																														-0.0633441
ENSMUSG00000009013	Dynll1	56455	dynein light chain LC8-type 1	0.0651222	0.750283	0.999757	-0.0887187	0.682085	0.999949	-0.0120574	0.944315	0.999875	-0.128863	0.401396	0.999793	-0.122827	0.482134	0.999944	-0.100542	0.525612	0.999919	-0.113872	0.472949	0.999966	-0.0587212	0.759753	0.999962	-0.068698	0.679622	0.999907	-0.0725737	0.690687	0.999995	-0.0614107	0.714211	0.999993	-0.0184649	0.883886	0.999914	-0.0336948	0.847599	0.999661	-0.0301038	0.887138	0.99988	-0.0703898	0.677858	0.999966	0.0269925
ENSMUSG00000009030	Pdcl	67466	phosducin-like	-0.165631	0.403682	0.999757	0.0985322	0.636779	0.999949	-0.0129998	0.934154	0.999875	-0.00190802	0.99007	0.999793	0.344274	0.0660583	0.999944	-0.000868913	0.992748	0.999919	0.0812213	0.715114	0.999966	0.0289649	0.957228	0.999962	0.0404367	0.851879	0.999907	0.0298759	0.883012	0.999995	0.0916147	0.738461	0.999993	-0.04173	0.807981	0.999914	0.512909	0.0146091	0.999661	0.108882	0.7141	0.99988	0.159527	0.503993	0.999966	0.155082
ENSMUSG00000009035	Tmem184b	223693	transmembrane protein 184b							0.00445217	0.986103	0.999875	-0.040767	0.824408	0.999793	-0.0179695	0.957429	0.999944	0.16946	0.426639	0.999919	0.475559	0.0889089	0.999966	0.261504	0.308341	0.999962	-0.243738	0.271816	0.999907	-0.00552426	0.943148	0.999995	0.161117	0.460384	0.999993	-0.131183	0.571098	0.999914	-0.209411	0.454138	0.999661	0.0495238	0.856065	0.99988	-0.190602	0.471294	0.999966	-0.259398
ENSMUSG00000009073	Nf2	18016	neurofibromin 2	-0.0281519	0.907649	0.999757	0.0211135	0.901381	0.999949	0.0592388	0.780941	0.999875	-0.099155	0.572755	0.999793	-0.178186	0.442561	0.999944	-0.21974	0.307358	0.999919	0.0243394	0.899166	0.999966	0.292936	0.230691	0.999962	0.107868	0.639333	0.999907	-0.331915	0.174152	0.999995	0.101346	0.581099	0.999993	-0.0789129	0.704225	0.999914	0.214344	0.391266	0.999661	0.0162152	0.990874	0.99988	0.363741	0.111424	0.999966	0.496302
ENSMUSG00000009076	Zmat5	67178	zinc finger, matrin type 5	-0.0111823	0.948646	0.999757	0.0254615	0.895793	0.999949	0.0949722	0.509775	0.999875	-0.0787827	0.553169	0.999793	-0.00329452	0.980348	0.999944	-0.0169732	0.904865	0.999919	-0.0565207	0.735237	0.999966	-0.199113	0.327719	0.999962	0.00429671	0.980741	0.999907	-0.0478159	0.787558	0.999995	0.0017002	0.988642	0.999993	-0.0696111	0.598274	0.999914	0.0391527	0.86312	0.999661	-0.0561448	0.820524	0.99988	0.0153968	0.941424	0.999966	0.285953
ENSMUSG00000009079	Ewsr1	14030	Ewing sarcoma breakpoint region 1	0.0242421	0.871653	0.999757	-0.114913	0.544141	0.999949	0.0448142	0.723896	0.999875	-0.0464749	0.725657	0.999793	-0.0553327	0.684109	0.999944	-0.147803	0.285462	0.999919	-0.0518681	0.724896	0.999966	-0.110189	0.54628	0.999962	-0.142251	0.262805	0.999907	0.071782	0.687986	0.999995	-0.0619718	0.63207	0.999993	-0.0753436	0.510942	0.999914	-0.107661	0.542601	0.999661	-0.0155812	0.932911	0.99988	-0.0640396	0.691142	0.999966	0.29777
ENSMUSG00000009090	Ap1b1	11764	adaptor protein complex AP-1, beta 1 subunit	-0.148311	0.456697	0.999757	0.28646	0.233949	0.999949	0.000568966	0.997409	0.999875	-0.180781	0.345386	0.999793	-0.0709005	0.71537	0.999944	-0.173898	0.420586	0.999919	0.342309	0.0880557	0.999966	-0.223986	0.343226	0.999962	0.167467	0.387028	0.999907	-0.269059	0.226244	0.999995	0.0387179	0.827209	0.999993	0.0405413	0.858929	0.999914	-0.214849	0.393213	0.999661	0.230523	0.319602	0.99988	0.126632	0.604308	0.999966	-0.488402
ENSMUSG00000009092	Derl3	70377	Der1-like domain family, member 3																															-0.161107	0.509577	0.999993
ENSMUSG00000009108	Gnat2	14686	guanine nucleotide binding protein, alpha transducing 2																0.0774267	0.710545	0.999919
ENSMUSG00000009112	Bcl2l13	94044	BCL2-like 13 (apoptosis facilitator)	0.0188316	0.97652	0.999757	0.233233	0.493793	0.999949	0.199591	0.270265	0.999875	0.24439	0.206602	0.999793	-0.0725852	0.701189	0.999944	0.156652	0.486617	0.999919	0.513871	0.0198254	0.999966	-0.181432	0.463706	0.999962	-0.199549	0.310624	0.999907	-0.277947	0.239142	0.999995	-0.305882	0.0640509	0.999993	-0.032754	0.858742	0.999914	-0.0748645	0.785899	0.999661	0.140166	0.563384	0.99988	0.0463262	0.8226	0.999966	-0.336788
ENSMUSG00000009145	Dqx1	93838	DEAQ RNA-dependent ATPase																																											0.769049	0.254468	0.999966
ENSMUSG00000009207	Lnpk	69605	lunapark, ER junction formation factor	-0.0897367	0.723971	0.999757	0.0794281	0.774968	0.999949	0.121921	0.518026	0.999875	-0.0322301	0.879222	0.999793	0.111195	0.517621	0.999944	0.367932	0.116737	0.999919	0.22621	0.28585	0.999966	-0.53484	0.0325904	0.999962	0.0185298	0.922524	0.999907	0.463069	0.0342991	0.999995	-0.163312	0.339791	0.999993	0.0716851	0.678126	0.999914	-0.0175926	0.937034	0.999661	-0.275124	0.292453	0.99988	-0.162595	0.487721	0.999966	0.264272
ENSMUSG00000009248	Ascl2	17173	achaete-scute family bHLH transcription factor 2																																		0.260679	0.257753	0.999914
ENSMUSG00000009291	Pttg1ip	108705	pituitary tumor-transforming 1 interacting protein	-0.0727892	0.680948	0.999757	-0.0637575	0.767668	0.999949	0.0600478	0.676757	0.999875	0.0679658	0.688553	0.999793	-0.0040757	0.979656	0.999944	-0.194415	0.294502	0.999919	0.109566	0.587133	0.999966	0.0638185	0.762131	0.999962	0.0572932	0.717778	0.999907	-0.323178	0.140905	0.999995	-0.0376328	0.834289	0.999993	0.045794	0.788321	0.999914	-0.167476	0.453425	0.999661	-0.234266	0.27712	0.99988	-0.132151	0.520735	0.999966	-0.125987
ENSMUSG00000009293	Ube2g2	22213	ubiquitin-conjugating enzyme E2G 2	0.208669	0.35246	0.999757	0.0148305	0.970336	0.999949	0.133584	0.508438	0.999875	0.0181395	0.91792	0.999793	0.0281118	0.877892	0.999944	0.201254	0.28959	0.999919	0.267651	0.187877	0.999966	-0.0268281	0.9195	0.999962	-0.0778892	0.70905	0.999907	0.177902	0.396266	0.999995	-0.0514255	0.789441	0.999993	0.0692189	0.723559	0.999914	-0.213566	0.384788	0.999661	-0.227133	0.332776	0.99988	-0.18468	0.406003	0.999966	-0.327334
ENSMUSG00000009350	Mpo	17523	myeloperoxidase	0.0916772	0.615923	0.999757	0.213219	0.542641	0.999949	-0.0160468	0.924309	0.999875	0.0755143	0.692278	0.999793	0.162927	0.558948	0.999944	-0.193854	0.185015	0.999919	0.0263067	0.897463	0.999966	-0.166047	0.445699	0.999962	-0.0709184	0.750026	0.999907	0.270334	0.264437	0.999995	0.0557936	0.775966	0.999993	-0.0683177	0.615445	0.999914	-1.0773	0.000385725	0.37531	-0.23698	0.466414	0.99988	-0.225123	0.330133	0.999966	0.0578038
ENSMUSG00000009376	Met	17295	met proto-oncogene																															-0.394005	0.124616	0.999993	-0.21281	0.329155	0.999914
ENSMUSG00000009378	Slc16a12	240638	solute carrier family 16 (monocarboxylic acid transporters), member 12	0.741465	0.00109257	0.999757	0.621472	0.0191089	0.999949	-0.180268	0.544885	0.999875	0.194114	0.407266	0.999793
ENSMUSG00000009406	Elk1	13712	ELK1, member of ETS oncogene family										0.0542337	0.889938	0.999793				-0.00475296	0.955324	0.999919	0.0699796	0.720728	0.999966				-0.00455208	0.975613	0.999907	-0.285431	0.253621	0.999995	0.130488	0.555718	0.999993				-0.137743	0.605813	0.999661				-0.0679187	0.789903	0.999966
ENSMUSG00000009418	Nav1	215690	neuron navigator 1	-0.0864038	0.767526	0.999757	-0.291089	0.218987	0.999949	0.0620742	0.774829	0.999875	0.101055	0.646558	0.999793	0.0741476	0.692381	0.999944	-0.0901367	0.660755	0.999919	0.182125	0.416385	0.999966	-0.0105152	0.979	0.999962	-0.0834509	0.761481	0.999907	-0.200776	0.430296	0.999995	0.257085	0.276827	0.999993	-0.0791206	0.701622	0.999914	0.19339	0.405889	0.999661	0.247634	0.308311	0.99988	-0.388975	0.244941	0.999966	-0.333488
ENSMUSG00000009470	Tnpo1	238799	transportin 1	0.017845	0.948549	0.999757	-0.0952902	0.682118	0.999949	0.130298	0.343522	0.999875	-0.158924	0.281134	0.999793	-0.0051952	0.969487	0.999944	-0.206459	0.24812	0.999919	-0.0804293	0.674788	0.999966	0.114302	0.592843	0.999962	0.00828433	0.957441	0.999907	-0.256686	0.191076	0.999995	-0.144045	0.365687	0.999993	-0.0127018	0.945352	0.999914	0.137159	0.522127	0.999661	-0.0626326	0.780583	0.99988	-0.185376	0.381029	0.999966	-0.0653781
ENSMUSG00000009535	Rnmt	67897	RNA (guanine-7-) methyltransferase	0.119969	0.496494	0.999757	0.00194411	0.998232	0.999949	0.0720371	0.597026	0.999875	0.0713106	0.617368	0.999793	0.0672288	0.640884	0.999944	-0.0471997	0.771628	0.999919	0.0787112	0.667932	0.999966	0.284275	0.205675	0.999962	0.153603	0.308288	0.999907	-0.0678075	0.740639	0.999995	-0.0265799	0.86423	0.999993	0.0788991	0.588525	0.999914	-0.129631	0.504955	0.999661	0.0649789	0.760266	0.99988	-0.0253893	0.900497	0.999966	0.458701
ENSMUSG00000009549	Srp14	20813	signal recognition particle 14	-0.0228992	0.882984	0.999757	0.0321278	0.855997	0.999949	-0.000247912	0.998703	0.999875	-0.0375807	0.761827	0.999793	-0.0227497	0.85072	0.999944	0.0200314	0.876604	0.999919	-0.0525344	0.717663	0.999966	0.135482	0.437778	0.999962	-0.0741978	0.571934	0.999907	-0.0497396	0.776328	0.999995	0.0349164	0.795748	0.999993	-0.0936778	0.413011	0.999914	-0.0290184	0.860385	0.999661	0.0340114	0.854031	0.99988	-0.203363	0.224326	0.999966	-0.0547211
ENSMUSG00000009555	Cdk9	107951	cyclin-dependent kinase 9 (CDC2-related kinase)	0.131274	0.402515	0.999757	-0.0464189	0.79107	0.999949	0.0404578	0.746534	0.999875	0.117644	0.32297	0.999793	-0.0246583	0.843588	0.999944	0.0220154	0.888861	0.999919	-0.137184	0.343995	0.999966	0.24059	0.191549	0.999962	0.0433839	0.744429	0.999907	0.0546456	0.748029	0.999995	0.0654518	0.626164	0.999993	0.0501071	0.690486	0.999914	0.0464022	0.790247	0.999661	-0.106101	0.591766	0.99988	-0.187683	0.28123	0.999966	-0.293714
ENSMUSG00000009563	Tor2a	30933	torsin family 2, member A	0.011566	0.952415	0.999757	0.278333	0.208982	0.999949	-0.157282	0.380387	0.999875	-0.193752	0.297028	0.999793	-0.151776	0.347035	0.999944	-0.181419	0.339585	0.999919	0.109586	0.604018	0.999966	0.133315	0.578721	0.999962	-0.0877168	0.635994	0.999907	0.0342435	0.857662	0.999995	0.111286	0.522884	0.999993	-0.00691273	0.96278	0.999914	-0.303693	0.196977	0.999661	-0.246371	0.307829	0.99988	-0.230048	0.351504	0.999966	-0.160839
ENSMUSG00000009566	Fpgs	14287	folylpolyglutamyl synthetase	-0.0631196	0.821452	0.999757	0.432517	0.0761198	0.999949	0.0750662	0.689382	0.999875	-0.184128	0.327109	0.999793	0.165724	0.4163	0.999944	0.0648085	0.819316	0.999919	-0.0743399	0.741086	0.999966	0.277248	0.254909	0.999962	-0.108814	0.594658	0.999907	-0.185594	0.427219	0.999995	0.1284	0.543325	0.999993	-0.283652	0.124309	0.999914	-0.364968	0.175191	0.999661	-0.402232	0.157641	0.99988	0.261225	0.222323	0.999966	0.258294
ENSMUSG00000009569	Mrtfb	239719	myocardin related transcription factor B	-0.209681	0.416343	0.999757	-0.101277	0.624522	0.999949	-0.119357	0.494541	0.999875	-0.051815	0.787257	0.999793	0.297904	0.201649	0.999944	0.0300245	0.926846	0.999919	-0.1451	0.601218	0.999966	-0.310075	0.227741	0.999962	0.0163676	0.948184	0.999907	0.269766	0.253766	0.999995	-0.0458312	0.824793	0.999993	-0.169683	0.425927	0.999914	0.263761	0.288633	0.999661	0.0435413	0.912487	0.99988	-0.175444	0.524315	0.999966	-0.398394
ENSMUSG00000009575	Cbx5	12419	chromobox 5	0.0272191	0.882917	0.999757	-0.0150445	0.931024	0.999949	-0.235707	0.12259	0.999875	-0.0525356	0.714701	0.999793	-0.0802362	0.577665	0.999944	-0.0796604	0.537763	0.999919	-0.0410496	0.760894	0.999966	-0.0547756	0.786498	0.999962	0.0159044	0.901154	0.999907	0.0696397	0.673518	0.999995	0.0510245	0.71433	0.999993	0.0990921	0.450356	0.999914	0.189371	0.276959	0.999661	0.0360823	0.852328	0.99988	0.0539123	0.732611	0.999966	-0.0538673
ENSMUSG00000009585	Apobec3	80287	apolipoprotein B mRNA editing enzyme, catalytic polypeptide 3	-0.183139	0.213288	0.999757	0.129758	0.51108	0.999949	-0.0800915	0.539998	0.999875	0.00691315	0.957621	0.999793	0.204453	0.172939	0.999944	0.0219658	0.87357	0.999919	0.228408	0.0872421	0.999966	-0.0744711	0.672844	0.999962	0.137615	0.348325	0.999907	-0.0422147	0.798513	0.999995	0.163027	0.364162	0.999993	0.0184497	0.900011	0.999914	-0.136577	0.422629	0.999661	0.0481692	0.825886	0.99988	0.0608677	0.71233	0.999966	-0.376119
ENSMUSG00000009621	Vav2	22325	vav 2 oncogene										0.161232	0.443493	0.999793	0.0121778	0.99603	0.999944	-0.208764	0.379882	0.999919	-0.0521608	0.86774	0.999966				0.442262	0.0720255	0.999907				0.0635212	0.89509	0.999993	0.457852	0.0374754	0.999914	-0.120506	0.622615	0.999661	0.0412174	0.802008	0.99988	-0.294852	0.392364	0.999966	-0.119173
[truncated: 11,492 more rows]
[truncated: 29 more columns]
