# Supplementary material for: Thrombopoietin increases susceptibility for EVI1 + KMT2A-MLLT3-driven AML expressing stem cell genes linked to poor outcome
Source: Nat Commun. 2025 Dec 19;17:892. doi: 10.1038/s41467-025-67611-w (PMC12830621; doi:10.1038/s41467-025-67611-w)
Supplement: Supplementary file 7 — Supplementary Dataset 5 [file 41467_2025_67611_MOESM7_ESM.xlsx]

## Sheet: Sheet1
Suppl. Data-5: Differentially expressed genes in GFP+ KME AML cells emerging from TPO vs. PBS exposed HSC. Quasi-likelihood F-tests from EdgeR package was used for the comparison.
SYMBOL	DESCRIPTION	GENEBIOTYPE	ENTREZID	UNIPROTID	LENGTH	METABIOTYPE	logFC	logCPM	F	PValue	FDR
Hmgn1	high mobility group nucleosomal binding domain 1	protein_coding	15312	P18608	3221	protein_coding	-2.0224	4.4567	144.218	3.2876e-09	3.2982e-05
Armcx4	armadillo repeat containing, X-linked 4	protein_coding	100503043	E9PWM3	7996	protein_coding	-4.20502	3.34368	131.441	6.264e-09	3.2982e-05
Slc25a4	solute carrier family 25 (mitochondrial carrier, adenine nucleotide translocator), member 4	protein_coding	11739	P48962	2353	protein_coding	-1.39288	5.441	125.321	8.7048e-09	3.2982e-05
Ccnd1	cyclin D1	protein_coding	12443	Q790L7	4709	protein_coding	-5.8118	5.1989	121.278	1.0906e-08	3.2982e-05
Igf2bp3	insulin-like growth factor 2 mRNA binding protein 3	protein_coding	140488	Q9CPN8	8159	protein_coding	-3.48425	5.76594	120.268	1.1549e-08	3.2982e-05
Phkg1	phosphorylase kinase gamma 1	protein_coding	18682	P07934	6509	protein_coding	-3.27063	2.03838	118.057	1.3115e-08	3.2982e-05
Klf5	Kruppel-like factor 5	protein_coding	12224	Q9Z0Z7	5201	protein_coding	2.93978	4.58533	111.566	1.9288e-08	4.1576e-05
Mboat1	membrane bound O-acyltransferase domain containing 1	protein_coding	218121		3659	protein_coding	-1.962	3.43622	102.107	3.5121e-08	4.2913e-05
Mier3	MIER family member 3	protein_coding	218613	A0A338P6F0	6094	protein_coding	1.69291	5.72541	101.431	3.6726e-08	4.2913e-05
Tspan4	tetraspanin 4	protein_coding	64540	Q4FJW7	2601	protein_coding	-2.68239	3.32644	101.327	3.6979e-08	4.2913e-05
Slc4a8	solute carrier family 4 (anion exchanger), member 8	protein_coding	59033	Q8JZR6	13021	protein_coding	-1.84668	5.87342	100.774	3.8364e-08	4.2913e-05
Itprip	inositol 1,4,5-triphosphate receptor interacting protein	protein_coding	414801	Q3TNL8	3950	protein_coding	1.63086	6.93503	100.227	3.9794e-08	4.2913e-05
Smyd2	SET and MYND domain containing 2	protein_coding	226830	Q8R5A0	2717	protein_coding	-2.4253	4.56685	100.055	4.0256e-08	4.2913e-05
Gm9625	predicted gene 9625	processed_pseudogene			955	pseudogene	-1.21431	7.85604	99.2995	4.2354e-08	4.2913e-05
Gm7694	predicted gene 7694	protein_coding	665574	J3QNH8	3827	protein_coding	2.73005	4.73369	98.7427	4.3981e-08	4.2913e-05
Gm5879	predicted gene 5879	processed_pseudogene			1209	pseudogene	-1.27916	5.89531	98.2423	4.5504e-08	4.2913e-05
Rpl14-ps1	ribosomal protein L14, pseudogene 1	processed_pseudogene			653	pseudogene	-1.32873	8.92033	94.6408	5.84e-08	5.1835e-05
Klhl41	kelch-like 41	protein_coding	228003	A2AUC9	2529	protein_coding	-4.55222	1.51476	92.3616	6.8685e-08	5.7577e-05
Gm39556	predicted gene, 39556	lincRNA			1430	long_non_coding	2.14672	4.68771	90.0586	8.1206e-08	6.1261e-05
Clstn1	calsyntenin 1	protein_coding	65945	Q9EPL2	4662	protein_coding	-2.23116	2.94954	89.982	8.1665e-08	6.1261e-05
Rpl3-ps2	ribosomal protein L3, pseudogene 2	processed_pseudogene			1214	pseudogene	-1.22883	6.83266	89.3983	8.5259e-08	6.1261e-05
Gm43712	predicted gene 43712	unprocessed_pseudogene			291	pseudogene	-1.31123	5.48413	87.8597	9.562e-08	6.2645e-05
Hadh	hydroxyacyl-Coenzyme A dehydrogenase	protein_coding	15107	Q61425	4977	protein_coding	-1.49625	5.1562	86.8853	1.0292e-07	6.2645e-05
Rpsa-ps7	ribosomal protein SA, pseudogene 7	processed_pseudogene			885	pseudogene	-1.15124	7.64922	86.1465	1.0887e-07	6.2645e-05
Gm7972	predicted gene 7972	transcribed_unprocessed_pseudogene	666190		3237	pseudogene	-3.3185	4.85122	85.9005	1.1094e-07	6.2645e-05
Pus7	pseudouridylate synthase 7	protein_coding	78697	Q91VU7	8289	protein_coding	-2.31909	4.63927	85.5366	1.1408e-07	6.2645e-05
Sccpdh	saccharopine dehydrogenase (putative)	protein_coding	109232	Q8R127	7562	protein_coding	-1.86135	3.69922	85.0932	1.1804e-07	6.2645e-05
4930519L02Rik	RIKEN cDNA 4930519L02 gene	lincRNA	102636203		891	long_non_coding	-4.0118	3.50733	84.4786	1.2379e-07	6.2645e-05
Zcchc2	zinc finger, CCHC domain containing 2	protein_coding	227449	Q69ZB8	6774	protein_coding	0.957433	6.02802	84.1925	1.2658e-07	6.2645e-05
Nos1ap	nitric oxide synthase 1 (neuronal) adaptor protein	protein_coding	70729		7249	protein_coding	2.60853	3.06567	83.9922	1.2857e-07	6.2645e-05
Gm14681	predicted gene 14681	processed_pseudogene			411	pseudogene	-1.62019	6.78044	83.1559	1.3728e-07	6.2645e-05
Gm14165	predicted gene 14165	processed_pseudogene			952	pseudogene	-1.38983	6.05738	82.6251	1.4316e-07	6.2645e-05
Poglut1	protein O-glucosyltransferase 1	protein_coding	224143	Q8BYB9	4658	protein_coding	-1.26093	5.6632	82.5943	1.4351e-07	6.2645e-05
Npm1	nucleophosmin 1	protein_coding	18148	Q5SQB7	2665	protein_coding	-1.5026	8.07713	82.4514	1.4514e-07	6.2645e-05
Fads1	fatty acid desaturase 1	protein_coding	76267	Q920L1	4812	protein_coding	-1.61414	3.90492	81.9841	1.5063e-07	6.2645e-05
Has3	hyaluronan synthase 3	protein_coding	15118	O08650	6380	protein_coding	4.38293	-0.0890015	81.9544	1.5099e-07	6.2645e-05
Rps7	ribosomal protein S7	protein_coding	20115	Q4FZE6	2015	protein_coding	-1.05758	7.15361	81.4358	1.5738e-07	6.2645e-05
Tnks1bp1	tankyrase 1 binding protein 1	protein_coding	228140		6425	protein_coding	2.2517	4.11226	81.4054	1.5776e-07	6.2645e-05
C1qbp	complement component 1, q subcomponent binding protein	protein_coding	12261	Q8R5L1	2826	protein_coding	-1.93423	6.28107	80.4741	1.7006e-07	6.5795e-05
Gm7476	predicted gene 7476	processed_pseudogene			661	pseudogene	-0.897308	6.41533	80.0928	1.754e-07	6.6165e-05
Rps27a-ps2	ribosomal protein S27A, pseudogene 2	processed_pseudogene			467	pseudogene	-1.05373	6.5311	79.1703	1.8913e-07	6.9604e-05
Serpina11	serine (or cysteine) peptidase inhibitor, clade A (alpha-1 antiproteinase, antitrypsin), member 11	protein_coding	380780	E9QK54	1638	protein_coding	-3.73494	1.10593	77.662	2.1427e-07	7.6376e-05
Gm48690	predicted gene, 48690	processed_pseudogene			313	pseudogene	-0.98341	4.71227	77.4747	2.1765e-07	7.6376e-05
Tpm1	tropomyosin 1, alpha	protein_coding	22003	G5E8R2	6485	protein_coding	-1.26316	4.21307	76.6998	2.3228e-07	7.9658e-05
Gm5835	predicted gene 5835	processed_pseudogene			1270	pseudogene	-1.1466	7.7858	75.9511	2.4749e-07	8.1938e-05
Arid3b	AT rich interactive domain 3B (BRIGHT-like)	protein_coding	56380	E9PW42	7976	protein_coding	1.54943	5.0447	75.8421	2.4979e-07	8.1938e-05
Gm10275	predicted pseudogene 10275	transcribed_processed_pseudogene			635	pseudogene	-1.44311	9.17189	75.2936	2.6177e-07	8.3427e-05
Rps6	ribosomal protein S6	protein_coding	20104	Q5BLK1	1586	protein_coding	-1.24526	8.67203	74.9548	2.6949e-07	8.3427e-05
Slc39a14	solute carrier family 39 (zinc transporter), member 14	protein_coding	213053	Q75N73	10550	protein_coding	-2.96074	2.50177	74.6176	2.7743e-07	8.3427e-05
Snhg4	small nucleolar RNA host gene 4	processed_transcript			4666	long_non_coding	-1.69124	3.36082	74.6049	2.7774e-07	8.3427e-05
Gm6252	predicted gene 6252	processed_pseudogene			580	pseudogene	-1.04286	6.61981	74.4295	2.8198e-07	8.3427e-05
Dnajc27	DnaJ heat shock protein family (Hsp40) member C27	protein_coding	217378	Q8CFP6	5088	protein_coding	-1.14783	3.77593	73.5001	3.0571e-07	8.7662e-05
Rpl3-ps1	ribosomal protein L3, pseudogene 1	processed_pseudogene			1210	pseudogene	-1.3345	9.41398	73.418	3.0791e-07	8.7662e-05
P2ry14	purinergic receptor P2Y, G-protein coupled, 14	protein_coding	140795	A0A0G2JEW9	11059	protein_coding	5.59818	3.19931	72.3701	3.3766e-07	9.2787e-05
Gm16409	predicted gene 16409	processed_pseudogene			747	pseudogene	-1.15263	5.8761	72.3517	3.3821e-07	9.2787e-05
Rpl36a-ps2	ribosomal protein L36A, pseudogene 2	processed_pseudogene			321	pseudogene	-1.39123	8.39533	71.9237	3.5131e-07	9.4015e-05
Gcsh	glycine cleavage system protein H (aminomethyl carrier)	protein_coding	68133	Q91WK5	1579	protein_coding	-1.79451	4.09331	71.8017	3.5515e-07	9.4015e-05
Rps6-ps1	ribosomal protein S6, pseudogene 1	processed_pseudogene			747	pseudogene	-1.11244	5.42041	71.302	3.7137e-07	9.6614e-05
Gm6477	predicted gene 6477	processed_pseudogene			764	pseudogene	-1.74099	5.04258	71.0666	3.7931e-07	9.6868e-05
Oas2	2'-5' oligoadenylate synthetase 2	protein_coding	246728	E9Q9A9	4451	protein_coding	3.31066	5.83667	70.8956	3.8519e-07	9.6868e-05
Rpl6l	ribosomal protein L6-like	processed_pseudogene			871	pseudogene	-1.04603	7.37318	70.6262	3.9466e-07	9.7624e-05
2900026A02Rik	RIKEN cDNA 2900026A02 gene	protein_coding	243219	A0A1D5RLN6	10814	protein_coding	-3.43127	2.15519	70.2229	4.0935e-07	9.9021e-05
Rps23-ps2	ribosomal protein S23, pseudogene 2	processed_pseudogene			432	pseudogene	-1.21968	8.13755	70.1135	4.1344e-07	9.9021e-05
Tomm20	translocase of outer mitochondrial membrane 20	protein_coding	67952	Q4KL41	4906	protein_coding	-1.14935	6.09594	68.9431	4.602e-07	0.00010652
Rps23-ps1	ribosomal protein S23, pseudogene 1	processed_pseudogene			425	pseudogene	-1.16292	8.97614	68.6761	4.7169e-07	0.00010652
Gm7252	predicted gene 7252	processed_pseudogene			456	pseudogene	-0.861343	4.91318	68.6744	4.7176e-07	0.00010652
Gm5611	predicted gene 5611	processed_pseudogene			852	pseudogene	-1.70284	5.79598	68.248	4.9079e-07	0.00010652
Hoxb2	homeobox B2	protein_coding	103889		3488	protein_coding	7.8178	0.991748	67.9818	5.0311e-07	0.00010652
Greb1	gene regulated by estrogen in breast cancer protein	protein_coding	268527	Q3UHK3	9580	protein_coding	-2.61875	3.04432	67.7988	5.1178e-07	0.00010652
Rps6-ps4	ribosomal protein S6, pseudogene 4	processed_pseudogene			750	pseudogene	-1.2684	9.34315	67.7951	5.1195e-07	0.00010652
Gm9118	predicted gene 9118	processed_pseudogene			754	pseudogene	-1.68235	6.84817	67.6382	5.1953e-07	0.00010652
Eef1b2	eukaryotic translation elongation factor 1 beta 2	protein_coding	55949	O70251	2532	protein_coding	-1.18044	8.94294	67.5921	5.2178e-07	0.00010652
Gm45700	predicted gene 45700	processed_pseudogene			347	pseudogene	3.00701	1.67725	67.3729	5.3262e-07	0.00010652
Nudcd2	NudC domain containing 2	protein_coding	52653	Q9CQ48	2054	protein_coding	-1.47257	5.12495	67.3713	5.327e-07	0.00010652
Gm5786	predicted pseudogene 5786	processed_pseudogene			882	pseudogene	-1.3513	5.88032	67.2997	5.363e-07	0.00010652
Gm12020	predicted gene 12020	processed_pseudogene			2042	pseudogene	-1.76355	2.32769	67.2953	5.3652e-07	0.00010652
Irf1	interferon regulatory factor 1	protein_coding	16362	Q5SX13	3976	protein_coding	1.49311	6.47429	66.851	5.5948e-07	0.00010863
Rpsa-ps12	ribosomal protein SA, pseudogene 12	processed_pseudogene			892	pseudogene	-1.22604	6.27355	66.8117	5.6156e-07	0.00010863
Rps4x-ps	Rps4x retrotransposed pseudogene	processed_pseudogene			793	pseudogene	-1.0937	6.39247	66.6692	5.692e-07	0.00010872
Gm13215	predicted gene 13215	processed_pseudogene			472	pseudogene	-0.945369	5.62889	66.446	5.8138e-07	0.00010935
Gm9294	predicted pseudogene 9294	processed_pseudogene			789	pseudogene	-1.08749	6.2686	66.1674	5.9701e-07	0.00010935
Ybx3	Y box protein 3	protein_coding	56449	Q9JKB3	3075	protein_coding	-1.59864	7.00183	65.9882	6.0732e-07	0.00010935
Peli1	pellino 1	protein_coding	67245	Q5SRW7	6553	protein_coding	1.27903	5.6426	65.9854	6.0748e-07	0.00010935
Rps7-ps3	ribosomal protein S7, pseudogene 3	transcribed_processed_pseudogene			651	pseudogene	-1.08777	9.02886	65.964	6.0872e-07	0.00010935
Gal	galanin and GMAP prepropeptide	protein_coding	14419	Q3V002	788	protein_coding	2.95804	2.38074	65.742	6.218e-07	0.00011038
Rai14	retinoic acid induced 14	protein_coding	75646	Q9EP71	8462	protein_coding	-1.87328	2.20756	65.5491	6.3343e-07	0.00011114
Rps18-ps6	ribosomal protein S18, pseudogene 6	protein_coding		F6YVP7	561	protein_coding	-1.20996	7.68663	65.4048	6.4228e-07	0.0001114
Amotl1	angiomotin-like 1	protein_coding	75723	Q9D4H4	10064	protein_coding	-8.11706	2.21318	65.1499	6.5827e-07	0.00011287
Rps15a-ps6	ribosomal protein S15A, pseudogene 6	processed_pseudogene			393	pseudogene	-1.00131	5.84042	64.6787	6.8902e-07	0.00011682
Gm12191	predicted gene 12191	processed_pseudogene			348	pseudogene	-0.931651	6.54449	64.5119	7.0029e-07	0.00011736
Gm13268	predicted gene 13268	processed_pseudogene			433	pseudogene	-0.994916	6.44906	64.4029	7.0778e-07	0.00011736
Rpl10a-ps1	ribosomal protein L10A, pseudogene 1	processed_pseudogene			654	pseudogene	-1.22174	8.85679	64.1283	7.2702e-07	0.00011924
Rpl10a	ribosomal protein L10A	protein_coding	19896	Q5XJF6	2431	protein_coding	-1.10694	7.23389	63.7358	7.5556e-07	0.00012259
Fgd3	FYVE, RhoGEF and PH domain containing 3	protein_coding	30938	Q3TNB8	6012	protein_coding	1.53723	7.31185	63.3879	7.8193e-07	0.00012552
Cenpj	centromere protein J	protein_coding	219103	Q569L8	4874	protein_coding	0.958639	5.30535	63.2472	7.9288e-07	0.00012593
Wdr12	WD repeat domain 12	protein_coding	57750	Q4V9X1	11955	protein_coding	-1.72627	5.29071	62.9521	8.1643e-07	0.00012704
Gm5566	predicted pseudogene 5566	processed_pseudogene			459	pseudogene	-1.25832	3.84948	62.9492	8.1667e-07	0.00012704
Spred1	sprouty protein with EVH-1 domain 1, related sequence	protein_coding	114715	Q924S8	6784	protein_coding	-1.6577	4.86402	61.9846	8.9936e-07	0.00013847
D030055H07Rik	RIKEN cDNA D030055H07 gene	antisense			5167	long_non_coding	2.79812	3.63098	61.7273	9.2299e-07	0.00013961
Rpl10-ps1	ribosomal protein L10, pseudogene 1	transcribed_processed_pseudogene			645	pseudogene	-0.982039	8.35653	61.6885	9.2662e-07	0.00013961
Gm7289	predicted gene 7289	processed_pseudogene			734	pseudogene	-2.38643	1.17614	61.3163	9.6221e-07	0.00013961
Gm12366	predicted gene 12366	processed_pseudogene			873	pseudogene	-1.2999	5.78244	61.1066	9.8294e-07	0.00013961
Dnajc6	DnaJ heat shock protein family (Hsp40) member C6	protein_coding	72685	B1B0B7	5926	protein_coding	7.31449	2.7261	61.0869	9.8492e-07	0.00013961
Adi1	acireductone dioxygenase 1	protein_coding	104923	Q99JT9	1886	protein_coding	-1.48217	5.0134	61.0654	9.8708e-07	0.00013961
Tsr2	TSR2 20S rRNA accumulation	protein_coding	69499	Z4YL87	3805	protein_coding	-1.20542	3.74093	61.0204	9.9161e-07	0.00013961
Rpl22	ribosomal protein L22	protein_coding	19934		2911	protein_coding	-0.962024	7.98487	60.9942	9.9427e-07	0.00013961
Pno1	partner of NOB1 homolog	protein_coding	66249	Q9CPS7	1717	protein_coding	-1.11957	4.61612	60.9279	1.001e-06	0.00013961
Zfp608	zinc finger protein 608	protein_coding	269023	B9EKR3	8513	protein_coding	1.80984	5.75922	60.8973	1.0041e-06	0.00013961
Gm15793	predicted gene 15793	processed_pseudogene			495	pseudogene	-1.44257	5.17651	60.8549	1.0085e-06	0.00013961
Oas3	2'-5' oligoadenylate synthetase 3	protein_coding	246727	Q8VI93	7069	protein_coding	3.23853	5.16656	60.7273	1.0217e-06	0.00014015
Ssbp2	single-stranded DNA binding protein 2	protein_coding	66970		7985	protein_coding	1.98402	4.58482	60.46	1.0501e-06	0.00014275
Endod1	endonuclease domain containing 1	protein_coding	71946	Q8C522	4645	protein_coding	-2.31166	4.51712	59.6861	1.1375e-06	0.00014967
Panct2	pluripotency-associated noncoding transcript 2	antisense			4120	long_non_coding	2.23352	3.83907	59.569	1.1514e-06	0.00014967
Tex15	testis expressed gene 15	protein_coding	104271	D3YVF5	9622	protein_coding	3.45342	3.87414	59.4189	1.1695e-06	0.00014967
Gm9616	predicted gene 9616	processed_pseudogene			781	pseudogene	-1.127	8.68263	59.3285	1.1806e-06	0.00014967
Plaur	plasminogen activator, urokinase receptor	protein_coding	18793	Q545X5	2617	protein_coding	1.8683	7.17878	59.3152	1.1822e-06	0.00014967
Gm7105	predicted gene 7105	processed_pseudogene			1364	pseudogene	-1.23768	4.59663	59.2448	1.1909e-06	0.00014967
Nanos1	nanos C2HC-type zinc finger 1	protein_coding	332397	Q80WY3	3928	protein_coding	2.1632	2.71087	59.1604	1.2015e-06	0.00014967
Fkbp1a	FK506 binding protein 1a	protein_coding	14225	P26883	3857	protein_coding	-1.07866	6.22932	59.1571	1.2019e-06	0.00014967
Ssr4	signal sequence receptor, delta	protein_coding	20832	Q3TVJ8	3096	protein_coding	-0.807225	6.96044	59.126	1.2058e-06	0.00014967
Gm9512	predicted gene 9512	processed_pseudogene			497	pseudogene	-1.21496	7.16712	59.0978	1.2093e-06	0.00014967
Gm14494	predicted gene 14494	processed_pseudogene			435	pseudogene	-1.07663	5.5366	59.0916	1.2101e-06	0.00014967
Rps2	ribosomal protein S2	protein_coding	16898	D3YVC1	1830	protein_coding	-1.08423	7.6351	58.6074	1.2732e-06	0.00015392
Gm49594	predicted gene, 49594	processed_pseudogene			615	pseudogene	-1.0173	6.37354	58.5795	1.277e-06	0.00015392
Gm15484	predicted gene 15484	processed_pseudogene			828	pseudogene	-1.71491	4.85306	58.4731	1.2914e-06	0.00015392
Rack1	receptor for activated C kinase 1	protein_coding	14694		5119	protein_coding	-1.18305	10.0418	58.4539	1.294e-06	0.00015392
Gm2225	predicted gene 2225	processed_pseudogene			377	pseudogene	-0.898436	5.63964	58.4047	1.3007e-06	0.00015392
Thyn1	thymocyte nuclear protein 1	protein_coding	77862		2813	protein_coding	-1.45406	5.06971	58.3558	1.3075e-06	0.00015392
Rpl13a-ps1	ribosomal protein 13A, pseudogene 1	processed_pseudogene			612	pseudogene	-1.11685	5.56142	58.1016	1.3431e-06	0.00015392
Rps19-ps6	ribosomal protein S19, pseudogene 6	processed_pseudogene			438	pseudogene	-0.991815	7.83885	58.0045	1.357e-06	0.00015392
Gm12038	predicted gene 12038	processed_pseudogene			207	pseudogene	-1.46637	3.88196	57.9815	1.3604e-06	0.00015392
Rplp0-ps1	ribosomal protein, large, P0, pseudogene 1	processed_pseudogene			933	pseudogene	-1.18267	5.25442	57.903	1.3718e-06	0.00015392
Isg20	interferon-stimulated protein	protein_coding	57444	Q4FK39	1860	protein_coding	1.93487	3.36242	57.8682	1.3768e-06	0.00015392
Gm6520	predicted gene 6520	processed_pseudogene			410	pseudogene	-1.0866	5.66361	57.725	1.398e-06	0.00015392
1500011B03Rik	RIKEN cDNA 1500011B03 gene	protein_coding	330173	Q3V495	2693	protein_coding	-1.32036	3.82143	57.7013	1.4015e-06	0.00015392
Gm9493	predicted gene 9493	processed_pseudogene			571	pseudogene	-1.09874	6.51131	57.6905	1.4032e-06	0.00015392
Rps3a1	ribosomal protein S3A1	protein_coding	20091	Q564F3	977	protein_coding	-1.09544	8.58667	57.6885	1.4034e-06	0.00015392
F3	coagulation factor III	protein_coding	14066	A0A0R4J088	2527	protein_coding	2.87056	0.649217	57.6601	1.4077e-06	0.00015392
Kifap3	kinesin-associated protein 3	protein_coding	16579	P70188	4012	protein_coding	-1.64033	3.37545	57.5256	1.4281e-06	0.00015492
Aspa	aspartoacylase	protein_coding	11484	Q8R3P0	5954	protein_coding	-5.52123	4.24626	57.4649	1.4374e-06	0.00015492
Gm4963	predicted gene 4963	processed_pseudogene			378	pseudogene	-0.992344	4.70815	57.3703	1.452e-06	0.00015538
Gm8172	predicted pseudogene 8172	processed_pseudogene			750	pseudogene	-1.23525	7.3184	56.9268	1.5229e-06	0.00016036
Gm9794	predicted pseudogene 9794	processed_pseudogene			423	pseudogene	-1.08366	9.53807	56.7955	1.5446e-06	0.00016036
Rps13-ps2	ribosomal protein S13, pseudogene 2	processed_pseudogene			453	pseudogene	-0.933816	7.71616	56.6575	1.5678e-06	0.00016036
Jcad	junctional cadherin 5 associated	protein_coding	240185		7311	protein_coding	-2.8479	1.7223	56.6503	1.569e-06	0.00016036
Rps8-ps1	ribosomal protein S8, pseudogene 1	processed_pseudogene			624	pseudogene	-1.04788	6.30594	56.6229	1.5737e-06	0.00016036
Rpl30-ps10	ribosomal protein L30, pseudogene 10	processed_pseudogene			347	pseudogene	-0.961621	6.81289	56.5957	1.5784e-06	0.00016036
Zfp704	zinc finger protein 704	protein_coding	170753	Q9ERQ3	15255	protein_coding	-1.37396	4.32547	56.5663	1.5834e-06	0.00016036
Gm6136	predicted pseudogene 6136	processed_pseudogene			891	pseudogene	-1.06625	8.58902	56.5656	1.5835e-06	0.00016036
Rpl4	ribosomal protein L4	protein_coding	67891	Q564E8	2007	protein_coding	-1.11959	10.5989	56.2086	1.6461e-06	0.00016554
Gm4754	predicted gene 4754	processed_pseudogene			809	pseudogene	-0.896399	5.54469	56.0683	1.6715e-06	0.00016554
Rpl17-ps10	ribosomal protein L17, pseudogene 10	processed_pseudogene			555	pseudogene	-0.881702	7.21539	55.9663	1.6902e-06	0.00016554
Gm6883	predicted gene 6883	processed_pseudogene			897	pseudogene	-0.897324	5.36558	55.9293	1.6971e-06	0.00016554
Ttc39b	tetratricopeptide repeat domain 39B	protein_coding	69863	Q8BYY4	10199	protein_coding	3.67457	4.34474	55.8913	1.7041e-06	0.00016554
Dop1b	DOP1 leucine zipper like protein B	protein_coding	70028	Q3UHQ6	9890	protein_coding	1.5512	5.58649	55.8899	1.7044e-06	0.00016554
Celf4	CUGBP, Elav-like family member 4	protein_coding	108013	Q7TSY6	8583	protein_coding	-4.83592	1.86829	55.8521	1.7114e-06	0.00016554
Entpd4	ectonucleoside triphosphate diphosphohydrolase 4	protein_coding	67464	Q9DBT4	8074	protein_coding	-1.38767	4.99166	55.6245	1.7547e-06	0.00016679
Poglut3	protein O-glucosyltransferase 3	protein_coding	68304	G5E897	3642	protein_coding	-1.98401	1.74494	55.6214	1.7553e-06	0.00016679
Sema3g	sema domain, immunoglobulin domain (Ig), short basic domain, secreted, (semaphorin) 3G	protein_coding	218877	Q4LFA9	4540	protein_coding	2.92632	0.354292	55.6099	1.7575e-06	0.00016679
Rps3a2	ribosomal protein S3A2	processed_pseudogene			792	pseudogene	-1.04491	8.7429	55.5427	1.7705e-06	0.00016697
Gm9385	predicted pseudogene 9385	processed_pseudogene			472	pseudogene	-0.914219	8.26918	55.4415	1.7904e-06	0.00016779
Rps10-ps2	ribosomal protein S10, pseudogene 2	processed_pseudogene			496	pseudogene	-0.94848	8.0403	55.1519	1.8485e-06	0.00017217
Gm15464	predicted gene 15464	processed_pseudogene			431	pseudogene	-1.14045	5.4211	55.0845	1.8623e-06	0.0001724
Gm12816	predicted gene 12816	processed_pseudogene			1212	pseudogene	-1.2001	4.00729	54.932	1.8941e-06	0.00017426
Rps3a3	ribosomal protein S3A3	processed_pseudogene			795	pseudogene	-1.10843	8.29105	54.6928	1.9451e-06	0.00017787
1700006J14Rik	RIKEN cDNA 1700006J14 gene	antisense			2885	long_non_coding	-2.08956	6.14007	54.4377	2.0012e-06	0.0001819
Taf4b	TATA-box binding protein associated factor 4b	protein_coding	72504	A0A3Q4EGS4	5149	protein_coding	-1.95439	3.40244	54.2319	2.0478e-06	0.00018503
Gm12013	predicted gene 12013	processed_pseudogene			155	pseudogene	-1.18986	4.87616	54.1262	2.0722e-06	0.00018612
A630072M18Rik	RIKEN cDNA A630072M18 gene	antisense			5410	long_non_coding	1.53045	2.84065	54.0072	2.1001e-06	0.00018666
Rpl5	ribosomal protein L5	protein_coding	100503670	Q58EU6	3920	protein_coding	-1.28734	7.58512	53.9949	2.103e-06	0.00018666
Rps27a	ribosomal protein S27A	protein_coding	78294		1972	protein_coding	-1.00055	8.15761	53.8843	2.1294e-06	0.00018694
Polg	polymerase (DNA directed), gamma	protein_coding	18975	Q75WC0	10742	protein_coding	1.1646	6.71563	53.8779	2.1309e-06	0.00018694
Map4k2	mitogen-activated protein kinase kinase kinase kinase 2	protein_coding	26412		6654	protein_coding	1.38751	8.23764	53.799	2.1499e-06	0.00018752
Ppp1r42	protein phosphatase 1, regulatory subunit 42	protein_coding	69312	H3BKX2	1523	protein_coding	2.57468	2.53368	53.4652	2.2326e-06	0.00019254
Rps15a	ribosomal protein S15A	protein_coding	267019	Q5M9M4	6270	protein_coding	-1.00407	7.62304	53.4213	2.2438e-06	0.00019254
Rps15a-ps5	ribosomal protein S15A, pseudogene 5	processed_pseudogene			393	pseudogene	-1.0631	7.33963	53.3376	2.2652e-06	0.00019254
Gm13680	predicted gene 13680	processed_pseudogene			793	pseudogene	-1.12357	7.88845	53.3039	2.2739e-06	0.00019254
Chst14	carbohydrate sulfotransferase 14	protein_coding	72136	Q80V53	2090	protein_coding	-1.33202	2.85106	53.2657	2.2838e-06	0.00019254
Zkscan17	zinc finger with KRAB and SCAN domains 17	protein_coding	268417	Q5SXI5	4573	protein_coding	-1.16685	4.77992	53.2642	2.2841e-06	0.00019254
Eef1a1-ps1	eukaryotic translation elongation factor 1 alpha 1, pseudogene 1	processed_pseudogene			1387	pseudogene	-1.27536	8.35098	53.1213	2.3216e-06	0.00019395
Rps15a-ps4	ribosomal protein S15A, pseudogene 4	transcribed_processed_pseudogene			502	pseudogene	-1.13612	6.27144	53.0754	2.3338e-06	0.00019395
Msl3l2	MSL3 like 2	protein_coding	73390	G3X992	2140	protein_coding	-1.92119	3.76002	53.0428	2.3424e-06	0.00019395
Ugt8a	UDP galactosyltransferase 8A	protein_coding	22239	Q64676	4536	protein_coding	5.57075	0.365265	53.0063	2.3522e-06	0.00019395
Ndufaf4	NADH:ubiquinone oxidoreductase complex assembly factor 4	protein_coding	68493	Q9D1H6	3902	protein_coding	-1.29984	3.89689	52.914	2.3772e-06	0.0001944
Gm5822	predicted gene 5822	processed_pseudogene			1378	pseudogene	-1.19295	6.30467	52.8907	2.3835e-06	0.0001944
Glrx5	glutaredoxin 5	protein_coding	73046	A0A1Y7VN70	3682	protein_coding	-0.924868	4.04621	52.83	2.4001e-06	0.0001947
Dhcr24	24-dehydrocholesterol reductase	protein_coding	74754	Q8VCH6	4028	protein_coding	-2.55839	4.94495	52.555	2.477e-06	0.00019986
Bcl11b	B cell leukemia/lymphoma 11B	protein_coding	58208	Q99PV8	8111	protein_coding	-5.06984	1.00978	52.4559	2.5053e-06	0.00020108
Rpl36a	ribosomal protein L36A	protein_coding	19982	Q5M9P1	1655	protein_coding	-1.33337	5.58969	52.3082	2.5483e-06	0.00020345
Gm36964	predicted gene, 36964	processed_pseudogene			198	pseudogene	-1.07316	5.33	52.2197	2.5745e-06	0.00020445
Per2	period circadian clock 2	protein_coding	18627	A0A0R4J0U3	5856	protein_coding	1.4577	5.51907	52.0094	2.6378e-06	0.00020748
Vmn1r88	vomeronasal 1 receptor, 88	protein_coding	100312474	E9Q235	9118	protein_coding	-1.87693	3.3263	52.0022	2.64e-06	0.00020748
Csf1r-ps	colony stimulating factor 1 receptor (granulocyte), pseudogene	processed_pseudogene			2563	pseudogene	2.31524	4.15497	51.8095	2.6997e-06	0.00020862
Cyp2a5	cytochrome P450, family 2, subfamily a, polypeptide 5	protein_coding	13087	Q91X75	2073	protein_coding	-10.301	1.2548	99.7165	2.7112e-06	0.00020862
Rps4x	ribosomal protein S4, X-linked	protein_coding	20102	Q545X8	1631	protein_coding	-1.1553	9.10379	51.7629	2.7144e-06	0.00020862
Gm7600	predicted gene 7600	processed_pseudogene			785	pseudogene	-0.98492	6.61737	51.7431	2.7207e-06	0.00020862
Gm11249	predicted gene 11249	processed_pseudogene			859	pseudogene	-1.28152	5.30993	51.6179	2.7606e-06	0.00020862
Dync2li1	dynein cytoplasmic 2 light intermediate chain 1	protein_coding	213575	Q8K0T2	1869	protein_coding	-2.23956	3.3945	51.5553	2.7808e-06	0.00020862
Gm6988	predicted gene 6988	processed_pseudogene			375	pseudogene	-0.992691	7.60894	51.5529	2.7816e-06	0.00020862
Sntb2	syntrophin, basic 2	protein_coding	20650	Q542S9	10350	protein_coding	1.40663	5.71633	51.5381	2.7864e-06	0.00020862
Dctd	dCMP deaminase	protein_coding	320685	G3X908	3409	protein_coding	-2.31716	3.41252	51.4589	2.8123e-06	0.00020862
Gm6170	predicted gene 6170	processed_pseudogene			1388	pseudogene	-1.20866	8.58612	51.4454	2.8167e-06	0.00020862
Rps18-ps5	ribosomal protein S18, pseudogene 5	protein_coding		A0A1Y7VKY1	607	protein_coding	-1.15259	8.22376	51.4452	2.8168e-06	0.00020862
Pcdh7	protocadherin 7	protein_coding	54216	A0A0A6YY83	10604	protein_coding	-10.5714	2.16452	59.4621	2.8265e-06	0.00020862
Parp4	poly (ADP-ribose) polymerase family, member 4	protein_coding	328417	E9PYK3	6534	protein_coding	1.34779	6.55826	51.3919	2.8344e-06	0.00020862
Rpl23	ribosomal protein L23	protein_coding	65019	P62830	1770	protein_coding	-1.03718	8.39444	51.3	2.865e-06	0.00020986
Gm8430	predicted pseudogene 8430	processed_pseudogene			471	pseudogene	-1.02743	8.44194	51.2255	2.8901e-06	0.00021067
Gm11824	predicted gene 11824	processed_pseudogene			846	pseudogene	-1.03201	5.25547	51.0082	2.9648e-06	0.00021406
Epha7	Eph receptor A7	protein_coding	13841	Q8CC52	9884	protein_coding	4.20195	3.46644	51.0079	2.9649e-06	0.00021406
Purg	purine-rich element binding protein G	protein_coding	75029	Q8R4E6	1975	protein_coding	2.61092	1.72487	50.8566	3.0182e-06	0.00021687
Nod2	nucleotide-binding oligomerization domain containing 2	protein_coding	257632	Q80SY9	5014	protein_coding	2.04323	2.83858	50.7917	3.0414e-06	0.0002175
Gm4879	predicted pseudogene 4879	processed_pseudogene			1272	pseudogene	-1.88299	3.3223	50.6689	3.0859e-06	0.00021964
Abhd14b	abhydrolase domain containing 14b	protein_coding	76491	E9QN99	2671	protein_coding	-1.18817	3.64446	50.5718	3.1215e-06	0.00022113
As3mt	arsenic (+3 oxidation state) methyltransferase	protein_coding	57344	Q91WU5	3212	protein_coding	-1.70658	4.45516	50.5146	3.1427e-06	0.00022159
Gm5586	predicted gene 5586	processed_pseudogene			795	pseudogene	-1.0072	5.99591	50.297	3.225e-06	0.00022633
Tuft1	tuftelin 1	protein_coding	22156	Q3V1F5	3117	protein_coding	-1.60036	2.61133	50.1518	3.2812e-06	0.00022921
Treml2	triggering receptor expressed on myeloid cells-like 2	protein_coding	328833		4917	protein_coding	0.776715	7.21547	49.9683	3.3539e-06	0.00023145
Cmss1	cms small ribosomal subunit 1	protein_coding	66497	Q9CZT6	1997	protein_coding	-1.65223	3.22941	49.9396	3.3654e-06	0.00023145
Atg9b	autophagy related 9B	protein_coding	213948	Q6EBV9	3946	protein_coding	-3.49983	2.31392	49.9204	3.3731e-06	0.00023145
Gm14633	predicted gene 14633	processed_pseudogene			470	pseudogene	-1.20642	5.3892	49.9169	3.3745e-06	0.00023145
Pcsk7	proprotein convertase subtilisin/kexin type 7	protein_coding	18554	Q61139	5202	protein_coding	0.739193	5.95785	49.8696	3.3937e-06	0.00023171
Rpsa-ps9	ribosomal protein SA, pseudogene 9	processed_pseudogene			885	pseudogene	-1.00028	7.50992	49.77	3.4344e-06	0.00023343
Tmbim1	transmembrane BAX inhibitor motif containing 1	protein_coding	69660	Q3U717	12659	protein_coding	-1.13489	4.53729	49.6702	3.4758e-06	0.00023519
Gm15421	predicted gene 15421	transcribed_processed_pseudogene			489	pseudogene	-1.11827	5.7154	49.5924	3.5084e-06	0.00023626
Gm6807	predicted gene 6807	processed_pseudogene			888	pseudogene	-0.938299	5.78994	49.5394	3.5309e-06	0.00023626
Rtp4	receptor transporter protein 4	protein_coding	67775	Q9ER80	2131	protein_coding	5.94657	2.3105	49.521	3.5387e-06	0.00023626
Rybp	RING1 and YY1 binding protein	protein_coding	56353	Q8CCI5	4740	protein_coding	1.25031	5.40211	49.3673	3.6049e-06	0.00023926
Tmem97	transmembrane protein 97	protein_coding	69071	Q8VD00	1375	protein_coding	-1.64189	4.54768	49.3434	3.6153e-06	0.00023926
Gm3379	predicted gene 3379	processed_pseudogene			642	pseudogene	-0.844976	6.63104	49.2759	3.6449e-06	0.00024017
Gm4833	predicted gene 4833	processed_pseudogene			790	pseudogene	-1.12242	5.72324	49.0971	3.7246e-06	0.00024267
Eif2b1	eukaryotic translation initiation factor 2B, subunit 1 (alpha)	protein_coding	209354	Q3UZR8	2581	protein_coding	-0.960233	5.0363	49.0665	3.7384e-06	0.00024267
Elmsan1	ELM2 and Myb/SANT-like domain containing 1	protein_coding	238317	E9Q2I4	7611	protein_coding	1.22253	6.33426	49.0632	3.7399e-06	0.00024267
Gm16104	predicted gene 16104	antisense			401	long_non_coding	-3.6919	1.14671	49.0471	3.7472e-06	0.00024267
Gm10224	predicted pseudogene 10224	processed_pseudogene			615	pseudogene	-0.851135	6.22347	48.9827	3.7766e-06	0.00024353
Mettl1	methyltransferase like 1	protein_coding	17299	D3YXU6	2907	protein_coding	-1.63821	4.13603	48.8866	3.821e-06	0.00024484
Gba2	glucosidase beta 2	protein_coding	230101		4481	protein_coding	1.1193	5.82634	48.8684	3.8294e-06	0.00024484
Tnfaip2	tumor necrosis factor, alpha-induced protein 2	protein_coding	21928	Q61333	4984	protein_coding	1.32298	7.61922	48.7778	3.8719e-06	0.00024651
Nme4	NME/NM23 nucleoside diphosphate kinase 4	protein_coding	56520	A0A494B9P5	1582	protein_coding	-1.52524	3.53108	48.7048	3.9065e-06	0.00024767
Msi2	musashi RNA-binding protein 2	protein_coding	76626	Q2M2Q8	10405	protein_coding	-3.09368	3.35927	48.5241	3.9937e-06	0.00025148
Rpl14	ribosomal protein L14	protein_coding	67115	Q9CR57	1651	protein_coding	-1.16993	7.1593	48.5113	3.9999e-06	0.00025148
Sox13	SRY (sex determining region Y)-box 13	protein_coding	20668	D3Z7I3	4312	protein_coding	-1.42992	3.8244	48.3998	4.0549e-06	0.00025337
Gm2387	predicted gene 2387	processed_pseudogene			646	pseudogene	-0.928691	5.56833	48.3822	4.0636e-06	0.00025337
Cers4	ceramide synthase 4	protein_coding	67260		12264	protein_coding	-2.2998	2.33636	48.2945	4.1076e-06	0.00025506
Rrp1b	ribosomal RNA processing 1 homolog B (S. cerevisiae)	protein_coding	72462	Q91YK2	7705	protein_coding	-1.49943	5.44711	48.2317	4.1394e-06	0.00025521
Rsad1	radical S-adenosyl methionine domain containing 1	protein_coding	237926	Q5SUV1	4391	protein_coding	-2.02467	2.05656	48.2229	4.1439e-06	0.00025521
Ncl	nucleolin	protein_coding	17975	P09405	10188	protein_coding	-1.35775	9.329	48.1782	4.1667e-06	0.00025558
Thg1l	tRNA-histidine guanylyltransferase 1-like (S. cerevisiae)	protein_coding	66628	Q9CY52	3015	protein_coding	-1.31061	3.38998	48.1061	4.2038e-06	0.0002561
Wdr43	WD repeat domain 43	protein_coding	72515	A0A3Q4EHN7	4775	protein_coding	-1.29164	6.32175	48.0957	4.2092e-06	0.0002561
Pabpc4	poly(A) binding protein, cytoplasmic 4	protein_coding	230721		4027	protein_coding	-1.30011	5.37103	48.0239	4.2466e-06	0.00025664
N4bp1	NEDD4 binding protein 1	protein_coding	80750		12189	protein_coding	1.19968	6.48968	48.0012	4.2585e-06	0.00025664
Gm7332	predicted gene 7332	processed_pseudogene			454	pseudogene	-1.24167	3.89076	47.9812	4.269e-06	0.00025664
Tctn3	tectonic family member 3	protein_coding	67590	Q8R2Q6	3273	protein_coding	-1.16824	2.83994	47.8999	4.3121e-06	0.0002582
Gm47815	predicted gene, 47815	antisense			1686	long_non_coding	-2.36172	2.8208	47.738	4.3993e-06	0.00026238
Gm20430	predicted gene 20430	processed_pseudogene			207	pseudogene	-1.46079	3.62742	47.5901	4.4808e-06	0.00026418
Emc6	ER membrane protein complex subunit 6	protein_coding	66048	Q9CQW0	1415	protein_coding	-0.848063	4.94593	47.5885	4.4816e-06	0.00026418
Akap1	A kinase (PRKA) anchor protein 1	protein_coding	11640	O08715	4390	protein_coding	-2.52641	3.74388	47.5878	4.482e-06	0.00026418
Prmt5	protein arginine N-methyltransferase 5	protein_coding	27374	A0A0R4J049	3958	protein_coding	-1.46402	5.81278	47.4695	4.5484e-06	0.00026705
Fry	FRY microtubule binding protein	protein_coding	320365	A0A0J9YVI5	29729	protein_coding	1.14617	6.20146	47.4341	4.5685e-06	0.00026718
Rtcb	RNA 2',3'-cyclic phosphate and 5'-OH ligase	protein_coding	28088	Q99LF4	2615	protein_coding	-0.776539	6.82137	47.3574	4.6123e-06	0.00026795
Notch1	notch 1	protein_coding	18128	Q01705	14232	protein_coding	1.54226	7.38623	47.3491	4.6171e-06	0.00026795
Rpl30-ps1	ribosomal protein L30, pseudogene 1	processed_pseudogene			348	pseudogene	-0.945774	6.13737	47.1846	4.7129e-06	0.00027001
Gm10154	predicted gene 10154	processed_pseudogene			354	pseudogene	-0.858148	7.19113	47.1465	4.7354e-06	0.00027001
Fam135a	family with sequence similarity 135, member A	protein_coding	68187	A0A087WQ08	7773	protein_coding	-2.04336	2.59093	47.1435	4.7371e-06	0.00027001
Rpl10-ps2	ribosomal protein L10, pseudogene 2	processed_pseudogene			645	pseudogene	-0.920755	6.72027	47.1293	4.7456e-06	0.00027001
Nlgn2	neuroligin 2	protein_coding	216856	Q69ZK9	5785	protein_coding	-1.90485	4.58535	47.0579	4.7882e-06	0.00027001
Prickle3	prickle planar cell polarity protein 3	protein_coding	54630	Q80VL3	4902	protein_coding	1.57929	5.07158	47.0242	4.8084e-06	0.00027001
Crtap	cartilage associated protein	protein_coding	56693	Q9CYD3	1772	protein_coding	-1.06108	3.62352	47.0026	4.8214e-06	0.00027001
Rps12-ps10	ribosomal protein S12, pseudogene 10	processed_pseudogene			399	pseudogene	-1.14129	5.03099	46.9996	4.8232e-06	0.00027001
Ppm1m	protein phosphatase 1M	protein_coding	67905	F6V5B0	2710	protein_coding	1.12821	6.68836	46.997	4.8248e-06	0.00027001
Rpl32l	ribosomal protein L32-like	processed_pseudogene	621697		399	pseudogene	-1.08253	6.85611	46.9859	4.8316e-06	0.00027001
Sema4a	sema domain, immunoglobulin domain (Ig), transmembrane domain (TM) and short cytoplasmic domain, (semaphorin) 4A	protein_coding	20351	Q62178	5406	protein_coding	1.14226	8.00515	46.8426	4.9192e-06	0.0002739
Gm8451	predicted gene 8451	processed_pseudogene			447	pseudogene	-1.16468	6.14703	46.7035	5.0061e-06	0.00027771
Dus4l	dihydrouridine synthase 4-like (S. cerevisiae)	protein_coding	71916	A0A0R4J016	1984	protein_coding	-1.48661	2.356	46.6437	5.044e-06	0.00027879
Rpl12	ribosomal protein L12	protein_coding	269261	Q5BLK0	3598	protein_coding	-1.29395	6.2705	46.5465	5.1062e-06	0.00028119
Rps25	ribosomal protein S25	protein_coding	75617	Q58EA6	2691	protein_coding	-0.912533	8.16435	46.5173	5.1251e-06	0.00028121
Eif3i	eukaryotic translation initiation factor 3, subunit I	protein_coding	54709	Q9QZD9	3702	protein_coding	-1.08174	6.70791	46.406	5.1977e-06	0.00028372
Akr1c13	aldo-keto reductase family 1, member C13	protein_coding	27384	Q8VC28	1434	protein_coding	-1.62781	4.08337	46.3897	5.2085e-06	0.00028372
Gadd45a	growth arrest and DNA-damage-inducible 45 alpha	protein_coding	13197	Q3UMH6	1764	protein_coding	2.2473	5.94455	46.3541	5.232e-06	0.00028398
Zfp276	zinc finger protein (C2H2 type) 276	protein_coding	57247	Q8CE64	5530	protein_coding	1.2936	5.577	46.1592	5.363e-06	0.00029004
Rpl11	ribosomal protein L11	protein_coding	67025		2697	protein_coding	-0.83004	6.54381	46.1137	5.3941e-06	0.00029068
Nit2	nitrilase family, member 2	protein_coding	52633	Q9JHW2	2563	protein_coding	-1.12606	3.76508	45.999	5.4735e-06	0.00029374
Antxr2	anthrax toxin receptor 2	protein_coding	71914	Q3TCL6	6655	protein_coding	1.79475	5.96009	45.9757	5.4897e-06	0.00029374
Rcl1	RNA terminal phosphate cyclase-like 1	protein_coding	59028	A0A494BAM2	1889	protein_coding	-1.59756	4.19237	45.9339	5.5191e-06	0.00029427
Gm26377	predicted gene, 26377	miRNA			108	short_non_coding	-1.21065	8.77911	45.7872	5.6235e-06	0.00029878
Helz2	helicase with zinc finger 2, transcriptional coactivator	protein_coding	229003	A2AS03	11529	protein_coding	1.33047	6.1813	45.7505	5.6499e-06	0.00029913
Pde6d	phosphodiesterase 6D, cGMP-specific, rod, delta	protein_coding	18582	Q3TDQ8	2178	protein_coding	-0.874297	5.22286	45.5275	5.8138e-06	0.00030537
Agap1	ArfGAP with GTPase domain, ankyrin repeat and PH domain 1	protein_coding	347722	Q8BXK8	17543	protein_coding	2.454	5.88566	45.5088	5.8277e-06	0.00030537
Gm14138	predicted gene 14138	processed_pseudogene			745	pseudogene	-1.2035	3.8143	45.4913	5.8409e-06	0.00030537
Rps19-ps4	ribosomal protein S19, pseudogene 4	processed_pseudogene			438	pseudogene	-0.923938	5.74519	45.4809	5.8487e-06	0.00030537
Trmt1	tRNA methyltransferase 1	protein_coding	212528		6306	protein_coding	-1.24183	5.47496	45.2819	6.0005e-06	0.00031213
Nme2	NME/NM23 nucleoside diphosphate kinase 2	protein_coding	18103	Q5NC82	1171	protein_coding	-1.12508	5.89055	45.2573	6.0196e-06	0.00031213
Cracr2a	calcium release activated channel regulator 2A	protein_coding	381812	A0A1D5RLZ8	7824	protein_coding	0.870701	6.47945	45.2232	6.0462e-06	0.00031243
1810055G02Rik	RIKEN cDNA 1810055G02 gene	protein_coding	72056	A0A494BBP1	2351	protein_coding	1.35763	4.68173	45.1666	6.0905e-06	0.00031267
Csf3r	colony stimulating factor 3 receptor (granulocyte)	protein_coding	12986	P40223	3609	protein_coding	2.3552	8.4575	45.1635	6.093e-06	0.00031267
Pebp1	phosphatidylethanolamine binding protein 1	protein_coding	23980	Q5EBQ2	1768	protein_coding	-1.30207	5.77552	45.0849	6.1552e-06	0.00031267
Rps15a-ps7	ribosomal protein S15A, pseudogene 7	processed_pseudogene			392	pseudogene	-1.0226	6.90553	45.0666	6.1698e-06	0.00031267
Trim66	tripartite motif-containing 66	protein_coding	330627	E9PZP2	10125	protein_coding	-5.12826	2.44451	45.0645	6.1714e-06	0.00031267
Pias3	protein inhibitor of activated STAT 3	protein_coding	229615	O54714	3918	protein_coding	1.22554	5.19726	45.0571	6.1774e-06	0.00031267
P3h1	prolyl 3-hydroxylase 1	protein_coding	56401	Q3V1T4	3846	protein_coding	-1.90904	2.89153	45.0207	6.2066e-06	0.00031267
Fastkd1	FAST kinase domains 1	protein_coding	320720	Q6DI86	5853	protein_coding	-1.51791	3.72268	44.9995	6.2237e-06	0.00031267
Cklf	chemokine-like factor	protein_coding	75458	Q9DAS1	6124	protein_coding	1.02365	5.93011	44.9826	6.2373e-06	0.00031267
Gm8873	predicted gene 8873	processed_pseudogene			1439	pseudogene	-4.98455	-0.138582	44.9331	6.2775e-06	0.00031365
Hacd3	3-hydroxyacyl-CoA dehydratase 3	protein_coding	57874	Q8K2C9	2709	protein_coding	-1.22307	4.69407	44.8305	6.3617e-06	0.00031664
Gm7429	predicted pseudogene 7429	processed_pseudogene	664969		348	pseudogene	-0.818566	5.82215	44.8092	6.3793e-06	0.00031664
Dnmt3l	DNA (cytosine-5-)-methyltransferase 3-like	protein_coding	54427		2988	protein_coding	-1.71785	3.38375	44.7463	6.4317e-06	0.00031819
Tppp	tubulin polymerization promoting protein	protein_coding	72948		5102	protein_coding	3.01336	1.03891	44.71	6.4622e-06	0.00031865
Suclg2	succinate-Coenzyme A ligase, GDP-forming, beta subunit	protein_coding	20917	Q9Z2I8	4623	protein_coding	-1.52934	4.68265	44.4401	6.6939e-06	0.00032795
Hoxb3os	homeobox B3 and homeobox B2, opposite strand	antisense			4201	long_non_coding	7.48871	0.385605	44.4398	6.6942e-06	0.00032795
Apex1	apurinic/apyrimidinic endonuclease 1	protein_coding	11792	Q544Z7	1422	protein_coding	-1.75077	5.50712	44.3053	6.8132e-06	0.0003327
Prorp	protein only RNase P catalytic subunit	protein_coding	66132	V9GXF2	4452	protein_coding	-1.47766	3.51109	44.2678	6.8468e-06	0.00033326
Cmtr1	cap methyltransferase 1	protein_coding	74157	Q9DBC3	9720	protein_coding	0.844296	6.90661	44.1802	6.9261e-06	0.00033579
Gm8960	predicted gene 8960	processed_pseudogene			788	pseudogene	-1.03302	5.06435	44.1614	6.9432e-06	0.00033579
Gm3531	predicted pseudogene 3531	processed_pseudogene			489	pseudogene	-0.789048	7.83378	44.0315	7.0628e-06	0.00033824
Gm10362	predicted gene 10362	processed_pseudogene			552	pseudogene	-0.964857	6.6854	44.0221	7.0717e-06	0.00033824
Tsr1	TSR1 20S rRNA accumulation	protein_coding	104662	D6RCZ2	3837	protein_coding	-1.44303	5.52176	44.0153	7.078e-06	0.00033824
Vps54	VPS54 GARP complex subunit	protein_coding	245944	Q5SPW0	7515	protein_coding	0.879103	6.81889	44.0094	7.0835e-06	0.00033824
Gm6548	predicted gene 6548	processed_pseudogene			1165	pseudogene	-1.03304	7.34964	43.8447	7.2392e-06	0.00034416
Rpl7-ps9	ribosomal protein L7, pseudogene 9	processed_pseudogene			797	pseudogene	-0.930505	5.44721	43.8302	7.2531e-06	0.00034416
Bcl11a	B cell CLL/lymphoma 11A (zinc finger protein)	protein_coding	14025	Q9QYE3	13175	protein_coding	7.62689	3.88784	43.6866	7.3923e-06	0.00034966
Cela1	chymotrypsin-like elastase family, member 1	protein_coding	109901	A0A2R8VHL3	2306	protein_coding	-2.52857	2.5661	43.6105	7.4672e-06	0.0003521
Rhoj	ras homolog family member J	protein_coding	80837	D3YX61	6484	protein_coding	-3.76831	3.46338	43.4233	7.6554e-06	0.00035985
5730409E04Rik	RIKEN cDNA 5730409E04Rik gene	protein_coding	230757	Q8BP99	2891	protein_coding	-2.30385	2.03449	43.3268	7.7546e-06	0.00036273
Gm7027	predicted gene 7027	processed_pseudogene			862	pseudogene	-0.948355	6.49869	43.317	7.7646e-06	0.00036273
Cbwd1	COBW domain containing 1	protein_coding	226043	Q8VEH6	2911	protein_coding	-1.62765	3.72973	43.2786	7.8046e-06	0.00036347
Rps27l	ribosomal protein S27-like	protein_coding	67941	Q6ZWY3	816	protein_coding	-0.898871	5.79879	43.2327	7.8526e-06	0.00036458
Gm48909	predicted gene 48909	processed_pseudogene			381	pseudogene	-0.930302	6.78883	43.1463	7.9438e-06	0.00036768
Kdm6b	KDM1 lysine (K)-specific demethylase 6B	protein_coding	216850	Q5NCY0	6954	protein_coding	1.75493	6.60504	43.0643	8.0315e-06	0.00037039
Gm5921	predicted gene 5921	processed_pseudogene			882	pseudogene	-1.29498	3.70561	43.0459	8.0513e-06	0.00037039
Eif4b	eukaryotic translation initiation factor 4B	protein_coding	75705	Q8BGD9	4468	protein_coding	-0.990603	8.75119	43.0164	8.0833e-06	0.00037072
Rps12-ps9	ribosomal protein S12, pseudogene 9	processed_pseudogene			399	pseudogene	-1.06601	7.989	42.9567	8.1482e-06	0.00037253
Irf7	interferon regulatory factor 7	protein_coding	54123	D3Z4U9	3776	protein_coding	2.78293	5.20515	42.935	8.1721e-06	0.00037253
Rps6-ps3	ribosomal protein S6, pseudogene 3	processed_pseudogene			750	pseudogene	-1.15803	5.02142	42.8377	8.2797e-06	0.0003763
Gm12254	predicted gene 12254	processed_pseudogene			471	pseudogene	-0.848268	6.29732	42.8002	8.3215e-06	0.00037707
Nop14	NOP14 nucleolar protein	protein_coding	75416	Q8R3N1	2730	protein_coding	-1.13558	5.02141	42.724	8.4074e-06	0.00037982
Pbx2	pre B cell leukemia homeobox 2	protein_coding	18515	Q3UR63	3640	protein_coding	1.20393	7.39101	42.6911	8.4447e-06	0.00038036
C2	complement component 2 (within H-2S)	protein_coding	12263	B8JJN2	3872	protein_coding	-3.09665	0.10467	42.6634	8.4764e-06	0.00038066
Gm6789	predicted gene 6789	processed_pseudogene			1385	pseudogene	-1.21195	8.83704	42.6302	8.5144e-06	0.00038068
Smim10l1	small integral membrane protein 10 like 1	protein_coding	381820	E9Q3K4	3068	protein_coding	-0.764081	4.55648	42.6187	8.5277e-06	0.00038068
Psat1	phosphoserine aminotransferase 1	protein_coding	107272	Q543K5	4254	protein_coding	-2.2449	6.77263	42.597	8.5527e-06	0.00038068
Slc15a3	solute carrier family 15, member 3	protein_coding	65221		5491	protein_coding	1.95409	4.94257	42.4994	8.6663e-06	0.00038302
Rpp40	ribonuclease P 40 subunit	protein_coding	208366	Q8R1F9	6540	protein_coding	-1.78012	2.45948	42.4874	8.6804e-06	0.00038302
Hspa9	heat shock protein 9	protein_coding	15526	P38647	4310	protein_coding	-1.44159	7.29388	42.4866	8.6814e-06	0.00038302
Nt5dc2	5'-nucleotidase domain containing 2	protein_coding	70021	A0A2I3BR81	2378	protein_coding	-2.23504	6.0856	42.4187	8.7616e-06	0.00038543
Rftn1	raftlin lipid raft linker 1	protein_coding	76438	Q6A0D4	4504	protein_coding	-0.812572	5.17243	42.3877	8.7985e-06	0.00038545
Il1b	interleukin 1 beta	protein_coding	16176	P10749	1907	protein_coding	5.30214	5.65972	42.3754	8.8132e-06	0.00038545
Gm5869	predicted gene 5869	processed_pseudogene			1257	pseudogene	-1.22176	7.49028	42.298	8.9063e-06	0.00038753
Pes1	pescadillo ribosomal biogenesis factor 1	protein_coding	64934	Q5SQ20	3024	protein_coding	-0.923576	6.51567	42.2932	8.912e-06	0.00038753
Rgs7	regulator of G protein signaling 7	protein_coding	24012	Q80XD3	6019	protein_coding	5.93337	-0.519755	48.0658	8.9644e-06	0.00038765
Top1mt	DNA topoisomerase 1, mitochondrial	protein_coding	72960	Q8R4U6	2043	protein_coding	-1.57599	3.11071	42.2488	8.9661e-06	0.00038765
Rps19	ribosomal protein S19	protein_coding	20085	Q9CZX8	4685	protein_coding	-0.943909	8.04271	41.9948	9.2817e-06	0.00040015
Gm7589	predicted gene 7589	processed_pseudogene			534	pseudogene	-0.935269	5.57669	41.971	9.312e-06	0.00040031
Pde3b	phosphodiesterase 3B, cGMP-inhibited	protein_coding	18576	E9QLQ3	9114	protein_coding	1.0578	4.7627	41.9189	9.3785e-06	0.00040202
Rpl17-ps9	ribosomal protein L17, pseudogene 9	processed_pseudogene			555	pseudogene	-0.91637	7.96661	41.8532	9.4632e-06	0.00040339
Rps25-ps1	ribosomal protein S25, pseudogene 1	processed_pseudogene			378	pseudogene	-0.891808	8.04007	41.849	9.4686e-06	0.00040339
Gm13456	predicted gene 13456	processed_pseudogene			1365	pseudogene	-1.26633	10.4484	41.8322	9.4905e-06	0.00040339
C920009B18Rik	RIKEN cDNA C920009B18 gene	transcribed_unprocessed_pseudogene			6564	pseudogene	-1.47676	3.08294	41.7976	9.5356e-06	0.00040416
Slc19a1	solute carrier family 19 (folate transporter), member 1	protein_coding	20509	D3YU74	4644	protein_coding	-2.14741	4.06684	41.7278	9.6273e-06	0.00040522
Eef1a1	eukaryotic translation elongation factor 1 alpha 1	protein_coding	13627	Q58E64	2493	protein_coding	-1.22939	12.104	41.7169	9.6417e-06	0.00040522
Rpl10-ps3	ribosomal protein L10, pseudogene 3	protein_coding		A2AM97	768	protein_coding	-0.667178	5.28318	41.7103	9.6504e-06	0.00040522
Fosl2	fos-like antigen 2	protein_coding	14284	P47930	9680	protein_coding	2.64414	7.43084	41.6791	9.6918e-06	0.00040522
Gm28577	predicted gene 28577	processed_transcript			741	long_non_coding	-3.99454	0.226448	41.677	9.6947e-06	0.00040522
Ets2	E26 avian leukemia oncogene 2, 3' domain	protein_coding	23872	Q3UP99	5780	protein_coding	1.76744	6.26971	41.5608	9.8507e-06	0.0004106
Tchh	trichohyalin	protein_coding	99681	A0A0B4J1F9	5823	protein_coding	2.82296	2.04946	41.5128	9.9161e-06	0.00041219
Slc66a2	solute carrier family 66 member 2	protein_coding	66943	Q80XM9	6105	protein_coding	1.15018	5.58087	41.4581	9.9912e-06	0.00041323
Gm7536	predicted gene 7536	processed_pseudogene			444	pseudogene	-0.966095	8.22551	41.4547	9.9959e-06	0.00041323
Nop16	NOP16 nucleolar protein	protein_coding	28126	Q9CPT5	1845	protein_coding	-1.5465	4.82581	41.3824	1.0096e-05	0.00041623
Timm9	translocase of inner mitochondrial membrane 9	protein_coding	30056	Q9WV98	4282	protein_coding	-1.36058	3.98625	41.3621	1.0124e-05	0.00041626
Gm5621	predicted gene 5621	processed_pseudogene			640	pseudogene	-0.788201	5.23813	41.1918	1.0366e-05	0.00042269
Rpl22-ps1	ribosomal protein L22, pseudogene 1	processed_pseudogene			386	pseudogene	-0.940282	5.44942	41.1881	1.0371e-05	0.00042269
Foxn2	forkhead box N2	protein_coding	14236	E9Q7L6	7357	protein_coding	0.956047	6.59031	41.1841	1.0377e-05	0.00042269
Clstn3	calsyntenin 3	protein_coding	232370	A0A5F8MQ21	5867	protein_coding	-2.16624	4.9358	41.1729	1.0393e-05	0.00042269
Rpl6	ribosomal protein L6	protein_coding	19988	Q3UCH0	3140	protein_coding	-0.936458	8.41107	41.1164	1.0475e-05	0.00042488
Tmem147	transmembrane protein 147	protein_coding	69804		1112	protein_coding	-0.761723	5.49251	41.0552	1.0564e-05	0.00042735
Atg16l2	autophagy related 16-like 2 (S. cerevisiae)	protein_coding	73683	A0A140LIS0	8469	protein_coding	1.54269	4.81124	41.0235	1.0611e-05	0.00042788
Asrgl1	asparaginase like 1	protein_coding	66514	Q8C0M9	4297	protein_coding	-1.13534	4.90264	41.0078	1.0634e-05	0.00042788
Zfp146	zinc finger protein 146	protein_coding	26465	Q8BQN6	3270	protein_coding	-1.02418	5.17191	40.8144	1.0924e-05	0.00043839
Kyat3	kynurenine aminotransferase 3	protein_coding	229905	Q71RI9	9518	protein_coding	-1.36172	3.33856	40.717	1.1074e-05	0.00044322
Heatr3	HEAT repeat containing 3	protein_coding	234549	Q8BQM4	4497	protein_coding	-1.69791	4.95624	40.596	1.1263e-05	0.00044959
Gm12606	predicted gene 12606	lincRNA			1331	long_non_coding	-9.55311	1.25653	45.9905	1.1323e-05	0.0004508
Itpkb	inositol 1,4,5-trisphosphate 3-kinase B	protein_coding	320404	B2RXC2	10463	protein_coding	0.957359	6.16372	40.512	1.1396e-05	0.00045252
Gm7059	predicted gene 7059	processed_pseudogene			816	pseudogene	-0.906432	5.41435	40.4789	1.1449e-05	0.00045295
Gm12174	predicted gene 12174	processed_pseudogene			813	pseudogene	-0.830492	8.05664	40.4679	1.1467e-05	0.00045295
Gm15772	predicted gene 15772	processed_pseudogene			438	pseudogene	-0.877517	8.35871	40.3521	1.1655e-05	0.00045642
Cisd3	CDGSH iron sulfur domain 3	protein_coding	217149	B1AR13	833	protein_coding	-1.87798	2.77197	40.3276	1.1696e-05	0.00045642
Gm16548	predicted gene 16548	lincRNA			1226	long_non_coding	2.33587	1.85597	40.3149	1.1716e-05	0.00045642
Rps18	ribosomal protein S18	protein_coding	20084		2451	protein_coding	-1.111	7.5768	40.3093	1.1726e-05	0.00045642
Khdc3	KH domain containing 3, subcortical maternal complex member	protein_coding	66991	G3UXW5	2050	protein_coding	2.04077	2.33744	40.3065	1.173e-05	0.00045642
Gm15500	predicted pseudogene 15500	transcribed_processed_pseudogene			1019	pseudogene	-1.32236	9.97286	40.2987	1.1743e-05	0.00045642
Rplp0	ribosomal protein, large, P0	protein_coding	11837	Q5M8R8	1659	protein_coding	-1.10321	9.80924	40.2845	1.1767e-05	0.00045642
Gm15163	predicted gene 15163	processed_pseudogene			1302	pseudogene	-1.66319	3.89428	40.1906	1.1924e-05	0.00046132
Gm7432	predicted gene 7432	processed_pseudogene			879	pseudogene	-1.35711	5.23275	40.0804	1.2111e-05	0.00046736
Gm11427	predicted gene 11427	transcribed_unprocessed_pseudogene			2958	pseudogene	-0.811798	6.87906	40.0251	1.2206e-05	0.0004688
Rpl9-ps6	ribosomal protein L9, pseudogene 6	protein_coding		A0A140T8T4	714	protein_coding	-0.876446	7.01157	40.0225	1.221e-05	0.0004688
Mtmr4	myotubularin related protein 4	protein_coding	170749	Q91XS1	6240	protein_coding	0.652388	5.61318	39.944	1.2347e-05	0.00047284
Rpl36a-ps1	ribosomal protein L36A, pseudogene 1	protein_coding		A0A2I3BPG9	449	protein_coding	-1.35503	4.07152	39.8888	1.2444e-05	0.00047535
Ethe1	ethylmalonic encephalopathy 1	protein_coding	66071	Q9DCM0	1484	protein_coding	1.25051	5.47715	39.8216	1.2563e-05	0.0004787
Plau	plasminogen activator, urokinase	protein_coding	18792	Q0VBA8	2367	protein_coding	2.18984	4.38073	39.7902	1.2619e-05	0.00047963
Ecm1	extracellular matrix protein 1	protein_coding	13601	Q61508	2521	protein_coding	-2.80168	4.20676	39.6947	1.2792e-05	0.00048497
Gm20390	predicted gene 20390	protein_coding		E9PZF0	991	protein_coding	-1.16895	6.70755	39.5659	1.3029e-05	0.00049265
Taf4	TATA-box binding protein associated factor 4	protein_coding	228980	E9QAP7	4621	protein_coding	0.720959	5.97527	39.5495	1.306e-05	0.00049265
Rpsa-ps2	ribosomal protein SA, pseudogene 2	processed_pseudogene			880	pseudogene	-0.916801	7.03242	39.5136	1.3127e-05	0.00049394
Myo10	myosin X	protein_coding	17909	F8VQB6	10122	protein_coding	-2.00984	1.98588	39.4303	1.3284e-05	0.00049862
Ifit3	interferon-induced protein with tetratricopeptide repeats 3	protein_coding	15959	Q5FW82	1745	protein_coding	4.48317	2.35057	39.3611	1.3416e-05	0.00050142
Mettl27	methyltransferase like 27	protein_coding	79565	Q8BGM4	3347	protein_coding	-2.16465	1.42684	39.3541	1.343e-05	0.00050142
Rpl15-ps2	ribosomal protein L15, pseudogene 2	processed_pseudogene			613	pseudogene	-0.806365	6.68181	39.3393	1.3458e-05	0.00050142
Mrpl19	mitochondrial ribosomal protein L19	protein_coding	56284	Q9D338	5450	protein_coding	-1.06273	5.4032	39.2871	1.356e-05	0.00050234
Ahcy	S-adenosylhomocysteine hydrolase	protein_coding	269378	Q3TF14	2805	protein_coding	-1.23566	5.23986	39.2822	1.3569e-05	0.00050234
Mov10	Mov10 RISC complex RNA helicase	protein_coding	17454	D3Z3E8	5607	protein_coding	1.54725	4.14771	39.275	1.3583e-05	0.00050234
Gm6533	predicted gene 6533	processed_pseudogene			608	pseudogene	-1.03446	3.52899	39.2152	1.37e-05	0.00050544
Rpsa-ps10	ribosomal protein SA, pseudogene 10	processed_pseudogene			885	pseudogene	-1.04097	9.01038	39.1437	1.3842e-05	0.00050942
Gm6767	predicted gene 6767	processed_pseudogene			1381	pseudogene	-1.18385	7.79473	39.117	1.3895e-05	0.00051014
Gm12583	predicted gene 12583	processed_pseudogene			853	pseudogene	-1.69436	3.08613	39.0953	1.3939e-05	0.00051017
Gm807	predicted gene 807	lincRNA			1871	long_non_coding	-1.29109	3.5744	39.0828	1.3964e-05	0.00051017
Gm11826	predicted gene 11826	processed_pseudogene			438	pseudogene	-0.948434	4.21216	39.029	1.4073e-05	0.0005129
Ppox	protoporphyrinogen oxidase	protein_coding	19044		4515	protein_coding	1.03601	6.43751	38.9788	1.4175e-05	0.00051538
Vamp5	vesicle-associated membrane protein 5	protein_coding	53620	A0A0U1RP87	2707	protein_coding	1.59042	3.87985	38.8953	1.4347e-05	0.00051943
Tmem141	transmembrane protein 141	protein_coding	51875	F8WGV9	1122	protein_coding	-0.994403	4.00539	38.8826	1.4373e-05	0.00051943
Rpl7	ribosomal protein L7	protein_coding	19989		2687	protein_coding	-0.86454	8.98156	38.8749	1.4389e-05	0.00051943
Gm14648	predicted gene 14648	processed_pseudogene			483	pseudogene	-0.978948	4.69926	38.8396	1.4463e-05	0.00052084
Arhgap4	Rho GTPase activating protein 4	protein_coding	171207	B1AUY3	8105	protein_coding	1.19396	8.48529	38.7771	1.4595e-05	0.00052433
Trmt6	tRNA methyltransferase 6	protein_coding	66926		5384	protein_coding	-0.877244	5.439	38.7288	1.4697e-05	0.00052676
Rasgrf2	RAS protein-specific guanine nucleotide-releasing factor 2	protein_coding	19418	F7B9R2	9237	protein_coding	-2.00451	3.352	38.6858	1.4789e-05	0.0005288
Rpl5-ps2	ribisomal protein L5, pseudogene 2	processed_pseudogene			891	pseudogene	-1.32332	7.27499	38.5676	1.5045e-05	0.00053669
Ydjc	YdjC homolog (bacterial)	protein_coding	69101	Q14BV6	5594	protein_coding	-1.97087	2.70723	38.5159	1.5159e-05	0.00053946
Acap1	ArfGAP with coiled-coil, ankyrin repeat and PH domains 1	protein_coding	216859		4878	protein_coding	1.1714	8.00253	38.4543	1.5296e-05	0.00054181
Tmem106c	transmembrane protein 106C	protein_coding	380967	A0A2R8VJM7	2434	protein_coding	-0.90714	4.5054	38.4539	1.5297e-05	0.00054181
Gpsm3	G-protein signalling modulator 3 (AGS3-like, C. elegans)	protein_coding	106512	Q0VGT5	1343	protein_coding	1.44857	7.3876	38.4181	1.5377e-05	0.00054257
Car12	carbonic anhydrase 12	protein_coding	76459	A0A0R4J0W4	7597	protein_coding	-4.37841	2.6398	38.4096	1.5396e-05	0.00054257
Gm12918	predicted gene 12918	processed_pseudogene			636	pseudogene	-0.915608	8.85333	38.3962	1.5426e-05	0.00054257
Unc13d	unc-13 homolog D	protein_coding	70450	B2RUP2	4679	protein_coding	1.26974	7.03556	38.3577	1.5513e-05	0.00054436
Dgat1	diacylglycerol O-acyltransferase 1	protein_coding	13350	Q54AA6	3056	protein_coding	1.85306	7.24455	38.2877	1.5672e-05	0.00054868
Dusp9	dual specificity phosphatase 9	protein_coding	75590	Q7TNL7	2722	protein_coding	-2.91738	0.278683	38.2395	1.5783e-05	0.00055128
Rpl32	ribosomal protein L32	protein_coding	19951	P62911	963	protein_coding	-1.04956	9.42801	38.2065	1.586e-05	0.00055267
Spty2d1	SPT2 chromatin protein domain containing 1	protein_coding	101685	Q68FG3	6788	protein_coding	1.22415	6.19203	38.186	1.5908e-05	0.00055306
Zdhhc18	zinc finger, DHHC domain containing 18	protein_coding	503610	Q5Y5T2	5382	protein_coding	1.12651	6.38635	38.0912	1.613e-05	0.00055873
Gm6863	predicted gene 6863	processed_pseudogene			636	pseudogene	-0.87708	8.18659	38.0851	1.6145e-05	0.00055873
Gcc1	golgi coiled coil 1	protein_coding	74375	Q9D4H2	5287	protein_coding	0.947282	4.98342	37.9908	1.637e-05	0.00056524
Epop	elongin BC and polycomb repressive complex 2 associated protein	protein_coding	103551	Q7TNS8	2314	protein_coding	-2.19485	2.06135	37.8826	1.6633e-05	0.00057202
Tlr4	toll-like receptor 4	protein_coding	21898	L0CL36	5556	protein_coding	1.08352	4.58804	37.8788	1.6642e-05	0.00057202
Zcchc3	zinc finger, CCHC domain containing 3	protein_coding	67917	Q8BPK2	3073	protein_coding	-3.564	1.59059	37.7684	1.6916e-05	0.00058009
Gar1	GAR1 ribonucleoprotein	protein_coding	68147	Q9CY66	1714	protein_coding	-1.51193	4.62756	37.6742	1.7153e-05	0.00058636
Nsa2	NSA2 ribosome biogenesis homolog	protein_coding	59050	Q9CR47	4275	protein_coding	-0.765181	6.15669	37.6651	1.7176e-05	0.00058636
Slc7a5	solute carrier family 7 (cationic amino acid transporter, y+ system), member 5	protein_coding	20539	Q9Z127	3708	protein_coding	-2.15475	5.44861	37.622	1.7286e-05	0.00058878
Gm46209	predicted gene, 46209	processed_pseudogene			553	pseudogene	-0.923026	7.54953	37.5778	1.74e-05	0.00059132
Gm7299	predicted gene 7299	processed_pseudogene			581	pseudogene	-0.892865	5.37888	37.5523	1.7466e-05	0.00059223
Tesk2	testis-specific kinase 2	protein_coding	230661	Q8VCT9	4272	protein_coding	1.55059	5.59136	37.5216	1.7545e-05	0.00059328
Gm7926	predicted gene 7926	processed_pseudogene			375	pseudogene	-0.926782	4.24437	37.5101	1.7576e-05	0.00059328
Irak2	interleukin-1 receptor-associated kinase 2	protein_coding	108960	Q8CFA1	4412	protein_coding	1.16742	5.56463	37.472	1.7675e-05	0.00059505
Ccdc88c	coiled-coil domain containing 88C	protein_coding	68339	Q6VGS5	11386	protein_coding	1.18288	8.14327	37.46	1.7707e-05	0.00059505
Rps13-ps5	ribosomal protein S13, pseudogene 5	processed_pseudogene			456	pseudogene	-1.06494	6.73645	37.4307	1.7784e-05	0.00059632
Gm10054	predicted gene 10054	processed_pseudogene			431	pseudogene	-1.07259	6.23858	37.3605	1.7971e-05	0.00060125
Gm5561	predicted gene 5561	processed_pseudogene			480	pseudogene	-0.997638	4.13883	37.2982	1.8139e-05	0.00060551
Gm7986	predicted gene 7986	processed_pseudogene			551	pseudogene	-1.03473	5.52671	37.2571	1.825e-05	0.00060657
Gm4798	predicted pseudogene 4798	processed_pseudogene			1699	pseudogene	-4.09158	1.21483	37.2569	1.8251e-05	0.00060657
Pccb	propionyl Coenzyme A carboxylase, beta polypeptide	protein_coding	66904	E9Q1J7	2771	protein_coding	-1.01953	4.21943	37.1835	1.8452e-05	0.0006119
Zswim6	zinc finger SWIM-type containing 6	protein_coding	67263		5550	protein_coding	1.54279	4.58351	37.092	1.8706e-05	0.00061898
Sgsm1	small G protein signaling modulator 1	protein_coding	52850	B2RQR5	7466	protein_coding	-6.11595	0.650972	37.0618	1.8791e-05	0.00062042
Nars	asparaginyl-tRNA synthetase	protein_coding	70223	Q8BP47	4355	protein_coding	-0.967923	7.40919	37.0093	1.8939e-05	0.00062376
Gm10288	predicted gene 10288	processed_pseudogene			537	pseudogene	-0.869125	8.24316	36.9969	1.8975e-05	0.00062376
Wdfy2	WD repeat and FYVE domain containing 2	protein_coding	268752	Q8BUB4	9185	protein_coding	0.897664	7.02066	36.9804	1.9022e-05	0.00062395
Gm15148	predicted gene 15148	processed_pseudogene			156	pseudogene	-1.07652	4.5199	36.9351	1.9151e-05	0.00062684
Rsl1d1	ribosomal L1 domain containing 1	protein_coding	66409	Q8BVY0	2258	protein_coding	-1.14543	6.72683	36.883	1.9302e-05	0.0006304
Rpl17-ps5	ribosomal protein L17, pseudogene 5	processed_pseudogene			555	pseudogene	-0.875876	4.89007	36.863	1.936e-05	0.00063093
Rpsa-ps5	ribosomal protein SA, pseudogene 5	processed_pseudogene			885	pseudogene	-0.883416	4.95678	36.8023	1.9538e-05	0.00063535
Synj1	synaptojanin 1	protein_coding	104015	D3Z656	8085	protein_coding	0.923211	6.75997	36.7694	1.9635e-05	0.00063692
Gm14325	predicted gene 14325	protein_coding	329575	A2AW67	1616	protein_coding	-1.30303	2.24287	36.7535	1.9682e-05	0.00063692
Setd1b	SET domain containing 1B	protein_coding	208043		12068	protein_coding	1.14827	6.66138	36.7431	1.9713e-05	0.00063692
Cercam	cerebral endothelial cell adhesion molecule	protein_coding	99151	A3KGW4	3383	protein_coding	-1.20225	4.18521	36.6717	1.9926e-05	0.00064183
Fam53c	family with sequence similarity 53, member C	protein_coding	66306	Q8BXQ8	4517	protein_coding	0.745863	5.37008	36.6616	1.9957e-05	0.00064183
Irf2	interferon regulatory factor 2	protein_coding	16363	Q3U2Z2	7396	protein_coding	1.02047	6.27651	36.6498	1.9992e-05	0.00064183
Rpl30	ribosomal protein L30	protein_coding	19946	A0A2I3BQF4	3020	protein_coding	-0.779303	7.27079	36.5477	2.0303e-05	0.00064918
Gm11604	predicted gene 11604	processed_pseudogene			742	pseudogene	-1.17618	4.0305	36.5464	2.0307e-05	0.00064918
Gm4332	predicted gene 4332	processed_pseudogene			346	pseudogene	-1.02173	8.08626	36.5283	2.0363e-05	0.00064958
Lgalsl	lectin, galactoside binding-like	protein_coding	216551	Q8VED9	4115	protein_coding	-2.00294	2.54437	36.4727	2.0535e-05	0.0006537
Gm27288	predicted gene, 27288	miRNA			80	short_non_coding	-0.78477	6.93708	36.4159	2.0713e-05	0.00065797
Pdlim7	PDZ and LIM domain 7	protein_coding	67399	Q3TJD7	4849	protein_coding	1.59881	5.15776	36.3385	2.0957e-05	0.00066411
Cln3	ceroid lipofuscinosis, neuronal 3, juvenile (Batten, Spielmeyer-Vogt disease)	protein_coding	12752	Q61124	5781	protein_coding	1.33661	6.82656	36.327	2.0994e-05	0.00066411
Slc16a1	solute carrier family 16 (monocarboxylic acid transporters), member 1	protein_coding	20501	Q544N9	4426	protein_coding	-1.61026	4.30084	36.2858	2.1126e-05	0.00066689
Rpp14	ribonuclease P 14 subunit	protein_coding	67053	Q9CQH8	2401	protein_coding	-1.19013	4.71448	36.1972	2.1413e-05	0.00067453
Rpl21	ribosomal protein L21	protein_coding	19933	Q9CQM8	3400	protein_coding	-0.713945	7.02153	36.1636	2.1523e-05	0.00067659
Phf1	PHD finger protein 1	protein_coding	21652	Q9Z1B8	3486	protein_coding	1.7304	5.47331	36.1341	2.162e-05	0.00067779
Gm12599	predicted gene 12599	processed_pseudogene			792	pseudogene	-0.93369	3.24419	36.1247	2.1651e-05	0.00067779
2310022B05Rik	RIKEN cDNA 2310022B05 gene	protein_coding	69551	Q8C3W1	3307	protein_coding	-1.27043	2.91663	36.1099	2.17e-05	0.00067792
Ppp4r1	protein phosphatase 4, regulatory subunit 1	protein_coding	70351	E0CX37	5449	protein_coding	0.644367	6.7732	36.0858	2.178e-05	0.00067901
Gm10155	predicted gene 10155	processed_pseudogene			483	pseudogene	-0.781765	4.69061	36.0019	2.2061e-05	0.00068636
Las1l	LAS1-like (S. cerevisiae)	protein_coding	76130	A2BE28	8143	protein_coding	-1.04581	5.39789	35.9825	2.2127e-05	0.00068641
Ptgs2	prostaglandin-endoperoxide synthase 2	protein_coding	19225	Q05769	4580	protein_coding	4.54929	3.79212	35.9745	2.2154e-05	0.00068641
Gm13431	predicted gene 13431	lincRNA			823	long_non_coding	2.6384	3.64025	35.9295	2.2307e-05	0.0006894
Trub1	TruB pseudouridine (psi) synthase family member 1	protein_coding	72133	Q8C0D0	5594	protein_coding	-1.52691	3.46452	35.896	2.2422e-05	0.0006894
Cib3	calcium and integrin binding family member 3	protein_coding	234421		2087	protein_coding	-3.76802	-0.0771612	35.8921	2.2435e-05	0.0006894
Selenon	selenoprotein N	protein_coding	74777	D3Z2R5	3619	protein_coding	1.20466	6.44435	35.8874	2.2452e-05	0.0006894
Gm5425	predicted gene 5425	processed_pseudogene			459	pseudogene	-1.15134	3.73595	35.874	2.2498e-05	0.0006894
Ifit1bl1	interferon induced protein with tetratricpeptide repeats 1B like 1	protein_coding	667373	D3Z6F0	2260	protein_coding	5.42192	0.410108	35.8662	2.2525e-05	0.0006894
Zbp1	Z-DNA binding protein 1	protein_coding	58203	A2APF7	3529	protein_coding	2.91226	4.26193	35.7874	2.2799e-05	0.00069638
Ppp1r9a	protein phosphatase 1, regulatory subunit 9A	protein_coding	243725	H3BL28	14531	protein_coding	5.3257	0.702601	35.6518	2.3279e-05	0.00070962
Selenoo	selenoprotein O	protein_coding	223776	S4R1U9	3744	protein_coding	0.845924	5.2181	35.6309	2.3355e-05	0.00071048
Spg20	spastic paraplegia 20, spartin (Troyer syndrome) homolog (human)	protein_coding	229285	Q3TVW1	7683	protein_coding	-1.07184	3.51286	35.5074	2.3804e-05	0.00072242
Nsa2-ps1	NSA2 ribosome biogenesis homolog, pseudogene 1	processed_pseudogene			780	pseudogene	-0.755047	6.21787	35.487	2.3879e-05	0.00072242
Pnkp	polynucleotide kinase 3'- phosphatase	protein_coding	59047	G5E8N7	3250	protein_coding	1.10412	7.97916	35.4839	2.3891e-05	0.00072242
Cbx8	chromobox 8	protein_coding	30951	Q9QXV1	3675	protein_coding	0.947791	3.62644	35.4219	2.4121e-05	0.00072766
Gm8623	predicted gene 8623	processed_pseudogene			436	pseudogene	-0.758534	7.6575	35.4113	2.416e-05	0.00072766
Mnd1	meiotic nuclear divisions 1	protein_coding	76915	Q8K396	875	protein_coding	-1.8498	2.00183	35.3697	2.4317e-05	0.0007309
Vkorc1	vitamin K epoxide reductase complex, subunit 1	protein_coding	27973	Q9CRC0	840	protein_coding	-0.860165	4.07587	35.275	2.4677e-05	0.00074025
Lancl1	LanC (bacterial lantibiotic synthetase component C)-like 1	protein_coding	14768	O89112	6863	protein_coding	-0.674891	4.61286	35.2235	2.4875e-05	0.00074446
P2ry13	purinergic receptor P2Y, G-protein coupled 13	protein_coding	74191	Q9D8I2	2528	protein_coding	4.18234	2.48889	35.2084	2.4933e-05	0.00074446
Gm6192	predicted gene 6192	processed_pseudogene			1365	pseudogene	-1.23618	3.64869	35.2002	2.4965e-05	0.00074446
Pde4b	phosphodiesterase 4B, cAMP specific	protein_coding	18578	B1AWC9	10560	protein_coding	1.78911	4.7814	35.1664	2.5097e-05	0.00074629
Gm11772	predicted gene 11772	antisense			532	long_non_coding	5.10482	0.382455	35.159	2.5125e-05	0.00074629
Taf9b	TATA-box binding protein associated factor 9B	protein_coding	407786	Q6NZA9	3158	protein_coding	-1.75045	1.4617	35.094	2.5381e-05	0.00075125
Gm15616	predicted gene 15616	processed_pseudogene			375	pseudogene	-1.3852	5.5374	35.0726	2.5466e-05	0.00075125
Tmc8	transmembrane channel-like gene family 8	protein_coding	217356	B1ATB9	3056	protein_coding	1.50861	5.17317	35.0722	2.5467e-05	0.00075125
Gm11478	predicted gene 11478	processed_pseudogene			599	pseudogene	-1.01855	8.2866	35.0662	2.5491e-05	0.00075125
Rsad2	radical S-adenosyl methionine domain containing 2	protein_coding	58185	Q8CBB9	4335	protein_coding	3.12484	2.40429	35.012	2.5708e-05	0.00075548
Tmem9	transmembrane protein 9	protein_coding	66241	Q9CR23	2726	protein_coding	-3.98981	1.23743	35.0053	2.5735e-05	0.00075548
Rps19-ps3	ribosomal protein S19, pseudogene 3	processed_pseudogene			426	pseudogene	-0.872192	4.71632	34.9784	2.5843e-05	0.00075718
Trim9	tripartite motif-containing 9	protein_coding	94090	E9QLH4	14741	protein_coding	-2.15118	1.27511	34.9574	2.5928e-05	0.00075819
Rybp-ps	RING1 and YY1 binding protein, pseudogene	processed_pseudogene			681	pseudogene	1.21628	2.68395	34.9308	2.6036e-05	0.0007586
Prdm2	PR domain containing 2, with ZNF domain	protein_coding	110593	A2A7B5	7420	protein_coding	0.979902	6.92679	34.9165	2.6094e-05	0.0007586
Cinp	cyclin-dependent kinase 2 interacting protein	protein_coding	67236	Q9D0V8	3873	protein_coding	-0.757908	4.71612	34.907	2.6133e-05	0.0007586
Cct6a	chaperonin containing Tcp1, subunit 6a (zeta)	protein_coding	12466		3620	protein_coding	-1.10932	7.20363	34.9046	2.6143e-05	0.0007586
Prkd2	protein kinase D2	protein_coding	101540	Q8BZ03	5051	protein_coding	0.964585	5.76485	34.8745	2.6267e-05	0.00075955
Poglut2	protein O-glucosyltransferase 2	protein_coding	72050	Q9JHP7	3199	protein_coding	-0.983435	4.40178	34.8721	2.6276e-05	0.00075955
Nip7	NIP7, nucleolar pre-rRNA processing protein	protein_coding	66164	Q9CXK8	3130	protein_coding	-0.889748	4.91729	34.838	2.6417e-05	0.00076215
Rnaseh2a	ribonuclease H2, large subunit	protein_coding	69724		3509	protein_coding	-0.773482	5.06351	34.8238	2.6476e-05	0.00076239
Tlr2	toll-like receptor 2	protein_coding	24088	G3X8Y8	3014	protein_coding	2.44725	6.10347	34.7687	2.6705e-05	0.00076754
Prg2	proteoglycan 2, bone marrow	protein_coding	19074	Q545D8	838	protein_coding	-5.50079	6.35725	34.6851	2.7059e-05	0.00077373
Gm28043	predicted gene, 28043	protein_coding		E0CXC2	6521	protein_coding	0.682002	7.01685	34.6826	2.7069e-05	0.00077373
G0s2	G0/G1 switch gene 2	protein_coding	14373	Q545U0	871	protein_coding	2.83502	4.27402	34.6813	2.7075e-05	0.00077373
Gm26756	predicted gene, 26756	antisense			1294	long_non_coding	3.81811	0.985138	34.654	2.7191e-05	0.00077558
Pycr1	pyrroline-5-carboxylate reductase 1	protein_coding	209027	Q3UTR5	3935	protein_coding	-1.67682	4.02491	34.5113	2.7809e-05	0.00079072
Timm17a	translocase of inner mitochondrial membrane 17a	protein_coding	21854	Q545U2	7893	protein_coding	-0.707286	4.63547	34.4819	2.7938e-05	0.00079072
Lipg	lipase, endothelial	protein_coding	16891	C0LQ91	4715	protein_coding	3.7921	3.40363	34.4744	2.7971e-05	0.00079072
Gm20900	predicted gene, 20900	processed_pseudogene			472	pseudogene	-0.825304	7.309	34.4717	2.7983e-05	0.00079072
Rps24	ribosomal protein S24	protein_coding	20088		6256	protein_coding	-0.895573	8.33142	34.4702	2.799e-05	0.00079072
Bzw2	basic leucine zipper and W2 domains 2	protein_coding	66912	Q91VK1	5413	protein_coding	-2.0439	5.34346	34.4598	2.8036e-05	0.00079072
Gm10052	predicted pseudogene 10052	processed_pseudogene			960	pseudogene	-0.974504	8.09249	34.4253	2.8189e-05	0.00079283
Mthfd1l	methylenetetrahydrofolate dehydrogenase (NADP+ dependent) 1-like	protein_coding	270685	Q3V3R1	4435	protein_coding	-1.3193	6.16352	34.4081	2.8266e-05	0.00079283
Dnajb14	DnaJ heat shock protein family (Hsp40) member B14	protein_coding	70604	Q149L6	15741	protein_coding	1.22004	5.74499	34.4075	2.8268e-05	0.00079283
Rrp15	ribosomal RNA processing 15 homolog (S. cerevisiae)	protein_coding	67223	Q9CYX7	3239	protein_coding	-1.72465	4.4449	34.3566	2.8497e-05	0.00079775
Poldip2	polymerase (DNA-directed), delta interacting protein 2	protein_coding	67811	Q91VA6	3783	protein_coding	-0.822905	5.45216	34.3298	2.8618e-05	0.00079966
Mapk3	mitogen-activated protein kinase 3	protein_coding	26417	D3Z3G6	2257	protein_coding	1.01705	7.65412	34.3142	2.8689e-05	0.00080017
Trim34a	tripartite motif-containing 34A	protein_coding	94094	E9PYZ4	2592	protein_coding	1.0572	3.95943	34.2921	2.8789e-05	0.00080148
Gm15013	predicted gene 15013	protein_coding			801	protein_coding	-1.3956	3.25755	34.2636	2.892e-05	0.00080224
Nifk	nucleolar protein interacting with the FHA domain of MKI67	protein_coding	67949	Q91VE6	1965	protein_coding	-0.994659	5.73332	34.2542	2.8963e-05	0.00080224
Pdcd4	programmed cell death 4	protein_coding	18569	Q61823	3135	protein_coding	-1.11222	7.44078	34.2513	2.8976e-05	0.00080224
Nectin2	nectin cell adhesion molecule 2	protein_coding	19294	P32507	3494	protein_coding	-2.20591	1.89643	34.2366	2.9044e-05	0.00080236
Sil1	endoplasmic reticulum chaperone SIL1 homolog (S. cerevisiae)	protein_coding	81500		3436	protein_coding	-0.849715	4.35346	34.2273	2.9087e-05	0.00080236
Nfe2l2	nuclear factor, erythroid derived 2, like 2	protein_coding	18024	Q60795	3796	protein_coding	1.07774	6.79536	34.2024	2.9202e-05	0.00080406
Ccrl2	chemokine (C-C motif) receptor-like 2	protein_coding	54199	O35457	2598	protein_coding	2.51203	3.63581	34.1844	2.9285e-05	0.0008049
Rnmt	RNA (guanine-7-) methyltransferase	protein_coding	67897	Q9D0L8	7339	protein_coding	-0.659128	5.61211	34.1628	2.9386e-05	0.00080619
Itsn2	intersectin 2	protein_coding	20403	A0A1W2P7G8	13579	protein_coding	0.720781	7.83113	34.1261	2.9558e-05	0.00080944
E330020D12Rik	Riken cDNA E330020D12 gene	processed_transcript			2287	long_non_coding	-2.72786	2.11328	34.0692	2.9827e-05	0.00081533
Gpx3	glutathione peroxidase 3	protein_coding	14778	A0A1C7ZMZ5	1813	protein_coding	-1.54195	6.4414	34.0474	2.993e-05	0.00081668
Rps24-ps3	ribosomal protein S24, pseudogene 3	processed_pseudogene			402	pseudogene	-0.901162	9.42573	33.998	3.0167e-05	0.00082085
Wdr73	WD repeat domain 73	protein_coding	71968	Q9CWR1	3721	protein_coding	-0.805625	4.51791	33.9927	3.0192e-05	0.00082085
Camkk1	calcium/calmodulin-dependent protein kinase kinase 1, alpha	protein_coding	55984		3728	protein_coding	1.16806	3.96537	33.9698	3.0303e-05	0.00082237
Rpl39-ps	ribosomal protein L39, pseudogene	processed_pseudogene			151	pseudogene	-1.07836	7.79739	33.9574	3.0363e-05	0.00082246
Rb1	RB transcriptional corepressor 1	protein_coding	19645		6015	protein_coding	0.826339	6.55137	33.9467	3.0415e-05	0.00082246
Mnd1-ps	Mnd1 retrotransposed pseudogene	transcribed_processed_pseudogene			2574	pseudogene	-2.06381	1.65792	33.9213	3.0538e-05	0.00082431
Eif2b3	eukaryotic translation initiation factor 2B, subunit 3	protein_coding	108067	B1AUN2	6520	protein_coding	-1.23315	4.23511	33.8711	3.0784e-05	0.00082855
Cyp2a4	cytochrome P450, family 2, subfamily a, polypeptide 4	protein_coding	13086	P15392	1738	protein_coding	-5.24113	-0.158125	33.8669	3.0805e-05	0.00082855
Syk	spleen tyrosine kinase	protein_coding	20963		9362	protein_coding	0.818787	8.61983	33.8538	3.087e-05	0.00082881
Ankrd13d	ankyrin repeat domain 13 family, member D	protein_coding	68423	Q6PD24	2460	protein_coding	1.42842	3.95767	33.8176	3.1049e-05	0.00083215
Isg15	ISG15 ubiquitin-like modifier	protein_coding	100038882	Q4FJR9	703	protein_coding	2.54588	2.1445	33.7801	3.1236e-05	0.00083496
Lix1l	Lix1-like	protein_coding	280411	G3X9C8	3620	protein_coding	-1.51565	2.3748	33.7635	3.1319e-05	0.00083496
Nop58	NOP58 ribonucleoprotein	protein_coding	55989		10758	protein_coding	-1.25806	6.87259	33.7633	3.132e-05	0.00083496
Mrpl11	mitochondrial ribosomal protein L11	protein_coding	66419	Q9CQF0	3229	protein_coding	-0.821313	4.32762	33.7102	3.1588e-05	0.00084027
Mrps28	mitochondrial ribosomal protein S28	protein_coding	66230	Q9CY16	783	protein_coding	-1.18337	3.61251	33.7017	3.1631e-05	0.00084027
Nob1	NIN1/RPN12 binding protein 1 homolog	protein_coding	67619		3486	protein_coding	-1.2193	4.98088	33.6752	3.1765e-05	0.00084237
Fam174b	family with sequence similarity 174, member B	protein_coding	100038347	Q8K064	3262	protein_coding	-2.75089	3.19622	33.627	3.2012e-05	0.00084743
Thap6	THAP domain containing 6	transcribed_unitary_pseudogene			4119	pseudogene	1.52377	4.33575	33.5925	3.2191e-05	0.00084947
Dleu2	deleted in lymphocytic leukemia, 2	processed_transcript			11334	long_non_coding	1.17783	4.95974	33.5847	3.2231e-05	0.00084947
Hs3st3b1	heparan sulfate (glucosamine) 3-O-sulfotransferase 3B1	protein_coding	54710	Q9QZS6	4911	protein_coding	-2.36936	1.33776	33.5794	3.2258e-05	0.00084947
Zfp593	zinc finger protein 593	protein_coding	68040	Q9DB42	2088	protein_coding	-1.27798	3.64144	33.5517	3.2402e-05	0.00085032
Susd6	sushi domain containing 6	protein_coding	217684	Q8C0M5	7615	protein_coding	0.919301	6.41893	33.5515	3.2403e-05	0.00085032
Tmem199	transmembrane protein 199	protein_coding	195040	B2RV69	1902	protein_coding	-0.669636	4.43865	33.4818	3.2769e-05	0.00085842
Rpf2	ribosome production factor 2 homolog	protein_coding	67239	G3X926	1924	protein_coding	-1.17044	4.84307	33.3982	3.3214e-05	0.00086858
Etv5	ets variant 5	protein_coding	104156	Q9CXC9	4103	protein_coding	-3.59979	3.1513	33.3427	3.3513e-05	0.00087487
Med12l	mediator complex subunit 12-like	protein_coding	329650	Q8BQM9	12763	protein_coding	2.30662	2.23283	33.3022	3.3733e-05	0.0008791
Glra3	glycine receptor, alpha 3 subunit	protein_coding	110304		9208	protein_coding	-3.52199	0.17422	33.223	3.4169e-05	0.00088892
Gm12922	predicted gene 12922	processed_pseudogene			809	pseudogene	-1.38563	2.59137	33.1899	3.4353e-05	0.00089217
Kdelr3	KDEL (Lys-Asp-Glu-Leu) endoplasmic reticulum protein retention receptor 3	protein_coding	105785	Q8R1L4	1411	protein_coding	-3.67744	0.106941	33.1671	3.448e-05	0.00089343
Ada	adenosine deaminase	protein_coding	11486	Q4FK28	2002	protein_coding	1.3505	4.51647	33.16	3.452e-05	0.00089343
Mrtfa	myocardin related transcription factor A	protein_coding	223701		6421	protein_coding	1.17754	7.15581	33.1402	3.4631e-05	0.00089428
Nfat5	nuclear factor of activated T cells 5	protein_coding	54446	Q9WV30	18378	protein_coding	0.962612	6.58973	33.133	3.4671e-05	0.00089428
Rps10	ribosomal protein S10	protein_coding	67097	Q5M9K7	2311	protein_coding	-0.786463	7.24769	33.1216	3.4735e-05	0.00089441
Eef1aknmt	EEF1A lysine and N-terminal methyltransferase	protein_coding	71449	Q91YR5	9740	protein_coding	-1.31839	4.00857	33.1029	3.4841e-05	0.00089561
Rpl36a-ps3	ribosomal protein L36A, pseudogene 3	processed_pseudogene			321	pseudogene	-0.71089	6.93696	33.0566	3.5104e-05	0.00089788
Hvcn1	hydrogen voltage-gated channel 1	protein_coding	74096	D3YZ46	3563	protein_coding	1.21778	7.33904	33.0535	3.5122e-05	0.00089788
Rpl7-ps7	ribosomal protein L7, pseudogene 7	processed_pseudogene			799	pseudogene	-0.792556	6.97772	33.051	3.5137e-05	0.00089788
Cpeb2	cytoplasmic polyadenylation element binding protein 2	protein_coding	231207	E9Q969	7816	protein_coding	1.57161	5.25073	33.0455	3.5168e-05	0.00089788
Srp68	signal recognition particle 68	protein_coding	217337	Q8BMA6	2737	protein_coding	-0.79111	6.8023	33.0318	3.5246e-05	0.00089836
Rpl15	ribosomal protein L15	protein_coding	66480	Q5M8Q0	2473	protein_coding	-0.868066	7.53349	33.0175	3.5328e-05	0.00089894
Tmsb15l	thymosin beta 15b like	protein_coding	399591	Q8C0W0	816	protein_coding	-1.17252	2.64845	32.9492	3.5724e-05	0.00090747
Gm1966	predicted gene 1966	unprocessed_pseudogene			7293	pseudogene	2.03133	6.65437	32.8635	3.6226e-05	0.00091869
Gm13562	predicted gene 13562	processed_transcript			1344	long_non_coding	3.00713	0.54061	32.8426	3.6351e-05	0.00091958
Rpl3	ribosomal protein L3	protein_coding	27367	P27659	3175	protein_coding	-1.05838	8.60516	32.8371	3.6383e-05	0.00091958
Eif3e	eukaryotic translation initiation factor 3, subunit E	protein_coding	16341	Q3UIG0	6719	protein_coding	-0.945773	7.41356	32.8252	3.6454e-05	0.00091982
Clns1a	chloride channel, nucleotide-sensitive, 1A	protein_coding	12729	Q923F1	3856	protein_coding	-0.741013	6.00302	32.8024	3.659e-05	0.00092131
Zkscan6	zinc finger with KRAB and SCAN domains 6	protein_coding	52712	Q810A1	2371	protein_coding	0.602952	5.04887	32.7949	3.6635e-05	0.00092131
Gm14038	predicted gene 14038	processed_pseudogene			807	pseudogene	-1.22563	2.18738	32.7717	3.6774e-05	0.00092165
Prr5l	proline rich 5 like	protein_coding	72446	A2AVJ5	4967	protein_coding	3.78056	2.17653	32.7712	3.6777e-05	0.00092165
D5Ertd605e	DNA segment, Chr 5, ERATO Doi 605, expressed	lincRNA			1081	long_non_coding	-1.90714	2.06096	32.7622	3.6832e-05	0.00092165
Rab34	RAB34, member RAS oncogene family	protein_coding	19376	Q0PD20	2385	protein_coding	-4.18065	0.730855	32.6861	3.7293e-05	0.00093165
Nop9	NOP9 nucleolar protein	protein_coding	67842	Q8BMC4	3800	protein_coding	-0.646539	5.58385	32.5392	3.8204e-05	0.00095263
Kcnn4	potassium intermediate/small conductance calcium-activated channel, subfamily N, member 4	protein_coding	16534	O89109	5115	protein_coding	-1.1769	3.67296	32.5304	3.8259e-05	0.00095263
Rpl9-ps7	ribosomal protein L9, pseudogene 7	processed_pseudogene			579	pseudogene	-0.952619	8.04232	32.5039	3.8426e-05	0.00095489
Pxn	paxillin	protein_coding	19303	Q8VI36	8777	protein_coding	1.01883	8.35117	32.4959	3.8477e-05	0.00095489
Dnmbp	dynamin binding protein	protein_coding	71972	A0A0R4J055	8264	protein_coding	1.05932	5.02953	32.4671	3.866e-05	0.00095786
Myorg	myogenesis regulating glycosidase (putative)	protein_coding	329828	Q69ZQ1	4701	protein_coding	-3.91042	1.23143	32.415	3.8993e-05	0.00096453
Slc30a5	solute carrier family 30 (zinc transporter), member 5	protein_coding	69048	Q8R4H9	7294	protein_coding	-0.789058	6.63006	32.3472	3.9432e-05	0.00097351
Mrpl45	mitochondrial ribosomal protein L45	protein_coding	67036	Q9D0Q7	2596	protein_coding	-0.729654	5.10792	32.3367	3.95e-05	0.00097351
Gm17745	predicted gene, 17745	lincRNA			1692	long_non_coding	-2.25263	2.29704	32.3291	3.955e-05	0.00097351
Flot2	flotillin 2	protein_coding	14252	Q60634	2740	protein_coding	0.916728	7.4528	32.2881	3.9819e-05	0.00097586
Rps19-ps7	ribosomal protein S19, pseudogene 7	processed_pseudogene			438	pseudogene	-0.905568	4.56693	32.2865	3.9829e-05	0.00097586
Slc9a3r1	solute carrier family 9 (sodium/hydrogen exchanger), member 3 regulator 1	protein_coding	26941	Q3TG37	1925	protein_coding	0.918023	6.41253	32.2851	3.9839e-05	0.00097586
Stat3	signal transducer and activator of transcription 3	protein_coding	20848	Q6GU23	9527	protein_coding	0.706739	7.75661	32.2738	3.9913e-05	0.00097609
Miga1	mitoguardin 1	protein_coding	215708	B2RRB9	11605	protein_coding	-2.1825	3.83646	32.2566	4.0026e-05	0.00097728
Gm7729	predicted gene 7729	unprocessed_pseudogene			801	pseudogene	-0.858216	5.60186	32.2335	4.018e-05	0.00097944
Trim12a	tripartite motif-containing 12A	protein_coding	76681		5781	protein_coding	0.816921	6.13162	32.2093	4.0341e-05	0.00098049
Bank1	B cell scaffold protein with ankyrin repeats 1	protein_coding	242248	B0F3S4	7486	protein_coding	2.18253	2.92891	32.1865	4.0494e-05	0.00098049
Lrrc59	leucine rich repeat containing 59	protein_coding	98238	Q922Q8	3073	protein_coding	-0.932513	7.03447	32.1808	4.0532e-05	0.00098049
Elac2	elaC ribonuclease Z 2	protein_coding	68626	Q3U0M8	3479	protein_coding	-0.648875	5.14152	32.1806	4.0534e-05	0.00098049
Naca	nascent polypeptide-associated complex alpha polypeptide	protein_coding	17938	Q60817	6805	protein_coding	-0.832083	7.75367	32.1785	4.0548e-05	0.00098049
Zbtb4	zinc finger and BTB domain containing 4	protein_coding	75580	Q5F293	8117	protein_coding	-0.985161	3.2096	32.1314	4.0866e-05	0.00098648
Gm10110	predicted gene 10110	transcribed_processed_pseudogene			3220	pseudogene	-1.42884	5.65118	32.1225	4.0926e-05	0.00098648
Fundc2	FUN14 domain containing 2	protein_coding	67391	Q9D6K8	2785	protein_coding	-0.86925	5.5659	32.1012	4.1071e-05	0.00098838
Eif1a	eukaryotic translation initiation factor 1A	protein_coding	13664	Q4FJR7	4168	protein_coding	-1.21131	5.77882	32.0677	4.13e-05	0.00099232
Nubpl	nucleotide binding protein-like	protein_coding	76826		4954	protein_coding	-1.55732	1.73197	32.0461	4.1449e-05	0.00099336
St3gal2	ST3 beta-galactoside alpha-2,3-sialyltransferase 2	protein_coding	20444	D3Z3V2	5041	protein_coding	1.33968	5.48167	32.0423	4.1475e-05	0.00099336
8030453O22Rik	RIKEN cDNA 8030453O22 gene	processed_transcript			2383	long_non_coding	-2.62698	1.92361	31.8911	4.2532e-05	0.00101706
Apobr	apolipoprotein B receptor	protein_coding	171504	Q8VBT6	3779	protein_coding	1.42889	7.74241	31.8625	4.2735e-05	0.00102031
Tmc4	transmembrane channel-like gene family 4	protein_coding	353499	F8VQ45	4280	protein_coding	1.66967	4.29623	31.8445	4.2865e-05	0.00102178
Eif2s2	eukaryotic translation initiation factor 2, subunit 2 (beta)	protein_coding	67204	Q3ULL5	6755	protein_coding	-0.782151	6.33951	31.8177	4.3057e-05	0.00102474
Rpl34-ps1	ribosomal protein L34, pseudogene 1	processed_pseudogene	619547		354	pseudogene	-0.706723	5.87789	31.8056	4.3143e-05	0.00102518
Rpap3	RNA polymerase II associated protein 3	protein_coding	71919	Q9D706	3224	protein_coding	-1.02519	4.36534	31.7941	4.3227e-05	0.0010254
Rps8-ps2	ribosomal protein S8, pseudogene 2	processed_pseudogene			624	pseudogene	-0.900403	7.41999	31.7855	4.3289e-05	0.0010254
Gnptab	N-acetylglucosamine-1-phosphate transferase, alpha and beta subunits	protein_coding	432486	D3Z1C3	5883	protein_coding	-0.822497	7.08515	31.7553	4.3508e-05	0.00102858
Fnbp1l	formin binding protein 1-like	protein_coding	214459	A0A0G2JFM9	12376	protein_coding	-1.70981	7.59126	31.742	4.3605e-05	0.00102858
Tsen2	tRNA splicing endonuclease subunit 2	protein_coding	381802	A0A0N4SW98	6715	protein_coding	-1.50237	2.6313	31.739	4.3627e-05	0.00102858
Fam32a	family with sequence similarity 32, member A	protein_coding	67922	Q9CR80	4409	protein_coding	0.839924	6.85681	31.6989	4.3921e-05	0.00103389
Gm12482	predicted gene 12482	processed_pseudogene			630	pseudogene	-0.863905	4.48141	31.6671	4.4155e-05	0.00103779
Idh3a	isocitrate dehydrogenase 3 (NAD+) alpha	protein_coding	67834	A0A1L1STE6	5072	protein_coding	-1.18138	6.20358	31.6023	4.4638e-05	0.0010475
Calr	calreticulin	protein_coding	12317		2880	protein_coding	-0.903728	10.1141	31.565	4.4919e-05	0.00105245
Dido1	death inducer-obliterator 1	protein_coding	23856	Q8C9B9	13307	protein_coding	0.593612	6.63677	31.5117	4.5323e-05	0.00105905
Tmsb15b2	thymosin beta 15b2	protein_coding	100034363	A2AF31	550	protein_coding	-1.12304	2.5015	31.5093	4.5341e-05	0.00105905
Rps3	ribosomal protein S3	protein_coding	27050	Q5YLW3	4483	protein_coding	-0.826435	10.0528	31.479	4.5572e-05	0.00106244
Rassf2	Ras association (RalGDS/AF-6) domain family member 2	protein_coding	215653	Q8BMS9	11993	protein_coding	1.2561	7.56991	31.4719	4.5627e-05	0.00106244
Pikfyve	phosphoinositide kinase, FYVE type zinc finger containing	protein_coding	18711		19211	protein_coding	0.843741	5.90898	31.4005	4.6179e-05	0.00107365
Maml1	mastermind like transcriptional coactivator 1	protein_coding	103806	F6UY95	5528	protein_coding	0.908976	5.94678	31.3441	4.6621e-05	0.00108225
Gm9354	predicted gene 9354	processed_pseudogene			468	pseudogene	-1.01391	4.92799	31.2823	4.711e-05	0.00109002
Ift22	intraflagellar transport 22	protein_coding	67286	Q9DAI2	3608	protein_coding	-1.30585	3.09064	31.2761	4.716e-05	0.00109002
Gm16580	predicted gene 16580	processed_pseudogene			1048	pseudogene	-0.941719	7.58628	31.268	4.7224e-05	0.00109002
Samd9l	sterile alpha motif domain containing 9-like	protein_coding	209086	E9PX59	5427	protein_coding	2.36823	7.20601	31.2654	4.7244e-05	0.00109002
Gpatch4	G patch domain containing 4	protein_coding	66614	Q3TFK5	2447	protein_coding	-1.33097	4.35556	31.2416	4.7436e-05	0.00109276
Relb	avian reticuloendotheliosis viral (v-rel) oncogene related B	protein_coding	19698	Q04863	3885	protein_coding	1.27381	2.92077	31.205	4.773e-05	0.00109786
Syne2	spectrin repeat containing, nuclear envelope 2	protein_coding	319565	D3Z2J8	26726	protein_coding	2.16021	4.95772	31.1942	4.7818e-05	0.0010982
Rinl	Ras and Rab interactor-like	protein_coding	320435	Q80UW3	3624	protein_coding	0.831257	6.91733	31.1694	4.8019e-05	0.00110116
Rpl19-ps6	ribosomal protein L19, pseudogene 6	processed_pseudogene			586	pseudogene	-0.808811	7.39948	31.1599	4.8096e-05	0.00110125
Plcb2	phospholipase C, beta 2	protein_coding	18796	A3KGF7	6597	protein_coding	0.937179	8.75965	31.066	4.8868e-05	0.00111723
Npm3	nucleoplasmin 3	protein_coding	18150	Q9CPP0	1187	protein_coding	-0.93486	5.0214	31.0414	4.9074e-05	0.00112023
Gm8118	predicted gene 8118	processed_pseudogene			845	pseudogene	-1.09089	2.36165	31.0241	4.9218e-05	0.00112183
Gm9701	predicted gene 9701	processed_pseudogene			427	pseudogene	-1.33919	3.3508	31.0017	4.9406e-05	0.00112421
Atp11a	ATPase, class VI, type 11A	protein_coding	50770	E9Q3G7	11150	protein_coding	1.7573	6.53398	30.9939	4.9472e-05	0.00112421
Bex3	brain expressed X-linked 3	protein_coding	12070	Q9WTZ9	973	protein_coding	-1.40644	3.95965	30.9749	4.9631e-05	0.00112614
Psma8	proteasome subunit alpha 8	protein_coding	73677	Q9CWH6	2494	protein_coding	-3.53497	3.4288	30.9506	4.9837e-05	0.00112912
Nle1	notchless homolog 1	protein_coding	217011	Q8VEJ4	3233	protein_coding	-1.39461	3.92072	30.9165	5.0128e-05	0.00113097
AI662270	expressed sequence AI662270	processed_transcript			3029	long_non_coding	-0.835104	7.492	30.9105	5.0179e-05	0.00113097
Nabp1	nucleic acid binding protein 1	protein_coding	109019	Q8BGW5	8498	protein_coding	2.08991	5.5959	30.9035	5.0238e-05	0.00113097
Rpl13a	ribosomal protein L13A	protein_coding	22121	Q5M9M0	2114	protein_coding	-1.02259	9.15555	30.9001	5.0268e-05	0.00113097
Fam71b	family with sequence similarity 71, member B	protein_coding	432552	Q5STT6	2493	protein_coding	3.17152	0.395012	30.893	5.0329e-05	0.00113097
Ccdc82	coiled-coil domain containing 82	protein_coding	66396		9835	protein_coding	0.696934	6.12016	30.8801	5.044e-05	0.00113097
Gnl3	guanine nucleotide binding protein-like 3 (nucleolar)	protein_coding	30877	A0A2I3BR82	6101	protein_coding	-1.51757	6.18292	30.8762	5.0473e-05	0.00113097
Rpl10-ps6	ribosomal protein L10, pseudogene 6	processed_pseudogene			642	pseudogene	-0.741302	5.27153	30.871	5.0518e-05	0.00113097
Ckm	creatine kinase, muscle	protein_coding	12715		2913	protein_coding	-4.54065	1.81088	30.8498	5.0701e-05	0.00113338
Klhdc2	kelch domain containing 2	protein_coding	69554		5438	protein_coding	-0.744603	5.90822	30.8362	5.0819e-05	0.00113432
Bace1	beta-site APP cleaving enzyme 1	protein_coding	23821	Q8C4F4	6348	protein_coding	-0.854085	6.355	30.8245	5.0921e-05	0.00113493
Cltb	clathrin, light polypeptide (Lcb)	protein_coding	74325	Q3TWZ9	4868	protein_coding	-1.58781	2.87783	30.8	5.1134e-05	0.00113746
Rps24-ps2	ribosomal protein S24, pseudogene 2	processed_pseudogene			395	pseudogene	-0.827467	5.00425	30.7902	5.122e-05	0.00113746
Rxylt1	ribitol xylosyltransferase 1	protein_coding	216395	Q8VDX6	5614	protein_coding	-1.11858	4.05027	30.7855	5.1261e-05	0.00113746
Stradb	STE20-related kinase adaptor beta	protein_coding	227154		7256	protein_coding	0.714358	4.57328	30.7736	5.1366e-05	0.00113812
Nck1	non-catalytic region of tyrosine kinase adaptor protein 1	protein_coding	17973	Q99M51	4792	protein_coding	0.943032	5.51333	30.7389	5.1671e-05	0.0011432
Bet1	Bet1 golgi vesicular membrane trafficking protein	protein_coding	12068	O35623	3730	protein_coding	-0.696609	5.2789	30.7108	5.192e-05	0.00114594
Calr3	calreticulin 3	protein_coding	73316	Q9D9Q6	1962	protein_coding	-3.42954	-0.169968	30.7078	5.1947e-05	0.00114594
Cd1d1	CD1d1 antigen	protein_coding	12479		2570	protein_coding	-1.01175	4.0182	30.5681	5.3206e-05	0.00117202
Dnmt3b	DNA methyltransferase 3B	protein_coding	13436	O88509	5106	protein_coding	-1.21471	3.43221	30.5003	5.3831e-05	0.00118404
Eid2	EP300 interacting inhibitor of differentiation 2	protein_coding	386655	Q6X7S9	1392	protein_coding	-8.40387	-0.272152	33.8157	5.418e-05	0.00118999
Nmrk1	nicotinamide riboside kinase 1	protein_coding	225994		3689	protein_coding	1.18284	2.64268	30.4377	5.4414e-05	0.00119339
Hspa9-ps1	heat shock protein 9, pseudogene 1	processed_pseudogene			1933	pseudogene	-1.55878	3.11435	30.4199	5.4581e-05	0.00119531
Rpsa	ribosomal protein SA	protein_coding	16785	P14206	3170	protein_coding	-0.924056	9.0522	30.3955	5.4811e-05	0.00119861
Trap1	TNF receptor-associated protein 1	protein_coding	68015	Q9CQN1	2573	protein_coding	-0.971813	6.27547	30.3684	5.5067e-05	0.00120099
Gm6368	predicted gene 6368	processed_pseudogene			2147	pseudogene	-1.53899	3.54487	30.3672	5.5079e-05	0.00120099
Sipa1	signal-induced proliferation associated gene 1	protein_coding	20469	E9Q0Y4	4419	protein_coding	1.09132	7.46453	30.3445	5.5296e-05	0.00120366
Stk17b	serine/threonine kinase 17b (apoptosis-inducing)	protein_coding	98267	Q8BG48	5185	protein_coding	1.87151	7.71228	30.3376	5.5361e-05	0.00120366
Tsfm	Ts translation elongation factor, mitochondrial	protein_coding	66399	D3Z4M7	2904	protein_coding	-1.08448	3.5997	30.323	5.5501e-05	0.00120498
Gm6681	predicted gene 6681	processed_pseudogene			607	pseudogene	-1.02833	5.45806	30.2591	5.6117e-05	0.00121659
Xpot	exportin, tRNA (nuclear export receptor for tRNAs)	protein_coding	73192	A0A1W2P7Q6	6033	protein_coding	-0.924812	6.04009	30.2508	5.6198e-05	0.0012166
Ube4b	ubiquitination factor E4B	protein_coding	63958	Q9ES00	7618	protein_coding	-0.693901	6.55177	30.2145	5.6552e-05	0.00122251
Peg13	paternally expressed 13	sense_intronic			4725	long_non_coding	1.36385	5.34778	30.2061	5.6635e-05	0.00122255
Gm7334	predicted gene 7334	processed_pseudogene			756	pseudogene	-1.48149	3.04738	30.1892	5.6801e-05	0.00122438
Ggt5	gamma-glutamyltransferase 5	protein_coding	23887		5922	protein_coding	2.56443	3.63209	30.1702	5.6988e-05	0.00122539
Mrps18b	mitochondrial ribosomal protein S18B	protein_coding	66973	Q99N84	2089	protein_coding	-0.996548	4.69129	30.168	5.701e-05	0.00122539
Gm27529	predicted gene, 27529	miRNA			80	short_non_coding	-0.790641	6.12895	30.1441	5.7246e-05	0.00122872
Tgm2	transglutaminase 2, C polypeptide	protein_coding	21817	P21981	4608	protein_coding	3.21097	5.01149	30.1179	5.7507e-05	0.00123127
Uck2	uridine-cytidine kinase 2	protein_coding	80914	Q543C2	5464	protein_coding	-1.21906	6.32083	30.1059	5.7627e-05	0.00123127
Serf1	small EDRK-rich factor 1	protein_coding	20365	O88892	1300	protein_coding	-1.23798	2.82766	30.0901	5.7786e-05	0.00123127
Nsun2	NOL1/NOP2/Sun domain family member 2	protein_coding	28114	H3BJF3	5737	protein_coding	-1.33498	6.91905	30.0857	5.7829e-05	0.00123127
Myd88	myeloid differentiation primary response gene 88	protein_coding	17874	Q3U7M4	2576	protein_coding	0.929924	6.43755	30.082	5.7867e-05	0.00123127
Trim16	tripartite motif-containing 16	protein_coding	94092	Q5SVT2	4568	protein_coding	0.906638	4.90041	30.0697	5.7991e-05	0.00123127
R3hcc1	R3H domain and coiled-coil containing 1	protein_coding	71843	E9PUE1	2766	protein_coding	-1.19717	3.91784	30.0685	5.8002e-05	0.00123127
Rpl36al	ribosomal protein L36A-like	protein_coding	66483	Q5M9P1	1353	protein_coding	-0.629872	6.52946	30.0545	5.8144e-05	0.00123127
Gm10689	predicted gene 10689	processed_pseudogene			432	pseudogene	-0.988306	4.82786	30.0516	5.8173e-05	0.00123127
9930014A18Rik	RIKEN cDNA 9930014A18 gene	processed_transcript			7043	long_non_coding	-1.85966	2.25008	30.0488	5.8201e-05	0.00123127
Ext2	exostosin glycosyltransferase 2	protein_coding	14043	V9GX32	7328	protein_coding	-0.990723	5.6295	30.0427	5.8263e-05	0.00123127
Rpl17	ribosomal protein L17	protein_coding	319195	Q6ZWZ7	1327	protein_coding	-0.836633	7.64897	30.0284	5.8408e-05	0.00123261
Dph1	diphthamide biosynthesis 1	protein_coding	116905	Q5NCQ5	2690	protein_coding	-0.861783	4.18874	29.9732	5.8972e-05	0.00124278
Gm4462	predicted gene 4462	processed_pseudogene			1303	pseudogene	-1.35984	3.14854	29.9623	5.9084e-05	0.00124341
Uba7	ubiquitin-like modifier activating enzyme 7	protein_coding	74153		6692	protein_coding	0.903409	6.6953	29.9522	5.9188e-05	0.00124386
Gorasp2	golgi reassembly stacking protein 2	protein_coding	70231	A2ATI9	4145	protein_coding	-0.68259	6.86719	29.9288	5.9429e-05	0.00124669
Hsp90ab1	heat shock protein 90 alpha (cytosolic), class B member 1	protein_coding	15516	Q71LX8	2999	protein_coding	-1.3982	10.5712	29.9232	5.9488e-05	0.00124669
Cerkl	ceramide kinase-like	protein_coding	228094	A2AQH0	5284	protein_coding	-1.51937	2.42298	29.9114	5.961e-05	0.00124752
Sned1	sushi, nidogen and EGF-like domains 1	protein_coding	208777	A0A0R4J0N0	9491	protein_coding	1.46411	5.08015	29.8788	5.995e-05	0.0012529
Stim2	stromal interaction molecule 2	protein_coding	116873	A5CVE4	5133	protein_coding	0.853805	5.47942	29.8504	6.0248e-05	0.00125738
Lrrc8d	leucine rich repeat containing 8D	protein_coding	231549	Q8BGR2	12573	protein_coding	1.09035	6.52562	29.8411	6.0346e-05	0.00125768
Samd8	sterile alpha motif domain containing 8	protein_coding	67630	Q14AQ4	7639	protein_coding	1.0902	5.55928	29.8293	6.0471e-05	0.00125855
Gsto1	glutathione S-transferase omega 1	protein_coding	14873	O09131	2023	protein_coding	-1.00113	6.71278	29.8168	6.0603e-05	0.00125956
Hint1	histidine triad nucleotide binding protein 1	protein_coding	15254	P70349	872	protein_coding	-0.829856	7.25261	29.8043	6.0736e-05	0.00126052
Tmem156	transmembrane protein 156	protein_coding	243025		3309	protein_coding	-1.53665	5.32321	29.7918	6.0868e-05	0.00126052
Hgh1	HGH1 homolog	protein_coding	59053	Q8C3I8	2200	protein_coding	-1.18892	3.72714	29.788	6.0909e-05	0.00126052
Gm6311	predicted gene 6311	processed_pseudogene			878	pseudogene	-1.52104	1.58256	29.7708	6.1092e-05	0.00126052
Gm6552	predicted gene 6552	processed_pseudogene			1061	pseudogene	-0.638599	5.86489	29.7705	6.1096e-05	0.00126052
Alg5	asparagine-linked glycosylation 5 (dolichyl-phosphate beta-glucosyltransferase)	protein_coding	66248	Q9DB25	3728	protein_coding	-0.668083	5.19965	29.7653	6.1151e-05	0.00126052
2610301B20Rik	RIKEN cDNA 2610301B20 gene	protein_coding	67157		2391	protein_coding	-1.32068	2.95379	29.7188	6.1651e-05	0.0012691
Gm11451	predicted gene 11451	processed_pseudogene			630	pseudogene	-1.47004	2.90231	29.6848	6.2019e-05	0.00127494
Gm11703	predicted gene 11703	processed_pseudogene			483	pseudogene	-0.754682	4.31733	29.6524	6.2373e-05	0.00128047
Mbp	myelin basic protein	protein_coding	17196	Q5D096	8469	protein_coding	1.01995	6.73357	29.6435	6.247e-05	0.00128071
Sat2	spermidine/spermine N1-acetyl transferase 2	protein_coding	69215	A0A158SIT0	1424	protein_coding	-3.31383	-0.0467293	29.6352	6.2561e-05	0.00128084
Rps8	ribosomal protein S8	protein_coding	20116	Q497E9	1726	protein_coding	-0.966854	7.84887	29.6218	6.2708e-05	0.00128213
Eif3s6-ps1	eukaryotic translation initiation factor 3, subunit 6, pseudogene 1	processed_pseudogene			470	pseudogene	-0.864586	3.9231	29.6065	6.2877e-05	0.00128218
Cnbp	cellular nucleic acid binding protein	protein_coding	12785	Q3ULK8	3036	protein_coding	-0.80437	8.3035	29.596	6.2993e-05	0.00128218
Midn	midnolin	protein_coding	59090	Q3TPJ7	4307	protein_coding	1.20041	6.63597	29.5959	6.2994e-05	0.00128218
Rragb	Ras-related GTP binding B	protein_coding	245670	Q6NTA4	2258	protein_coding	-1.48719	1.70482	29.5907	6.3051e-05	0.00128218
Glo1	glyoxalase 1	protein_coding	109801	A5GZX3	12101	protein_coding	-0.741562	4.58496	29.572	6.3259e-05	0.00128338
Slc7a2	solute carrier family 7 (cationic amino acid transporter, y+ system), member 2	protein_coding	11988	P18581	9135	protein_coding	-5.68659	-0.280541	29.5701	6.328e-05	0.00128338
Gm6543	predicted gene 6543	processed_pseudogene			808	pseudogene	-0.729396	4.9028	29.56	6.3393e-05	0.00128394
Pilrb1	paired immunoglobin-like type 2 receptor beta 1	protein_coding	170741		1957	protein_coding	1.51731	6.28453	29.5142	6.3906e-05	0.0012908
2810025M15Rik	RIKEN cDNA 2810025M15 gene	transcribed_processed_pseudogene			1410	pseudogene	-1.47605	2.44619	29.503	6.4032e-05	0.0012908
Gm9703	predicted gene 9703	processed_pseudogene			346	pseudogene	-0.935983	4.5278	29.4944	6.4129e-05	0.0012908
Dixdc1	DIX domain containing 1	protein_coding	330938	Q80Y83	9971	protein_coding	-4.578	-0.604754	29.4872	6.421e-05	0.0012908
Rab33b	RAB33B, member RAS oncogene family	protein_coding	19338		3538	protein_coding	1.20765	4.54322	29.484	6.4246e-05	0.0012908
Rps4l	ribosomal protein S4-like	transcribed_processed_pseudogene			943	pseudogene	7.04493	0.636031	29.4806	6.4285e-05	0.0012908
B4galt3	UDP-Gal:betaGlcNAc beta 1,4-galactosyltransferase, polypeptide 3	protein_coding	57370	Q3U260	5467	protein_coding	1.20866	5.85942	29.4765	6.433e-05	0.0012908
Gm29257	predicted gene 29257	processed_pseudogene			639	pseudogene	-0.907117	4.97825	29.4328	6.4828e-05	0.00129737
Gm6877	predicted pseudogene 6877	processed_pseudogene			1101	pseudogene	-1.19435	2.27217	29.4327	6.483e-05	0.00129737
Nom1	nucleolar protein with MIF4G domain 1	protein_coding	433864	Q3UFM5	9232	protein_coding	-0.683256	5.46181	29.4165	6.5015e-05	0.00129821
Pmm1	phosphomannomutase 1	protein_coding	29858		2866	protein_coding	-1.13276	4.32193	29.414	6.5044e-05	0.00129821
Znhit3	zinc finger, HIT type 3	protein_coding	448850	Q9CQK1	2136	protein_coding	-0.845089	3.60731	29.3915	6.5302e-05	0.00130164
Gm5451	predicted gene 5451	processed_pseudogene			579	pseudogene	-0.92202	3.99658	29.3787	6.5449e-05	0.00130286
Gng12	guanine nucleotide binding protein (G protein), gamma 12	protein_coding	14701	Q9DAS9	4727	protein_coding	-0.994963	7.84817	29.3565	6.5707e-05	0.00130626
Osm	oncostatin M	protein_coding	18413	P53347	2272	protein_coding	3.28749	6.96594	29.3263	6.6059e-05	0.00131153
Dtd1	D-tyrosyl-tRNA deacylase 1	protein_coding	66044	Q9DD18	2353	protein_coding	-1.28486	3.87115	29.3087	6.6265e-05	0.00131389
Gm45894	predicted gene 45894	antisense			1748	long_non_coding	1.80415	1.63853	29.2752	6.6658e-05	0.00131995
Gm44250	predicted gene, 44250	TEC			4229		-0.981706	3.20555	29.2498	6.6958e-05	0.00132415
Pa2g4	proliferation-associated 2G4	protein_coding	18813	Q3TGU7	2804	protein_coding	-1.37237	7.79404	29.2135	6.7391e-05	0.00133097
Gm8730	predicted pseudogene 8730	processed_pseudogene			954	pseudogene	-1.03603	7.52071	29.1916	6.7653e-05	0.00133171
Rps13-ps1	ribosomal protein S13, pseudogene 1	processed_pseudogene			538	pseudogene	-0.710135	3.8016	29.1824	6.7763e-05	0.00133171
Nrxn1	neurexin I	protein_coding	18189	Q9CS84	20733	protein_coding	-4.14429	1.18316	29.1734	6.7872e-05	0.00133171
Rtraf	RNA transcription, translation and transport factor	protein_coding	68045	Q4VA29	1927	protein_coding	-0.728366	5.22867	29.171	6.79e-05	0.00133171
Gm7206	predicted pseudogene 7206	processed_pseudogene			508	pseudogene	-0.823828	6.81761	29.1693	6.7921e-05	0.00133171
Zadh2	zinc binding alcohol dehydrogenase, domain containing 2	protein_coding	225791	Q14AZ9	3540	protein_coding	-1.12938	5.51062	29.1662	6.7958e-05	0.00133171
Adar	adenosine deaminase, RNA-specific	protein_coding	56417		8118	protein_coding	0.671864	6.84243	29.1311	6.8383e-05	0.00133824
Gm13196	predicted gene 13196	processed_pseudogene			379	pseudogene	-1.13314	2.99781	29.1137	6.8594e-05	0.00133824
Gripap1	GRIP1 associated protein 1	protein_coding	54645	Q8VD04	5502	protein_coding	0.768046	6.34563	29.1068	6.8679e-05	0.00133824
Mark2	MAP/microtubule affinity regulating kinase 2	protein_coding	13728	A0A0R4J0B1	7942	protein_coding	0.714525	7.2419	29.1045	6.8707e-05	0.00133824
Mrpl3	mitochondrial ribosomal protein L3	protein_coding	94062	D3Z456	6661	protein_coding	-0.70749	5.33418	29.0978	6.8788e-05	0.00133824
Gm12643	predicted gene 12643	processed_pseudogene			374	pseudogene	-0.988357	3.05439	29.0949	6.8823e-05	0.00133824
Hcar2	hydroxycarboxylic acid receptor 2	protein_coding	80885	Q0VBA6	1930	protein_coding	2.644	4.53965	29.0796	6.9011e-05	0.00134016
Scp2-ps2	sterol carrier protein 2, pseudogene 2	transcribed_unprocessed_pseudogene			1427	pseudogene	1.34766	6.90415	29.0645	6.9197e-05	0.00134204
Crtc3	CREB regulated transcription coactivator 3	protein_coding	70461	Q91X84	9850	protein_coding	0.868205	5.35128	29.0477	6.9404e-05	0.00134433
Prr14	proline rich 14	protein_coding	233895		4455	protein_coding	0.884553	6.76018	29.0047	6.9937e-05	0.00135169
Gm44187	predicted gene, 44187	TEC			1929		2.57499	1.31784	29.0026	6.9963e-05	0.00135169
Sh2b2	SH2B adaptor protein 2	protein_coding	23921	Q9JID9	5406	protein_coding	1.2739	5.3992	28.992	7.0095e-05	0.00135251
Vcl	vinculin	protein_coding	22330		8191	protein_coding	1.20984	8.36494	28.9601	7.0495e-05	0.00135848
Ncf4	neutrophil cytosolic factor 4	protein_coding	17972	P97369	2020	protein_coding	1.05402	8.67674	28.9165	7.1045e-05	0.00136735
Gm12005	predicted gene 12005	processed_pseudogene			379	pseudogene	-0.954865	2.89987	28.9066	7.1171e-05	0.00136803
Gm6278	predicted gene 6278	processed_pseudogene			772	pseudogene	-1.00048	5.36016	28.8509	7.1882e-05	0.00137993
Pfkfb4	6-phosphofructo-2-kinase/fructose-2,6-biphosphatase 4	protein_coding	270198		4875	protein_coding	1.86298	6.27883	28.821	7.2267e-05	0.00138557
Gm8942	predicted gene 8942	processed_pseudogene			400	pseudogene	-0.777043	6.83087	28.8008	7.253e-05	0.00138573
Snrk	SNF related kinase	protein_coding	20623	D3Z3V0	5780	protein_coding	1.40502	5.84015	28.7971	7.2577e-05	0.00138573
Abhd14a	abhydrolase domain containing 14A	protein_coding	68644	E9Q136	2111	protein_coding	-1.78688	3.35791	28.7931	7.263e-05	0.00138573
Zbtb7b	zinc finger and BTB domain containing 7B	protein_coding	22724	Q5BJ24	5591	protein_coding	1.26017	6.89175	28.792	7.2643e-05	0.00138573
Gm37902	predicted gene, 37902	TEC			1683		1.51761	1.11335	28.7373	7.3359e-05	0.00139762
Reep6	receptor accessory protein 6	protein_coding	70335	D3YTR1	2506	protein_coding	-3.59518	-0.148069	28.7277	7.3485e-05	0.00139825
BC147527	cDNA sequence BC147527	protein_coding	625360	Q3V185	1595	protein_coding	2.57205	3.1556	28.7183	7.3608e-05	0.00139884
Dlat	dihydrolipoamide S-acetyltransferase (E2 component of pyruvate dehydrogenase complex)	protein_coding	235339	Q8BMF4	4886	protein_coding	-0.789566	5.13311	28.6771	7.4155e-05	0.00140596
Pabpc1	poly(A) binding protein, cytoplasmic 1	protein_coding	18458	P29341	6540	protein_coding	-0.831379	10.0364	28.6691	7.4261e-05	0.00140596
4732465J04Rik	RIKEN cDNA 4732465J04 gene	lincRNA			3302	long_non_coding	2.5136	1.67254	28.6626	7.4348e-05	0.00140596
Nphp3	nephronophthisis 3 (adolescent)	protein_coding	74025		6617	protein_coding	-1.58133	4.34533	28.662	7.4356e-05	0.00140596
Rpl7a-ps7	ribosomal protein L7A, pseudogene 7	processed_pseudogene			776	pseudogene	-0.64451	5.38453	28.6449	7.4584e-05	0.00140851
Ifi27l2a	interferon, alpha-inducible protein 27 like 2A	protein_coding	76933	Q8R412	463	protein_coding	3.68615	4.66986	28.6277	7.4816e-05	0.00141112
Bsdc1	BSD domain containing 1	protein_coding	100383	Q80Y55	5630	protein_coding	0.71994	5.69897	28.6104	7.5048e-05	0.00141373
Phlda1	pleckstrin homology like domain, family A, member 1	protein_coding	21664	Q62392	2205	protein_coding	2.97396	3.79596	28.594	7.527e-05	0.00141615
9830107B12Rik	RIKEN cDNA 9830107B12 gene	protein_coding	328829	D3Z5D6	3691	protein_coding	3.29747	5.56482	28.5387	7.6023e-05	0.00142853
Focad	focadhesin	protein_coding	230393		11311	protein_coding	-1.34687	3.23468	28.5222	7.6249e-05	0.00142988
Gm45713	predicted gene 45713	protein_coding		A0A1B0GS68	1477	protein_coding	-0.982147	9.08376	28.5191	7.6292e-05	0.00142988
Slc6a12	solute carrier family 6 (neurotransmitter transporter, betaine/GABA), member 12	protein_coding	14411	G5E8Z4	3052	protein_coding	2.86632	3.9017	28.5127	7.6379e-05	0.00142988
Cct2	chaperonin containing Tcp1, subunit 2 (beta)	protein_coding	12461	Q542X7	2557	protein_coding	-0.865879	8.17362	28.4831	7.6788e-05	0.00143567
Ets1	E26 avian leukemia oncogene 1, 5' domain	protein_coding	23871		8476	protein_coding	1.92778	6.4259	28.4722	7.6939e-05	0.00143567
Nars2	asparaginyl-tRNA synthetase 2 (mitochondrial)(putative)	protein_coding	244141	Q8BGV0	6967	protein_coding	-0.922052	2.9744	28.4697	7.6974e-05	0.00143567
Ccdc85c	coiled-coil domain containing 85C	protein_coding	668158	E9Q6B2	4337	protein_coding	-2.64945	1.03733	28.3993	7.7958e-05	0.0014508
Vgll4	vestigial like family member 4	protein_coding	232334		5396	protein_coding	0.872943	5.07501	28.3979	7.7977e-05	0.0014508
Bcap29	B cell receptor associated protein 29	protein_coding	12033	Q542A1	7590	protein_coding	-1.25692	5.85805	28.3832	7.8186e-05	0.0014511
Gm36161	predicted gene, 36161	lincRNA			1509	long_non_coding	1.77924	6.49242	28.3831	7.8186e-05	0.0014511
Mrpl23-ps1	mitichondrial ribosomal protein L23, pseudogene 1	processed_pseudogene			580	pseudogene	-0.757188	5.15875	28.3486	7.8675e-05	0.00145723
Zfp516	zinc finger protein 516	protein_coding	329003	A0A494BBJ0	8275	protein_coding	1.18831	6.36863	28.3431	7.8754e-05	0.00145723
Eif3s6-ps2	eukaryotic translation initiation factor 3, subunit 6, pseudogene 2	processed_pseudogene			1323	pseudogene	-0.999102	5.43446	28.3365	7.8848e-05	0.00145723
Tcp1	t-complex protein 1	protein_coding	21454		5030	protein_coding	-1.0896	7.95827	28.3327	7.8902e-05	0.00145723
Tmem119	transmembrane protein 119	protein_coding	231633	Q8R138	2315	protein_coding	-2.33249	3.4664	28.2868	7.9561e-05	0.00146657
Gp9	glycoprotein 9 (platelet)	protein_coding	54368	O88186	881	protein_coding	3.02446	0.53134	28.2839	7.9602e-05	0.00146657
Rpl7-ps8	ribosomal protein L7, pseudogene 8	processed_pseudogene			810	pseudogene	-0.737726	5.85032	28.2515	8.0072e-05	0.00147341
Cyb561a3	cytochrome b561 family, member A3	protein_coding	225912	Q6P1H1	3910	protein_coding	0.819273	6.06101	28.2366	8.0288e-05	0.00147543
Hk2	hexokinase 2	protein_coding	15277	O08528	5969	protein_coding	0.930808	6.4301	28.2277	8.0418e-05	0.00147543
Oasl1	2'-5' oligoadenylate synthetase-like 1	protein_coding	231655	Q8VI94	2608	protein_coding	2.26845	1.82649	28.2238	8.0474e-05	0.00147543
Gm28037	predicted gene, 28037	processed_transcript			611	long_non_coding	-0.70212	4.92137	28.1858	8.1032e-05	0.00148232
Gng5	guanine nucleotide binding protein (G protein), gamma 5	protein_coding	14707	Q3UKC8	2765	protein_coding	0.706853	6.13072	28.1848	8.1047e-05	0.00148232
Mgat5	mannoside acetylglucosaminyltransferase 5	protein_coding	107895		10291	protein_coding	-1.34361	6.92721	28.1732	8.1217e-05	0.00148364
Tnfrsf18	tumor necrosis factor receptor superfamily, member 18	protein_coding	21936	Q540M6	1524	protein_coding	1.79524	2.68911	28.1291	8.187e-05	0.00149316
Kars	lysyl-tRNA synthetase	protein_coding	85305	Q8R2P8	4464	protein_coding	-0.945765	6.75371	28.1247	8.1936e-05	0.00149316
Polr1b	polymerase (RNA) I polypeptide B	protein_coding	20017	P70700	5805	protein_coding	-1.03677	5.15204	28.1114	8.2134e-05	0.00149495
Gm11599	predicted gene 11599	processed_pseudogene			878	pseudogene	-1.25822	2.34694	28.1014	8.2285e-05	0.00149589
Tmem144	transmembrane protein 144	protein_coding	70652	Q8VEH0	3487	protein_coding	-1.77438	1.48337	28.0644	8.2841e-05	0.00150419
Rps15a-ps3	ribosomal protein S15A, pseudogene 3	processed_pseudogene			395	pseudogene	-0.848307	3.19599	28.0368	8.3257e-05	0.00150994
Cdk11b	cyclin-dependent kinase 11B	protein_coding	12537		3752	protein_coding	0.69991	7.06607	27.9738	8.422e-05	0.00152341
Gm13408	predicted gene 13408	processed_pseudogene			798	pseudogene	-0.865501	4.88785	27.9738	8.422e-05	0.00152341
Mob3a	MOB kinase activator 3A	protein_coding	208228	Q8BSU7	3254	protein_coding	0.833504	6.82278	27.9684	8.4303e-05	0.00152341
Galm	galactose mutarotase	protein_coding	319625	Q8K157	2476	protein_coding	1.24146	3.8118	27.9501	8.4585e-05	0.00152668
Rpl39	ribosomal protein L39	protein_coding	67248	Q505A8	1434	protein_coding	-0.938307	7.19652	27.9387	8.4761e-05	0.00152803
Ptges	prostaglandin E synthase	protein_coding	64292	Q9JM51	3931	protein_coding	1.69388	4.06959	27.9202	8.5047e-05	0.00153136
E430024P14Rik	RIKEN cDNA E430024P14 gene	antisense			4883	long_non_coding	-2.08657	1.76576	27.9072	8.5249e-05	0.00153171
Mybbp1a	MYB binding protein (P160) 1a	protein_coding	18432	Q3U2W2	5803	protein_coding	-1.37144	7.30612	27.9014	8.5341e-05	0.00153171
Uri1	URI1, prefoldin-like chaperone	protein_coding	19777	Q3TLD5	3673	protein_coding	-0.946652	5.47709	27.8994	8.5372e-05	0.00153171
Ces1d	carboxylesterase 1D	protein_coding	104158	Q8VCT4	2369	protein_coding	3.63594	3.83568	27.8889	8.5535e-05	0.00153283
Gm4997	predicted gene 4997	processed_pseudogene			360	pseudogene	-1.01211	3.19777	27.8652	8.5907e-05	0.00153766
Tbkbp1	TBK1 binding protein 1	protein_coding	73174	Z4YKN2	3975	protein_coding	1.17194	6.15084	27.853	8.6099e-05	0.00153927
Rmc1	regulator of MON1-CCZ1	protein_coding	76482	A0A3Q4EG84	6182	protein_coding	0.650473	5.90256	27.8404	8.6299e-05	0.00154048
Mrpl16	mitochondrial ribosomal protein L16	protein_coding	94063	Q99N93	3169	protein_coding	-0.884037	4.35237	27.8358	8.6371e-05	0.00154048
Irgm2	immunity-related GTPase family M member 2	protein_coding	54396	A0A140LIF8	3690	protein_coding	1.46785	4.29928	27.8072	8.6825e-05	0.00154615
Gm48718	predicted gene, 48718	TEC			2482		2.46148	1.26215	27.8029	8.6894e-05	0.00154615
Entpd4b	ectonucleoside triphosphate diphosphohydrolase 4B	protein_coding	100862375	Q9DBT4	8074	protein_coding	-1.61937	2.1787	27.7763	8.7318e-05	0.00155188
Eef2-ps2	eukaryotic translation elongation factor 2, pseudogene 2	processed_pseudogene			1345	pseudogene	-1.00307	6.15899	27.7504	8.7734e-05	0.00155549
Cd79b	CD79B antigen	protein_coding	15985	B1ARJ9	1431	protein_coding	-0.761065	4.75193	27.7462	8.7802e-05	0.00155549
Wdr75	WD repeat domain 75	protein_coding	73674	Q3U821	4900	protein_coding	-1.1047	5.22483	27.7444	8.7831e-05	0.00155549
Herpud2	HERPUD family member 2	protein_coding	80517	Q9JJC9	5857	protein_coding	0.753287	6.19601	27.7321	8.8029e-05	0.00155718
Rps18-ps1	ribosomal protein S18, pseudogene 1	processed_pseudogene			459	pseudogene	-1.1464	5.426	27.7166	8.828e-05	0.00155848
Srp19	signal recognition particle 19	protein_coding	66384		3630	protein_coding	-0.56288	5.50056	27.7103	8.8382e-05	0.00155848
Rhd	Rh blood group, D antigen	protein_coding	19746	A0A0R4J0A2	1594	protein_coding	-3.98421	0.741065	27.7084	8.8413e-05	0.00155848
Gm7730	predicted gene 7730	processed_pseudogene			454	pseudogene	-1.17148	4.48435	27.672	8.9006e-05	0.00156535
Rpl34-ps2	ribosomal protein L34, pseudogene 2	processed_pseudogene			354	pseudogene	-0.873806	3.82931	27.6717	8.901e-05	0.00156535
Tbc1d10b	TBC1 domain family, member 10b	protein_coding	68449	Q8BHL3	4696	protein_coding	0.794157	6.56856	27.6151	8.9942e-05	0.00157751
Rpl9-ps4	ribosomal protein L9, pseudogene 4	processed_pseudogene			579	pseudogene	-0.878934	7.7532	27.6137	8.9966e-05	0.00157751
Ifit3b	interferon-induced protein with tetratricopeptide repeats 3B	protein_coding	667370	E9PV48	2000	protein_coding	5.28835	1.34914	27.6048	9.0114e-05	0.00157751
Slc22a15	solute carrier family 22 (organic anion/cation transporter), member 15	protein_coding	242126	Q504N2	14239	protein_coding	1.53457	6.36813	27.601	9.0176e-05	0.00157751
Rps2-ps5	ribosomal protein S2, pseudogene 5	processed_pseudogene			849	pseudogene	-1.45161	3.47621	27.5981	9.0224e-05	0.00157751
Rdh12	retinol dehydrogenase 12	protein_coding	77974	Q8BYK4	2967	protein_coding	1.49214	5.76717	27.574	9.0626e-05	0.00158271
Gm6794	predicted gene 6794	processed_pseudogene			457	pseudogene	-1.02117	3.74696	27.5664	9.0752e-05	0.00158308
Exosc1	exosome component 1	protein_coding	66583	Q9DAA6	4053	protein_coding	-0.783208	4.67757	27.5316	9.1337e-05	0.00159143
Gdi1	guanosine diphosphate (GDP) dissociation inhibitor 1	protein_coding	14567	P50396	4296	protein_coding	0.968114	7.97381	27.5157	9.1605e-05	0.00159427
Ergic1	endoplasmic reticulum-golgi intermediate compartment (ERGIC) 1	protein_coding	67458	Q4FK22	8888	protein_coding	-0.871622	5.53355	27.4811	9.2193e-05	0.00160264
Gm47275	predicted gene, 47275	miRNA			119	short_non_coding	-1.25467	4.98906	27.4624	9.2512e-05	0.00160634
Hacd1	3-hydroxyacyl-CoA dehydratase 1	protein_coding	30963	A2AQ81	2118	protein_coding	-1.26935	2.59647	27.4546	9.2645e-05	0.0016068
Mfsd6	major facilitator superfamily domain containing 6	protein_coding	98682	D3Z183	8231	protein_coding	3.24898	5.0305	27.4259	9.3138e-05	0.00161349
Znfx1	zinc finger, NFX1-type containing 1	protein_coding	98999	Q8R151	8189	protein_coding	1.20578	6.46408	27.412	9.3378e-05	0.00161581
Gm16288	predicted gene 16288	processed_pseudogene			367	pseudogene	-0.959542	2.98511	27.3985	9.3611e-05	0.00161798
Rpsa-ps1	ribosomal protein SA, pseudogene 1	processed_pseudogene			886	pseudogene	-0.941813	4.24992	27.3885	9.3784e-05	0.00161901
Thumpd1	THUMP domain containing 1	protein_coding	233802	Q99J36	3004	protein_coding	-0.963097	5.55803	27.3827	9.3885e-05	0.00161901
Atic	5-aminoimidazole-4-carboxamide ribonucleotide formyltransferase/IMP cyclohydrolase	protein_coding	108147	Q9CWJ9	7985	protein_coding	-1.04268	6.86127	27.3661	9.4174e-05	0.00162214
Iars2	isoleucine-tRNA synthetase 2, mitochondrial	protein_coding	381314	Q8BIJ6	8885	protein_coding	-0.972231	6.20885	27.3491	9.447e-05	0.00162538
Polr3h	polymerase (RNA) III (DNA directed) polypeptide H	protein_coding	78929		4991	protein_coding	-1.43489	3.91227	27.3287	9.4828e-05	0.00162856
Atg3	autophagy related 3	protein_coding	67841	Q9CPX6	3154	protein_coding	0.872435	6.65005	27.3263	9.4871e-05	0.00162856
Gm34680	predicted gene, 34680	lincRNA			1372	long_non_coding	1.53367	5.27898	27.2814	9.5664e-05	0.0016366
Mmachc	methylmalonic aciduria cblC type, with homocystinuria	protein_coding	67096	Q9CZD0	2224	protein_coding	-1.3196	2.91954	27.2812	9.5668e-05	0.0016366
Tspan3	tetraspanin 3	protein_coding	56434		4274	protein_coding	-1.65944	2.56728	27.2764	9.5754e-05	0.0016366
Bola3	bolA-like 3 (E. coli)	protein_coding	78653	E9Q705	3211	protein_coding	-0.74819	3.47596	27.2753	9.5773e-05	0.0016366
Trim30b	tripartite motif-containing 30B	protein_coding	244183		7527	protein_coding	3.66421	4.83431	27.2674	9.5914e-05	0.00163716
Kat6a	K(lysine) acetyltransferase 6A	protein_coding	244349	A0A5F8MPX1	9330	protein_coding	0.676787	6.95432	27.2549	9.6137e-05	0.0016391
Zwint	ZW10 interactor	protein_coding	52696	Q9CQU5	4434	protein_coding	-0.723196	5.82148	27.2429	9.635e-05	0.00164089
Tdrd7	tudor domain containing 7	protein_coding	100121	A0A0A0MQD1	3958	protein_coding	0.927357	5.6754	27.2211	9.6742e-05	0.0016457
Eef2kmt	eukaryotic elongation factor 2 lysine methyltransferase	protein_coding	70511	Q3UZW7	2678	protein_coding	-1.15107	3.71522	27.1885	9.7331e-05	0.00165385
Pemt	phosphatidylethanolamine N-methyltransferase	protein_coding	18618		2104	protein_coding	-2.18065	1.00093	27.1739	9.7595e-05	0.00165503
Fkbp11	FK506 binding protein 11	protein_coding	66120		2706	protein_coding	-3.32173	2.88565	27.1726	9.7619e-05	0.00165503
Rrs1	ribosome biogenesis regulator 1	protein_coding	59014	Q9CYH6	2048	protein_coding	-1.1665	5.02798	27.1621	9.7809e-05	0.00165639
Trmt61a	tRNA methyltransferase 61A	protein_coding	328162	A0A1Y7VL28	2433	protein_coding	-1.35994	2.90039	27.154	9.7957e-05	0.00165703
Stk38l	serine/threonine kinase 38 like	protein_coding	232533	Q7TSE6	4880	protein_coding	1.2251	2.65372	27.1448	9.8126e-05	0.00165803
Chil5	chitinase-like 5	protein_coding	229687	F7AQE8	1509	protein_coding	4.14835	3.16318	27.1201	9.8577e-05	0.00166379
Fastkd2	FAST kinase domains 2	protein_coding	75619	Q922E6	5873	protein_coding	-0.95886	3.91169	27.1082	9.8797e-05	0.00166564
Gm4784	predicted gene 4784	processed_pseudogene			1824	pseudogene	-1.19092	2.71248	27.0839	9.9245e-05	0.00167133
Tnfrsf1a	tumor necrosis factor receptor superfamily, member 1a	protein_coding	21937		2591	protein_coding	0.810528	7.53859	27.0099	0.00010063	0.00169269
Abtb2	ankyrin repeat and BTB (POZ) domain containing 2	protein_coding	99382	Q3T9J9	6032	protein_coding	2.91391	2.78786	26.9768	0.00010125	0.00170116
Ppa1	pyrophosphatase (inorganic) 1	protein_coding	67895	Q4FK49	2902	protein_coding	-1.35497	4.51049	26.9712	0.00010135	0.00170116
Rpl21-ps8	ribosomal protein L21, pseudogene 8	processed_pseudogene			483	pseudogene	-0.865961	5.64966	26.9536	0.00010169	0.00170488
Kmt5b	lysine methyltransferase 5B	protein_coding	225888	Q3U8K7	14752	protein_coding	0.601392	6.35739	26.941	0.00010193	0.00170565
Gm26384	predicted gene, 26384	miRNA			110	short_non_coding	-1.00202	4.35906	26.9393	0.00010196	0.00170565
1110038B12Rik	RIKEN cDNA 1110038B12 gene	processed_transcript			1811	long_non_coding	-1.46745	4.81341	26.9219	0.0001023	0.00170876
Selenos	selenoprotein S	protein_coding	109815	Q9BCZ4	1477	protein_coding	-0.53659	5.80406	26.9173	0.00010238	0.00170876
Timm8a1	translocase of inner mitochondrial membrane 8A1	protein_coding	30058	Q9WVA2	1421	protein_coding	-1.30996	3.56097	26.9119	0.00010249	0.00170876
Shmt2	serine hydroxymethyltransferase 2 (mitochondrial)	protein_coding	108037	Q9CZN7	3109	protein_coding	-1.66989	6.41063	26.8976	0.00010276	0.00171013
Dmtf1	cyclin D binding myb-like transcription factor 1	protein_coding	23857	Q8CE22	11041	protein_coding	0.825421	6.3166	26.8958	0.0001028	0.00171013
Ctnnd1	catenin (cadherin associated protein), delta 1	protein_coding	12388	E9Q8Z5	7319	protein_coding	-1.21714	5.45611	26.8687	0.00010332	0.0017168
Olfml2b	olfactomedin-like 2B	protein_coding	320078	Q3V1G4	3095	protein_coding	1.33892	6.68046	26.8626	0.00010344	0.0017168
Gm4366	predicted gene 4366	processed_pseudogene			1342	pseudogene	-1.22733	7.61794	26.8574	0.00010354	0.0017168
Wdr36	WD repeat domain 36	protein_coding	225348	Q3TAQ9	8663	protein_coding	-0.980096	5.63999	26.8049	0.00010456	0.00173189
Dnase2a	deoxyribonuclease II alpha	protein_coding	13423	Q3UM14	5389	protein_coding	-0.647532	6.04228	26.7819	0.00010502	0.00173676
Usp14	ubiquitin specific peptidase 14	protein_coding	59025	Q9JMA1	8345	protein_coding	-1.0028	6.38038	26.7728	0.0001052	0.00173676
Gm4294	predicted gene 4294	processed_pseudogene			614	pseudogene	-0.916201	7.08482	26.7725	0.0001052	0.00173676
Gm6745	predicted gene 6745	processed_pseudogene			526	pseudogene	-0.950152	5.01947	26.7258	0.00010613	0.00175001
Abi2	abl-interactor 2	protein_coding	329165	P62484	8543	protein_coding	-3.17297	2.51474	26.7205	0.00010624	0.00175001
Rpl27a-ps4	ribosomal protein L27A, pseudogene 4	processed_pseudogene			447	pseudogene	-1.13397	5.24917	26.7063	0.00010652	0.00175278
Ep300	E1A binding protein p300	protein_coding	328572		14273	protein_coding	0.851981	7.85336	26.6967	0.00010671	0.00175403
Map1lc3a	microtubule-associated protein 1 light chain 3 alpha	protein_coding	66734	Q91VR7	1181	protein_coding	1.83483	3.13951	26.6833	0.00010698	0.00175653
Gm9797	predicted pseudogene 9797	transcribed_processed_pseudogene			613	pseudogene	-1.25062	3.83831	26.6698	0.00010725	0.0017591
Agk	acylglycerol kinase	protein_coding	69923	Q9ESW4	11392	protein_coding	-0.879632	3.2688	26.6496	0.00010766	0.0017639
Impdh2-ps	inosine monophosphate dehydrogenase 2, pseudogene	processed_pseudogene			1545	pseudogene	-1.35439	7.09141	26.6144	0.00010838	0.00177276
Gbp9	guanylate-binding protein 9	protein_coding	236573	Q8BTS3	5173	protein_coding	2.65398	3.70331	26.5939	0.0001088	0.00177276
Lap3	leucine aminopeptidase 3	protein_coding	66988	Q9CPY7	3098	protein_coding	-1.0594	4.91131	26.587	0.00010894	0.00177276
Cluh	clustered mitochondria (cluA/CLU1) homolog	protein_coding	74148	A0A0R4J140	6502	protein_coding	-1.22337	5.94952	26.5869	0.00010894	0.00177276
Rogdi	rogdi homolog	protein_coding	66049	Q3TDK6	2343	protein_coding	1.21142	6.93395	26.5714	0.00010927	0.00177276
Nme1	NME/NM23 nucleoside diphosphate kinase 1	protein_coding	18102	Q5NC81	3342	protein_coding	-1.17981	6.05933	26.5692	0.00010931	0.00177276
2810004N23Rik	RIKEN cDNA 2810004N23 gene	protein_coding	66523		6324	protein_coding	-0.831485	5.17138	26.569	0.00010931	0.00177276
Rpl23a	ribosomal protein L23A	protein_coding	268449		847	protein_coding	-0.776605	6.95463	26.5544	0.00010962	0.00177276
Galnt7	polypeptide N-acetylgalactosaminyltransferase 7	protein_coding	108150	Q80VA0	5253	protein_coding	-0.842923	5.24657	26.5544	0.00010962	0.00177276
Gm49804	predicted gene, 49804	protein_coding		A0A3B2W864	891	protein_coding	-0.67229	7.45043	26.5504	0.0001097	0.00177276
Polr2h	polymerase (RNA) II (DNA directed) polypeptide H	protein_coding	245841	Q923G2	1509	protein_coding	-1.07624	3.81263	26.5461	0.00010979	0.00177276
Echs1	enoyl Coenzyme A hydratase, short chain, 1, mitochondrial	protein_coding	93747	Q8BH95	8286	protein_coding	-0.616957	6.64628	26.5447	0.00010982	0.00177276
Inpp4a	inositol polyphosphate-4-phosphatase, type I	protein_coding	269180		10387	protein_coding	1.44578	6.50566	26.5435	0.00010984	0.00177276
Rps14	ribosomal protein S14	protein_coding	20044	A0A494BAS4	2394	protein_coding	-0.760576	8.24271	26.5385	0.00010995	0.00177276
4930581F22Rik	RIKEN cDNA 4930581F22 gene	processed_transcript			5954	long_non_coding	1.41204	5.09767	26.5375	0.00010997	0.00177276
Eef1g	eukaryotic translation elongation factor 1 gamma	protein_coding	67160	Q4FZK2	2600	protein_coding	-1.14859	7.17253	26.5298	0.00011013	0.00177345
Pstpip1	proline-serine-threonine phosphatase-interacting protein 1	protein_coding	19200	A0A0R4J0P5	3830	protein_coding	1.00649	7.75165	26.5219	0.00011029	0.00177418
Gm21974	predicted gene 21974	protein_coding		F6W3F3	2037	protein_coding	-0.788962	3.95591	26.5151	0.00011043	0.00177459
Znhit6	zinc finger, HIT type 6	protein_coding	229937	Q3UFB2	2657	protein_coding	-1.10327	3.75515	26.4382	0.00011205	0.00179649
Gm15501	predicted pseudogene 15501	transcribed_processed_pseudogene	100040298		849	pseudogene	-0.901956	7.93953	26.4354	0.00011211	0.00179649
Cilk1	ciliogenesis associated kinase 1	protein_coding	56542	Q9JKV2	11524	protein_coding	-1.16039	3.22946	26.4334	0.00011215	0.00179649
Gm8666	predicted gene 8666	processed_pseudogene			292	pseudogene	-2.31304	1.04389	26.4	0.00011287	0.00180599
Wwox	WW domain-containing oxidoreductase	protein_coding	80707	Q91WL8	10173	protein_coding	-0.906804	3.773	26.3322	0.00011433	0.00182703
Prmt7	protein arginine N-methyltransferase 7	protein_coding	214572	Q922X9	6125	protein_coding	-1.28783	4.57738	26.3279	0.00011442	0.00182703
Rasgrp4	RAS guanyl releasing protein 4	protein_coding	233046	E0CZ06	6363	protein_coding	2.50539	7.69452	26.3082	0.00011485	0.00183041
9930021J03Rik	RIKEN cDNA 9930021J03 gene	protein_coding	240613	H3BL88	8134	protein_coding	0.592237	5.67359	26.307	0.00011488	0.00183041
Pfkm	phosphofructokinase, muscle	protein_coding	18642	A0A2R8VHA5	3340	protein_coding	-1.13515	3.5357	26.2418	0.00011631	0.0018513
Gm10819	predicted gene 10819	processed_pseudogene			561	pseudogene	-1.41118	3.7229	26.2195	0.00011681	0.0018543
Fmo5	flavin containing monooxygenase 5	protein_coding	14263	P97872	5675	protein_coding	1.55004	6.52605	26.2172	0.00011686	0.0018543
Gm46546	predicted gene, 46546	processed_pseudogene			249	pseudogene	-0.888526	4.31324	26.2143	0.00011692	0.0018543
Gm10355	predicted gene 10355	processed_pseudogene			517	pseudogene	-2.52751	1.25769	26.2094	0.00011703	0.0018543
Btf3	basic transcription factor 3	protein_coding	218490	Q64152	1739	protein_coding	-0.616051	6.88133	26.2057	0.00011711	0.0018543
Gm5910	predicted gene 5910	processed_pseudogene			1746	pseudogene	-1.11938	4.22716	26.1912	0.00011744	0.00185749
Ankrd12	ankyrin repeat domain 12	protein_coding	106585	G5E893	13748	protein_coding	0.835731	6.38866	26.1329	0.00011875	0.00187631
Gm37070	predicted gene, 37070	processed_pseudogene			460	pseudogene	-0.975929	5.42241	26.1134	0.0001192	0.00187996
Tarbp1	TAR RNA binding protein 1	protein_coding	212728	E9Q368	6383	protein_coding	-1.54462	4.19902	26.1077	0.00011933	0.00187996
Zfp758	zinc finger protein 758	protein_coding	224598	E9QAA1	2974	protein_coding	1.03058	3.99986	26.102	0.00011946	0.00187996
Stambpl1	STAM binding protein like 1	protein_coding	76630		5557	protein_coding	0.751351	4.24037	26.0971	0.00011957	0.00187996
Flii	flightless I actin binding protein	protein_coding	14248		5039	protein_coding	0.703928	7.37728	26.0954	0.00011961	0.00187996
Rnd2	Rho family GTPase 2	protein_coding	11858		1990	protein_coding	-3.40183	0.226342	26.0857	0.00011983	0.0018815
Nudt19	nudix (nucleoside diphosphate linked moiety X)-type motif 19	protein_coding	110959	P11930	2680	protein_coding	-1.23848	4.33204	26.0494	0.00012066	0.00189263
Txndc15	thioredoxin domain containing 15	protein_coding	69672	Q6P6J9	4386	protein_coding	-0.609422	4.60256	26.0358	0.00012098	0.0018956
Rpl24	ribosomal protein L24	protein_coding	68193	Q8BP67	1030	protein_coding	-0.695205	5.0009	26.0251	0.00012123	0.00189654
Acy1	aminoacylase 1	protein_coding	109652		2966	protein_coding	-1.74143	4.72288	26.0186	0.00012138	0.00189654
Hspd1-ps3	heat shock protein 1 (chaperonin), pseudogene 3	processed_pseudogene			1722	pseudogene	-1.56403	6.14329	26.0169	0.00012142	0.00189654
Iqsec1	IQ motif and Sec7 domain 1	protein_coding	232227	Q8R0S2	15941	protein_coding	1.13535	6.31487	25.9949	0.00012193	0.00190106
Thtpa	thiamine triphosphatase	protein_coding	105663	Q8JZL3	2830	protein_coding	-0.623127	4.14386	25.9937	0.00012196	0.00190106
Timm21	translocase of inner mitochondrial membrane 21	protein_coding	67105	Q3THX0	3722	protein_coding	-0.64863	4.52159	25.9805	0.00012227	0.0019039
Slc12a4	solute carrier family 12, member 4	protein_coding	20498	Q3TWZ6	4279	protein_coding	-1.32097	3.9929	25.9736	0.00012243	0.00190411
Abcb8	ATP-binding cassette, sub-family B (MDR/TAP), member 8	protein_coding	74610	D3Z1J6	4739	protein_coding	-1.2623	4.76899	25.9692	0.00012253	0.00190411
Gm19366	predicted gene, 19366	processed_pseudogene			156	pseudogene	-1.11759	5.15296	25.9614	0.00012272	0.001905
Gm10709	predicted gene 10709	processed_pseudogene			480	pseudogene	-0.958129	4.95584	25.9284	0.0001235	0.00191513
Stra6l	STRA6-like	protein_coding	74152	Q9DBN1	9567	protein_coding	-1.98976	0.393825	25.9099	0.00012393	0.00191996
Dhodh	dihydroorotate dehydrogenase	protein_coding	56749	F6ZQJ5	6326	protein_coding	-0.923335	4.07644	25.8882	0.00012445	0.00192602
Gm9320	predicted gene 9320	transcribed_processed_pseudogene			790	pseudogene	-0.853966	5.40869	25.8825	0.00012459	0.00192616
H2-Ke6	H2-K region expressed gene 6	protein_coding	14979		1643	protein_coding	0.876021	5.68056	25.875	0.00012477	0.00192696
Ncf2	neutrophil cytosolic factor 2	protein_coding	17970	O70145	8478	protein_coding	0.760686	8.38238	25.8598	0.00012513	0.00193061
Mylip	myosin regulatory light chain interacting protein	protein_coding	218203	Q8BM54	3233	protein_coding	1.19876	5.28502	25.8366	0.00012569	0.00193503
Oas1b	2'-5' oligoadenylate synthetase 1B	polymorphic_pseudogene	23961		1992	pseudogene	1.60394	2.31023	25.835	0.00012573	0.00193503
Acads	acyl-Coenzyme A dehydrogenase, short chain	protein_coding	11409		2269	protein_coding	-1.17488	5.18154	25.832	0.0001258	0.00193503
Pvt1	Pvt1 oncogene	lincRNA			6996	long_non_coding	-3.25069	0.701952	25.8244	0.00012599	0.00193573
Dnaja4	DnaJ heat shock protein family (Hsp40) member A4	protein_coding	58233	Q9JMC3	3589	protein_coding	-4.97002	0.169037	25.8149	0.00012622	0.00193573
Cables2	CDK5 and Abl enzyme substrate 2	protein_coding	252966	Q8K3M5	4597	protein_coding	0.978156	5.75442	25.8093	0.00012636	0.00193573
H2-T24	histocompatibility 2, T region locus 24	protein_coding	15042	F8VQG4	2182	protein_coding	2.22327	4.89717	25.809	0.00012636	0.00193573
Rpl19-ps11	ribosomal protein L19, pseudogene 11	processed_pseudogene			591	pseudogene	-0.773823	8.48143	25.8034	0.0001265	0.00193586
Fahd1	fumarylacetoacetate hydrolase domain containing 1	protein_coding	68636	Q8R0F8	1473	protein_coding	-1.23988	2.28781	25.7954	0.00012669	0.00193687
Brd3	bromodomain containing 3	protein_coding	67382	Q3TUI3	7336	protein_coding	0.648712	6.5177	25.7893	0.00012684	0.00193718
Agpat3	1-acylglycerol-3-phosphate O-acyltransferase 3	protein_coding	28169	Q9D517	7790	protein_coding	-1.8251	2.35389	25.774	0.00012722	0.0019392
Zfp382	zinc finger protein 382	protein_coding	233060	B2RXC5	2298	protein_coding	1.27053	3.86276	25.7734	0.00012723	0.0019392
Txnrd3	thioredoxin reductase 3	protein_coding	232223	G3X8P6	2836	protein_coding	-1.28794	2.52709	25.7591	0.00012758	0.00194259
Gm10086	predicted pseudogene 10086	processed_pseudogene			354	pseudogene	-0.792904	3.49592	25.7366	0.00012814	0.00194909
Rpl30-ps9	ribosomal protein L30, pseudogene 9	processed_pseudogene			345	pseudogene	-0.821735	3.97571	25.7258	0.0001284	0.00195115
R3hdm4	R3H domain containing 4	protein_coding	109284	B2RRK4	5584	protein_coding	1.33393	7.38728	25.7113	0.00012877	0.00195469
Eif3h	eukaryotic translation initiation factor 3, subunit H	protein_coding	68135	Q5M9L0	1612	protein_coding	-0.621729	7.72204	25.6957	0.00012915	0.00195859
Mrpl15	mitochondrial ribosomal protein L15	protein_coding	27395	Q9CPR5	8487	protein_coding	-0.65942	5.41829	25.6751	0.00012967	0.00196396
Gm49383	predicted gene, 49383	protein_coding		A0A1Y7VIU7	1147	protein_coding	-0.589957	6.58925	25.6662	0.00012989	0.00196396
Kcnd1	potassium voltage-gated channel, Shal-related family, member 1	protein_coding	16506	A2AEX0	5287	protein_coding	1.86206	1.67835	25.6604	0.00013004	0.00196396
Nod1	nucleotide-binding oligomerization domain containing 1	protein_coding	107607	Q540J8	5079	protein_coding	1.41881	5.20759	25.6544	0.00013019	0.00196396
Sgip1	SH3-domain GRB2-like (endophilin) interacting protein 1	protein_coding	73094		10136	protein_coding	-1.40489	7.06882	25.6398	0.00013056	0.00196396
Gm6139	predicted gene 6139	processed_pseudogene			882	pseudogene	-1.31857	3.59464	25.633	0.00013073	0.00196396
Zbtb2	zinc finger and BTB domain containing 2	protein_coding	381990	Q3V3W4	7374	protein_coding	0.760654	4.26503	25.6261	0.0001309	0.00196396
Gm10269	predicted gene 10269	processed_pseudogene			370	pseudogene	-0.900415	6.50756	25.6247	0.00013094	0.00196396
Acap2	ArfGAP with coiled-coil, ankyrin repeat and PH domains 2	protein_coding	78618	A0A2R8W6H4	7183	protein_coding	0.684398	7.18658	25.6223	0.000131	0.00196396
Dnaaf5	dynein, axonemal assembly factor 5	protein_coding	433956	B9EJR8	3514	protein_coding	-0.927377	3.40396	25.6219	0.00013101	0.00196396
Dlgap4	DLG associated protein 4	protein_coding	228836	B1AZP2	8451	protein_coding	1.16276	5.48468	25.6216	0.00013102	0.00196396
Gm3362	predicted pseudogene 3362	processed_pseudogene			466	pseudogene	-0.785949	7.77865	25.616	0.00013116	0.00196396
Mydgf	myeloid derived growth factor	protein_coding	28106	Q9CPT4	2222	protein_coding	-0.689693	5.30276	25.6144	0.0001312	0.00196396
Rcsd1	RCSD domain containing 1	protein_coding	226594	Q3UZA1	10131	protein_coding	1.03779	8.06856	25.5901	0.00013182	0.00197047
Gm38079	predicted gene, 38079	lincRNA			154	long_non_coding	3.89284	-0.273719	25.5828	0.00013201	0.00197047
Lipe	lipase, hormone sensitive	protein_coding	16890	P54310	5886	protein_coding	0.910034	5.24231	25.5819	0.00013203	0.00197047
Glrx3	glutaredoxin 3	protein_coding	30926	Q9CQM9	5016	protein_coding	-0.643245	5.02411	25.564	0.00013249	0.00197537
Pcca	propionyl-Coenzyme A carboxylase, alpha polypeptide	protein_coding	110821		5210	protein_coding	-0.952622	4.39168	25.5569	0.00013267	0.00197587
Mir6989	microRNA 6989	miRNA			65	short_non_coding	1.71078	1.49355	25.5525	0.00013278	0.00197587
Oaf	out at first homolog	protein_coding	102644	Q8QZR4	2629	protein_coding	-3.43284	3.13011	25.538	0.00013315	0.00197947
Gm7434	predicted gene 7434	processed_pseudogene			408	pseudogene	-1.01348	5.19063	25.5218	0.00013357	0.00198377
Zfand3	zinc finger, AN1-type domain 3	protein_coding	21769	Q497H0	4392	protein_coding	1.33396	5.86016	25.5128	0.00013381	0.00198529
Marveld2	MARVEL (membrane-associating) domain containing 2	protein_coding	218518	A1BQX3	3382	protein_coding	-1.69867	2.6333	25.5069	0.00013396	0.00198561
Rabgef1	RAB guanine nucleotide exchange factor (GEF) 1	protein_coding	56715	Q9JM13	4168	protein_coding	0.600541	4.93853	25.5015	0.0001341	0.00198571
Ddx56	DEAD (Asp-Glu-Ala-Asp) box polypeptide 56	protein_coding	52513	Q5SVX3	2533	protein_coding	-1.0173	5.21564	25.4877	0.00013446	0.00198908
Adcy6	adenylate cyclase 6	protein_coding	11512	F8VQ52	6782	protein_coding	-2.45837	0.538157	25.4689	0.00013495	0.00199442
Gm6204	predicted gene 6204	processed_pseudogene			457	pseudogene	-0.850884	6.90678	25.4568	0.00013527	0.00199714
Lima1	LIM domain and actin binding 1	protein_coding	65970	Q8CD09	7608	protein_coding	1.33887	5.24055	25.4397	0.00013572	0.00200035
Chchd4	coiled-coil-helix-coiled-coil-helix domain containing 4	protein_coding	72170	Q8VEA4	5192	protein_coding	-1.39497	4.88541	25.4385	0.00013575	0.00200035
Ddx58	DEAD (Asp-Glu-Ala-Asp) box polypeptide 58	protein_coding	230073	Q6Q899	7050	protein_coding	1.73244	4.95821	25.4153	0.00013637	0.00200744
Kcnn3	potassium intermediate/small conductance calcium-activated channel, subfamily N, member 3	protein_coding	140493	P58391	10451	protein_coding	7.81049	-0.807911	27.8654	0.00013658	0.00200861
Tmem189	transmembrane protein 189	protein_coding	407243	Q99LQ7	3265	protein_coding	0.836675	5.8351	25.3894	0.00013705	0.00201207
Fpgs	folylpolyglutamyl synthetase	protein_coding	14287	P48760	3802	protein_coding	-1.5289	3.61735	25.3884	0.00013708	0.00201207
Oasl2	2'-5' oligoadenylate synthetase-like 2	protein_coding	23962	Q9Z2F2	6374	protein_coding	3.73443	4.24589	25.3682	0.00013762	0.00201631
Rps5	ribosomal protein S5	protein_coding	20103	Q91V55	1734	protein_coding	-0.96661	9.24593	25.3639	0.00013774	0.00201631
Ufc1	ubiquitin-fold modifier conjugating enzyme 1	protein_coding	66155	Q9CR09	2070	protein_coding	-0.564655	5.92526	25.3577	0.0001379	0.00201631
Cln6	ceroid-lipofuscinosis, neuronal 6	protein_coding	76524	Q3U466	2434	protein_coding	-0.725815	6.1148	25.3539	0.00013801	0.00201631
Tmem41a	transmembrane protein 41a	protein_coding	66664	Q9D8U2	1360	protein_coding	-1.56883	1.73579	25.3527	0.00013804	0.00201631
Ifi211	interferon activated gene 211	protein_coding	381308	P0DOV1	1785	protein_coding	3.7456	3.49193	25.3269	0.00013873	0.00202375
Gm10335	predicted gene 10335	processed_pseudogene			468	pseudogene	-0.783659	7.91278	25.3239	0.00013882	0.00202375
Gm2000	predicted gene 2000	protein_coding		Q6ZWV7	445	protein_coding	-0.992192	7.94656	25.3187	0.00013895	0.00202383
Rps19-ps2	ribosomal protein S19, pseudogene 2	processed_pseudogene			438	pseudogene	-0.894092	6.08816	25.3115	0.00013915	0.00202471
Mir703	microRNA 703	miRNA			109	short_non_coding	-1.18274	1.76172	25.3044	0.00013934	0.00202558
Myo9b	myosin IXb	protein_coding	17925	A0A1D5RLD1	7496	protein_coding	0.778556	7.55684	25.2901	0.00013973	0.00202929
Inpp1	inositol polyphosphate-1-phosphatase	protein_coding	16329	P49442	6460	protein_coding	1.17813	5.44938	25.2675	0.00014035	0.00203436
Ptger4	prostaglandin E receptor 4 (subtype EP4)	protein_coding	19219		6648	protein_coding	3.68676	2.76449	25.2675	0.00014035	0.00203436
Srp72	signal recognition particle 72	protein_coding	66661	F8VQC1	5717	protein_coding	-0.720682	7.41104	25.2496	0.00014084	0.0020395
Gm49601	predicted gene, 49601	protein_coding		A0A338P6R8	3430	protein_coding	1.52048	7.23005	25.2402	0.0001411	0.00204131
Zfp105	zinc finger protein 105	protein_coding	22646	G3X9I0	2130	protein_coding	-2.09106	2.27191	25.2211	0.00014163	0.00204599
Gm12411	predicted gene 12411	processed_pseudogene			483	pseudogene	-0.72134	4.3061	25.2186	0.0001417	0.00204599
Eif3m	eukaryotic translation initiation factor 3, subunit M	protein_coding	98221	Q99JX4	2590	protein_coding	-0.698215	6.34784	25.1423	0.00014383	0.0020737
Kif13b	kinesin family member 13B	protein_coding	16554	A0A286YD28	13017	protein_coding	0.711353	5.60281	25.1401	0.00014389	0.0020737
Slc2a5	solute carrier family 2 (facilitated glucose transporter), member 5	protein_coding	56485	Q9WV38	3402	protein_coding	-3.27693	0.97681	25.118	0.00014452	0.00207824
Gm4600	predicted gene 4600	processed_pseudogene			571	pseudogene	-0.926685	3.09184	25.1145	0.00014461	0.00207824
Rnf19b	ring finger protein 19B	protein_coding	75234	A2A7Q8	2872	protein_coding	0.609963	6.43821	25.1101	0.00014474	0.00207824
1110008P14Rik	RIKEN cDNA 1110008P14 gene	protein_coding	73737	A0A0A6YXJ8	2694	protein_coding	1.5742	4.0537	25.1094	0.00014476	0.00207824
N6amt1	N-6 adenine-specific DNA methyltransferase 1 (putative)	protein_coding	67768	Q6SKR2	6135	protein_coding	-0.92384	3.71519	25.1046	0.00014489	0.00207824
Lrg1	leucine-rich alpha-2-glycoprotein 1	protein_coding	76905	Q91XL1	1408	protein_coding	3.07667	5.39518	25.0991	0.00014505	0.00207852
Ascc1	activating signal cointegrator 1 complex subunit 1	protein_coding	69090		2193	protein_coding	-0.552708	4.65592	25.092	0.00014525	0.00207946
Ly6g5b	lymphocyte antigen 6 complex, locus G5B	protein_coding	266614	Q8K1T4	1176	protein_coding	2.573	4.06393	25.0525	0.00014638	0.00209362
Ddx51	DEAD (Asp-Glu-Ala-Asp) box polypeptide 51	protein_coding	69663	Q6P9R1	5248	protein_coding	-0.721585	4.92407	24.9893	0.00014821	0.00211684
Manf	mesencephalic astrocyte-derived neurotrophic factor	protein_coding	74840	F6USD5	3524	protein_coding	-0.58801	6.39279	24.9868	0.00014829	0.00211684
Gmip	Gem-interacting protein	protein_coding	78816	Q6PGG2	5552	protein_coding	0.813319	8.21169	24.9794	0.0001485	0.00211789
Bfsp1	beaded filament structural protein 1, in lens-CP94	protein_coding	12075	A2AMT1	2390	protein_coding	-2.01598	1.79369	24.9509	0.00014934	0.00212779
Gm9826	predicted gene 9826	processed_pseudogene			1299	pseudogene	-1.33928	4.18984	24.9453	0.0001495	0.00212813
Klhl2	kelch-like 2, Mayven	protein_coding	77113	Q8JZP3	9247	protein_coding	0.978104	5.00364	24.9325	0.00014988	0.0021315
Rpl23a-ps3	ribosomal protein L23A, pseudogene 3	processed_pseudogene			468	pseudogene	-0.867725	6.48286	24.9053	0.00015069	0.00214096
Fbxo10	F-box protein 10	protein_coding	269529	Q7TQF2	4691	protein_coding	3.40678	4.19769	24.9003	0.00015083	0.00214104
Rnf25	ring finger protein 25	protein_coding	57751	M0QWW2	2181	protein_coding	0.838258	5.14206	24.8827	0.00015136	0.00214647
Cdk13	cyclin-dependent kinase 13	protein_coding	69562	Q69ZA1	13456	protein_coding	0.754352	6.79087	24.877	0.00015153	0.00214687
Rps20	ribosomal protein S20	protein_coding	67427	Q5BLK2	4080	protein_coding	-0.984291	8.10661	24.8602	0.00015203	0.00215063
Mir5107	microRNA 5107	miRNA			88	short_non_coding	4.72442	1.90484	24.8541	0.00015221	0.00215063
Rab43	RAB43, member RAS oncogene family	protein_coding	69834	Q0PD10	5526	protein_coding	0.847183	6.64651	24.8538	0.00015222	0.00215063
Ddx1	DEAD (Asp-Glu-Ala-Asp) box polypeptide 1	protein_coding	104721	Q91VR5	5080	protein_coding	-0.942572	6.30824	24.8382	0.00015269	0.00215527
Etv4	ets variant 4	protein_coding	18612	A2A5C2	3104	protein_coding	-10.5906	1.67249	30.8593	0.00015292	0.00215644
Eif2a	eukaryotic translation initiation factor 2A	protein_coding	229317	Q8BJW6	6118	protein_coding	-0.732945	6.41981	24.8231	0.00015315	0.00215649
Wdr59	WD repeat domain 59	protein_coding	319481	Q8C0M0	8859	protein_coding	-0.998541	3.49679	24.8211	0.00015321	0.00215649
Sdhaf3	succinate dehydrogenase complex assembly factor 3	protein_coding	71238	Q0VF92	5095	protein_coding	-0.932005	2.59719	24.8135	0.00015344	0.0021577
Six1	sine oculis-related homeobox 1	protein_coding	20471		4383	protein_coding	3.87632	0.583019	24.8077	0.00015361	0.00215817
Fech	ferrochelatase	protein_coding	14151	A0A494B9Y8	13838	protein_coding	-1.2253	5.68769	24.7965	0.00015395	0.00215845
Ankrd49	ankyrin repeat domain 49	protein_coding	56503	Q8VE42	5239	protein_coding	-0.76678	5.01203	24.7951	0.000154	0.00215845
Fbln1	fibulin 1	protein_coding	14114	B2CQD6	4368	protein_coding	-3.50515	1.38827	24.7886	0.0001542	0.00215845
Smad5	SMAD family member 5	protein_coding	17129	P97454	7420	protein_coding	-0.65098	5.52824	24.7882	0.00015421	0.00215845
Lss	lanosterol synthase	protein_coding	16987		10787	protein_coding	-1.01015	4.01211	24.7461	0.0001555	0.0021745
Retsat	retinol saturase (all trans retinol 13,14 reductase)	protein_coding	67442	Q64FW2	3537	protein_coding	-1.88774	5.45786	24.7311	0.00015596	0.00217895
Ptpn12	protein tyrosine phosphatase, non-receptor type 12	protein_coding	19248	P35831	3509	protein_coding	0.945964	6.53117	24.7117	0.00015656	0.00218533
Gm28635	predicted gene 28635	protein_coding		P30999	4734	protein_coding	-1.11837	5.34918	24.6915	0.00015719	0.00219205
Sfxn1	sideroflexin 1	protein_coding	14057	Q99JR1	9841	protein_coding	-1.03505	6.39751	24.6722	0.00015779	0.00219844
Dkc1	dyskeratosis congenita 1, dyskerin	protein_coding	245474	Q9ESX5	4121	protein_coding	-1.48061	6.34996	24.6553	0.00015832	0.00220378
Dock5	dedicator of cytokinesis 5	protein_coding	68813	B2RY04	12169	protein_coding	0.928059	7.31649	24.6407	0.00015878	0.00220814
Tdrd5	tudor domain containing 5	protein_coding	214575	Q5VCS6	6937	protein_coding	-9.88976	1.00691	26.9295	0.00015995	0.00222237
Utp20	UTP20 small subunit processome component	protein_coding	70683	E9QK83	10199	protein_coding	-1.39017	5.29254	24.5967	0.00016017	0.00222341
Gm16174	predicted gene 16174	antisense			402	long_non_coding	2.71076	0.0569727	24.5774	0.00016079	0.00222988
Eif3f	eukaryotic translation initiation factor 3, subunit F	protein_coding	66085	Q9DCH4	2891	protein_coding	-0.665362	8.07233	24.5559	0.00016148	0.00223687
Rpl38-ps2	ribosomal protein L38, pseudogene 2	processed_pseudogene			213	pseudogene	-0.914472	7.68994	24.5525	0.00016159	0.00223687
Gm48338	predicted gene, 48338	processed_pseudogene			246	pseudogene	-1.40799	2.32651	24.5437	0.00016187	0.00223872
Lins1	lines homolog 1	protein_coding	72635	D3YTN6	5886	protein_coding	0.911986	4.05317	24.5143	0.00016282	0.00224978
Mrps2	mitochondrial ribosomal protein S2	protein_coding	118451	Q924T2	2919	protein_coding	-0.772413	4.93723	24.5064	0.00016308	0.00225078
Dmxl2	Dmx-like 2	protein_coding	235380	B0V2P5	13285	protein_coding	1.27089	7.26957	24.4888	0.00016365	0.00225078
Eef2	eukaryotic translation elongation factor 2	protein_coding	13629	P58252	3324	protein_coding	-1.078	10.6455	24.4872	0.0001637	0.00225078
2610318N02Rik	RIKEN cDNA 2610318N02 gene	protein_coding	70458	Q80VT5	2277	protein_coding	-1.81828	2.94707	24.486	0.00016374	0.00225078
Tlr5	toll-like receptor 5	protein_coding	53791	A0A0A6YVY4	4790	protein_coding	3.93598	3.84038	24.4849	0.00016377	0.00225078
Parn	poly(A)-specific ribonuclease (deadenylation nuclease)	protein_coding	74108	A0A0R4J0P6	5381	protein_coding	-0.835974	4.92519	24.4846	0.00016379	0.00225078
Fam102a	family with sequence similarity 102, member A	protein_coding	98952		6066	protein_coding	1.35084	4.51358	24.4706	0.00016424	0.00225501
Plscr3	phospholipid scramblase 3	protein_coding	70310	Q5F283	3148	protein_coding	-0.826546	6.55532	24.455	0.00016475	0.00225854
Timm10	translocase of inner mitochondrial membrane 10	protein_coding	30059	P62073	815	protein_coding	-1.00975	3.00244	24.4499	0.00016492	0.00225854
Slc6a13	solute carrier family 6 (neurotransmitter transporter, GABA), member 13	protein_coding	14412	P31649	2904	protein_coding	1.09837	3.54084	24.4444	0.0001651	0.00225854
Plekhg3	pleckstrin homology domain containing, family G (with RhoGef domain) member 3	protein_coding	263406	A0A1W2P798	11727	protein_coding	1.2744	6.62756	24.444	0.00016512	0.00225854
Gm6665	predicted gene 6665	processed_pseudogene			658	pseudogene	-2.75626	1.39991	24.44	0.00016525	0.00225854
Rnf166	ring finger protein 166	protein_coding	68718	A2RS02	1985	protein_coding	0.993777	6.30613	24.4333	0.00016547	0.00225953
Amer1	APC membrane recruitment 1	protein_coding	72345	Q7TS75	8496	protein_coding	-0.743289	3.75044	24.4256	0.00016572	0.00226092
Hmga1	high mobility group AT-hook 1	protein_coding	15361	Q566K0	2125	protein_coding	-1.08811	6.09977	24.417	0.00016601	0.0022628
2610203C22Rik	RIKEN cDNA 2610203C22 gene	processed_transcript			4910	long_non_coding	-5.546	-0.393594	24.4054	0.00016639	0.00226599
Arhgap9	Rho GTPase activating protein 9	protein_coding	216445	Q1HDU4	3787	protein_coding	1.00817	7.35714	24.4004	0.00016656	0.00226618
Gm5763	predicted pseudogene 5763	processed_pseudogene			1530	pseudogene	2.09094	3.35463	24.3959	0.00016671	0.00226618
Cmpk2	cytidine monophosphate (UMP-CMP) kinase 2, mitochondrial	protein_coding	22169	Q3U5Q7	4163	protein_coding	1.76641	5.13797	24.37	0.00016757	0.00227589
Mrps6	mitochondrial ribosomal protein S6	protein_coding	121022	Q3TLQ4	1533	protein_coding	-1.39028	2.45186	24.3134	0.00016948	0.0022959
Dennd2a	DENN/MADD domain containing 2A	protein_coding	209773	Q8C4S8	7229	protein_coding	1.59558	4.16204	24.3133	0.00016948	0.0022959
Xxylt1	xyloside xylosyltransferase 1	protein_coding	268880	Q3U4G3	3895	protein_coding	-0.695273	4.50106	24.3128	0.0001695	0.0022959
Car2	carbonic anhydrase 2	protein_coding	12349	A0A0A6YX78	2422	protein_coding	4.77911	0.644266	24.2952	0.0001701	0.00230191
Cd9	CD9 antigen	protein_coding	12527	P40240	2044	protein_coding	1.68891	6.69057	24.2708	0.00017093	0.00230971
Ube2l6	ubiquitin-conjugating enzyme E2L 6	protein_coding	56791	Q9QZU9	1996	protein_coding	1.86473	3.87567	24.2675	0.00017105	0.00230971
Cfap46	cilia and flagella associated protein 46	protein_coding	212124	A0A0G2JGJ7	9224	protein_coding	5.75946	0.744057	24.2645	0.00017115	0.00230971
Hspe1-rs1	heat shock protein 1 (chaperonin 10), related sequence 1	protein_coding		Q9JI95	515	protein_coding	-1.10118	4.53773	24.2561	0.00017144	0.00230971
Agpat5	1-acylglycerol-3-phosphate O-acyltransferase 5 (lysophosphatidic acid acyltransferase, epsilon)	protein_coding	52123	Q9D1E8	10783	protein_coding	-0.887959	5.82372	24.2557	0.00017145	0.00230971
Exosc2	exosome component 2	protein_coding	227715	Q3TKQ3	2888	protein_coding	-0.956873	5.09847	24.2515	0.0001716	0.00230971
Rac2	Rac family small GTPase 2	protein_coding	19354	Q05144	3103	protein_coding	0.924325	10.0617	24.2471	0.00017175	0.00230971
S1pr4	sphingosine-1-phosphate receptor 4	protein_coding	13611	Q9Z0L1	2386	protein_coding	1.4444	5.18986	24.2306	0.00017232	0.00231331
Zfand2b	zinc finger, AN1 type domain 2B	protein_coding	68818	E0CY18	1772	protein_coding	1.08243	5.10381	24.2293	0.00017236	0.00231331
Grina	glutamate receptor, ionotropic, N-methyl D-aspartate-associated protein 1 (glutamate binding)	protein_coding	66168	A0A2R8VHD1	2067	protein_coding	2.05293	8.11271	24.226	0.00017248	0.00231331
Spryd7	SPRY domain containing 7	protein_coding	66674	Q3TFQ1	4002	protein_coding	-1.15917	2.50983	24.2201	0.00017268	0.00231401
Plekhm1	pleckstrin homology domain containing, family M (with RUN domain) member 1	protein_coding	353047	Q7TSI1	5968	protein_coding	0.914403	6.53749	24.2038	0.00017325	0.00231955
Septin5	septin 5	protein_coding	18951	A0A338P769	3915	protein_coding	1.49798	7.8453	24.1986	0.00017343	0.00231988
Epha2	Eph receptor A2	protein_coding	13836	Q03145	4674	protein_coding	-3.00579	4.41162	24.191	0.00017369	0.00232138
Tomm70a	translocase of outer mitochondrial membrane 70A	protein_coding	28185	Q9CZW5	9777	protein_coding	-0.966055	6.68637	24.1687	0.00017447	0.00232972
Slc12a5	solute carrier family 12, member 5	protein_coding	57138	A0A0J9YUW1	7447	protein_coding	2.36353	3.50402	24.1566	0.0001749	0.00233089
Gm5805	predicted gene 5805	processed_pseudogene			456	pseudogene	-0.796562	7.42112	24.1497	0.00017514	0.00233089
Entr1	endosome associated trafficking regulator 1	protein_coding	68112	A2AIW3	3587	protein_coding	0.78661	6.43897	24.1491	0.00017516	0.00233089
Gm49730	predicted gene, 49730	TEC			1773		2.3496	0.13051	24.1487	0.00017518	0.00233089
Klhl18	kelch-like 18	protein_coding	270201	E9Q4F2	7021	protein_coding	0.862554	5.31474	24.1429	0.00017538	0.00233153
Gm14586	predicted gene 14586	processed_pseudogene			408	pseudogene	-0.84599	8.54159	24.1258	0.00017598	0.00233581
Csta2	cystatin A family member 2	protein_coding	76770	Q9D8D6	639	protein_coding	-3.99362	4.90961	24.1219	0.00017612	0.00233581
Ube2cbp	ubiquitin-conjugating enzyme E2C binding protein	protein_coding	70348	Q8BX13	1790	protein_coding	-2.42066	0.560048	24.1207	0.00017616	0.00233581
Fam210a	family with sequence similarity 210, member A	protein_coding	108654	Q8BGY7	9813	protein_coding	-0.882481	4.91074	24.1067	0.00017666	0.00234031
Sp3	trans-acting transcription factor 3	protein_coding	20687	O70494	4933	protein_coding	0.790446	7.88071	24.0871	0.00017736	0.00234751
Ifi205	interferon activated gene 205	protein_coding	226695	Q8CGE8	4177	protein_coding	3.42418	2.70579	24.0747	0.0001778	0.00235134
Ddx10	DEAD (Asp-Glu-Ala-Asp) box polypeptide 10	protein_coding	77591	Q80Y44	3128	protein_coding	-0.935981	5.29763	24.0661	0.00017811	0.00235336
9930111J21Rik2	RIKEN cDNA 9930111J21 gene 2	protein_coding	245240	Q5SVP2	7017	protein_coding	1.47751	6.12391	24.0524	0.0001786	0.0023578
Wipf2	WAS/WASL interacting protein family, member 2	protein_coding	68524	D3Z0K7	7819	protein_coding	0.562045	5.69514	24.0253	0.00017958	0.00236674
Gp1bb	glycoprotein Ib, beta polypeptide	protein_coding	14724	P56400	2087	protein_coding	1.47691	5.81598	24.0249	0.0001796	0.00236674
Lrrfip2	leucine rich repeat (in FLII) interacting protein 2	protein_coding	71268	A0A0G2JDR6	6656	protein_coding	0.941525	6.78303	24.0157	0.00017993	0.0023691
Nt5c3b	5'-nucleotidase, cytosolic IIIB	protein_coding	68106	Q3UFY7	3420	protein_coding	-2.23869	3.65529	24.0042	0.00018035	0.00237069
Gm36551	predicted gene, 36551	antisense			300	long_non_coding	1.64441	1.72624	23.9974	0.00018059	0.00237069
Rpl13-ps6	ribosomal protein L13, pseudogene 6	processed_pseudogene			636	pseudogene	-0.7662	5.13197	23.9964	0.00018063	0.00237069
Gm14044	predicted gene 14044	processed_pseudogene			447	pseudogene	-0.934841	5.9017	23.9951	0.00018068	0.00237069
Gm10268	predicted gene 10268	processed_pseudogene			555	pseudogene	-0.775276	5.9357	23.9874	0.00018096	0.00237113
Fam160a2	family with sequence similarity 160, member A2	protein_coding	74349	Q3U2I3	11834	protein_coding	1.05643	6.83302	23.9812	0.00018119	0.00237113
Pdcd2	programmed cell death 2	protein_coding	18567	A2T4N6	2582	protein_coding	-0.692586	4.32541	23.9784	0.00018129	0.00237113
Ddx60	DEAD (Asp-Glu-Ala-Asp) box polypeptide 60	protein_coding	234311	D3Z3B3	8684	protein_coding	2.39555	4.40236	23.9755	0.0001814	0.00237113
Tnfrsf21	tumor necrosis factor receptor superfamily, member 21	protein_coding	94185	Q9EPU5	4109	protein_coding	0.765626	6.77672	23.9722	0.00018152	0.00237113
Dio2	deiodinase, iodothyronine, type II	protein_coding	13371	Q9Z1Y9	5815	protein_coding	-1.7971	5.51797	23.9684	0.00018166	0.00237113
Hspe1	heat shock protein 1 (chaperonin 10)	protein_coding	15528	Q4KL76	1474	protein_coding	-1.08043	4.78198	23.9628	0.00018186	0.00237178
Cox7a2l	cytochrome c oxidase subunit 7A2 like	protein_coding	20463	Q3UDK5	1478	protein_coding	-0.534043	6.69618	23.9294	0.00018309	0.00238574
Pilrb2	paired immunoglobin-like type 2 receptor beta 2	protein_coding	545812		1957	protein_coding	1.44062	6.49551	23.9	0.00018419	0.00239793
Mfsd4b4	major facilitator superfamily domain containing 4B4	protein_coding		J3QNS5	4479	protein_coding	-1.12429	3.58208	23.8947	0.00018438	0.00239842
Sh3bp2	SH3-domain binding protein 2	protein_coding	24055	D3Z107	4296	protein_coding	1.11065	6.65138	23.8564	0.00018582	0.00241492
Rab11fip1	RAB11 family interacting protein 1 (class I)	protein_coding	75767	E9Q8L9	10800	protein_coding	1.31694	5.96341	23.8524	0.00018597	0.00241492
Polr3e	polymerase (RNA) III (DNA directed) polypeptide E	protein_coding	26939	Q9CZT4	5024	protein_coding	-0.90185	5.01062	23.841	0.0001864	0.00241838
Mrpl35	mitochondrial ribosomal protein L35	protein_coding	66223	Q9CQL6	4171	protein_coding	-0.705629	4.42216	23.8348	0.00018664	0.00241938
Gramd1a	GRAM domain containing 1A	protein_coding	52857	A0A1Y7VJS1	5239	protein_coding	0.801541	6.97547	23.8247	0.00018702	0.00242225
Paics	phosphoribosylaminoimidazole carboxylase, phosphoribosylaminoribosylaminoimidazole, succinocarboxamide synthetase	protein_coding	67054	Q9DCL9	3139	protein_coding	-0.993578	7.38324	23.8017	0.00018789	0.00243025
Sirt5	sirtuin 5	protein_coding	68346		6093	protein_coding	-1.10197	2.18364	23.8	0.00018796	0.00243025
Hpse2	heparanase 2	protein_coding	545291	B2RY83	4627	protein_coding	-3.91697	0.0744925	23.773	0.00018899	0.00243766
Mtap	methylthioadenosine phosphorylase	protein_coding	66902	Q9CQ65	3226	protein_coding	-1.24647	4.23942	23.7727	0.000189	0.00243766
Zfp943	zinc finger prtoein 943	protein_coding	74670	Q6NZP4	4786	protein_coding	0.777792	4.48515	23.7694	0.00018913	0.00243766
Stab1	stabilin 1	protein_coding	192187	F7CT68	10288	protein_coding	-2.50928	3.36902	23.7681	0.00018918	0.00243766
Kansl1l	KAT8 regulatory NSL complex subunit 1-like	protein_coding	68691	F6ULJ7	6664	protein_coding	0.948025	5.01668	23.7528	0.00018977	0.00244318
Nicn1	nicolin 1	protein_coding	66257	Q9CQM0	2835	protein_coding	-1.71421	1.31881	23.7457	0.00019004	0.0024446
Gm2830	predicted gene 2830	processed_pseudogene			385	pseudogene	-0.788138	4.26696	23.7376	0.00019035	0.0024465
Map3k14	mitogen-activated protein kinase kinase kinase 14	protein_coding	53859	Q544K4	6550	protein_coding	1.35385	5.06835	23.728	0.00019073	0.0024465
Adprm	ADP-ribose/CDP-alcohol diphosphatase, manganese dependent	protein_coding	66358	Q99KS6	1977	protein_coding	0.585106	4.90985	23.7254	0.00019083	0.0024465
Asb7	ankyrin repeat and SOCS box-containing 7	protein_coding	117589	Q8BQC5	6488	protein_coding	1.17123	5.25901	23.7252	0.00019084	0.0024465
Akna	AT-hook transcription factor	protein_coding	100182	Q80VW7	5765	protein_coding	1.26559	7.99278	23.7103	0.00019141	0.00245182
Irf9	interferon regulatory factor 9	protein_coding	16391	E9PZJ2	5386	protein_coding	1.30535	6.27164	23.7027	0.00019171	0.00245352
Scml2	Scm polycomb group protein like 2	protein_coding	107815	A0A571BDL9	6397	protein_coding	3.08545	-0.145012	23.6949	0.00019202	0.00245536
Tasp1	taspase, threonine aspartase 1	protein_coding	75812	Q8R1G1	3652	protein_coding	-1.03711	3.57775	23.6855	0.00019238	0.00245796
Ryr1	ryanodine receptor 1, skeletal muscle	protein_coding	20190	A0A1L1SQG7	21838	protein_coding	-0.988301	3.59947	23.6687	0.00019304	0.0024643
Iqschfp	Iqcj and Schip1 fusion protein	protein_coding	100505386	A0A088MLT8	2369	protein_coding	-3.1512	1.65361	23.6622	0.0001933	0.00246549
Nop10	NOP10 ribonucleoprotein	protein_coding	66181	Q9CQS2	1109	protein_coding	-0.899835	5.74886	23.6512	0.00019373	0.00246781
Lacc1	laccase domain containing 1	protein_coding	210808	Q8BZT9	3644	protein_coding	-1.52876	4.04176	23.6493	0.00019381	0.00246781
Gm6457	predicted pseudogene 6457	processed_pseudogene			492	pseudogene	-0.729218	4.40787	23.6204	0.00019495	0.00248029
Rps17	ribosomal protein S17	protein_coding	20068		1274	protein_coding	-0.841188	7.20831	23.5869	0.00019629	0.00248446
Exosc9	exosome component 9	protein_coding	50911	D6RGB5	4709	protein_coding	-0.797135	5.17272	23.5866	0.0001963	0.00248446
Ecd	ecdysoneless cell cycle regulator	protein_coding	70601	Q9CS74	5661	protein_coding	-0.85311	5.82989	23.5854	0.00019635	0.00248446
Pbxip1	pre B cell leukemia transcription factor interacting protein 1	protein_coding	229534	Q3TVI8	4674	protein_coding	1.36397	7.2967	23.5822	0.00019648	0.00248446
Mrps35	mitochondrial ribosomal protein S35	protein_coding	232536		8631	protein_coding	-0.579733	4.97138	23.5815	0.0001965	0.00248446
Gm43634	predicted gene 43634	lincRNA			675	long_non_coding	0.940487	3.40953	23.5785	0.00019662	0.00248446
Stat2	signal transducer and activator of transcription 2	protein_coding	20847		5926	protein_coding	0.986835	6.44245	23.5756	0.00019674	0.00248446
Nmnat3	nicotinamide nucleotide adenylyltransferase 3	protein_coding	74080	A0A087WSM7	5004	protein_coding	-1.27553	3.2118	23.5733	0.00019684	0.00248446
Ptprr	protein tyrosine phosphatase, receptor type, R	protein_coding	19279	Q5U1U6	5929	protein_coding	4.69365	1.27011	23.567	0.00019709	0.00248446
Wdr34	WD repeat domain 34	protein_coding	71820	A2BE91	2359	protein_coding	-2.04939	2.97557	23.5611	0.00019733	0.00248446
Eng	endoglin	protein_coding	13805	F7A1B4	4048	protein_coding	-1.93389	2.47974	23.5606	0.00019735	0.00248446
Bag2	BCL2-associated athanogene 2	protein_coding	213539	Q91YN9	3059	protein_coding	-2.71099	2.25397	23.5601	0.00019736	0.00248446
Rnf19a	ring finger protein 19A	protein_coding	30945	P50636	4434	protein_coding	0.852589	5.71465	23.5566	0.00019751	0.00248446
Chchd6	coiled-coil-helix-coiled-coil-helix domain containing 6	protein_coding	66098	Q91VN4	2529	protein_coding	-1.55793	2.10312	23.5547	0.00019758	0.00248446
Psd2	pleckstrin and Sec7 domain containing 2	protein_coding	74002	Q6P1I6	4785	protein_coding	2.35845	-0.192041	23.5261	0.00019874	0.00249561
Arg2	arginase type II	protein_coding	11847	O08691	1428	protein_coding	4.83008	2.97506	23.5246	0.0001988	0.00249561
Prdx5	peroxiredoxin 5	protein_coding	54683		2139	protein_coding	1.12864	9.33711	23.4974	0.00019991	0.00250743
Gm9333	predicted gene 9333	processed_pseudogene			1323	pseudogene	-0.883451	4.43898	23.4886	0.00020027	0.00250989
Sqle	squalene epoxidase	protein_coding	20775		5546	protein_coding	-2.15658	3.54207	23.4812	0.00020057	0.0025116
Mettl2	methyltransferase like 2	protein_coding	52686	Q8BMK1	3399	protein_coding	-0.681497	4.19923	23.4583	0.00020152	0.00251583
Urm1	ubiquitin related modifier 1	protein_coding	68205		4275	protein_coding	-0.67808	4.87887	23.4578	0.00020154	0.00251583
Rdm1	RAD52 motif 1	protein_coding	66599		1575	protein_coding	1.0933	3.78555	23.4573	0.00020156	0.00251583
Rdh10	retinol dehydrogenase 10 (all-trans)	protein_coding	98711	Q8VCH7	4160	protein_coding	0.751847	3.74253	23.4528	0.00020174	0.00251583
Rad1	RAD1 checkpoint DNA exonuclease	protein_coding	19355	Q9QWZ1	7400	protein_coding	-0.688459	3.76892	23.4528	0.00020175	0.00251583
Gm5643	predicted gene 5643	processed_pseudogene			966	pseudogene	-0.983577	4.16638	23.4439	0.00020211	0.00251745
Ceacam2	carcinoembryonic antigen-related cell adhesion molecule 2	protein_coding	26367	Q925P2	3788	protein_coding	1.318	6.66649	23.4412	0.00020222	0.00251745
Svil	supervillin	protein_coding	225115	Q8K4L3	10701	protein_coding	1.16735	7.32174	23.4375	0.00020238	0.00251745
Wdr74	WD repeat domain 74	protein_coding	107071	Q3UL50	1867	protein_coding	-0.917942	4.7874	23.42	0.00020311	0.00252254
Pitpnm2	phosphatidylinositol transfer protein, membrane-associated 2	protein_coding	19679	Q6ZPQ6	12843	protein_coding	-1.64115	3.45767	23.4157	0.00020328	0.00252254
4930503E24Rik	RIKEN cDNA 4930503E24 gene	transcribed_processed_pseudogene			1333	pseudogene	-1.38027	1.04902	23.4156	0.00020329	0.00252254
Lct	lactase	protein_coding	226413	F8VPT3	6406	protein_coding	2.44032	1.33486	23.407	0.00020365	0.00252326
Usp22	ubiquitin specific peptidase 22	protein_coding	216825	Q5DU02	4886	protein_coding	0.568269	6.01099	23.4044	0.00020376	0.00252326
Fbl-ps2	fibrillarin, pseudogene 2	processed_pseudogene			957	pseudogene	-0.914228	6.17304	23.4022	0.00020385	0.00252326
Prkab1	protein kinase, AMP-activated, beta 1 non-catalytic subunit	protein_coding	19079	Q542K0	3066	protein_coding	0.786618	6.29645	23.397	0.00020407	0.0025239
Pitrm1	pitrilysin metallepetidase 1	protein_coding	69617	Q8K411	4787	protein_coding	-1.08212	5.88557	23.3928	0.00020424	0.002524
Gm14541	predicted gene 14541	processed_pseudogene			157	pseudogene	-0.88983	5.24348	23.3848	0.00020458	0.00252499
Schip1	schwannomin interacting protein 1	protein_coding	30953	P0DPB4	5102	protein_coding	-3.12245	1.65675	23.3804	0.00020476	0.00252499
Gm4796	predicted gene 4796	processed_pseudogene			624	pseudogene	-1.3556	2.38128	23.3789	0.00020482	0.00252499
Rhbdf2	rhomboid 5 homolog 2	protein_coding	217344	Q80WQ6	5293	protein_coding	1.21918	5.59688	23.3684	0.00020527	0.00252641
Nr4a3	nuclear receptor subfamily 4, group A, member 3	protein_coding	18124	Q9QZB6	5987	protein_coding	4.32082	-0.302412	23.363	0.0002055	0.00252641
Decr1	2,4-dienoyl CoA reductase 1, mitochondrial	protein_coding	67460	Q4FJK0	3879	protein_coding	-0.867538	4.19565	23.3609	0.00020558	0.00252641
Cdc14b	CDC14 cell division cycle 14B	protein_coding	218294	A0A1Y7VJB9	9179	protein_coding	-1.40112	3.62353	23.3508	0.00020601	0.00252641
Tefm	transcription elongation factor, mitochondrial	protein_coding	68550	F7CPB7	1570	protein_coding	-1.08119	2.59035	23.3502	0.00020603	0.00252641
Armc7	armadillo repeat containing 7	protein_coding	276905	Q3UJZ3	3069	protein_coding	1.24584	5.15551	23.3453	0.00020624	0.00252641
Prmt6	protein arginine N-methyltransferase 6	protein_coding	99890	Q6NZB1	4197	protein_coding	-0.870415	4.00635	23.3422	0.00020637	0.00252641
Lonp2	lon peptidase 2, peroxisomal	protein_coding	66887	Q9DBN5	5346	protein_coding	0.696697	5.93411	23.3418	0.00020639	0.00252641
Pgap1	post-GPI attachment to proteins 1	protein_coding	241062	Q3UUQ7	16611	protein_coding	3.5706	3.10001	23.3381	0.00020655	0.00252641
Gm47282	predicted gene, 47282	miRNA			107	short_non_coding	2.06766	1.51244	23.3366	0.00020661	0.00252641
Adss	adenylosuccinate synthetase, non muscle	protein_coding	11566	B9EIE9	4531	protein_coding	-0.823026	7.09092	23.3029	0.00020805	0.00254065
Gm7733	predicted gene 7733	processed_pseudogene			919	pseudogene	-1.10723	1.24355	23.3013	0.00020811	0.00254065
Vps37b	vacuolar protein sorting 37B	protein_coding	330192	Q8R0J7	2789	protein_coding	0.931887	5.17941	23.2951	0.00020838	0.00254184
Grb7	growth factor receptor bound protein 7	protein_coding	14786	Q03160	3365	protein_coding	-4.43774	-0.176258	23.2884	0.00020867	0.00254333
Rpl26	ribosomal protein L26	protein_coding	19941	Q4FZH2	1444	protein_coding	-0.781047	7.72068	23.2815	0.00020897	0.00254487
Pole3	polymerase (DNA directed), epsilon 3 (p17 subunit)	protein_coding	59001	A0A0R4J091	2040	protein_coding	-0.825115	5.23071	23.2423	0.00021066	0.00256264
Zfp971	zinc finger protein 971	protein_coding	626848	Q3V498	2145	protein_coding	0.916531	4.23526	23.2399	0.00021076	0.00256264
Smim3	small integral membrane protein 3	protein_coding	106878	Q3U1M0	6828	protein_coding	1.57495	4.64068	23.2125	0.00021196	0.00257474
Dubr	Dppa2 upstream binding RNA	lincRNA			4679	long_non_coding	1.55655	4.2323	23.2092	0.0002121	0.00257474
Rexo2	RNA exonuclease 2	protein_coding	104444	Q9D8S4	3385	protein_coding	-0.702844	5.47497	23.2052	0.00021228	0.00257481
Gm1818	predicted gene 1818	unprocessed_pseudogene			1184	pseudogene	-0.799792	3.73599	23.1786	0.00021344	0.00258687
Ccdc40	coiled-coil domain containing 40	protein_coding	207607	A0A494BAV6	6030	protein_coding	-2.99689	1.37627	23.1579	0.00021436	0.00259421
Bcl2l11	BCL2-like 11 (apoptosis facilitator)	protein_coding	12125	Q542N5	8029	protein_coding	1.16537	5.43594	23.1571	0.00021439	0.00259421
Gatm	glycine amidinotransferase (L-arginine:glycine amidinotransferase)	protein_coding	67092	Q9D964	3001	protein_coding	-1.34418	7.863	23.1386	0.00021521	0.00260205
Tdrd9	tudor domain containing 9	protein_coding	74691	Q14BI7	5415	protein_coding	-6.05038	0.462097	23.1127	0.00021637	0.00261395
Gmps	guanine monophosphate synthetase	protein_coding	229363	B2RRH9	8105	protein_coding	-0.838856	6.27969	23.0991	0.00021698	0.00261682
Gm20406	predicted gene 20406	antisense			423	long_non_coding	3.11087	0.280258	23.0969	0.00021708	0.00261682
Trmt5	TRM5 tRNA methyltransferase 5	protein_coding	76357	Q9D0C4	2139	protein_coding	-0.783576	3.74127	23.0958	0.00021713	0.00261682
Nbeal2	neurobeachin-like 2	protein_coding	235627	Q6ZQA0	9554	protein_coding	1.37952	7.62598	23.0846	0.00021763	0.00262076
Mob3c	MOB kinase activator 3C	protein_coding	100465	B1ASD4	2975	protein_coding	0.722936	4.39721	23.0807	0.00021781	0.0026208
Fcho2	FCH domain only 2	protein_coding	218503	F6RG68	12499	protein_coding	0.871592	7.69179	23.0633	0.00021859	0.00262817
Plxnc1	plexin C1	protein_coding	54712	Q9QZC2	8349	protein_coding	2.15691	6.24257	23.0434	0.00021949	0.0026369
Zscan29	zinc finger SCAN domains 29	protein_coding	99334	A2ARU5	7169	protein_coding	0.997963	6.34102	23.034	0.00021992	0.00263997
Tmem39a	transmembrane protein 39a	protein_coding	67846	Q9CYC3	4094	protein_coding	-0.545542	5.19914	23.0273	0.00022023	0.00264151
Actb	actin, beta	protein_coding	11461	B2RRX1	2679	protein_coding	1.04125	11.5743	23.0187	0.00022062	0.00264411
Lman1	lectin, mannose-binding, 1	protein_coding	70361	Q9D0F3	8822	protein_coding	-0.896839	6.53006	23.0102	0.00022101	0.0026467
Lhpp	phospholysine phosphohistidine inorganic pyrophosphate phosphatase	protein_coding	76429	A0A1B0GR73	2416	protein_coding	-1.16352	3.71593	22.9977	0.00022159	0.00264797
Lgr6	leucine-rich repeat-containing G protein-coupled receptor 6	protein_coding	329252	Q3UVD5	6851	protein_coding	-2.53247	2.59012	22.9974	0.0002216	0.00264797
Ddost	dolichyl-di-phosphooligosaccharide-protein glycotransferase	protein_coding	13200	O54734	2120	protein_coding	-0.730527	7.80839	22.9964	0.00022164	0.00264797
Abhd4	abhydrolase domain containing 4	protein_coding	105501	Q8C0M2	3284	protein_coding	-0.836395	4.634	22.9844	0.0002222	0.00264798
Ttll12	tubulin tyrosine ligase-like family, member 12	protein_coding	223723	Q3UDE2	4039	protein_coding	-1.50382	3.92635	22.9806	0.00022237	0.00264798
Fam136a	family with sequence similarity 136, member A	protein_coding	66488	Q9CR98	2702	protein_coding	-1.57116	3.89044	22.9804	0.00022238	0.00264798
Fam219a	family with sequence similarity 219, member A	protein_coding	71901	Q9D772	3724	protein_coding	1.02053	3.99705	22.9803	0.00022239	0.00264798
Zfp938	zinc finger protein 938	protein_coding	237411	E9Q9G3	2128	protein_coding	-2.15528	1.29265	22.973	0.00022272	0.00264798
Mirt2	myocardial infraction associated transcript 2	antisense			1588	long_non_coding	3.67706	3.949	22.9719	0.00022277	0.00264798
Tut7	terminal uridylyl transferase 7	protein_coding	214290	E9PUA2	14732	protein_coding	0.710557	7.83937	22.9698	0.00022287	0.00264798
Gm35106	predicted gene, 35106	processed_pseudogene			250	pseudogene	-1.02335	2.21091	22.9591	0.00022336	0.00265173
Gm5297	predicted gene 5297	transcribed_processed_pseudogene			1171	pseudogene	-1.44799	4.27709	22.9414	0.00022419	0.00265679
Cib1	calcium and integrin binding 1 (calmyrin)	protein_coding	23991	Q9Z0F4	2303	protein_coding	0.795314	5.06421	22.9409	0.00022422	0.00265679
H2-Ab1	histocompatibility 2, class II antigen A, beta 1	protein_coding	14961		2568	protein_coding	1.72115	5.32853	22.9342	0.00022452	0.00265679
Ifitm1	interferon induced transmembrane protein 1	protein_coding	68713	Q9D103	1094	protein_coding	3.41336	3.8555	22.9337	0.00022455	0.00265679
Dph5	diphthamide biosynthesis 5	protein_coding	69740	Q9CWQ0	8027	protein_coding	-1.0353	4.11137	22.9304	0.0002247	0.00265679
Gm15725	predicted gene 15725	transcribed_processed_pseudogene			1090	pseudogene	0.876799	6.68773	22.9273	0.00022485	0.00265679
Ubac1	ubiquitin associated domain containing 1	protein_coding	98766	Q8VDI7	2632	protein_coding	-0.641226	4.43657	22.899	0.00022617	0.00266834
Tigar	Trp53 induced glycolysis regulatory phosphatase	protein_coding	319801	B2RWB7	3658	protein_coding	-0.857028	4.861	22.896	0.00022631	0.00266834
Rpsa-ps4	ribosomal protein S4, pseudogene 4	processed_pseudogene			888	pseudogene	-1.06406	4.38402	22.8952	0.00022635	0.00266834
Ebpl	emopamil binding protein-like	protein_coding	68177	Q9D0P0	14296	protein_coding	-0.933746	2.4337	22.8664	0.00022771	0.00268123
Hars	histidyl-tRNA synthetase	protein_coding	15115	Q61035	2447	protein_coding	-0.674415	5.68922	22.8645	0.0002278	0.00268123
Nipsnap1	nipsnap homolog 1	protein_coding	18082	Q5SVF7	2649	protein_coding	-1.53661	2.85216	22.8563	0.00022819	0.00268364
Acsl3	acyl-CoA synthetase long-chain family member 3	protein_coding	74205	Q9CZW4	4357	protein_coding	-0.908491	3.40583	22.8527	0.00022836	0.00268364
Mctp2	multiple C2 domains, transmembrane 2	protein_coding	244049	Q5RJH2	12351	protein_coding	4.68517	2.28529	22.801	0.00023084	0.00271058
Gm16433	predicted gene 16433	processed_pseudogene			1984	pseudogene	-1.27567	4.49816	22.7961	0.00023107	0.00271123
Pi16	peptidase inhibitor 16	protein_coding	74116	D3Z6T6	6364	protein_coding	1.61944	6.84881	22.7768	0.00023201	0.00272007
Bcas1os2	breast carcinoma amplified sequence 1, opposite strand 2	antisense			1174	long_non_coding	-6.00261	-0.360377	22.7613	0.00023276	0.00272676
Nfs1	nitrogen fixation gene 1 (S. cerevisiae)	protein_coding	18041	Q9Z1J3	3612	protein_coding	-0.547341	4.81435	22.7544	0.00023309	0.00272771
Fam214b	family with sequence similarity 214, member B	protein_coding	230088	Q8BR27	4129	protein_coding	1.44127	5.22524	22.7522	0.0002332	0.00272771
Snhg17	small nucleolar RNA host gene 17	processed_transcript			7052	long_non_coding	-1.34228	5.01752	22.7398	0.00023381	0.00273132
Rgs19	regulator of G-protein signaling 19	protein_coding	56470	Q78NN4	2230	protein_coding	0.669193	7.5332	22.7385	0.00023387	0.00273132
Rgs3	regulator of G-protein signaling 3	protein_coding	50780	Z4YJQ4	10801	protein_coding	2.28463	3.86972	22.7339	0.00023409	0.00273183
Cep170b	centrosomal protein 170B	protein_coding	217882	A0A1Y7VNW4	8002	protein_coding	-1.86606	2.42435	22.727	0.00023443	0.00273366
Arvcf	armadillo repeat gene deleted in velocardiofacial syndrome	protein_coding	11877	P98203	6715	protein_coding	2.31709	0.750009	22.7167	0.00023493	0.00273535
Mppe1	metallophosphoesterase 1	protein_coding	225651	Q80XL7	3608	protein_coding	0.888316	6.55911	22.7166	0.00023494	0.00273535
Cnbd2	cyclic nucleotide binding domain containing 2	protein_coding	70873	Q9D5U8	3879	protein_coding	1.10097	2.76325	22.71	0.00023526	0.002737
Sox12	SRY (sex determining region Y)-box 12	protein_coding	20667	Q04890	4453	protein_coding	-3.92727	1.59257	22.6697	0.00023726	0.00275805
Gm10343	predicted gene 10343	processed_pseudogene			333	pseudogene	-0.975158	3.45418	22.6598	0.00023775	0.00276166
Metap2	methionine aminopeptidase 2	protein_coding	56307	Q58E65	7654	protein_coding	-0.730782	7.35879	22.6517	0.00023815	0.00276248
Rgp1	RAB6A GEF compex partner 1	protein_coding	242406	Q8BHT7	6199	protein_coding	0.728005	6.73926	22.6484	0.00023832	0.00276248
Prdx3	peroxiredoxin 3	protein_coding	11757	P20108	1478	protein_coding	-0.795167	5.58604	22.6474	0.00023837	0.00276248
Rps16-ps2	ribosomal protein S16, pseudogene 2	processed_pseudogene			441	pseudogene	-0.721278	8.92509	22.602	0.00024065	0.00278672
Gm48529	predicted gene, 48529	antisense			2536	long_non_coding	1.09723	3.11821	22.5902	0.00024124	0.00279055
Cdc42ep2	CDC42 effector protein (Rho GTPase binding) 2	protein_coding	104252	Q8JZX9	3411	protein_coding	3.38404	2.57843	22.5882	0.00024135	0.00279055
Fgr	FGR proto-oncogene, Src family tyrosine kinase	protein_coding	14191	P14234	3863	protein_coding	2.30915	7.60076	22.5816	0.00024168	0.00279224
Neat1	nuclear paraspeckle assembly transcript 1 (non-protein coding)	lincRNA			20771	long_non_coding	1.71219	8.57734	22.5651	0.00024251	0.00279976
Il16	interleukin 16	protein_coding	16170	O54824	7865	protein_coding	1.19917	7.50592	22.5586	0.00024285	0.00280148
Phc1	polyhomeotic 1	protein_coding	13619	Q7TT35	5297	protein_coding	1.30357	3.60878	22.5472	0.00024343	0.00280605
Rpl34	ribosomal protein L34	protein_coding	68436	Q9D1R9	2643	protein_coding	-0.640371	6.87962	22.5397	0.00024381	0.00280834
Gm12009	predicted gene 12009	processed_pseudogene			1100	pseudogene	-1.24866	2.92257	22.5348	0.00024406	0.00280907
Bccip	BRCA2 and CDKN1A interacting protein	protein_coding	66165	Q9CWI3	2038	protein_coding	-0.60588	5.22635	22.5266	0.00024448	0.00281077
Dhx58	DEXH (Asp-Glu-X-His) box polypeptide 58	protein_coding	80861	Q99J87	3272	protein_coding	0.931994	4.84768	22.5225	0.0002447	0.00281077
Rin3	Ras and Rab interactor 3	protein_coding	217835	P59729	6835	protein_coding	0.853785	8.29372	22.521	0.00024477	0.00281077
Sumf2	sulfatase modifying factor 2	protein_coding	67902	Q8BPG6	2671	protein_coding	-1.11766	3.23663	22.5127	0.0002452	0.00281354
Gys1	glycogen synthase 1, muscle	protein_coding	14936	Q9Z1E4	4789	protein_coding	0.802136	6.76557	22.4954	0.00024609	0.00282165
Ttc27	tetratricopeptide repeat domain 27	protein_coding	74196	Q8CD92	3193	protein_coding	-1.40494	4.02136	22.4693	0.00024745	0.00283505
Tbc1d10c	TBC1 domain family, member 10c	protein_coding	108995	Q8C9V1	3623	protein_coding	1.48589	5.16471	22.4507	0.00024842	0.00284401
Gm13012	predicted gene 13012	antisense			863	long_non_coding	-1.17358	3.94517	22.4444	0.00024875	0.0028456
Ccdc88b	coiled-coil domain containing 88B	protein_coding	78317	A0A494BB08	5032	protein_coding	0.963744	7.36375	22.4289	0.00024956	0.00285274
Hrh2	histamine receptor H2	protein_coding	15466	P97292	5935	protein_coding	2.28309	4.50263	22.3956	0.00025132	0.00287067
Nat10	N-acetyltransferase 10	protein_coding	98956	Q8K224	7199	protein_coding	-1.19706	5.38704	22.3803	0.00025213	0.0028763
Dsp	desmoplakin	protein_coding	109620	E9Q557	9659	protein_coding	1.44264	6.65829	22.3792	0.00025219	0.0028763
Mrto4-ps2	mRNA turnover 4, pseudogene 2	processed_pseudogene			549	pseudogene	-1.25356	2.86637	22.3709	0.00025264	0.00287918
Gm37145	predicted gene, 37145	TEC			2756		-1.63817	1.23478	22.359	0.00025327	0.00288418
Gm9409	predicted gene 9409	processed_pseudogene			316	pseudogene	-1.29153	1.77175	22.3547	0.0002535	0.00288453
Gbp2	guanylate binding protein 2	protein_coding	14469	Q9Z0E6	2516	protein_coding	2.5237	2.67502	22.3513	0.00025368	0.00288453
Ssr2	signal sequence receptor, beta	protein_coding	66256	A0A0A6YWA8	1864	protein_coding	-0.671049	6.67446	22.3432	0.00025412	0.00288734
Calcrl	calcitonin receptor-like	protein_coding	54598	A2AR99	4882	protein_coding	2.95737	3.49299	22.3319	0.00025472	0.00288815
Syce2	synaptonemal complex central element protein 2	protein_coding	71846	Q505B8	1968	protein_coding	-0.989705	5.08321	22.3312	0.00025476	0.00288815
Rpl27a	ribosomal protein L27A	protein_coding	26451	P14115	2774	protein_coding	-0.849189	7.46613	22.3312	0.00025476	0.00288815
Ipmk	inositol polyphosphate multikinase	protein_coding	69718		7093	protein_coding	0.933335	6.11394	22.3136	0.00025571	0.00289668
Gm13532	predicted gene 13532	processed_pseudogene			240	pseudogene	-1.06411	3.40472	22.3064	0.0002561	0.00289745
Slc45a4	solute carrier family 45, member 4	protein_coding	106068	F7BEQ1	8471	protein_coding	0.899676	4.25711	22.3049	0.00025618	0.00289745
Trp53bp2	transformation related protein 53 binding protein 2	protein_coding	209456	E9QJU8	4418	protein_coding	0.70483	4.24111	22.3	0.00025645	0.00289745
Ccdc90b	coiled-coil domain containing 90B	protein_coding	66365		1801	protein_coding	-0.957811	3.21995	22.2974	0.00025659	0.00289745
Epc1	enhancer of polycomb homolog 1	protein_coding	13831	Q8C9X6	4475	protein_coding	0.918526	6.36005	22.2939	0.00025678	0.00289745
Fem1c	fem 1 homolog c	protein_coding	240263	B2RRW5	5726	protein_coding	0.788111	6.48527	22.2877	0.00025711	0.00289745
Mst1	macrophage stimulating 1 (hepatocyte growth factor-like)	protein_coding	15235	P26928	2262	protein_coding	-2.89062	1.09657	22.2876	0.00025712	0.00289745
Gm4859	predicted gene 4859	processed_pseudogene			787	pseudogene	-1.18127	1.73137	22.2792	0.00025758	0.00290042
Rpap2	RNA polymerase II associated protein 2	protein_coding	231571	Q8VC34	4136	protein_coding	-0.721544	4.09966	22.2663	0.00025828	0.00290467
Usp18	ubiquitin specific peptidase 18	protein_coding	24110	Q9WTV6	2790	protein_coding	3.56051	2.93792	22.2653	0.00025834	0.00290467
Rad23b	RAD23 homolog B, nucleotide excision repair protein	protein_coding	19359	P54728	5733	protein_coding	-0.708984	7.03017	22.2551	0.0002589	0.00290547
Nhp2	NHP2 ribonucleoprotein	protein_coding	52530	Q9CRB2	1146	protein_coding	-1.06363	5.32151	22.2538	0.00025897	0.00290547
Atad3a	ATPase family, AAA domain containing 3A	protein_coding	108888	Q925I1	3765	protein_coding	-1.25038	5.11026	22.2534	0.00025899	0.00290547
Nfil3	nuclear factor, interleukin 3, regulated	protein_coding	18030	O08750	2026	protein_coding	2.02331	5.92713	22.2396	0.00025975	0.00291184
Nadk	NAD kinase	protein_coding	192185	P58058	3747	protein_coding	1.34164	8.34581	22.2272	0.00026043	0.00291676
2610507I01Rik	RIKEN cDNA 2610507I01 gene	processed_transcript			1360	long_non_coding	0.864086	5.53295	22.2246	0.00026057	0.00291676
Cd93	CD93 antigen	protein_coding	17064	O89103	6677	protein_coding	-0.980514	7.641	22.2192	0.00026087	0.00291793
Acod1	aconitate decarboxylase 1	protein_coding	16365	A0A0R4J027	2623	protein_coding	4.69908	1.77868	22.2051	0.00026165	0.00292447
D930019O06Rik	RIKEN cDNA D930019O06	antisense			3663	long_non_coding	-4.93073	-0.674853	22.1911	0.00026243	0.00293104
Ctps	cytidine 5'-triphosphate synthase	protein_coding	51797	P70698	3316	protein_coding	-1.20928	5.37657	22.1826	0.00026291	0.00293416
Mdm2	transformed mouse 3T3 cell double minute 2	protein_coding	17246	P23804	5083	protein_coding	0.750748	6.70632	22.1643	0.00026393	0.00294338
Fbxo34	F-box protein 34	protein_coding	78938	A0A2I3BQU0	4275	protein_coding	0.475813	5.21938	22.1594	0.0002642	0.00294424
Gm13160	predicted gene 13160	processed_pseudogene			627	pseudogene	0.577032	6.55551	22.1533	0.00026455	0.00294592
Wdr60	WD repeat domain 60	protein_coding	217935		8110	protein_coding	-2.68063	1.45412	22.147	0.0002649	0.00294767
Ftsj3	FtsJ RNA methyltransferase homolog 3 (E. coli)	protein_coding	56095	Q9DBE9	4358	protein_coding	-1.13567	6.12381	22.1432	0.00026511	0.00294786
Cd55	CD55 molecule, decay accelerating factor for complement	protein_coding	13136	Q61475	4853	protein_coding	5.33133	2.40082	22.1347	0.00026559	0.002951
Galk1	galactokinase 1	protein_coding	14635	Q9R0N0	1406	protein_coding	-1.88192	4.05981	22.1262	0.00026607	0.00295344
Lman2l	lectin, mannose-binding 2-like	protein_coding	214895	A0A0A6YX25	7359	protein_coding	0.513961	5.58795	22.1239	0.0002662	0.00295344
Gm13092	predicted gene 13092	processed_pseudogene			260	pseudogene	-0.714097	5.07505	22.1197	0.00026644	0.00295393
Prpf31	pre-mRNA processing factor 31	protein_coding	68988	Q8CCF0	5439	protein_coding	-0.770941	5.71272	22.1122	0.00026686	0.00295646
Arl5b	ADP-ribosylation factor-like 5B	protein_coding	75869	Q8BLF9	10428	protein_coding	0.721482	4.26128	22.1066	0.00026718	0.00295779
Parp14	poly (ADP-ribose) polymerase family, member 14	protein_coding	547253	Q2EMV9	9306	protein_coding	1.71887	5.61864	22.1	0.00026756	0.00295884
Cst7	cystatin F (leukocystatin)	protein_coding	13011	O89098	986	protein_coding	-3.33599	5.29796	22.0981	0.00026767	0.00295884
Tomm5	translocase of outer mitochondrial membrane 5	protein_coding	68512	B1AXP6	868	protein_coding	-0.713223	4.62777	22.0825	0.00026855	0.00296496
Adam8	a disintegrin and metallopeptidase domain 8	protein_coding	11501		4638	protein_coding	1.53986	7.73103	22.0815	0.00026861	0.00296496
Clic4	chloride intracellular channel 4 (mitochondrial)	protein_coding	29876	Q543N5	6572	protein_coding	-1.13766	6.14489	22.0667	0.00026946	0.00297216
Serpinb8	serine (or cysteine) peptidase inhibitor, clade B, member 8	protein_coding	20725	O08800	4795	protein_coding	-2.95509	1.22156	22.0622	0.00026972	0.00297282
6530402F18Rik	RIKEN cDNA 6530402F18 gene	processed_transcript			5511	long_non_coding	1.04047	5.69967	22.0585	0.00026993	0.00297296
Gm11878	predicted gene 11878	processed_pseudogene			400	pseudogene	-0.763891	5.39817	22.0516	0.00027033	0.00297518
Gm9892	predicted gene 9892	processed_pseudogene			992	pseudogene	-0.862286	6.04019	22.0256	0.00027183	0.00298829
Adgrg6	adhesion G protein-coupled receptor G6	protein_coding	215798	Q6F3F9	12228	protein_coding	2.7374	-0.180657	22.0241	0.00027191	0.00298829
Phb2	prohibitin 2	protein_coding	12034		3718	protein_coding	-0.770793	6.62298	22.0016	0.00027322	0.00299902
Ddx21	DEAD (Asp-Glu-Ala-Asp) box polypeptide 21	protein_coding	56200	Q9JIK5	5177	protein_coding	-1.17402	7.42318	22.0005	0.00027329	0.00299902
Ankrd33b	ankyrin repeat domain 33B	protein_coding	67434	Q3U0L2	8761	protein_coding	4.29747	3.32481	21.964	0.00027543	0.00302028
Gtf2h4	general transcription factor II H, polypeptide 4	protein_coding	14885	Q542U3	3313	protein_coding	-0.836808	3.57659	21.9572	0.00027582	0.00302244
Ifi203	interferon activated gene 203	protein_coding	15950	E9PUG6	6706	protein_coding	2.49906	5.55677	21.9493	0.00027629	0.00302519
Gm7658	predicted gene 7658	processed_pseudogene			1124	pseudogene	-0.737502	5.7139	21.9462	0.00027648	0.00302519
Nxpe2	neurexophilin and PC-esterase domain family, member 2	protein_coding	78252	A0A0R4J0E5	4102	protein_coding	3.34038	-0.204848	21.9361	0.00027707	0.00302952
Mcrip2	MAPK regulated corepressor interacting protein 2	protein_coding	68241		1307	protein_coding	-2.03214	1.44212	21.9256	0.00027769	0.00303214
Pet100	PET100 homolog	protein_coding	100503890	P0DJE0	1788	protein_coding	0.767536	5.20277	21.9252	0.00027771	0.00303214
Zmat1	zinc finger, matrin type 1	protein_coding	215693	Z4YL92	5391	protein_coding	1.86387	3.12563	21.9201	0.00027802	0.00303326
Gm7666	predicted pseudogene 7666	transcribed_processed_pseudogene			819	pseudogene	-1.01591	5.22686	21.9097	0.00027863	0.00303781
Slc37a1	solute carrier family 37 (glycerol-3-phosphate transporter), member 1	protein_coding	224674	A0A494BBH2	11596	protein_coding	0.663745	5.00971	21.9051	0.00027891	0.00303861
Naa60	N(alpha)-acetyltransferase 60, NatF catalytic subunit	protein_coding	74763	D3YYN1	3765	protein_coding	0.617735	7.1776	21.901	0.00027916	0.00303905
Sp4	trans-acting transcription factor 4	protein_coding	20688	K4DI62	5770	protein_coding	0.860333	4.50516	21.8962	0.00027944	0.00303905
Nr3c1	nuclear receptor subfamily 3, group C, member 1	protein_coding	14815	E9PUR6	7684	protein_coding	0.853606	6.86968	21.894	0.00027958	0.00303905
Rin2	Ras and Rab interactor 2	protein_coding	74030		11271	protein_coding	2.00844	5.45416	21.891	0.00027976	0.00303905
Gm49354	predicted gene, 49354	protein_coding		A0A286YE02	343	protein_coding	0.682396	3.94999	21.8219	0.00028393	0.00308212
Spry2	sprouty RTK signaling antagonist 2	protein_coding	24064	B2RS85	2087	protein_coding	-1.12237	4.30682	21.8111	0.00028459	0.00308706
Stat6	signal transducer and activator of transcription 6	protein_coding	20852	P52633	4402	protein_coding	0.816719	7.89201	21.7905	0.00028584	0.00309728
Lyar	Ly1 antibody reactive clone	protein_coding	17089	Q08288	2401	protein_coding	-0.827746	5.30083	21.7889	0.00028594	0.00309728
Fes	feline sarcoma oncogene	protein_coding	14159	A0A0U1RNL3	5074	protein_coding	1.01251	9.00365	21.778	0.00028661	0.00310237
Smyd5	SET and MYND domain containing 5	protein_coding	232187	Q3TYX3	5849	protein_coding	-1.10355	4.81402	21.7481	0.00028846	0.00311898
Hspd1	heat shock protein 1 (chaperonin)	protein_coding	15510	P63038	2642	protein_coding	-1.43484	6.84509	21.7464	0.00028856	0.00311898
Rps18-ps3	ribosomal protein S18, pseudogene 3	processed_pseudogene			456	pseudogene	-1.17343	5.25591	21.7424	0.00028881	0.00311942
Prdm16	PR domain containing 16	protein_coding	70673	A2A935	9321	protein_coding	6.41149	0.597473	21.7312	0.00028951	0.00312315
AU017674	expressed sequence AU017674	lincRNA			720	long_non_coding	-7.15923	-0.492857	26.4854	0.00028957	0.00312315
Gm45717	predicted gene 45717	protein_coding		A0A1B0GT68	495	protein_coding	0.879409	7.52954	21.7208	0.00029015	0.00312721
Cytip	cytohesin 1 interacting protein	protein_coding	227929	Q91VY6	6744	protein_coding	1.99977	7.30124	21.7131	0.00029063	0.00313016
Ccdc154	coiled-coil domain containing 154	protein_coding	207209	S4R2I6	2635	protein_coding	-3.73383	4.56656	21.7093	0.00029087	0.00313053
Trp53inp2	transformation related protein 53 inducible nuclear protein 2	protein_coding	68728	A2ARD1	5257	protein_coding	2.8268	5.71051	21.6802	0.0002927	0.00314733
Plekhg2	pleckstrin homology domain containing, family G (with RhoGef domain) member 2	protein_coding	101497	E9QKB6	6797	protein_coding	1.48179	4.86459	21.6778	0.00029285	0.00314733
Ifih1	interferon induced with helicase C domain 1	protein_coding	71586	D2CGM4	8165	protein_coding	0.956789	4.93554	21.6737	0.00029311	0.00314782
Supt3	SPT3, SAGA and STAGA complex component	protein_coding	109115	Q8BVY4	4121	protein_coding	0.626687	4.40353	21.6611	0.0002939	0.00315219
Mrpl17	mitochondrial ribosomal protein L17	protein_coding	27397	Q9D8P4	7605	protein_coding	-0.702598	5.13265	21.6607	0.00029393	0.00315219
Fbxo21	F-box protein 21	protein_coding	231670	Q8VDH1	5545	protein_coding	-1.00171	3.3671	21.6318	0.00029577	0.00316962
Gm21057	predicted gene, 21057	antisense			1009	long_non_coding	2.25978	1.06746	21.5995	0.00029783	0.00318947
Gm13339	predicted gene 13339	unprocessed_pseudogene			510	pseudogene	-2.10558	3.08289	21.593	0.00029825	0.0031897
Ampd3	adenosine monophosphate deaminase 3	protein_coding	11717	O08739	5627	protein_coding	1.69969	6.50695	21.5906	0.00029841	0.0031897
Asb16	ankyrin repeat and SOCS box-containing 16	protein_coding	217217	Q8VHS5	2843	protein_coding	-5.86197	0.806971	21.5893	0.00029849	0.0031897
Gm5851	predicted gene 5851	processed_pseudogene			1204	pseudogene	-1.44314	0.538242	21.5741	0.00029947	0.00319493
Gca	grancalcin	protein_coding	227960	Q8VC88	3409	protein_coding	1.1687	6.75622	21.5739	0.00029948	0.00319493
Fbxo30	F-box protein 30	protein_coding	71865	Q8BJL1	5197	protein_coding	0.90095	5.19106	21.5719	0.00029961	0.00319493
Cdc42ep3	CDC42 effector protein (Rho GTPase binding) 3	protein_coding	260409	Q9CQC5	2309	protein_coding	1.09499	6.39865	21.5637	0.00030014	0.0031963
Gm10736	predicted gene 10736	processed_pseudogene			78	pseudogene	-0.944172	5.86557	21.5634	0.00030016	0.0031963
Maged2	melanoma antigen, family D, 2	protein_coding	80884	Q9ER67	3239	protein_coding	-2.02396	1.31714	21.5584	0.00030048	0.00319747
Trim11	tripartite motif-containing 11	protein_coding	94091	A2AB83	3580	protein_coding	0.853587	6.26622	21.5513	0.00030095	0.00320011
Gm7285	predicted gene 7285	processed_pseudogene			580	pseudogene	-0.68076	4.75483	21.544	0.00030142	0.00320296
Cct3	chaperonin containing Tcp1, subunit 3 (gamma)	protein_coding	12462	Q3U4U6	6370	protein_coding	-1.15835	7.01824	21.5388	0.00030176	0.00320426
Ash2l	ASH2 like histone lysine methyltransferase complex subunit	protein_coding	23808	Q91X20	8969	protein_coding	-1.13763	6.38507	21.534	0.00030208	0.00320537
Zfp953	zinc finger protein 953	protein_coding	629016	Q3UPV7	4677	protein_coding	0.817797	4.11213	21.5228	0.00030281	0.00321085
Hdhd2	haloacid dehalogenase-like hydrolase domain containing 2	protein_coding	76987	Q3UGR5	6880	protein_coding	-0.764645	5.07831	21.5057	0.00030393	0.00322046
Itga6	integrin alpha 6	protein_coding	16403		9142	protein_coding	-1.17018	6.1544	21.4931	0.00030476	0.00322698
Lars	leucyl-tRNA synthetase	protein_coding	107045	Q7TSZ3	5368	protein_coding	-0.703082	6.31881	21.4455	0.00030792	0.00325818
Scamp5	secretory carrier membrane protein 5	protein_coding	56807	Q9JKD3	3707	protein_coding	-2.50875	0.159784	21.4337	0.0003087	0.00326366
Gm6344	predicted gene 6344	processed_pseudogene			483	pseudogene	-0.828138	6.06345	21.4312	0.00030887	0.00326366
B430306N03Rik	RIKEN cDNA B430306N03 gene	protein_coding	320148	Q6QX36	5256	protein_coding	2.20183	7.30738	21.4268	0.00030916	0.0032645
Rpl29-ps2	ribosomal protein L29, pseudogene 2	transcribed_processed_pseudogene			1323	pseudogene	-0.711139	4.11946	21.3913	0.00031155	0.00328744
Pwwp2b	PWWP domain containing 2B	protein_coding	101631	Q3TYY8	5963	protein_coding	0.840471	3.43279	21.3866	0.00031187	0.00328849
Pmp22	peripheral myelin protein 22	protein_coding	18858	Q5SXS3	2354	protein_coding	-5.09447	-0.546333	23.2039	0.00031234	0.00329113
2610037D02Rik	RIKEN cDNA 2610037D02 gene	lincRNA			5020	long_non_coding	1.42054	2.21907	21.3648	0.00031336	0.00329952
Dcaf4	DDB1 and CUL4 associated factor 4	protein_coding	73828	Q99LF7	3633	protein_coding	-0.734006	3.47434	21.3592	0.00031374	0.00330124
Gsn	gelsolin	protein_coding	227753	Q6PAC1	3157	protein_coding	1.66619	7.94453	21.339	0.00031511	0.00331165
Susd5	sushi domain containing 5	protein_coding	382111	G3UW60	4083	protein_coding	-5.19941	1.1379	21.3382	0.00031517	0.00331165
Gm5809	predicted pseudogene 5809	processed_pseudogene			529	pseudogene	-1.433	1.74019	21.3223	0.00031626	0.00332083
Cd74	CD74 antigen (invariant polypeptide of major histocompatibility complex, class II antigen-associated)	protein_coding	16149		1679	protein_coding	3.85974	7.01702	21.3144	0.0003168	0.00332425
Gm8276	predicted gene 8276	processed_pseudogene			1812	pseudogene	-1.07104	6.55641	21.2981	0.00031793	0.00333372
Gnpda2	glucosamine-6-phosphate deaminase 2	protein_coding	67980	Q9CRC9	6862	protein_coding	-0.871816	4.66969	21.2891	0.00031855	0.00333711
Nuak2	NUAK family, SNF1-like kinase, 2	protein_coding	74137	Q8BZN4	3920	protein_coding	0.89661	5.74495	21.2853	0.00031882	0.00333711
Cebpd	CCAAT/enhancer binding protein (C/EBP), delta	protein_coding	12609	B9EIA9	3746	protein_coding	1.54255	5.5257	21.2823	0.00031902	0.00333711
Thumpd2	THUMP domain containing 2	protein_coding	72167	Q9CZB3	2239	protein_coding	-1.04601	3.25226	21.2807	0.00031914	0.00333711
Gm9457	predicted gene 9457	processed_pseudogene			372	pseudogene	-0.882949	3.16062	21.2721	0.00031973	0.003341
Plekhh2	pleckstrin homology domain containing, family H (with MyTH4 domain) member 2	protein_coding	213556	Q8C115	8013	protein_coding	-2.36484	4.02653	21.2643	0.00032028	0.0033434
C430049B03Rik	RIKEN cDNA C430049B03 gene	processed_transcript			1610	long_non_coding	1.61368	0.832869	21.2625	0.0003204	0.0033434
Gm6776	predicted pseudogene 6776	processed_pseudogene			900	pseudogene	-1.03805	1.99036	21.2437	0.00032172	0.00335483
Ptpmt1	protein tyrosine phosphatase, mitochondrial 1	protein_coding	66461		3684	protein_coding	-0.631092	4.21299	21.239	0.00032205	0.00335593
Mirt2	myocardial infraction associated transcript 2	misc_RNA			285	short_non_coding	3.53074	2.74811	21.2324	0.00032251	0.00335847
Naf1	nuclear assembly factor 1 ribonucleoprotein	protein_coding	234344	E9QJT2	3094	protein_coding	-1.29061	3.73544	21.2227	0.00032319	0.00336323
Gm2027	predicted gene 2027	processed_pseudogene			1629	pseudogene	-1.76931	0.929457	21.1992	0.00032486	0.00337565
Mrpl9	mitochondrial ribosomal protein L9	protein_coding	78523		2703	protein_coding	-0.49426	5.18825	21.1976	0.00032497	0.00337565
Gm11839	predicted gene 11839	processed_pseudogene			1953	pseudogene	-1.29248	2.04095	21.1963	0.00032506	0.00337565
Elovl6	ELOVL family member 6, elongation of long chain fatty acids (yeast)	protein_coding	170439	Q920L5	6431	protein_coding	-1.55307	3.54093	21.1807	0.00032617	0.00338316
Baz2a	bromodomain adjacent to zinc finger domain, 2A	protein_coding	116848		10730	protein_coding	0.671838	7.53744	21.1767	0.00032645	0.00338316
Fchsd1	FCH and double SH3 domains 1	protein_coding	319262		5473	protein_coding	1.01312	3.85491	21.1744	0.00032662	0.00338316
Ankrd9	ankyrin repeat domain 9	protein_coding	74251	Q8BH83	3160	protein_coding	1.3909	3.01203	21.1736	0.00032668	0.00338316
L2hgdh	L-2-hydroxyglutarate dehydrogenase	protein_coding	217666	Q91YP0	3466	protein_coding	-1.35353	3.58707	21.1601	0.00032764	0.00338509
Gm47071	predicted gene, 47071	antisense			3089	long_non_coding	2.40493	3.49705	21.156	0.00032793	0.00338509
Srgap2	SLIT-ROBO Rho GTPase activating protein 2	protein_coding	14270	Q91Z67	12560	protein_coding	0.841612	6.63161	21.1526	0.00032818	0.00338509
Pfn1	profilin 1	protein_coding	18643	Q5SX50	2405	protein_coding	0.845967	9.87881	21.1517	0.00032824	0.00338509
Mrps10	mitochondrial ribosomal protein S10	protein_coding	64657	G5E8U8	8079	protein_coding	-0.799826	4.22936	21.1516	0.00032825	0.00338509
Lysmd3	LysM, putative peptidoglycan-binding, domain containing 3	protein_coding	80289	Q99LE3	4250	protein_coding	1.00375	5.0389	21.1478	0.00032852	0.00338509
Gm12648	predicted gene 12648	lincRNA			656	long_non_coding	-4.1506	1.06961	21.1476	0.00032853	0.00338509
Chchd3	coiled-coil-helix-coiled-coil-helix domain containing 3	protein_coding	66075	F6QFL0	2905	protein_coding	-0.593118	5.37144	21.1392	0.00032914	0.00338509
Prickle1	prickle planar cell polarity protein 1	protein_coding	106042	Q3U5C7	4345	protein_coding	-2.62046	0.246031	21.1374	0.00032927	0.00338509
Tmem177	transmembrane protein 177	protein_coding	66343	Q8BPE4	3341	protein_coding	-0.810191	2.55797	21.1373	0.00032928	0.00338509
Parp6	poly (ADP-ribose) polymerase family, member 6	protein_coding	67287	G5E856	7763	protein_coding	0.72723	5.21229	21.1365	0.00032933	0.00338509
Zfp592	zinc finger protein 592	protein_coding	233410	Q8BHZ4	7412	protein_coding	0.759001	6.70799	21.1056	0.00033157	0.00340571
Atp8a1	ATPase, aminophospholipid transporter (APLT), class I, type 8A, member 1	protein_coding	11980	P70704	14278	protein_coding	0.762072	6.62272	21.1005	0.00033194	0.00340723
Znrf3	zinc and ring finger 3	protein_coding	407821	Q5SSZ7	7893	protein_coding	-2.08616	0.82377	21.097	0.00033219	0.0034075
Tmem218	transmembrane protein 218	protein_coding	66279	Q9CQ44	2619	protein_coding	-1.44046	2.71583	21.0861	0.00033299	0.00341218
Hnrnpa1l2-ps2	heterogeneous nuclear ribonucleoprotein A1-like 2, pseudogene 2	processed_pseudogene	545091		963	pseudogene	-0.955562	4.41553	21.0845	0.0003331	0.00341218
Ppie	peptidylprolyl isomerase E (cyclophilin E)	protein_coding	56031	Q9QZH3	1719	protein_coding	-0.660524	4.79627	21.0662	0.00033444	0.00342192
Rmnd5b	required for meiotic nuclear division 5 homolog B	protein_coding	66089	D6RII5	2161	protein_coding	0.878954	5.53816	21.0653	0.0003345	0.00342192
Mag	myelin-associated glycoprotein	protein_coding	17136	P20917	4072	protein_coding	-0.919015	4.23789	21.0438	0.00033609	0.00343568
Mocos	molybdenum cofactor sulfurase	protein_coding	68591	Q14CH1	3225	protein_coding	1.90011	5.03563	21.0408	0.0003363	0.00343568
Cds2	CDP-diacylglycerol synthase (phosphatidate cytidylyltransferase) 2	protein_coding	110911	Q6PBC0	9125	protein_coding	1.23696	7.24748	21.0191	0.00033791	0.00344976
A530064D06Rik	RIKEN cDNA A530064D06 gene	protein_coding	328830	Q8C239	5884	protein_coding	3.15024	5.24049	21.008	0.00033873	0.00345583
Gm9824	predicted pseudogene 9824	processed_pseudogene			561	pseudogene	-1.42605	3.07815	20.9999	0.00033934	0.00345964
Grwd1	glutamate-rich WD repeat containing 1	protein_coding	101612	Q810D6	2057	protein_coding	-1.55483	3.7931	20.9936	0.00033981	0.00346212
Bcl3	B cell leukemia/lymphoma 3	protein_coding	12051	F6YNH8	2475	protein_coding	1.68675	4.0506	20.9778	0.00034099	0.00346886
Soga1	suppressor of glucose, autophagy associated 1	protein_coding	320706	A2ACV6	7984	protein_coding	-2.09193	2.30035	20.9763	0.0003411	0.00346886
Mfhas1	malignant fibrous histiocytoma amplified sequence 1	protein_coding	52065	Q3V1N1	6666	protein_coding	0.889682	2.90145	20.9755	0.00034116	0.00346886
Tcf12	transcription factor 12	protein_coding	21406	Q61286	15529	protein_coding	-0.920388	5.79769	20.9557	0.00034265	0.0034811
Pdia4	protein disulfide isomerase associated 4	protein_coding	12304	A0A0R4J0Z1	2399	protein_coding	-0.925012	6.50828	20.9525	0.00034289	0.0034811
Smyd3	SET and MYND domain containing 3	protein_coding	69726	Q9CWR2	9184	protein_coding	-0.698998	4.41219	20.9503	0.00034306	0.0034811
Gm9517	predicted gene 9517	processed_pseudogene			874	pseudogene	0.940765	2.81691	20.947	0.00034331	0.00348129
C5ar2	complement component 5a receptor 2	protein_coding	319430	Q8BW93	3561	protein_coding	2.58284	3.79432	20.9413	0.00034374	0.00348289
Gm5837	predicted gene 5837	processed_pseudogene			1369	pseudogene	-1.2256	4.56486	20.9388	0.00034393	0.00348289
Def8	differentially expressed in FDCP 8	protein_coding	23854	A0A1D5RLG6	4408	protein_coding	-0.688666	6.55737	20.9291	0.00034466	0.0034872
Gm11460	predicted gene 11460	processed_pseudogene			361	pseudogene	1.66842	1.00723	20.927	0.00034481	0.0034872
H2-Aa	histocompatibility 2, class II antigen A, alpha	protein_coding	14960	P14434	3798	protein_coding	3.345	5.72422	20.9193	0.00034541	0.00349084
Ppp2r5a	protein phosphatase 2, regulatory subunit B', alpha	protein_coding	226849	Q6PD03	9607	protein_coding	0.711788	8.05795	20.8444	0.00035115	0.00354642
Hprt	hypoxanthine guanine phosphoribosyl transferase	protein_coding	15452	P00493	1289	protein_coding	2.19904	7.64735	20.8415	0.00035137	0.00354642
Ap3s2	adaptor-related protein complex 3, sigma 2 subunit	protein_coding	11778	Q8BSZ2	5905	protein_coding	-0.566252	5.37188	20.825	0.00035265	0.00355691
Mrps27	mitochondrial ribosomal protein S27	protein_coding	218506	Q8BK72	2093	protein_coding	-0.800603	4.16174	20.8122	0.00035365	0.00356406
Gm17060	predicted gene 17060	processed_pseudogene			824	pseudogene	-1.67196	1.84663	20.8099	0.00035383	0.00356406
Sntb1	syntrophin, basic 1	protein_coding	20649	Q99L88	5324	protein_coding	1.73547	2.87027	20.7985	0.00035472	0.00357064
Nol6	nucleolar protein family 6 (RNA-associated)	protein_coding	230082	Q8R5K4	5242	protein_coding	-0.890713	5.56453	20.7951	0.00035499	0.00357093
Cdkn2d	cyclin dependent kinase inhibitor 2D	protein_coding	12581	Q60773	1574	protein_coding	1.11579	6.28111	20.7803	0.00035615	0.00357972
Cdc42ep4	CDC42 effector protein (Rho GTPase binding) 4	protein_coding	56699	Q9JM96	3643	protein_coding	0.809368	4.69142	20.7762	0.00035648	0.00357972
4930402H24Rik	RIKEN cDNA 4930402H24 gene	protein_coding	228602	Q7TT23	10659	protein_coding	1.01891	4.57918	20.7749	0.00035657	0.00357972
Klhl36	kelch-like 36	protein_coding	234796		2339	protein_coding	1.09356	3.52459	20.7598	0.00035777	0.003587
Tmem8	transmembrane protein 8	protein_coding	60455	A0A494B963	4359	protein_coding	1.38157	5.89518	20.7573	0.00035797	0.003587
Slc16a6	solute carrier family 16 (monocarboxylic acid transporters), member 6	protein_coding	104681	H9KV19	4883	protein_coding	0.959606	6.92762	20.7545	0.00035819	0.003587
Sema4b	sema domain, immunoglobulin domain (Ig), transmembrane domain (TM) and short cytoplasmic domain, (semaphorin) 4B	protein_coding	20352	Q62179	5645	protein_coding	1.37072	3.78922	20.7512	0.00035845	0.003587
Hipk1	homeodomain interacting protein kinase 1	protein_coding	15257	O88904	10914	protein_coding	1.1633	8.63344	20.7507	0.00035849	0.003587
Nme7	NME/NM23 family member 7	protein_coding	171567	Q3UMG6	5876	protein_coding	-0.686431	3.10828	20.7397	0.00035936	0.00359334
Ifitm2	interferon induced transmembrane protein 2	protein_coding	80876	Q99J93	655	protein_coding	0.881504	7.9588	20.7166	0.0003612	0.00360834
Farsa	phenylalanyl-tRNA synthetase, alpha subunit	protein_coding	66590	Q8C0C7	4538	protein_coding	-0.857567	6.59792	20.7149	0.00036134	0.00360834
Spryd4	SPRY domain containing 4	protein_coding	66701	Q91WK1	1583	protein_coding	-0.813325	3.45373	20.7035	0.00036225	0.00361506
Scin	scinderin	protein_coding	20259	Q60604	2999	protein_coding	-3.42042	3.74447	20.6973	0.00036274	0.00361762
Morrbid	myeloid RNA regulator of BCL2L11 induced cell death	lincRNA			19982	long_non_coding	0.845498	4.66314	20.6805	0.0003641	0.00362663
Qpct	glutaminyl-peptide cyclotransferase (glutaminyl cyclase)	protein_coding	70536	A0A0R4J0G6	2539	protein_coding	3.2234	2.03554	20.6802	0.00036413	0.00362663
Dld	dihydrolipoamide dehydrogenase	protein_coding	13382	O08749	3683	protein_coding	-0.611054	6.62206	20.6744	0.00036459	0.00362884
Stac3	SH3 and cysteine rich domain 3	protein_coding	237611	Q8BZ71	2543	protein_coding	1.32782	1.48431	20.6657	0.0003653	0.00363345
Nudc-ps1	nuclear distribution gene C homolog (Aspergillus), pseudogene 1	processed_pseudogene			551	pseudogene	-0.685519	4.81603	20.6434	0.00036711	0.00364759
Frmd6	FERM domain containing 6	protein_coding	319710	Q8C0V9	6392	protein_coding	2.23749	1.6655	20.6423	0.0003672	0.00364759
Rpl19-ps1	ribosomal protein L19, pseudogene 1	processed_pseudogene			591	pseudogene	-0.6967	6.89849	20.6334	0.00036792	0.00365124
Gm14650	predicted gene 14650	processed_pseudogene			889	pseudogene	-1.33008	2.66831	20.6244	0.00036866	0.00365124
Gnptg	N-acetylglucosamine-1-phosphotransferase, gamma subunit	protein_coding	214505	A0A0R4J0H5	2249	protein_coding	0.602977	4.49606	20.6239	0.0003687	0.00365124
Prmt3	protein arginine N-methyltransferase 3	protein_coding	71974		5996	protein_coding	-0.805829	5.2331	20.619	0.0003691	0.00365124
Marcks	myristoylated alanine rich protein kinase C substrate	protein_coding	17118	P26645	4048	protein_coding	3.72924	2.77994	20.6151	0.00036942	0.00365124
Kif21b	kinesin family member 21B	protein_coding	16565	F8VQE2	12184	protein_coding	1.24674	7.54672	20.6151	0.00036942	0.00365124
Trem1	triggering receptor expressed on myeloid cells 1	protein_coding	58217	Q14DT9	2996	protein_coding	2.10813	7.09486	20.6149	0.00036944	0.00365124
Gm15912	predicted gene 15912	processed_transcript			1297	long_non_coding	3.81923	-0.572987	20.6141	0.0003695	0.00365124
Mta1	metastasis associated 1	protein_coding	116870	M1VHG1	3104	protein_coding	-0.87604	5.36349	20.6108	0.00036978	0.00365155
Gm3550	predicted gene 3550	protein_coding		W4VSN7	1656	protein_coding	-0.764542	3.53321	20.5936	0.00037119	0.00366312
Gm2614	predicted gene 2614	processed_pseudogene			403	pseudogene	-0.867503	6.75447	20.5771	0.00037255	0.00367412
Ppp1r3d	protein phosphatase 1, regulatory subunit 3D	protein_coding	228966	A2AJW4	3267	protein_coding	1.80178	3.85372	20.5554	0.00037436	0.00368694
Fzd5	frizzled class receptor 5	protein_coding	14367	Q9EQD0	6915	protein_coding	1.4642	2.61629	20.5528	0.00037457	0.00368694
Arhgap27	Rho GTPase activating protein 27	protein_coding	544817	A2AB59	6415	protein_coding	0.986148	6.70594	20.5526	0.00037458	0.00368694
Rnf34	ring finger protein 34	protein_coding	80751	Q99KR6	4440	protein_coding	0.683669	5.25453	20.5347	0.00037608	0.00369925
Pon3	paraoxonase 3	protein_coding	269823	D6RJ12	3385	protein_coding	-0.815149	3.9341	20.5295	0.00037652	0.00370118
Gm50230	predicted gene, 50230	processed_transcript			3709	long_non_coding	1.7125	4.70381	20.5253	0.00037687	0.00370218
4933439K11Rik	RIKEN cDNA 4933439K11 gene	processed_transcript			2946	long_non_coding	2.3763	0.59661	20.5178	0.0003775	0.00370518
Xlr4d-ps	X-linked lymphocyte-regulated 4D, pseudogene	unprocessed_pseudogene			646	pseudogene	-2.50332	1.55746	20.5126	0.00037793	0.00370518
Cep170	centrosomal protein 170	protein_coding	545389	A0A0A6YVZ3	18049	protein_coding	0.693083	6.09368	20.5123	0.00037796	0.00370518
Gm4977	predicted gene 4977	processed_pseudogene			1262	pseudogene	-1.3712	1.87256	20.5088	0.00037825	0.00370518
Rpl31-ps16	ribosomal protein L31, pseudogene 16	processed_pseudogene			376	pseudogene	-0.718559	5.9124	20.5071	0.0003784	0.00370518
Zfp831	zinc finger protein 831	protein_coding	100043757	A2ADM8	9807	protein_coding	3.71311	3.62903	20.5034	0.00037871	0.00370581
Gm12751	predicted gene 12751	processed_pseudogene			381	pseudogene	-0.539883	4.39835	20.4973	0.00037922	0.00370642
Gm8652	predicted gene 8652	processed_pseudogene			964	pseudogene	-1.2059	3.50648	20.4961	0.00037932	0.00370642
Htra3	HtrA serine peptidase 3	protein_coding	78558	Q9D236	4439	protein_coding	-8.18823	-0.162642	22.1889	0.00037951	0.00370642
Fdps	farnesyl diphosphate synthetase	protein_coding	110196	Q4FJN9	4208	protein_coding	-1.12711	6.16365	20.485	0.00038027	0.00371069
Arhgef1	Rho guanine nucleotide exchange factor (GEF) 1	protein_coding	16801	E9PUF7	7732	protein_coding	0.960333	8.71003	20.483	0.00038044	0.00371069
Gm20156	predicted gene, 20156	processed_pseudogene			1276	pseudogene	-2.30138	0.0116739	20.4782	0.00038085	0.00371226
Acad11	acyl-Coenzyme A dehydrogenase family, member 11	protein_coding	102632	D3YTQ5	9798	protein_coding	1.0096	5.62377	20.4572	0.00038263	0.00372726
Cd14	CD14 antigen	protein_coding	12475	Q4FJP7	1732	protein_coding	1.82982	6.36734	20.4532	0.00038297	0.00372813
Lrrc25	leucine rich repeat containing 25	protein_coding	211228	A0A1B0GRA2	2039	protein_coding	1.36889	5.13982	20.4369	0.00038436	0.00373931
Nmd3	NMD3 ribosome export adaptor	protein_coding	97112		10155	protein_coding	-0.70938	5.2919	20.4303	0.00038493	0.00374242
Ddx18	DEAD (Asp-Glu-Ala-Asp) box polypeptide 18	protein_coding	66942	B2RUM8	2483	protein_coding	-0.968334	5.05195	20.4105	0.00038664	0.00375657
Tusc3	tumor suppressor candidate 3	protein_coding	80286	Q8BTV1	3432	protein_coding	-1.03892	3.60136	20.4041	0.00038719	0.00375765
Snrpert	small nuclear ribonucleoprotein E, pseudogene	processed_pseudogene			279	pseudogene	-0.687802	5.07855	20.4035	0.00038725	0.00375765
Gm8934	predicted gene 8934	processed_pseudogene			889	pseudogene	-1.15409	3.31776	20.386	0.00038876	0.00376914
Gm10131	predicted pseudogene 10131	protein_coding		Q4FZH7	736	protein_coding	-0.725438	5.62576	20.3841	0.00038893	0.00376914
Nfkbie	nuclear factor of kappa light polypeptide gene enhancer in B cells inhibitor, epsilon	protein_coding	18037	O54910	3045	protein_coding	0.892829	4.26428	20.3746	0.00038975	0.00377023
Rcc1l	reculator of chromosome condensation 1 like	protein_coding	94254	Q548B0	2843	protein_coding	-1.22085	3.2089	20.3745	0.00038976	0.00377023
Rala	v-ral simian leukemia viral oncogene A (ras related)	protein_coding	56044	P63321	2899	protein_coding	0.794588	5.01853	20.3741	0.00038979	0.00377023
Styk1	serine/threonine/tyrosine kinase 1	protein_coding	243659	Q6J9G1	5865	protein_coding	2.83041	0.88854	20.3713	0.00039004	0.00377023
Fcrl1	Fc receptor-like 1	protein_coding	229499	E9Q958	3560	protein_coding	2.37396	1.88172	20.356	0.00039138	0.00378072
Gm45014	predicted gene 45014	antisense			405	long_non_coding	2.71611	0.036126	20.3138	0.00039509	0.00381355
Ypel3	yippee like 3	protein_coding	66090	P61237	1848	protein_coding	1.73609	5.84702	20.3076	0.00039564	0.00381355
Hmga1b	high mobility group AT-hook 1B	protein_coding	111241	Q566K0	1626	protein_coding	-1.16764	7.54989	20.3075	0.00039565	0.00381355
Polr2m	polymerase (RNA) II (DNA directed) polypeptide M	protein_coding	28015	Q6P6I6	2424	protein_coding	-0.578474	6.90068	20.306	0.00039579	0.00381355
Get1	guided entry of tail-anchored proteins factor 1	protein_coding	71446		4368	protein_coding	-0.938441	3.39133	20.302	0.00039614	0.00381455
Nucb1	nucleobindin 1	protein_coding	18220	Q02819	8212	protein_coding	-0.914716	8.4526	20.2925	0.00039698	0.0038202
Gm3150	predicted gene 3150	processed_pseudogene			204	pseudogene	0.625921	4.53192	20.2607	0.00039982	0.00384352
Klhl12	kelch-like 12	protein_coding	240756		11395	protein_coding	0.621142	4.6574	20.2597	0.00039992	0.00384352
Gm5472	predicted gene 5472	processed_pseudogene			1678	pseudogene	-0.984568	2.59337	20.2552	0.00040032	0.00384496
Plin4	perilipin 4	protein_coding	57435	A0A571BEC9	6350	protein_coding	2.76359	0.257989	20.2353	0.00040211	0.00385972
Gm43088	predicted gene 43088	TEC			2347		1.84168	1.11443	20.2078	0.0004046	0.00388108
Gm4478	predicted gene 4478	processed_pseudogene			483	pseudogene	-0.731377	3.40615	20.19	0.00040623	0.00389425
Sh2d3c	SH2 domain containing 3C	protein_coding	27387	Q9QZS8	5233	protein_coding	1.40046	6.80625	20.1825	0.00040691	0.00389665
Gsdmd	gasdermin D	protein_coding	69146	Q9D8T2	2377	protein_coding	0.773263	7.44469	20.1816	0.00040699	0.00389665
Ifi204	interferon activated gene 204	protein_coding	15951	P0DOV2	3561	protein_coding	3.28029	4.92392	20.1728	0.00040779	0.00390183
Sipa1l2	signal-induced proliferation-associated 1 like 2	protein_coding	244668	A0A1D5RLY9	9617	protein_coding	1.381	5.01191	20.1419	0.00041064	0.00392643
Atp10a	ATPase, class V, type 10A	protein_coding	11982	A0A140LHF0	5587	protein_coding	0.97109	4.3025	20.1393	0.00041088	0.00392643
Sap25	sin3 associated polypeptide	protein_coding	751865	H3BLC5	1569	protein_coding	1.27412	5.94899	20.1292	0.00041182	0.00393289
Slc17a5	solute carrier family 17 (anion/sugar transporter), member 5	protein_coding	235504	Q8BN82	3627	protein_coding	-0.870196	4.20534	20.1161	0.00041303	0.00394195
Pwp1	PWP1 homolog, endonuclein	protein_coding	103136	A0A1W2P8G3	2942	protein_coding	-0.815102	6.0162	20.1007	0.00041447	0.00395319
Gamt	guanidinoacetate methyltransferase	protein_coding	14431	O35969	1444	protein_coding	1.31606	2.09091	20.0945	0.00041505	0.00395544
Atf7ip	activating transcription factor 7 interacting protein	protein_coding	54343	A0A0N4SVA8	20726	protein_coding	0.683893	7.17235	20.0926	0.00041523	0.00395544
Tom1	target of myb1 trafficking protein	protein_coding	21968	Q561M4	2499	protein_coding	0.692245	5.51091	20.0869	0.00041576	0.003958
Zfp236	zinc finger protein 236	protein_coding	329002	B2RR24	10476	protein_coding	0.585171	6.21883	20.0838	0.00041606	0.00395831
Actn1	actinin, alpha 1	protein_coding	109711	Q7TPR4	5533	protein_coding	2.00122	7.4358	20.0789	0.00041652	0.0039602
Gm42632	predicted gene 42632	TEC			2411		2.90244	1.24873	20.059	0.00041839	0.00397548
Mgat1	mannoside acetylglucosaminyltransferase 1	protein_coding	17308	Q544F0	4733	protein_coding	0.64113	6.35339	20.0518	0.00041907	0.00397944
Brpf3	bromodomain and PHD finger containing, 3	protein_coding	268936	B2KF05	8654	protein_coding	0.974242	6.17595	20.0355	0.00042061	0.00399155
Otud3	OTU domain containing 3	protein_coding	73162	B1AZ99	1668	protein_coding	0.896279	3.36323	20.0087	0.00042317	0.00401261
Taf9-ps	TATA-box binding protein associated factor 9, pseudogene	processed_pseudogene	115489966		768	pseudogene	-0.867926	4.71718	20.0059	0.00042344	0.00401261
Gstm2	glutathione S-transferase, mu 2	protein_coding	14863	P15626	1679	protein_coding	-4.60689	1.76956	20.0039	0.00042363	0.00401261
Gm43569	predicted gene 43569	antisense			559	long_non_coding	-1.90325	0.578896	19.9876	0.00042519	0.00402403
Rsl24d1	ribosomal L24 domain containing 1	protein_coding	225215	G3UW80	1716	protein_coding	-0.644813	5.56402	19.9858	0.00042536	0.00402403
Tmem69	transmembrane protein 69	protein_coding	230657		2069	protein_coding	-0.670029	3.91967	19.9794	0.00042598	0.00402732
Ell	elongation factor RNA polymerase II	protein_coding	13716	A0A1B0GR04	3108	protein_coding	0.80382	5.35375	19.9735	0.00042655	0.00403021
Reep3	receptor accessory protein 3	protein_coding	28193	Q99KK1	8294	protein_coding	0.76659	7.00665	19.9666	0.00042722	0.00403398
Tmem50b	transmembrane protein 50B	protein_coding	77975	Q9D1X9	2446	protein_coding	1.14207	6.40714	19.962	0.00042766	0.0040356
Cad	carbamoyl-phosphate synthetase 2, aspartate transcarbamylase, and dihydroorotase	protein_coding	69719	B2RQC6	8183	protein_coding	-1.62878	5.94379	19.946	0.00042921	0.00404566
Dmac1	distal membrane arm assembly complex 1	protein_coding	66928	Q9CQ00	741	protein_coding	-0.607541	4.59385	19.9443	0.00042938	0.00404566
Trim30d	tripartite motif-containing 30D	protein_coding	209387	Q3TNW3	3758	protein_coding	1.27594	4.7386	19.9428	0.00042953	0.00404566
Gm3055	predicted gene 3055	protein_coding	100040944	Q0P5U5	4147	protein_coding	-2.18536	0.0988715	19.937	0.00043009	0.00404844
Gm13373	predicted gene 13373	lincRNA			655	long_non_coding	3.70193	1.97126	19.9309	0.00043069	0.00405152
Stap1	signal transducing adaptor family member 1	protein_coding	56792	Q9JM90	6215	protein_coding	1.72278	5.4467	19.9165	0.0004321	0.00406224
Ptpn4	protein tyrosine phosphatase, non-receptor type 4	protein_coding	19258	Q9WU22	11321	protein_coding	-0.928516	4.31148	19.9123	0.0004325	0.00406232
Fam185a	family with sequence similarity 185, member A	protein_coding	330050	Q7TPD2	3894	protein_coding	-1.04875	2.39773	19.909	0.00043283	0.00406232
Gm5521	predicted gene 5521	processed_pseudogene			801	pseudogene	-0.886641	3.28355	19.9081	0.00043291	0.00406232
Snhg6	small nucleolar RNA host gene 6	lincRNA			1146	long_non_coding	-1.12964	4.65341	19.8979	0.00043392	0.00406927
Tsnax	translin-associated factor X	protein_coding	53424	Q9QZE7	3917	protein_coding	-0.714031	6.00696	19.8902	0.00043468	0.00407356
Dhcr7	7-dehydrocholesterol reductase	protein_coding	13360		5817	protein_coding	-1.1472	4.44942	19.8877	0.00043492	0.00407356
Mrgpra2b	MAS-related GPR, member A2B	protein_coding	235712	E9QNZ7	1334	protein_coding	2.16059	6.17215	19.8824	0.00043545	0.00407597
Gm4535	predicted gene 4535	processed_pseudogene			558	pseudogene	-1.80003	1.254	19.8596	0.00043771	0.00409459
Tmco3	transmembrane and coiled-coil domains 3	protein_coding	234076		8393	protein_coding	0.748424	4.94757	19.8493	0.00043873	0.00410159
P2ry2	purinergic receptor P2Y, G-protein coupled 2	protein_coding	18442	A0A0R4J289	3927	protein_coding	-0.752633	3.88846	19.8413	0.00043953	0.0041065
Phlpp1	PH domain and leucine rich repeat protein phosphatase 1	protein_coding	98432	Q8CHE4	6752	protein_coding	0.933821	2.50739	19.8241	0.00044125	0.00412009
Kif3b	kinesin family member 3B	protein_coding	16569	Q3UHC4	5635	protein_coding	1.02078	6.03479	19.8061	0.00044306	0.00413443
Dennd1c	DENN/MADD domain containing 1C	protein_coding	70785	A0A3B2WB03	5109	protein_coding	1.20762	7.2119	19.7771	0.000446	0.00415924
Snd1	staphylococcal nuclease and tudor domain containing 1	protein_coding	56463	A0A1C7ZN09	9757	protein_coding	-0.784591	7.14819	19.76	0.00044773	0.00417281
Gm36948	predicted gene, 36948	TEC			3247		-1.69967	0.193248	19.752	0.00044855	0.00417792
Cops2	COP9 signalosome subunit 2	protein_coding	12848	Q3V3N6	3549	protein_coding	-0.536619	6.36533	19.7487	0.00044889	0.0041785
Smad7	SMAD family member 7	protein_coding	17131	B2RPW6	4521	protein_coding	0.926276	3.72864	19.7411	0.00044967	0.00418313
Ppp1r18	protein phosphatase 1, regulatory subunit 18	protein_coding	76448	Q8BQ30	4317	protein_coding	0.743662	7.91803	19.7292	0.00045089	0.0041919
St14	suppression of tumorigenicity 14 (colon carcinoma)	protein_coding	19143	Q543E3	7637	protein_coding	-1.64281	3.03036	19.7152	0.00045233	0.00420268
Spink2	serine peptidase inhibitor, Kazal type 2	protein_coding	69982	D3YTY0	788	protein_coding	-2.80656	0.870405	19.6822	0.00045574	0.0042309
Psma5-ps	proteasome subunit alpha 5, pseudogene	processed_pseudogene			952	pseudogene	-0.794488	5.10774	19.6805	0.00045592	0.0042309
Knop1	lysine rich nucleolar protein 1	protein_coding	66356	H7BX94	5880	protein_coding	-0.674076	5.46661	19.6775	0.00045624	0.00423124
Snrpf	small nuclear ribonucleoprotein polypeptide F	protein_coding	69878	Q497K3	861	protein_coding	-0.799008	4.21068	19.668	0.00045723	0.00423658
Stk38	serine/threonine kinase 38	protein_coding	106504	Q91VJ4	11560	protein_coding	0.985918	7.9439	19.6666	0.00045738	0.00423658
Mxd1	MAX dimerization protein 1	protein_coding	17119	Q8K1Z8	7072	protein_coding	2.23283	7.52643	19.6622	0.00045783	0.00423815
Gng5-ps	G protein subunit gamma 5, pseudogene	processed_pseudogene			205	pseudogene	0.681641	2.91616	19.6502	0.00045909	0.00424725
Dag1	dystroglycan 1	protein_coding	13138	Q544G5	6357	protein_coding	-0.847193	4.39736	19.644	0.00045974	0.00424852
Pdk1	pyruvate dehydrogenase kinase, isoenzyme 1	protein_coding	228026	Q8BFP9	7779	protein_coding	-0.938227	5.41521	19.6427	0.00045988	0.00424852
Slc7a6	solute carrier family 7 (cationic amino acid transporter, y+ system), member 6	protein_coding	330836	Q8BGK6	4570	protein_coding	-1.07443	5.1366	19.6404	0.00046012	0.00424852
Cish	cytokine inducible SH2-containing protein	protein_coding	12700	Q62225	6419	protein_coding	2.51829	3.17797	19.6361	0.00046057	0.00424852
1700020L24Rik	RIKEN cDNA 1700020L24 gene	protein_coding	66330	Q8C1R3	1050	protein_coding	0.875356	6.09896	19.6355	0.00046064	0.00424852
Cyp26a1	cytochrome P450, family 26, subfamily a, polypeptide 1	protein_coding	13082	A0A0R4J061	1983	protein_coding	3.55443	1.3418	19.6291	0.00046131	0.00425152
Entpd1	ectonucleoside triphosphate diphosphohydrolase 1	protein_coding	12495		5580	protein_coding	1.00135	5.65234	19.6252	0.00046172	0.00425152
Gm10171	predicted gene 10171	processed_pseudogene			628	pseudogene	-0.753434	4.99075	19.6244	0.00046181	0.00425152
Fubp3	far upstream element (FUSE) binding protein 3	protein_coding	320267	A2AJ72	5914	protein_coding	-1.0356	4.23196	19.6063	0.00046372	0.00426651
Wdr61	WD repeat domain 61	protein_coding	66317	Q8BVQ0	4669	protein_coding	-0.598589	4.99487	19.6025	0.00046413	0.00426768
Tmsb15b1	thymosin beta 15b1	protein_coding	666244	A2AF33	439	protein_coding	-1.22505	2.20377	19.5995	0.00046444	0.00426792
Ddn	dendrin	protein_coding	13199	Q80TS7	3781	protein_coding	-3.33088	-0.375902	19.5879	0.00046567	0.00427667
Mir7062	microRNA 7062	miRNA			66	short_non_coding	2.0872	0.920593	19.585	0.00046599	0.00427695
E130311K13Rik	RIKEN cDNA E130311K13 gene	protein_coding	329659	Q8BN57	2398	protein_coding	-1.19256	1.83726	19.5735	0.00046722	0.00428567
Psmd7	proteasome (prosome, macropain) 26S subunit, non-ATPase, 7	protein_coding	17463	A1L3B8	2261	protein_coding	-0.897767	6.14357	19.5598	0.00046868	0.00429645
Mgmt	O-6-methylguanine-DNA methyltransferase	protein_coding	17314	P26187	2894	protein_coding	-1.52067	2.34181	19.5331	0.00047156	0.00432019
Fam193a	family with sequence homology 193, member A	protein_coding	231128	M0QWZ1	7418	protein_coding	0.652436	5.79813	19.5176	0.00047324	0.00433299
Gm10136	predicted pseudogene 10136	processed_pseudogene			435	pseudogene	-0.827009	6.17847	19.5025	0.00047489	0.00434192
Rps6kc1	ribosomal protein S6 kinase polypeptide 1	protein_coding	320119	Q8BLK9	9741	protein_coding	1.03965	4.48328	19.5013	0.00047502	0.00434192
Mindy1	MINDY lysine 48 deubiquitinase 1	protein_coding	75007		6458	protein_coding	0.73972	6.82599	19.5007	0.00047508	0.00434192
Vsir	V-set immunoregulatory receptor	protein_coding	74048	A0A171EBK7	5014	protein_coding	1.34185	8.97003	19.495	0.0004757	0.00434493
Mob3b	MOB kinase activator 3B	protein_coding	214944	Q8VE04	6200	protein_coding	1.60912	3.65676	19.492	0.00047603	0.00434531
Arid3a	AT rich interactive domain 3A (BRIGHT-like)	protein_coding	13496	Q62431	5562	protein_coding	0.853686	7.0579	19.4742	0.00047798	0.0043605
Rangrf	RAN guanine nucleotide release factor	protein_coding	57785		1269	protein_coding	-1.84137	1.21274	19.4649	0.000479	0.00436719
Cct5	chaperonin containing Tcp1, subunit 5 (epsilon)	protein_coding	12465	P80316	2766	protein_coding	-0.938201	7.92701	19.4586	0.0004797	0.004369
Sec24d	Sec24 related gene family, member D (S. cerevisiae)	protein_coding	69608	Q6NXL1	6325	protein_coding	-0.818368	4.62273	19.4566	0.00047991	0.004369
Bri3bp	Bri3 binding protein	protein_coding	76809	Q8BXV2	6571	protein_coding	-0.990419	5.80172	19.4552	0.00048007	0.004369
Gm7389	predicted gene 7389	processed_pseudogene			2884	pseudogene	-1.00371	3.80218	19.4475	0.00048092	0.00437295
Zbtb1	zinc finger and BTB domain containing 1	protein_coding	268564	Q5YB37	12190	protein_coding	0.581106	5.96686	19.446	0.00048109	0.00437295
Mndal	myeloid nuclear differentiation antigen like	protein_coding	100040462		3591	protein_coding	1.86069	5.94128	19.4186	0.00048413	0.004398
Rnf31	ring finger protein 31	protein_coding	268749	Q924T7	5734	protein_coding	0.950195	5.40225	19.4046	0.00048569	0.00440951
Ppp1r12a	protein phosphatase 1, regulatory subunit 12A	protein_coding	17931	Q9DBR7	8020	protein_coding	0.752743	7.93219	19.4016	0.00048603	0.00440997
Dqx1	DEAQ RNA-dependent ATPase	protein_coding	93838	Q924H9	3419	protein_coding	1.37584	4.00973	19.374	0.00048913	0.00443536
Ccdc58	coiled-coil domain containing 58	protein_coding	381045	Q8R3Q6	1503	protein_coding	-0.999358	3.48673	19.3675	0.00048987	0.00443851
Tfeb	transcription factor EB	protein_coding	21425	Q9R210	5669	protein_coding	1.76772	4.64119	19.364	0.00049026	0.00443851
Gm9926	predicted gene 9926	lincRNA			4900	long_non_coding	-6.6478	2.19038	19.3631	0.00049036	0.00443851
Timm23	translocase of inner mitochondrial membrane 23	protein_coding	53600	Q9CXU4	1786	protein_coding	-0.63448	4.42727	19.3597	0.00049075	0.00443941
Tnfrsf22	tumor necrosis factor receptor superfamily, member 22	protein_coding	79202	Q9ER62	4217	protein_coding	-1.37451	2.3982	19.3445	0.00049247	0.00444996
Glo1-ps	glyoxalase 1, pseudogene	processed_pseudogene			555	pseudogene	-0.854755	3.48674	19.3442	0.00049251	0.00444996
Evi2b	ecotropic viral integration site 2b	protein_coding	216984	Q8VD58	1858	protein_coding	0.903585	8.84442	19.3399	0.00049299	0.00445159
Bcorl1	BCL6 co-repressor-like 1	protein_coding	320376	A2AQH4	8516	protein_coding	0.874164	4.81514	19.3374	0.00049328	0.00445159
Mphosph10	M-phase phosphoprotein 10 (U3 small nucleolar ribonucleoprotein)	protein_coding	67973	Q810V0	3700	protein_coding	-0.765076	5.78859	19.3241	0.00049479	0.00445669
Cabcoco1	ciliary associated calcium binding coiled-coil 1	protein_coding	73287	A0A0R4J010	1262	protein_coding	-3.31112	-0.313284	19.3236	0.00049485	0.00445669
Slc35a5	solute carrier family 35, member A5	protein_coding	74102	Q921R7	8105	protein_coding	1.30648	5.38679	19.3227	0.00049495	0.00445669
Adk	adenosine kinase	protein_coding	11534	P55264	8526	protein_coding	-1.02229	4.69713	19.3221	0.00049502	0.00445669
Gm4356	predicted gene 4356	protein_coding		A0A3B2WD42	618	protein_coding	0.797804	3.2325	19.2967	0.00049794	0.00448026
Gnl2	guanine nucleotide binding protein-like 2 (nucleolar)	protein_coding	230737	B1ASC2	3683	protein_coding	-0.636638	6.01735	19.2919	0.00049849	0.00448256
Plekha3	pleckstrin homology domain-containing, family A (phosphoinositide binding specific) member 3	protein_coding	83435	Q9ERS4	3126	protein_coding	-0.94246	5.70933	19.284	0.00049939	0.00448799
4933404O12Rik	RIKEN cDNA 4933404O12 gene	lincRNA			4748	long_non_coding	-1.18861	4.42402	19.2787	0.00050001	0.00449087
Bbs12	Bardet-Biedl syndrome 12 (human)	protein_coding	241950	Q5SUD9	2436	protein_coding	-1.04374	1.7231	19.2619	0.00050195	0.00450564
Dclre1c	DNA cross-link repair 1C	protein_coding	227525	Q8K4J0	9316	protein_coding	0.899889	5.30473	19.237	0.00050486	0.00452902
Samhd1	SAM domain and HD domain, 1	protein_coding	56045	Q60710	9150	protein_coding	1.5308	8.45196	19.1909	0.00051028	0.00457236
Hck	hemopoietic cell kinase	protein_coding	15162	P08103	2092	protein_coding	1.88367	7.28363	19.1907	0.0005103	0.00457236
Nup37	nucleoporin 37	protein_coding	69736	Q9CWU9	3328	protein_coding	-0.906024	4.22044	19.1865	0.00051079	0.00457375
Ado	2-aminoethanethiol (cysteamine) dioxygenase	protein_coding	211488	Q6PDY2	4558	protein_coding	-0.586884	4.23884	19.1832	0.00051119	0.00457375
Zfp619	zinc finger protein 619	protein_coding	70227	G3X9T2	5969	protein_coding	0.894268	3.37663	19.1817	0.00051136	0.00457375
Prdx2	peroxiredoxin 2	protein_coding	21672	Q61171	3050	protein_coding	-0.789915	5.74015	19.1592	0.00051404	0.00458965
Prdm9	PR domain containing 9	protein_coding	213389	Q96EQ9	4308	protein_coding	1.09862	4.4546	19.1576	0.00051423	0.00458965
Tirap	toll-interleukin 1 receptor (TIR) domain-containing adaptor protein	protein_coding	117149	H3BKL1	4929	protein_coding	0.900861	5.82967	19.1573	0.00051426	0.00458965
Rpl18a	ribosomal protein L18A	protein_coding	76808	P62717	1739	protein_coding	-0.78786	7.80047	19.1565	0.00051435	0.00458965
Pkn1	protein kinase N1	protein_coding	320795	P70268	10612	protein_coding	0.706659	8.08138	19.1372	0.00051666	0.00460753
Gm10156	predicted gene 10156	processed_pseudogene			462	pseudogene	-1.01919	6.64913	19.1335	0.00051712	0.00460886
Gm9833	predicted gene 9833	protein_coding		Q8C854	1830	protein_coding	-1.13745	3.36163	19.1135	0.00051952	0.00462694
Zfp945	zinc finger protein 945	protein_coding	240041	Q66L36	10173	protein_coding	-1.31866	3.5422	19.1097	0.00051998	0.00462694
Ak6	adenylate kinase 6	protein_coding	108143	Q8VCP8	2769	protein_coding	-0.635341	6.83972	19.109	0.00052007	0.00462694
Rpl19	ribosomal protein L19	protein_coding	19921	A2A547	1022	protein_coding	-0.656625	7.09349	19.1044	0.00052062	0.00462916
Evpl	envoplakin	protein_coding	14027	Q9D952	6384	protein_coding	-2.39275	1.35485	19.0981	0.00052139	0.00463321
Zmynd19	zinc finger, MYND domain containing 19	protein_coding	67187	Q9CQG3	4168	protein_coding	-0.907646	4.79786	19.091	0.00052224	0.00463594
Adam1a	a disintegrin and metallopeptidase domain 1a	protein_coding	280668	Q3V0H1	7508	protein_coding	0.483042	5.6533	19.0889	0.0005225	0.00463594
Gtsf1	gametocyte specific factor 1	protein_coding	74174	Q9DAN6	1390	protein_coding	-1.96722	1.28988	19.088	0.00052261	0.00463594
Gm37968	predicted gene, 37968	TEC			3201		1.82721	0.801932	19.0725	0.00052449	0.00464988
Set	SET nuclear oncogene	protein_coding	56086	A2BE93	4070	protein_coding	-0.860525	7.30319	19.0629	0.00052567	0.00465754
Slc35g1	solute carrier family 35, member G1	protein_coding	240660	Q8BY79	4642	protein_coding	-1.27459	3.35898	19.0446	0.00052791	0.00467466
Dip2c	disco interacting protein 2 homolog C	protein_coding	208440	B2RQ71	8235	protein_coding	-2.50906	0.964874	19.0127	0.00053186	0.00470684
Kctd10	potassium channel tetramerisation domain containing 10	protein_coding	330171	Q922M3	4039	protein_coding	0.627578	6.28039	19.0024	0.00053313	0.00471537
Minpp1	multiple inositol polyphosphate histidine phosphatase 1	protein_coding	17330	Q9Z2L6	2674	protein_coding	-0.699993	4.59761	18.9928	0.00053433	0.00472319
Upp1	uridine phosphorylase 1	protein_coding	22271	Q5SUC8	1961	protein_coding	4.05559	1.67025	18.989	0.0005348	0.00472456
Hmcn2	hemicentin 2	protein_coding	665700	A2AJ76	16073	protein_coding	4.03333	0.307992	18.9819	0.00053569	0.00472966
Rabepk	Rab9 effector protein with kelch motifs	protein_coding	227746	Q8VCH5	3814	protein_coding	-0.715542	3.95415	18.977	0.0005363	0.00473229
Prkag2	protein kinase, AMP-activated, gamma 2 non-catalytic subunit	protein_coding	108099	Q91WG5	6480	protein_coding	0.792682	5.69109	18.9717	0.00053696	0.00473536
Tmem171	transmembrane protein 171	protein_coding	380863	Q4KL18	1583	protein_coding	-3.9485	1.26649	18.9509	0.00053957	0.0047556
Chrm3	cholinergic receptor, muscarinic 3, cardiac	protein_coding	12671	Q542R4	6253	protein_coding	2.49677	1.75471	18.947	0.00054007	0.00475722
Ddx19b	DEAD (Asp-Glu-Ala-Asp) box polypeptide 19b	protein_coding	234733	Q8R3C7	6742	protein_coding	-0.705433	5.42894	18.942	0.00054069	0.00475993
Gm8546	predicted gene 8546	processed_pseudogene			1264	pseudogene	-0.831512	3.05627	18.9342	0.00054168	0.00476587
Denr	density-regulated protein	protein_coding	68184	Q9CQJ6	6094	protein_coding	-0.574039	5.54424	18.9231	0.00054308	0.00477539
Lpcat4	lysophosphatidylcholine acyltransferase 4	protein_coding	99010	Q6NVG1	2823	protein_coding	1.10599	5.14169	18.9117	0.00054454	0.00478545
Lonp1	lon peptidase 1, mitochondrial	protein_coding	74142	A0A3B2W834	4374	protein_coding	-0.729074	6.23708	18.9	0.00054603	0.00479324
Slc33a1	solute carrier family 33 (acetyl-CoA transporter), member 1	protein_coding	11416	Q99J27	3548	protein_coding	-0.630035	4.83304	18.8997	0.00054607	0.00479324
Adsl	adenylosuccinate lyase	protein_coding	11564	P54822	5634	protein_coding	-0.896437	5.41531	18.8904	0.00054725	0.00480087
Gpd1	glycerol-3-phosphate dehydrogenase 1 (soluble)	protein_coding	14555	P13707	2961	protein_coding	-3.18017	0.644735	18.8836	0.00054813	0.00480452
Bahcc1	BAH domain and coiled-coil containing 1	protein_coding	268515	Q3UHR0	11118	protein_coding	3.72848	4.58143	18.8822	0.00054831	0.00480452
AI506816	expressed sequence AI506816	processed_transcript			4479	long_non_coding	-1.55459	7.64307	18.8681	0.00055012	0.00481655
Hpgd	hydroxyprostaglandin dehydrogenase 15 (NAD)	protein_coding	15446	Q8VCC1	1683	protein_coding	-1.79024	8.12598	18.8666	0.00055032	0.00481655
Pum3	pumilio RNA-binding family member 3	protein_coding	52874	A0A0N4SUH4	8626	protein_coding	-0.831137	5.95642	18.856	0.00055169	0.00482574
1700025G04Rik	RIKEN cDNA 1700025G04 gene	protein_coding	69399	Q3TJL3	11788	protein_coding	1.81742	2.7649	18.851	0.00055232	0.00482849
AI839979	expressed sequence AI839979	lincRNA			1539	long_non_coding	2.24708	5.30537	18.8472	0.00055282	0.00483006
Ifrd2	interferon-related developmental regulator 2	protein_coding	15983	Q9D8U0	2637	protein_coding	-1.58043	4.52263	18.8326	0.00055471	0.00484317
Rrp12	ribosomal RNA processing 12 homolog (S. cerevisiae)	protein_coding	107094	Q3UJA1	4340	protein_coding	-1.15119	4.89274	18.8307	0.00055496	0.00484317
Erh	ERH mRNA splicing and mitosis factor	protein_coding	13877	Q4FZH7	2618	protein_coding	-0.705724	5.63468	18.8094	0.00055774	0.00486109
4931422A03Rik	RIKEN cDNA 4931422A03 gene	protein_coding	70986		1602	protein_coding	2.02543	0.840263	18.8093	0.00055775	0.00486109
Alkbh8	alkB homolog 8, tRNA methyltransferase	protein_coding	67667	Q80Y20	8740	protein_coding	-0.90015	4.29595	18.8075	0.00055798	0.00486109
Clk3	CDC-like kinase 3	protein_coding	102414		8450	protein_coding	0.8878	6.9254	18.8023	0.00055867	0.0048643
Gstcd	glutathione S-transferase, C-terminal domain containing	protein_coding	67553	Q5RL51	5401	protein_coding	-1.05494	4.79775	18.7925	0.00055996	0.00487266
Fhod1	formin homology 2 domain containing 1	protein_coding	234686		4666	protein_coding	1.14104	5.71842	18.7838	0.00056109	0.00487787
Polk	polymerase (DNA directed), kappa	protein_coding	27015	Q9QUG2	5553	protein_coding	-0.894226	4.13083	18.783	0.0005612	0.00487787
Impdh2	inosine monophosphate dehydrogenase 2	protein_coding	23918	Q3UAT9	3077	protein_coding	-0.794476	5.82511	18.7785	0.0005618	0.00488024
Gtf3c6	general transcription factor IIIC, polypeptide 6, alpha	protein_coding	67371	Q9D8P7	2799	protein_coding	-0.538572	5.07604	18.7629	0.00056386	0.00489535
Mark4	MAP/microtubule affinity regulating kinase 4	protein_coding	232944		4735	protein_coding	0.624821	5.06722	18.7537	0.00056507	0.00490304
Slc25a5	solute carrier family 25 (mitochondrial carrier, adenine nucleotide translocator), member 5	protein_coding	11740	Q545A2	1646	protein_coding	-0.628391	8.4014	18.7134	0.00057046	0.00494696
8430419K02Rik	RIKEN cDNA 8430419K02 gene	processed_transcript			2587	long_non_coding	3.64877	-0.0823877	18.7038	0.00057175	0.00494836
Cd80	CD80 antigen	protein_coding	12519	Q549R2	3703	protein_coding	2.00775	3.42051	18.7029	0.00057187	0.00494836
Gm27505	predicted gene, 27505	misc_RNA			110	short_non_coding	1.64772	4.43006	18.7024	0.00057194	0.00494836
Gm13370	predicted gene 13370	processed_pseudogene			483	pseudogene	-0.648444	4.31398	18.7001	0.00057224	0.00494836
Slc29a2	solute carrier family 29 (nucleoside transporters), member 2	protein_coding	13340	Q61672	3018	protein_coding	-1.40692	1.76927	18.7	0.00057226	0.00494836
D630023F18Rik	RIKEN cDNA D630023F18 gene	protein_coding	98303	D3YUK5	2667	protein_coding	-5.02983	1.71843	18.6919	0.00057335	0.00495485
Abcc1	ATP-binding cassette, sub-family C (CFTR/MRP), member 1	protein_coding	17250	E9Q1I5	15092	protein_coding	-0.594785	5.99758	18.6852	0.00057425	0.00495485
Myo1f	myosin IF	protein_coding	17916	Q8CG29	4970	protein_coding	1.18756	8.89816	18.6848	0.00057431	0.00495485
Rpl27-ps1	ribosomal protein L27, pseudogene 1	processed_pseudogene			408	pseudogene	-0.800567	6.56366	18.6847	0.00057433	0.00495485
Vat1	vesicle amine transport 1	protein_coding	26949	Q499X4	2766	protein_coding	-2.40462	5.7153	18.6776	0.00057528	0.00496024
Gm5966	predicted gene 5966	unprocessed_pseudogene			1033	pseudogene	3.47944	1.99819	18.668	0.00057659	0.00496365
Gm5966	predicted gene 5966	processed_pseudogene			1044	pseudogene	3.47944	1.99819	18.668	0.00057659	0.00496365
Ndufa10	NADH:ubiquinone oxidoreductase subunit A10	protein_coding	67273	Q99LC3	3331	protein_coding	-0.562168	6.16924	18.6674	0.00057666	0.00496365
Mtfp1	mitochondrial fission process 1	protein_coding	67900	Q9CRB8	1738	protein_coding	-2.01081	1.39152	18.653	0.00057863	0.00497482
H2-K2	histocompatibility 2, K region locus 2	transcribed_unprocessed_pseudogene			1713	pseudogene	1.37182	3.91485	18.6525	0.00057869	0.00497482
H2-D1	histocompatibility 2, D region locus 1	protein_coding	14964	Q792Z7	2579	protein_coding	1.18998	9.71544	18.6506	0.00057895	0.00497482
Shcbp1l	Shc SH2-domain binding protein 1-like	protein_coding	71836	Q3TTP0	3710	protein_coding	-1.9743	0.619879	18.6392	0.00058052	0.00498545
Igtp	interferon gamma induced GTPase	protein_coding	16145	Q9DCE9	2022	protein_coding	0.92687	4.22251	18.6273	0.00058215	0.00499663
Pgam1	phosphoglycerate mutase 1	protein_coding	18648	Q3U7Z6	1982	protein_coding	-0.679283	6.80156	18.6099	0.00058455	0.00501435
Ano10	anoctamin 10	protein_coding	102566	Q8BH79	5910	protein_coding	1.56139	6.05459	18.6016	0.00058569	0.00502128
Mboat7	membrane bound O-acyltransferase domain containing 7	protein_coding	77582	Q8CHK3	8339	protein_coding	0.985578	6.64103	18.5936	0.00058679	0.00502786
Cerk	ceramide kinase	protein_coding	223753	Q8K4Q7	4812	protein_coding	-0.904205	7.14319	18.5893	0.00058739	0.00503017
Clec1b	C-type lectin domain family 1, member b	protein_coding	56760	Q9JL99	5103	protein_coding	2.59743	1.18502	18.5862	0.00058782	0.00503099
Ostf1	osteoclast stimulating factor 1	protein_coding	20409	A0A494BA97	5110	protein_coding	1.04781	7.89833	18.5772	0.00058907	0.00503854
Glb1	galactosidase, beta 1	protein_coding	12091	Q3TAW7	3008	protein_coding	-0.686343	5.36448	18.5732	0.00058963	0.00503854
Atp2a2	ATPase, Ca++ transporting, cardiac muscle, slow twitch 2	protein_coding	11938	O55143	6081	protein_coding	-0.829964	7.7642	18.5727	0.0005897	0.00503854
Rnf24	ring finger protein 24	protein_coding	51902	Q4VA59	6801	protein_coding	0.851537	4.03269	18.5631	0.00059104	0.00504635
Rnf167	ring finger protein 167	protein_coding	70510		3539	protein_coding	0.703353	6.68522	18.5613	0.00059129	0.00504635
Rara	retinoic acid receptor, alpha	protein_coding	19401	Q3U3R3	4365	protein_coding	2.44946	5.46766	18.5433	0.00059382	0.00506508
Evi2	ecotropic viral integration site 2	protein_coding	101488212	L7N211	3944	protein_coding	0.920051	8.97025	18.5405	0.0005942	0.00506548
Rars	arginyl-tRNA synthetase	protein_coding	104458	Q9D0I9	3228	protein_coding	-0.678542	6.08138	18.5357	0.00059489	0.00506802
Ube2f	ubiquitin-conjugating enzyme E2F (putative)	protein_coding	67921		8842	protein_coding	0.52288	5.45525	18.5336	0.00059517	0.00506802
Hddc2	HD domain containing 2	protein_coding	69692	Q3SXD3	3508	protein_coding	-1.28162	3.22698	18.5242	0.0005965	0.00507646
Rell2	RELT-like 2	protein_coding	225392	E9Q3X7	3340	protein_coding	-1.80703	1.34379	18.5059	0.00059909	0.00509564
Pus7l	pseudouridylate synthase 7-like	protein_coding	78895	Q8CE46	3291	protein_coding	-1.04928	3.52632	18.4958	0.00060053	0.00510499
Capn11	calpain 11	protein_coding	268958	Q6J756	2708	protein_coding	4.17373	-0.643413	18.4617	0.0006054	0.00513855
Gm45222	predicted gene 45222	TEC			4307		2.41128	2.08709	18.4603	0.0006056	0.00513855
Cryz	crystallin, zeta	protein_coding	12972	P47199	6195	protein_coding	-1.85738	2.6169	18.458	0.00060594	0.00513855
Hnrnpa1l2-ps	heterogeneous nuclear ribonucleoprotein A1-like 2, pseudogene	processed_pseudogene			964	pseudogene	-0.888073	3.09404	18.4556	0.00060627	0.00513855
Sbno2	strawberry notch 2	protein_coding	216161	Q7TNB8	10715	protein_coding	0.938636	7.20256	18.454	0.0006065	0.00513855
Acap3	ArfGAP with coiled-coil, ankyrin repeat and PH domains 3	protein_coding	140500	A2ADA6	5367	protein_coding	0.920151	5.77415	18.4505	0.00060701	0.00513855
Rdh13	retinol dehydrogenase 13 (all-trans and 9-cis)	protein_coding	108841	A0A0R4J1N8	6595	protein_coding	-1.08204	3.54629	18.4495	0.00060715	0.00513855
Lmbr1l	limb region 1 like	protein_coding	74775	Q9D1E5	4338	protein_coding	0.984632	5.08441	18.4478	0.0006074	0.00513855
AI467606	expressed sequence AI467606	protein_coding	101602	Q8C708	1932	protein_coding	1.05975	6.75977	18.4468	0.00060754	0.00513855
Gm9276	predicted gene 9276	processed_pseudogene			1384	pseudogene	-1.17868	2.95584	18.4434	0.00060804	0.00513989
Gm20605	predicted gene 20605	protein_coding		Q921G6	4464	protein_coding	0.981231	8.12722	18.4367	0.000609	0.00514514
Cfdp1	craniofacial development protein 1	protein_coding	23837	O88271	1178	protein_coding	-0.74452	5.55103	18.4273	0.00061036	0.00515371
Nsd3	nuclear receptor binding SET domain protein 3	protein_coding	234135	Q6P2L6	16513	protein_coding	0.767927	7.50463	18.4147	0.00061219	0.00516631
Imp3	IMP3, U3 small nucleolar ribonucleoprotein	protein_coding	102462	Q921Y2	924	protein_coding	-0.741141	4.86656	18.3915	0.00061557	0.00518907
Tbx6	T-box 6	protein_coding	21389	P70327	1804	protein_coding	2.67855	1.53063	18.3915	0.00061558	0.00518907
Tespa1	thymocyte expressed, positive selection associated 1	protein_coding	67596		6294	protein_coding	-1.79015	3.88187	18.3804	0.0006172	0.00519984
Rtraf-ps	RNA transcription, translation and transport factor, pseudogene	processed_pseudogene			730	pseudogene	-0.656435	4.90817	18.3678	0.00061904	0.00521077
Ndufaf6	NADH:ubiquinone oxidoreductase complex assembly factor 6	protein_coding	76947	A2AIL4	1235	protein_coding	-0.825311	2.2354	18.3669	0.00061919	0.00521077
Lrrc40	leucine rich repeat containing 40	protein_coding	67144	A0A0R4J0W6	4771	protein_coding	-0.696413	4.75953	18.3611	0.00062003	0.00521497
Gm7785	predicted gene 7785	processed_pseudogene			892	pseudogene	-0.81133	3.31074	18.3487	0.00062187	0.00522749
P4hb	prolyl 4-hydroxylase, beta polypeptide	protein_coding	18453	P09103	2861	protein_coding	-0.810509	9.60964	18.3399	0.00062317	0.00523553
Tspan2	tetraspanin 2	protein_coding	70747	Q922J6	4755	protein_coding	1.2627	5.29782	18.3367	0.00062365	0.00523667
5830432E09Rik	RIKEN cDNA 5830432E09 gene	antisense			6112	long_non_coding	1.77203	3.25274	18.3161	0.00062671	0.00525942
2700081O15Rik	RIKEN cDNA 2700081O15 gene	protein_coding	108899	Q4VA45	7032	protein_coding	-1.44276	1.3337	18.3083	0.00062789	0.00526636
Pir	pirin	protein_coding	69656	A2AIH8	5553	protein_coding	-1.30172	1.44026	18.2909	0.00063048	0.00528438
Foxj2	forkhead box J2	protein_coding	60611	Q9ES18	5346	protein_coding	1.29601	5.25501	18.2893	0.00063074	0.00528438
Pi4k2b	phosphatidylinositol 4-kinase type 2 beta	protein_coding	67073	Q8CBQ5	3760	protein_coding	-0.761837	5.21885	18.2824	0.00063176	0.00528954
Sdad1	SDA1 domain containing 1	protein_coding	231452	A0A0R4J0B7	6537	protein_coding	-0.777124	5.9606	18.2805	0.00063205	0.00528954
mt-Tr	mitochondrially encoded tRNA arginine	Mt_tRNA			68	mito_non_coding	2.01024	1.43904	18.2674	0.00063404	0.00530322
Tmem154	transmembrane protein 154	protein_coding	320782	Q8C4Q9	4738	protein_coding	2.13975	6.38232	18.2643	0.0006345	0.00530412
Gm11687	predicted gene 11687	processed_pseudogene			886	pseudogene	-1.41639	1.3982	18.2578	0.00063548	0.00530688
Mtarc2	mitochondrial amidoxime reducing component 2	protein_coding	67247	Q922Q1	6629	protein_coding	-0.55904	5.66391	18.2575	0.00063553	0.00530688
Gm20687	predicted gene 20687	antisense			4545	long_non_coding	-0.612706	3.65896	18.2437	0.00063763	0.00532144
Slfn8	schlafen 8	protein_coding	276950	E9Q0R4	4091	protein_coding	1.76003	4.61217	18.2402	0.00063816	0.00532295
Arhgap25	Rho GTPase activating protein 25	protein_coding	232201		4434	protein_coding	1.07458	6.26327	18.2255	0.0006404	0.00533869
Pdlim2	PDZ and LIM domain 2	protein_coding	213019	Q8R1G6	4486	protein_coding	0.911328	4.84543	18.2154	0.00064196	0.00534869
Agpat1	1-acylglycerol-3-phosphate O-acyltransferase 1 (lysophosphatidic acid acyltransferase, alpha)	protein_coding	55979	G3UWV6	3001	protein_coding	0.966611	5.54401	18.2106	0.00064269	0.00535186
1110004F10Rik	RIKEN cDNA 1110004F10 gene	protein_coding	56372	A0A0U1RPI0	2490	protein_coding	-0.561319	6.04897	18.2076	0.00064315	0.0053527
Mmgt2	membrane magnesium transporter 2	protein_coding	216829	A0A140T8T6	4898	protein_coding	-1.04618	2.57238	18.1995	0.0006444	0.00536021
Bphl	biphenyl hydrolase-like (serine hydrolase, breast epithelial mucin-associated antigen)	protein_coding	68021	Q8R164	2945	protein_coding	-0.987416	4.82412	18.1934	0.00064534	0.00536502
Tmem238	transmembrane protein 238	protein_coding	664968	A9JSM3	1439	protein_coding	-1.73592	0.71334	18.1895	0.00064594	0.00536708
Ift88	intraflagellar transport 88	protein_coding	21821	G3X9Z7	4628	protein_coding	-1.17657	2.63755	18.1744	0.00064829	0.0053836
Gm15675	predicted gene 15675	lincRNA			3681	long_non_coding	5.49314	-0.307893	18.1696	0.00064902	0.00538674
Ipo4	importin 4	protein_coding	75751	Q8VI75	4669	protein_coding	-1.07141	4.19256	18.1463	0.00065266	0.00541399
Gtf2h1	general transcription factor II H, polypeptide 1	protein_coding	14884	G3X8R4	2984	protein_coding	-0.505386	6.04445	18.1411	0.00065348	0.00541775
Maged1	melanoma antigen, family D, 1	protein_coding	94275	Q9QYH6	4351	protein_coding	-5.91578	0.169445	18.1385	0.00065388	0.00541809
Add1	adducin 1 (alpha)	protein_coding	11518	Q9QYC0	8561	protein_coding	0.806852	7.31839	18.0977	0.0006603	0.00546834
Mpc2	mitochondrial pyruvate carrier 2	protein_coding	70456		7344	protein_coding	0.972365	5.6419	18.0951	0.00066071	0.00546871
Gm13371	predicted gene 13371	lincRNA			469	long_non_coding	2.206	1.36446	18.0873	0.00066196	0.00547362
Tex9	testis expressed gene 9	protein_coding	21778	V9GWV2	8798	protein_coding	-1.32934	2.76501	18.0842	0.00066244	0.00547362
Gm8253	predicted gene 8253	processed_pseudogene			433	pseudogene	-0.912573	2.60173	18.0831	0.00066263	0.00547362
Zxdc	ZXD family zinc finger C	protein_coding	80292	Q8C8V1	8254	protein_coding	0.599258	4.91797	18.0823	0.00066275	0.00547362
Pwp2	PWP2 periodic tryptophan protein homolog (yeast)	protein_coding	110816	Q2M1K2	3872	protein_coding	-1.30529	4.80049	18.0685	0.00066495	0.00548875
Myo1c	myosin IC	protein_coding	17913	Q9WTI7	6585	protein_coding	0.709223	6.72847	18.0661	0.00066533	0.00548891
Gm10913	predicted pseudogene 10913	processed_pseudogene			463	pseudogene	-0.852044	3.51455	18.0598	0.00066633	0.00549215
Eif3b	eukaryotic translation initiation factor 3, subunit B	protein_coding	27979	Q8JZQ9	3346	protein_coding	-0.836804	7.55793	18.0591	0.00066645	0.00549215
Rpn1	ribophorin I	protein_coding	103963	Q91YQ5	4512	protein_coding	-1.10079	7.84504	18.0555	0.00066702	0.00549382
G6pdx	glucose-6-phosphate dehydrogenase X-linked	protein_coding	14381	Q790Y8	3080	protein_coding	0.875613	8.82503	18.049	0.00066807	0.00549943
Rpl13	ribosomal protein L13	protein_coding	270106	P47963	2595	protein_coding	-0.707103	5.47099	18.0462	0.00066852	0.0055002
Padi4	peptidyl arginine deiminase, type IV	protein_coding	18602	Q9Z183	4835	protein_coding	1.21733	8.04033	18.0396	0.00066959	0.00550592
Tstd3	thiosulfate sulfurtransferase (rhodanese)-like domain containing 3	protein_coding	77032	Q9D0B5	1588	protein_coding	-0.65488	4.15751	18.0351	0.00067031	0.00550613
Mccc1	methylcrotonoyl-Coenzyme A carboxylase 1 (alpha)	protein_coding	72039	A0A0G2JFQ5	10952	protein_coding	-1.00721	4.21622	18.0349	0.00067034	0.00550613
Hao1	hydroxyacid oxidase 1, liver	protein_coding	15112	Q3UEE8	2284	protein_coding	-7.38086	0.118532	18.0238	0.00067213	0.00551782
Sdhaf4	succinate dehydrogenase complex assembly factor 4	protein_coding	68002	Q8BTE0	874	protein_coding	-0.754894	3.03855	18.0181	0.00067306	0.00552242
Prxl2a	peroxiredoxin like 2A	protein_coding	70564	Q9CYH2	2948	protein_coding	-2.50492	0.877116	18.0076	0.00067476	0.00552842
Npl	N-acetylneuraminate pyruvate lyase	protein_coding	74091	Q9DCJ9	2961	protein_coding	-1.35284	2.33126	18.0073	0.00067481	0.00552842
Ndrg1	N-myc downstream regulated gene 1	protein_coding	17988	Q545R3	6596	protein_coding	1.50747	6.59874	18.0068	0.00067489	0.00552842
Gm7266	predicted gene 7266	processed_pseudogene			405	pseudogene	-1.21046	2.84588	18.002	0.00067566	0.00553173
Tlnrd1	talin rod domain containing 1	protein_coding	80889	Q9ERE8	4433	protein_coding	0.607053	4.30561	17.9994	0.00067609	0.0055323
Cct8	chaperonin containing Tcp1, subunit 8 (theta)	protein_coding	12469	Q3UL22	3088	protein_coding	-0.806437	7.75518	17.9938	0.00067699	0.00553667
Gm12726	predicted gene 12726	processed_pseudogene			601	pseudogene	-1.26988	0.846942	17.9876	0.00067801	0.00554195
Gm12854	predicted gene 12854	processed_pseudogene			297	pseudogene	1.28449	7.71299	17.9829	0.00067877	0.00554523
Daglb	diacylglycerol lipase, beta	protein_coding	231871	Q91WC9	9567	protein_coding	0.580363	5.98951	17.9752	0.00068004	0.00555254
Gtpbp2	GTP binding protein 2	protein_coding	56055	E9PVQ4	5305	protein_coding	0.735065	6.8054	17.9685	0.00068114	0.00555849
Nfkb2	nuclear factor of kappa light polypeptide gene enhancer in B cells 2, p49/p100	protein_coding	18034	A0A494B9Y5	4584	protein_coding	1.26163	5.16932	17.9654	0.00068164	0.00555961
Ccno	cyclin O	protein_coding	218630	B2RWG0	2555	protein_coding	2.9622	4.95092	17.9582	0.00068283	0.00556628
Ctnnal1	catenin (cadherin associated protein), alpha-like 1	protein_coding	54366	O88327	7661	protein_coding	-1.78061	1.35669	17.954	0.00068351	0.00556885
Lipt1	lipoyltransferase 1	protein_coding	623661	D3Z2L3	2051	protein_coding	-1.58703	0.456032	17.9389	0.00068602	0.00558455
Rpl7a-ps10	ribosomal protein L7A, pseudogene 10	processed_pseudogene			798	pseudogene	-0.596627	5.90694	17.9371	0.0006863	0.00558455
Parp1	poly (ADP-ribose) polymerase family, member 1	protein_coding	11545	A0A0A6YY63	5293	protein_coding	-0.942329	6.83061	17.9357	0.00068655	0.00558455
Fbxl2	F-box and leucine-rich repeat protein 2	protein_coding	72179	Q4VA21	4444	protein_coding	-1.30803	2.62574	17.9317	0.0006872	0.00558483
Plekhg4	pleckstrin homology domain containing, family G (with RhoGef domain) member 4	protein_coding	102075	E0CYM2	5478	protein_coding	-3.79382	2.6812	17.931	0.00068732	0.00558483
Gm9308	predicted gene 9308	processed_pseudogene			448	pseudogene	-0.610804	3.80383	17.926	0.00068816	0.00558858
Smpd2	sphingomyelin phosphodiesterase 2, neutral	protein_coding	20598		4468	protein_coding	0.873702	4.09507	17.9159	0.00068982	0.00559642
Lonrf1	LON peptidase N-terminal domain and ring finger 1	protein_coding	244421	D3YY23	3930	protein_coding	0.574123	5.57437	17.9157	0.00068986	0.00559642
Pdcd11	programmed cell death 11	protein_coding	18572	Q6NS46	9756	protein_coding	-0.889706	5.52419	17.9098	0.00069085	0.00560141
Plpp2	phospholipid phosphatase 2	protein_coding	50784		1654	protein_coding	-0.935415	3.46041	17.8901	0.00069414	0.00562219
Pter	phosphotriesterase related	protein_coding	19212	A2AUR3	4682	protein_coding	-1.70978	2.91286	17.89	0.00069416	0.00562219
Zfp110	zinc finger protein 110	protein_coding	65020	A0A0R4J249	4116	protein_coding	-0.594365	6.08453	17.8736	0.0006969	0.0056414
Gm8885	predicted gene 8885	processed_pseudogene			598	pseudogene	-0.760608	2.945	17.8681	0.00069784	0.00564451
Ccz1	CCZ1 vacuolar protein trafficking and biogenesis associated	protein_coding	231874	Q8C1Y8	4480	protein_coding	-0.449448	6.22523	17.8669	0.00069804	0.00564451
Phf20l1	PHD finger protein 20-like 1	protein_coding	239510	Q8CCJ9	17447	protein_coding	0.779443	7.78673	17.854	0.00070022	0.00565793
Selenoh	selenoprotein H	protein_coding	72657	Q3UQA7	1131	protein_coding	-0.796413	5.02575	17.8527	0.00070045	0.00565793
Ubap1	ubiquitin-associated protein 1	protein_coding	67123	Q8BH48	3583	protein_coding	0.686416	5.80213	17.8501	0.00070089	0.00565848
Maml2	mastermind like transcriptional coactivator 2	protein_coding	270118	F6U238	6598	protein_coding	-2.02493	0.909008	17.8434	0.00070201	0.00566454
Snu13	SNU13 homolog, small nuclear ribonucleoprotein (U4/U6.U5)	protein_coding	20826	Q9D0T1	2924	protein_coding	-0.693013	5.42992	17.8331	0.00070377	0.00567569
S100a11	S100 calcium binding protein A11	protein_coding	20195	P50543	511	protein_coding	1.32372	8.26756	17.823	0.00070549	0.00568375
Erp27	endoplasmic reticulum protein 27	protein_coding	69187	Q9D8U3	2981	protein_coding	1.6054	2.35722	17.8228	0.00070552	0.00568375
Telo2	telomere maintenance 2	protein_coding	71718		8006	protein_coding	-0.877674	4.364	17.8199	0.00070602	0.00568468
Slc39a4	solute carrier family 39 (zinc transporter), member 4	protein_coding	72027	A0A2U3TZ56	3106	protein_coding	-1.81031	1.41496	17.81	0.00070771	0.00569406
Dhx32	DEAH (Asp-Glu-Ala-His) box polypeptide 32	protein_coding	101437	D3Z255	4172	protein_coding	-0.682163	3.77528	17.8087	0.00070794	0.00569406
Ndufc2	NADH:ubiquinone oxidoreductase subunit C2	protein_coding	68197	Q9CQ54	754	protein_coding	-0.598635	5.08932	17.8034	0.00070885	0.00569625
Tfe3	transcription factor E3	protein_coding	209446		9261	protein_coding	1.06932	5.7164	17.8027	0.00070896	0.00569625
Atg7	autophagy related 7	protein_coding	74244	Q9D906	6968	protein_coding	0.879073	6.01793	17.779	0.00071304	0.00572427
Acvr1b	activin A receptor, type 1B	protein_coding	11479	Q3TZF1	4418	protein_coding	0.649214	5.12235	17.7765	0.00071348	0.00572427
Gm18736	predicted gene, 18736	processed_pseudogene			570	pseudogene	-0.909853	2.44397	17.7759	0.00071359	0.00572427
Mxd3	Max dimerization protein 3	protein_coding	17121	Q80US8	2369	protein_coding	1.44427	3.95923	17.7704	0.00071453	0.00572554
Galnt6	polypeptide N-acetylgalactosaminyltransferase 6	protein_coding	207839	Q8C7U7	3871	protein_coding	-1.83421	5.03453	17.7689	0.00071479	0.00572554
Mrto4	mRNA turnover 4, ribosome maturation factor	protein_coding	69902		2611	protein_coding	-0.702764	4.99675	17.7684	0.00071489	0.00572554
Gemin5	gem nuclear organelle associated protein 5	protein_coding	216766	Q8BX17	6618	protein_coding	-0.992856	4.81331	17.7644	0.00071558	0.00572808
Kctd17	potassium channel tetramerisation domain containing 17	protein_coding	72844	E0CYD2	2541	protein_coding	-1.82995	1.98595	17.7456	0.00071885	0.00574939
Gm28006	predicted gene, 28006	misc_RNA			122	short_non_coding	1.77756	4.48971	17.7447	0.00071901	0.00574939
Gm5525	predicted gene 5525	processed_pseudogene			1312	pseudogene	-1.10534	5.71561	17.725	0.00072245	0.00577383
Acad9	acyl-Coenzyme A dehydrogenase family, member 9	protein_coding	229211	Q8JZN5	8192	protein_coding	-0.495344	5.47302	17.7213	0.0007231	0.00577541
Fth1	ferritin heavy polypeptide 1	protein_coding	14319	P09528	3469	protein_coding	0.76869	9.16873	17.716	0.00072403	0.00577541
Rad52	RAD52 homolog, DNA repair protein	protein_coding	19365		5752	protein_coding	0.591683	4.31279	17.7151	0.00072418	0.00577541
Kmt5a	lysine methyltransferase 5A	protein_coding	67956	E9QNB8	5307	protein_coding	0.529881	7.58428	17.7147	0.00072426	0.00577541
Ccdc189	coiled-coil domain containing 189	protein_coding	233899	Q6NZQ0	3426	protein_coding	1.53374	2.82075	17.7113	0.00072486	0.00577541
Car9	carbonic anhydrase 9	protein_coding	230099	Q3UUZ9	2304	protein_coding	-0.895526	3.29284	17.7108	0.00072494	0.00577541
Rhof	ras homolog family member F (in filopodia)	protein_coding	23912	Q4VA10	4602	protein_coding	1.08697	4.35696	17.6801	0.00073038	0.00581571
Etfbkmt	electron transfer flavoprotein beta subunit lysine methyltransferase	protein_coding	320204	B8JKU4	2496	protein_coding	-1.0193	2.73666	17.6771	0.00073091	0.00581685
Fyb	FYN binding protein	protein_coding	23880	A0A2I3BRH1	5384	protein_coding	1.37957	7.02167	17.6674	0.00073263	0.00582746
Arid4a	AT rich interactive domain 4A (RBP1-like)	protein_coding	238247	F8VPQ2	5615	protein_coding	0.727294	6.64072	17.665	0.00073307	0.00582789
Srm	spermidine synthase	protein_coding	20810	Q543H0	1599	protein_coding	-1.80879	5.45156	17.6578	0.00073434	0.00583491
Ppp4c	protein phosphatase 4, catalytic subunit	protein_coding	56420	Q3UNF2	4281	protein_coding	0.516976	6.978	17.6451	0.00073663	0.00585001
Tubgcp4	tubulin, gamma complex associated protein 4	protein_coding	51885	Q543T6	8395	protein_coding	0.542782	6.14103	17.6385	0.0007378	0.00585173
Naprt	nicotinate phosphoribosyltransferase	protein_coding	223646	Q8CC86	2344	protein_coding	1.67079	1.12003	17.6374	0.000738	0.00585173
Rpl7a-ps5	ribosomal protein L7A, pseudogene 5	processed_pseudogene			792	pseudogene	-0.702171	4.57275	17.6374	0.00073801	0.00585173
Mmp19	matrix metallopeptidase 19	protein_coding	58223	Q3UW97	3533	protein_coding	-0.844216	4.89781	17.6236	0.00074049	0.00586829
Tnk2	tyrosine kinase, non-receptor, 2	protein_coding	51789	A0A1Y7VJA6	6377	protein_coding	1.28709	5.48799	17.61	0.00074295	0.0058847
Ifit1	interferon-induced protein with tetratricopeptide repeats 1	protein_coding	15957	Q64282	2656	protein_coding	3.60195	1.10985	17.6024	0.00074433	0.00589258
Gm4737	predicted gene 4737	protein_coding	11615	Q3TF14	2093	protein_coding	-1.21109	5.17327	17.5897	0.00074664	0.00590775
Gm28496	predicted gene 28496	processed_transcript			2991	long_non_coding	-0.917646	3.63862	17.5831	0.00074784	0.00591355
Gm6969	predicted pseudogene 6969	processed_pseudogene			342	pseudogene	-0.594841	5.37833	17.5813	0.00074816	0.00591355
Emc4	ER membrane protein complex subunit 4	protein_coding	68032	Q9CZX9	1052	protein_coding	-0.489373	4.79013	17.5772	0.00074891	0.00591637
Eef1e1	eukaryotic translation elongation factor 1 epsilon 1	protein_coding	66143	Q9D1M4	3257	protein_coding	-1.20044	4.5863	17.5686	0.00075048	0.00592569
Gm12989	predicted gene 12989	processed_pseudogene			731	pseudogene	-0.759242	4.83237	17.5593	0.0007522	0.00593616
Ceacam1	carcinoembryonic antigen-related cell adhesion molecule 1	protein_coding	26365	P31809	5806	protein_coding	1.2066	8.19045	17.5454	0.00075476	0.00595321
Akr1b3	aldo-keto reductase family 1, member B3 (aldose reductase)	protein_coding	11677		8384	protein_coding	-0.711738	4.70898	17.5337	0.00075691	0.0059671
Rbm17	RNA binding motif protein 17	protein_coding	76938	Q8JZX4	2405	protein_coding	-0.386929	6.26267	17.5288	0.00075782	0.00597116
Cacybp	calcyclin binding protein	protein_coding	12301	Q9CXW3	2390	protein_coding	-0.969739	6.17659	17.5031	0.00076259	0.00600263
Gm12185	predicted gene 12185	protein_coding	620913	Q5NCB2	5587	protein_coding	2.03616	0.83395	17.5027	0.00076266	0.00600263
Zc3h12a	zinc finger CCCH type containing 12A	protein_coding	230738	Q5D1E7	2882	protein_coding	1.40084	4.90999	17.5009	0.00076301	0.00600263
1810013L24Rik	RIKEN cDNA 1810013L24 gene	protein_coding	69053	Q14AM7	4960	protein_coding	0.71676	5.74679	17.4956	0.00076399	0.00600725
Dnah12	dynein, axonemal, heavy chain 12	protein_coding	110083	E9QPU2	12009	protein_coding	-2.49919	3.35786	17.4738	0.00076807	0.00603617
Strip1	striatin interacting protein 1	protein_coding	229707		5453	protein_coding	0.524771	6.01942	17.4693	0.00076893	0.00603979
Elp2	elongator acetyltransferase complex subunit 2	protein_coding	58523		6276	protein_coding	-0.551242	6.1961	17.4411	0.00077425	0.00607555
Elp6	elongator acetyltransferase complex subunit 6	protein_coding	72341	Q8BK75	2872	protein_coding	-0.87246	2.58162	17.4397	0.00077453	0.00607555
Gemin7	gem nuclear organelle associated protein 7	protein_coding	69731	Q9CWY4	1782	protein_coding	0.629365	4.8841	17.4388	0.00077469	0.00607555
Rpl31-ps9	ribosomal protein L31, pseudogene 9	processed_pseudogene			378	pseudogene	-0.649288	6.36016	17.4316	0.00077607	0.00608318
Ankrd13b	ankyrin repeat domain 13b	protein_coding	268445	Q5F260	3839	protein_coding	-1.80054	2.95139	17.4237	0.00077757	0.0060872
Trim45	tripartite motif-containing 45	protein_coding	229644	A2ACL2	6000	protein_coding	-1.27115	4.61602	17.4226	0.00077778	0.0060872
Bbs5	Bardet-Biedl syndrome 5 (human)	protein_coding	72569	Q9CZQ9	2445	protein_coding	-1.59428	1.26218	17.4215	0.00077799	0.0060872
Parp10	poly (ADP-ribose) polymerase family, member 10	protein_coding	671535	A0A5H1ZRM9	4275	protein_coding	0.793327	5.49515	17.4204	0.0007782	0.0060872
Tcam1	testicular cell adhesion molecule 1	protein_coding	75870	Q9D4R6	3752	protein_coding	-3.30961	2.45414	17.4079	0.00078059	0.00610277
Lrch4	leucine-rich repeats and calponin homology (CH) domain containing 4	protein_coding	231798	Q921G6	3925	protein_coding	0.9016	7.78706	17.3773	0.00078647	0.00614558
Gm28052	predicted gene, 28052	processed_transcript			902	long_non_coding	0.564595	4.39173	17.3748	0.00078696	0.00614621
Bmpr1a	bone morphogenetic protein receptor, type 1A	protein_coding	12166	Q53Z43	6351	protein_coding	1.96929	2.24464	17.351	0.00079158	0.00617904
Cyb5b	cytochrome b5 type B	protein_coding	66427	Q9CQX2	4374	protein_coding	-0.598943	6.56353	17.3448	0.00079277	0.00618519
Map3k11	mitogen-activated protein kinase kinase kinase 11	protein_coding	26403		4393	protein_coding	1.07035	6.04744	17.3212	0.00079738	0.0062152
Nolc1	nucleolar and coiled-body phosphoprotein 1	protein_coding	70769	A0A286YCD1	3971	protein_coding	-1.1332	6.65822	17.3205	0.00079754	0.0062152
Eef1akmt4	EEF1A lysine methyltransferase 4	protein_coding	110599566	P0DPE0	1614	protein_coding	-1.10402	3.09184	17.3188	0.00079786	0.0062152
Nus1	NUS1 dehydrodolichyl diphosphate synthase subunit	protein_coding	52014	Q99LJ8	4867	protein_coding	-0.72148	5.96277	17.3141	0.00079879	0.00621926
Rgl2	ral guanine nucleotide dissociation stimulator-like 2	protein_coding	19732		4625	protein_coding	1.06367	7.46033	17.3097	0.00079965	0.00622277
Lyrm2	LYR motif containing 2	protein_coding	108755	Q8R033	1140	protein_coding	0.747673	4.07583	17.3017	0.00080123	0.00623186
Tmem134	transmembrane protein 134	protein_coding	66990		4601	protein_coding	0.735337	5.677	17.2977	0.00080202	0.00623478
Degs1	delta(4)-desaturase, sphingolipid 1	protein_coding	13244	O09005	2591	protein_coding	1.29786	7.46389	17.2929	0.00080297	0.00623897
Fcgr1	Fc receptor, IgG, high affinity I	protein_coding	14129	P26151	2589	protein_coding	3.41625	1.96551	17.2843	0.00080467	0.00624894
Zfp319	zinc finger protein 319	protein_coding	79233	Q9ERR8	7232	protein_coding	0.642084	4.57279	17.2811	0.0008053	0.00625058
Coil	coilin	protein_coding	12812	E9Q284	3520	protein_coding	-0.608664	3.5633	17.2788	0.00080577	0.006251
Ldhc	lactate dehydrogenase C	protein_coding	16833	Q548Z6	1580	protein_coding	2.56404	1.23421	17.2601	0.00080949	0.00627668
Gm14434	predicted gene 14434	protein_coding	668039	A2ART4	2774	protein_coding	-1.18342	1.14533	17.2538	0.00081074	0.0062831
Gm49333	predicted gene, 49333	protein_coding	110599584	P0DPD9	3432	protein_coding	-1.12068	2.45834	17.24	0.0008135	0.0063013
Mcfd2	multiple coagulation factor deficiency 2	protein_coding	193813	D0EW11	2827	protein_coding	-0.581834	5.96476	17.2335	0.00081482	0.00630824
Uqcrfs1	ubiquinol-cytochrome c reductase, Rieske iron-sulfur polypeptide 1	protein_coding	66694	Q9CR68	1363	protein_coding	-0.607315	6.10239	17.2265	0.00081623	0.00631591
Gatb	glutamyl-tRNA(Gln) amidotransferase, subunit B	protein_coding	229487	Q3TLZ6	4299	protein_coding	-0.718154	3.62739	17.2164	0.00081825	0.00632832
Sh3bp5	SH3-domain binding protein 5 (BTK-associated)	protein_coding	24056	Q9Z131	3194	protein_coding	1.55658	6.18331	17.214	0.00081873	0.00632883
Scp2	sterol carrier protein 2, liver	protein_coding	20280	P32020	3478	protein_coding	1.00202	7.68262	17.1985	0.00082188	0.00634993
Wdr18	WD repeat domain 18	protein_coding	216156	Q4VBE8	6005	protein_coding	-0.943111	4.69628	17.1955	0.00082248	0.00635132
Hspa1a	heat shock protein 1A	protein_coding	193740	Q3TU85	2967	protein_coding	5.30711	5.25	17.1868	0.00082425	0.00636171
Mllt3	myeloid/lymphoid or mixed-lineage leukemia; translocated to, 3	protein_coding	70122	A2AM29	12004	protein_coding	2.7831	3.26109	17.1727	0.00082714	0.00638076
Stard8	START domain containing 8	protein_coding	236920	Q8K031	5499	protein_coding	1.11463	4.97139	17.1668	0.00082834	0.00638671
Mrpl44	mitochondrial ribosomal protein L44	protein_coding	69163	Q9CY73	1644	protein_coding	-0.732989	5.34947	17.1547	0.00083083	0.00640267
Tars	threonyl-tRNA synthetase	protein_coding	110960	A0A2I3BPK8	5901	protein_coding	-0.884692	5.92625	17.145	0.00083283	0.00641093
Prkar2a	protein kinase, cAMP dependent regulatory, type II alpha	protein_coding	19087	A0A0A6YWE5	6378	protein_coding	-0.824381	5.70666	17.144	0.00083304	0.00641093
Oas1g	2'-5' oligoadenylate synthetase 1G	protein_coding	23960	Q8K469	2340	protein_coding	1.48246	4.64383	17.1433	0.00083318	0.00641093
Glmn	glomulin, FKBP associated protein	protein_coding	170823	Q8BZM1	2688	protein_coding	-1.02753	3.02628	17.1403	0.0008338	0.00641246
Sco2	SCO2 cytochrome c oxidase assembly protein	protein_coding	100126824	Q8VCL2	1253	protein_coding	-1.42162	2.31784	17.1335	0.0008352	0.00641992
G6pd2	glucose-6-phosphate dehydrogenase 2	protein_coding	14380	G3UWD6	2348	protein_coding	0.889707	3.60497	17.1294	0.00083605	0.00642323
Epsti1	epithelial stromal interaction 1 (breast)	protein_coding	108670	A0A140T8I6	2321	protein_coding	1.58321	5.3066	17.1149	0.00083906	0.00644102
D8Ertd738e	DNA segment, Chr 8, ERATO Doi 738, expressed	protein_coding	101966	Q8R1F0	616	protein_coding	0.736695	5.80602	17.1135	0.00083936	0.00644102
Oat	ornithine aminotransferase	protein_coding	18242	Q3TG75	2360	protein_coding	-0.482297	6.13085	17.112	0.00083965	0.00644102
Rpl31	ribosomal protein L31	protein_coding	114641	Q5M9K9	1662	protein_coding	-0.68218	5.32371	17.0998	0.0008422	0.0064573
Usp11	ubiquitin specific peptidase 11	protein_coding	236733	Q99K46	4732	protein_coding	-1.19786	4.65239	17.0962	0.00084296	0.00645846
Gm5256	predicted gene 5256	processed_pseudogene			877	pseudogene	-0.820896	1.93303	17.095	0.00084321	0.00645846
Gm5776	predicted gene 5776	processed_pseudogene			321	pseudogene	-0.597801	3.99906	17.0919	0.00084386	0.00646016
Rnpepl1	arginyl aminopeptidase (aminopeptidase B)-like 1	protein_coding	108657	G5E872	9467	protein_coding	0.814605	6.16554	17.0882	0.00084463	0.00646278
Hoxb3	homeobox B3	protein_coding	15410	P09026	4251	protein_coding	2.47934	1.49133	17.0785	0.00084667	0.00647513
Stx11	syntaxin 11	protein_coding	74732	Q3U5V8	4209	protein_coding	2.03862	5.60918	17.0752	0.00084736	0.00647713
Psmb9	proteasome (prosome, macropain) subunit, beta type 9 (large multifunctional peptidase 2)	protein_coding	16912	A0A0R4J256	3660	protein_coding	0.625405	5.82509	17.0616	0.00085022	0.00649567
Il12a	interleukin 12a	protein_coding	16159	Q549G3	1701	protein_coding	-1.72507	3.57266	17.0579	0.00085101	0.0064984
Slc37a4	solute carrier family 37 (glucose-6-phosphate transporter), member 4	protein_coding	14385	Q9D1F9	2857	protein_coding	-0.685386	4.96753	17.0408	0.00085463	0.00652273
Glipr2	GLI pathogenesis-related 2	protein_coding	384009	Q9CYL5	2320	protein_coding	1.60172	7.14357	17.034	0.00085606	0.00653037
Eif3l	eukaryotic translation initiation factor 3, subunit L	protein_coding	223691	Q8QZY1	3639	protein_coding	-0.686953	7.39069	17.0316	0.00085657	0.00653094
Utp14a	UTP14A small subunit processome component	protein_coding	72554	Q640M1	4130	protein_coding	-0.678247	6.04265	17.0275	0.00085745	0.0065344
Arl4c	ADP-ribosylation factor-like 4C	protein_coding	320982	P61208	5492	protein_coding	2.00334	5.28966	17.0252	0.00085794	0.00653482
Cyb561d1	cytochrome b-561 domain containing 1	protein_coding	72023	A2AE42	5086	protein_coding	0.944064	5.22594	17.0176	0.00085956	0.00654381
Kcnj10	potassium inwardly-rectifying channel, subfamily J, member 10	protein_coding	16513	Q56VN0	5407	protein_coding	2.27998	2.00428	17.009	0.00086139	0.0065545
Nol10	nucleolar protein 10	protein_coding	217431	Q3TUB5	3021	protein_coding	-0.854333	4.39154	16.9997	0.00086339	0.00656641
Taf9	TATA-box binding protein associated factor 9	protein_coding	108143	A0A087WNM2	2120	protein_coding	-0.632718	6.62616	16.9914	0.00086518	0.00657535
Ptgdr	prostaglandin D receptor	protein_coding	19214	P70263	3187	protein_coding	4.30225	-0.0549833	16.9893	0.00086562	0.00657535
Fads2	fatty acid desaturase 2	protein_coding	56473	Q9Z0R9	3295	protein_coding	-2.95696	1.45661	16.9882	0.00086588	0.00657535
Mir6953	microRNA 6953	miRNA			68	short_non_coding	3.05407	-0.192417	16.982	0.0008672	0.00658209
Gm42878	predicted gene 42878	protein_coding		A0A0G2JDU2	4783	protein_coding	0.468542	5.61451	16.9762	0.00086846	0.00658834
Polm	polymerase (DNA directed), mu	protein_coding	54125	Q5NCI3	3658	protein_coding	0.891186	4.63794	16.963	0.00087131	0.00660456
Arap3	ArfGAP with RhoGAP domain, ankyrin repeat and PH domain 3	protein_coding	106952	Q8R5G7	7967	protein_coding	1.11978	7.23417	16.9623	0.00087147	0.00660456
Gypc	glycophorin C	protein_coding	71683	Q78HU7	2331	protein_coding	-1.28501	4.08544	16.9478	0.00087462	0.00662119
Selenok	selenoprotein K	protein_coding	80795	Q9JLJ1	1891	protein_coding	0.816556	5.70837	16.945	0.00087523	0.00662119
Cxcl2	chemokine (C-X-C motif) ligand 2	protein_coding	20310	Q3U1L9	2068	protein_coding	3.29696	5.37868	16.9445	0.00087534	0.00662119
Gm17823	predicted gene, 17823	processed_pseudogene			1006	pseudogene	0.884986	6.12636	16.9441	0.00087542	0.00662119
Mgst1	microsomal glutathione S-transferase 1	protein_coding	56615	Q53ZD4	2013	protein_coding	1.59599	7.43333	16.9409	0.00087613	0.00662322
Gm10029	predicted gene 10029	processed_pseudogene			330	pseudogene	-0.594364	6.4543	16.93	0.0008785	0.0066378
Mpp5	membrane protein, palmitoylated 5 (MAGUK p55 subfamily member 5)	protein_coding	56217	A0A1W2P6P0	8777	protein_coding	0.836531	4.27599	16.9259	0.0008794	0.00664126
[truncated: 13,091 more rows]
