# Supplementary material for: Thrombopoietin increases susceptibility for EVI1 + KMT2A-MLLT3-driven AML expressing stem cell genes linked to poor outcome
Source: Nat Commun. 2025 Dec 19;17:892. doi: 10.1038/s41467-025-67611-w (PMC12830621; doi:10.1038/s41467-025-67611-w)
Supplement: Supplementary file 8 — Supplementary Dataset 6 [file 41467_2025_67611_MOESM8_ESM.xlsx]

## Sheet: Sheet1
Suppl. Data-6: Differentially expressed genes in bulk KME AML cells emerging from TPO vs. PBS exposed HSC. Quasi-likelihood F-tests from EdgeR package was used for the comparison.
SYMBOL	DESCRIPTION	GENEBIOTYPE	ENTREZID	UNIPROTID	LENGTH	METABIOTYPE	logFC	logCPM	F	PValue	FDR
Klhl41	kelch-like 41	protein_coding	228003	A2AUC9	2529	protein_coding	-5.05909	1.51476	109.96	2.1284e-08	0.00012922
Ccnd1	cyclin D1	protein_coding	12443	Q790L7	4709	protein_coding	-5.13111	5.1989	103.824	3.13894e-08	0.00012922
Serpina11	serine (or cysteine) peptidase inhibitor, clade A (alpha-1 antiproteinase, antitrypsin), member 11	protein_coding	380780	E9QK54	1638	protein_coding	-4.55947	1.10593	102.898	3.33436e-08	0.00012922
Armcx4	armadillo repeat containing, X-linked 4	protein_coding	100503043	E9PWM3	7996	protein_coding	-3.53806	3.34368	100.228	3.97905e-08	0.00012922
Clstn1	calsyntenin 1	protein_coding	65945	Q9EPL2	4662	protein_coding	-2.33881	2.94954	99.138	4.28192e-08	0.00012922
Dnajc27	DnaJ heat shock protein family (Hsp40) member C27	protein_coding	217378	Q8CFP6	5088	protein_coding	-1.28702	3.77593	91.7018	7.20338e-08	0.000131235
Mboat1	membrane bound O-acyltransferase domain containing 1	protein_coding	218121		3659	protein_coding	-1.82669	3.43622	90.1015	8.09509e-08	0.000131235
Gm7972	predicted gene 7972	transcribed_unprocessed_pseudogene	666190		3237	pseudogene	-3.41805	4.85122	88.7191	8.96675e-08	0.000131235
Pus7	pseudouridylate synthase 7	protein_coding	78697	Q91VU7	8289	protein_coding	-2.36418	4.63927	88.5224	9.09922e-08	0.000131235
Slc25a4	solute carrier family 25 (mitochondrial carrier, adenine nucleotide translocator), member 4	protein_coding	11739	P48962	2353	protein_coding	-1.15613	5.441	88.2147	9.31087e-08	0.000131235
Slc4a8	solute carrier family 4 (anion exchanger), member 8	protein_coding	59033	Q8JZR6	13021	protein_coding	-1.70354	5.87342	86.8042	1.0355e-07	0.000131235
Igf2bp3	insulin-like growth factor 2 mRNA binding protein 3	protein_coding	140488	Q9CPN8	8159	protein_coding	-2.87122	5.76594	86.7006	1.04369e-07	0.000131235
Tspan4	tetraspanin 4	protein_coding	64540	Q4FJW7	2601	protein_coding	-2.40716	3.32644	84.9702	1.19165e-07	0.00013604
Klf5	Kruppel-like factor 5	protein_coding	12224	Q9Z0Z7	5201	protein_coding	2.5097	4.58533	83.6401	1.3216e-07	0.00013604
Smyd2	SET and MYND domain containing 2	protein_coding	226830	Q8R5A0	2717	protein_coding	-2.19279	4.56685	83.3466	1.35238e-07	0.00013604
Phkg1	phosphorylase kinase gamma 1	protein_coding	18682	P07934	6509	protein_coding	-2.60669	2.03838	81.5252	1.56258e-07	0.000147361
Gal	galanin and GMAP prepropeptide	protein_coding	14419	Q3V002	788	protein_coding	3.31835	2.38074	79.692	1.81221e-07	0.00016085
Hmgn1	high mobility group nucleosomal binding domain 1	protein_coding	15312	P18608	3221	protein_coding	-1.46406	4.4567	78.9421	1.92709e-07	0.000161544
Gm39556	predicted gene, 39556	lincRNA			1430	long_non_coding	1.97462	4.68771	76.8022	2.30289e-07	0.000172046
Rpl3-ps2	ribosomal protein L3, pseudogene 2	processed_pseudogene			1214	pseudogene	-1.13461	6.83266	76.712	2.32046e-07	0.000172046
Mier3	MIER family member 3	protein_coding	218613	A0A338P6F0	6094	protein_coding	1.46278	5.72541	76.3405	2.39444e-07	0.000172046
Snhg4	small nucleolar RNA host gene 4	processed_transcript			4666	long_non_coding	-1.68145	3.36082	73.7964	2.97909e-07	0.000198731
4930519L02Rik	RIKEN cDNA 4930519L02 gene	lincRNA	102636203		891	long_non_coding	-3.70051	3.50733	73.6049	3.02924e-07	0.000198731
Gm7694	predicted gene 7694	protein_coding	665574	J3QNH8	3827	protein_coding	2.30199	4.73369	71.9529	3.504e-07	0.000220299
P2ry14	purinergic receptor P2Y, G-protein coupled, 14	protein_coding	140795	A0A0G2JEW9	11059	protein_coding	5.5848	3.19931	70.4697	4.0029e-07	0.000232472
Fads1	fatty acid desaturase 1	protein_coding	76267	Q920L1	4812	protein_coding	-1.48277	3.90492	69.8652	4.22889e-07	0.000232472
Gm9625	predicted gene 9625	processed_pseudogene			955	pseudogene	-1.0119	7.85604	69.6237	4.32321e-07	0.000232472
Npm1	nucleophosmin 1	protein_coding	18148	Q5SQB7	2665	protein_coding	-1.37469	8.07713	69.4916	4.37577e-07	0.000232472
Irf1	interferon regulatory factor 1	protein_coding	16362	Q5SX13	3976	protein_coding	1.51626	6.47428	68.8233	4.65314e-07	0.000232472
Hadh	hydroxyacyl-Coenzyme A dehydrogenase	protein_coding	15107	Q61425	4977	protein_coding	-1.32121	5.1562	68.7012	4.70593e-07	0.000232472
Poglut1	protein O-glucosyltransferase 1	protein_coding	224143	Q8BYB9	4658	protein_coding	-1.14532	5.6632	68.5413	4.77608e-07	0.000232472
Oas2	2'-5' oligoadenylate synthetase 2	protein_coding	246728	E9Q9A9	4451	protein_coding	3.24349	5.83667	67.9999	5.02258e-07	0.00023683
Greb1	gene regulated by estrogen in breast cancer protein	protein_coding	268527	Q3UHK3	9580	protein_coding	-2.62244	3.04432	67.4712	5.27729e-07	0.0002413
Sccpdh	saccharopine dehydrogenase (putative)	protein_coding	109232	Q8R127	7562	protein_coding	-1.62494	3.69922	65.9726	6.08226e-07	0.000269927
Gm5879	predicted gene 5879	processed_pseudogene			1209	pseudogene	-1.03235	5.89531	64.9179	6.7321e-07	0.000279096
Nos1ap	nitric oxide synthase 1 (neuronal) adaptor protein	protein_coding	70729		7249	protein_coding	2.27812	3.06567	64.785	6.81942e-07	0.000279096
Rai14	retinoic acid induced 14	protein_coding	75646	Q9EP71	8462	protein_coding	-1.84363	2.20756	64.7484	6.84375e-07	0.000279096
C1qbp	complement component 1, q subcomponent binding protein	protein_coding	12261	Q8R5L1	2826	protein_coding	-1.69858	6.28107	63.189	7.97469e-07	0.000316658
Fam135a	family with sequence similarity 135, member A	protein_coding	68187	A0A087WQ08	7773	protein_coding	-2.41298	2.59093	62.9074	8.20066e-07	0.000317281
1700006J14Rik	RIKEN cDNA 1700006J14 gene	antisense			2885	long_non_coding	-2.23957	6.14007	61.6082	9.34167e-07	0.000344186
Hoxb2	homeobox B2	protein_coding	103889		3488	protein_coding	6.62156	0.991748	61.299	9.63899e-07	0.000344186
Gm14681	predicted gene 14681	processed_pseudogene			411	pseudogene	-1.37831	6.78044	61.0574	9.87878e-07	0.000344186
Spred1	sprouty protein with EVH-1 domain 1, related sequence	protein_coding	114715	Q924S8	6784	protein_coding	-1.64552	4.86402	61.0196	9.91697e-07	0.000344186
Nudcd2	NudC domain containing 2	protein_coding	52653	Q9CQ48	2054	protein_coding	-1.395	5.12495	60.902	1.00366e-06	0.000344186
Zcchc2	zinc finger, CCHC domain containing 2	protein_coding	227449	Q69ZB8	6774	protein_coding	0.809429	6.02802	60.2576	1.0722e-06	0.000358231
D030055H07Rik	RIKEN cDNA D030055H07 gene	antisense			5167	long_non_coding	2.7899	3.63098	60.0793	1.09209e-06	0.000358231
Zfp704	zinc finger protein 704	protein_coding	170753	Q9ERQ3	15255	protein_coding	-1.41765	4.32547	59.7593	1.12885e-06	0.000362409
Itprip	inositol 1,4,5-triphosphate receptor interacting protein	protein_coding	414801	Q3TNL8	3950	protein_coding	1.23891	6.93503	59.0262	1.21845e-06	0.000383024
Nod2	nucleotide-binding oligomerization domain containing 2	protein_coding	257632	Q80SY9	5014	protein_coding	2.21539	2.83858	58.7392	1.25569e-06	0.000386674
Has3	hyaluronan synthase 3	protein_coding	15118	O08650	6380	protein_coding	3.56263	-0.0890015	58.3846	1.30349e-06	0.000391112
Oas3	2'-5' oligoadenylate synthetase 3	protein_coding	246727	Q8VI93	7069	protein_coding	3.16194	5.16656	58.2517	1.32194e-06	0.000391112
Rpl3-ps1	ribosomal protein L3, pseudogene 1	processed_pseudogene			1210	pseudogene	-1.18061	9.41398	57.8906	1.37357e-06	0.000391734
Rpl14-ps1	ribosomal protein L14, pseudogene 1	processed_pseudogene			653	pseudogene	-1.02879	8.92033	57.5204	1.42887e-06	0.000391734
Rpsa-ps7	ribosomal protein SA, pseudogene 7	processed_pseudogene			885	pseudogene	-0.9357	7.64922	57.4622	1.43779e-06	0.000391734
Gm807	predicted gene 807	lincRNA			1871	long_non_coding	-1.57687	3.5744	57.4537	1.4391e-06	0.000391734
Dhcr24	24-dehydrocholesterol reductase	protein_coding	74754	Q8VCH6	4028	protein_coding	-2.67664	4.94495	57.3585	1.45385e-06	0.000391734
Dnajc6	DnaJ heat shock protein family (Hsp40) member C6	protein_coding	72685	B1B0B7	5926	protein_coding	7.21136	2.7261	56.7306	1.55548e-06	0.000411765
Entpd4	ectonucleoside triphosphate diphosphohydrolase 4	protein_coding	67464	Q9DBT4	8074	protein_coding	-1.39783	4.99166	56.2117	1.64557e-06	0.000415407
Msl3l2	MSL3 like 2	protein_coding	73390	G3X992	2140	protein_coding	-1.98161	3.76002	56.1927	1.64898e-06	0.000415407
Gm13215	predicted gene 13215	processed_pseudogene			472	pseudogene	-0.864904	5.62889	55.8738	1.7074e-06	0.000415407
Tomm20	translocase of outer mitochondrial membrane 20	protein_coding	67952	Q4KL41	4906	protein_coding	-1.02979	6.09594	55.6953	1.74111e-06	0.000415407
Gcsh	glycine cleavage system protein H (aminomethyl carrier)	protein_coding	68133	Q91WK5	1579	protein_coding	-1.56487	4.09331	55.6451	1.75073e-06	0.000415407
Aspa	aspartoacylase	protein_coding	11484	Q8R3P0	5954	protein_coding	-5.44545	4.24626	55.6406	1.7516e-06	0.000415407
Sema3g	sema domain, immunoglobulin domain (Ig), short basic domain, secreted, (semaphorin) 3G	protein_coding	218877	Q4LFA9	4540	protein_coding	3.07222	0.354292	55.5145	1.77605e-06	0.000415407
Arid3b	AT rich interactive domain 3B (BRIGHT-like)	protein_coding	56380	E9PW42	7976	protein_coding	1.32139	5.0447	55.446	1.78948e-06	0.000415407
Gm43712	predicted gene 43712	unprocessed_pseudogene			291	pseudogene	-1.02636	5.48413	54.6887	1.94597e-06	0.00044489
Elac2	elaC ribonuclease Z 2	protein_coding	68626	Q3U0M8	3479	protein_coding	-0.844557	5.14152	54.1953	2.05624e-06	0.000459621
Tnks1bp1	tankyrase 1 binding protein 1	protein_coding	228140		6425	protein_coding	1.80891	4.11226	54.1301	2.07133e-06	0.000459621
Trim9	tripartite motif-containing 9	protein_coding	94090	E9QLH4	14741	protein_coding	-2.77998	1.27511	53.9873	2.10482e-06	0.000460285
Gm12366	predicted gene 12366	processed_pseudogene			873	pseudogene	-1.21248	5.78244	53.6863	2.17746e-06	0.000466775
Gm14494	predicted gene 14494	processed_pseudogene			435	pseudogene	-1.02281	5.5366	53.6098	2.19637e-06	0.000466775
Wdr12	WD repeat domain 12	protein_coding	57750	Q4V9X1	11955	protein_coding	-1.58172	5.29071	53.2664	2.28356e-06	0.000470215
Rps2	ribosomal protein S2	protein_coding	16898	D3YVC1	1830	protein_coding	-1.03112	7.6351	53.1684	2.30916e-06	0.000470215
Clstn3	calsyntenin 3	protein_coding	232370	A0A5F8MQ21	5867	protein_coding	-2.48952	4.9358	53.0598	2.33791e-06	0.000470215
Cela1	chymotrypsin-like elastase family, member 1	protein_coding	109901	A0A2R8VHL3	2306	protein_coding	-2.82247	2.5661	53.0125	2.35055e-06	0.000470215
Rpl10a-ps1	ribosomal protein L10A, pseudogene 1	processed_pseudogene			654	pseudogene	-1.10703	8.85679	52.9463	2.36837e-06	0.000470215
H2-Ab1	histocompatibility 2, class II antigen A, beta 1	protein_coding	14961		2568	protein_coding	2.68159	5.32853	52.7654	2.4179e-06	0.000470742
Rps6	ribosomal protein S6	protein_coding	20104	Q5BLK1	1586	protein_coding	-1.03938	8.67203	52.7095	2.43342e-06	0.000470742
Gm14165	predicted gene 14165	processed_pseudogene			952	pseudogene	-1.09641	6.05738	52.4688	2.5016e-06	0.000477806
Atg9b	autophagy related 9B	protein_coding	213948	Q6EBV9	3946	protein_coding	-3.57871	2.31392	52.2922	2.55302e-06	0.000481531
Gm16409	predicted gene 16409	processed_pseudogene			747	pseudogene	-0.974134	5.8761	52.1665	2.59035e-06	0.00048254
Gm9118	predicted gene 9118	processed_pseudogene			754	pseudogene	-1.46465	6.84817	51.9624	2.65224e-06	0.000488044
Rps7	ribosomal protein S7	protein_coding	20115	Q4FZE6	2015	protein_coding	-0.838586	7.15361	51.7098	2.73121e-06	0.000492224
Nlgn2	neuroligin 2	protein_coding	216856	Q69ZK9	5785	protein_coding	-2.00913	4.58535	51.6816	2.7402e-06	0.000492224
Tex15	testis expressed gene 15	protein_coding	104271	D3YVF5	9622	protein_coding	3.21878	3.87414	51.224	2.89065e-06	0.000513141
Gm5611	predicted gene 5611	processed_pseudogene			852	pseudogene	-1.46126	5.79598	51.0261	2.9586e-06	0.000515565
Gm5786	predicted pseudogene 5786	processed_pseudogene			882	pseudogene	-1.16821	5.88032	50.9501	2.98516e-06	0.000515565
Peli1	pellino 1	protein_coding	67245	Q5SRW7	6553	protein_coding	1.12012	5.6426	50.872	3.01276e-06	0.000515565
Tmem97	transmembrane protein 97	protein_coding	69071	Q8VD00	1375	protein_coding	-1.66362	4.54768	50.769	3.04959e-06	0.000515565
Slc15a3	solute carrier family 15, member 3	protein_coding	65221		5491	protein_coding	2.14232	4.94257	50.6983	3.07514e-06	0.000515565
Zkscan17	zinc finger with KRAB and SCAN domains 17	protein_coding	268417	Q5SXI5	4573	protein_coding	-1.13057	4.77992	50.2595	3.23938e-06	0.000537132
Gm10275	predicted pseudogene 10275	transcribed_processed_pseudogene			635	pseudogene	-1.16731	9.17189	49.9479	3.36205e-06	0.000551412
Rpl10a	ribosomal protein L10A	protein_coding	19896	Q5XJF6	2431	protein_coding	-0.974333	7.23389	49.683	3.47048e-06	0.000560282
Gm28577	predicted gene 28577	processed_transcript			741	long_non_coding	-4.57797	0.226448	49.6353	3.49039e-06	0.000560282
Ybx3	Y box protein 3	protein_coding	56449	Q9JKB3	3075	protein_coding	-1.3717	7.00183	49.2746	3.64543e-06	0.000574921
Amotl1	angiomotin-like 1	protein_coding	75723	Q9D4H4	10064	protein_coding	-5.73462	2.21318	49.2466	3.65779e-06	0.000574921
Top1mt	DNA topoisomerase 1, mitochondrial	protein_coding	72960	Q8R4U6	2043	protein_coding	-1.69924	3.11071	48.9644	3.78504e-06	0.00058193
Taf4b	TATA-box binding protein associated factor 4b	protein_coding	72504	A0A3Q4EGS4	5149	protein_coding	-1.85811	3.40244	48.9323	3.79982e-06	0.00058193
Cyp2a5	cytochrome P450, family 2, subfamily a, polypeptide 5	protein_coding	13087	Q91X75	2073	protein_coding	-9.90936	1.2548	92.0777	3.81808e-06	0.00058193
Rplp0-ps1	ribosomal protein, large, P0, pseudogene 1	processed_pseudogene			933	pseudogene	-1.07741	5.25442	48.6944	3.91147e-06	0.000583166
Smim10l1	small integral membrane protein 10 like 1	protein_coding	381820	E9Q3K4	3068	protein_coding	-0.816707	4.55648	48.6673	3.92443e-06	0.000583166
Ttc39b	tetratricopeptide repeat domain 39B	protein_coding	69863	Q8BYY4	10199	protein_coding	3.42429	4.34474	48.6304	3.94214e-06	0.000583166
Gm5835	predicted gene 5835	processed_pseudogene			1270	pseudogene	-0.911328	7.7858	48.4639	4.02318e-06	0.000589376
Gm6883	predicted gene 6883	processed_pseudogene			897	pseudogene	-0.831045	5.36558	48.2259	4.14237e-06	0.000595876
Celf4	CUGBP, Elav-like family member 4	protein_coding	108013	Q7TSY6	8583	protein_coding	-4.30441	1.86829	48.2177	4.14653e-06	0.000595876
Ndufaf4	NADH:ubiquinone oxidoreductase complex assembly factor 4	protein_coding	68493	Q9D1H6	3902	protein_coding	-1.23381	3.89689	47.9297	4.29624e-06	0.000611566
Gm7252	predicted gene 7252	processed_pseudogene			456	pseudogene	-0.713853	4.91318	47.5936	4.47878e-06	0.000629477
Pabpc4	poly(A) binding protein, cytoplasmic 4	protein_coding	230721		4027	protein_coding	-1.29298	5.37103	47.539	4.50924e-06	0.000629477
Gm6477	predicted gene 6477	processed_pseudogene			764	pseudogene	-1.40482	5.04258	47.4004	4.58768e-06	0.000629477
Ppp1r42	protein phosphatase 1, regulatory subunit 42	protein_coding	69312	H3BKX2	1523	protein_coding	2.41072	2.53368	47.3982	4.58894e-06	0.000629477
1500011B03Rik	RIKEN cDNA 1500011B03 gene	protein_coding	330173	Q3V495	2693	protein_coding	-1.18448	3.82143	47.1374	4.74073e-06	0.000643965
F3	coagulation factor III	protein_coding	14066	A0A0R4J088	2527	protein_coding	2.63895	0.649217	47.0716	4.77991e-06	0.000643965
Gm15484	predicted gene 15484	processed_pseudogene			828	pseudogene	-1.52363	4.85306	46.7695	4.96463e-06	0.000658382
Ncl	nucleolin	protein_coding	17975	P09405	10188	protein_coding	-1.3369	9.329	46.7543	4.97419e-06	0.000658382
Csf1r-ps	colony stimulating factor 1 receptor (granulocyte), pseudogene	processed_pseudogene			2563	pseudogene	2.19407	4.15497	46.5706	5.09065e-06	0.000667938
Hs3st3b1	heparan sulfate (glucosamine) 3-O-sulfotransferase 3B1	protein_coding	54710	Q9QZS6	4911	protein_coding	-2.8704	1.33776	46.4449	5.17219e-06	0.000670687
Rps18-ps6	ribosomal protein S18, pseudogene 6	protein_coding		F6YVP7	561	protein_coding	-1.01424	7.68663	46.4018	5.2005e-06	0.000670687
Tuft1	tuftelin 1	protein_coding	22156	Q3V1F5	3117	protein_coding	-1.53178	2.61133	46.1853	5.34525e-06	0.000683512
Irf7	interferon regulatory factor 7	protein_coding	54123	D3Z4U9	3776	protein_coding	2.87901	5.20515	46.0557	5.43405e-06	0.000689028
Ugt8a	UDP galactosyltransferase 8A	protein_coding	22239	Q64676	4536	protein_coding	5.16449	0.365265	45.8992	5.54353e-06	0.000692078
Rpsa-ps12	ribosomal protein SA, pseudogene 12	processed_pseudogene			892	pseudogene	-1.00975	6.27355	45.8887	5.55099e-06	0.000692078
Slc39a14	solute carrier family 39 (zinc transporter), member 14	protein_coding	213053	Q75N73	10550	protein_coding	-2.23944	2.50177	45.8259	5.5957e-06	0.000692078
Ifit3	interferon-induced protein with tetratricopeptide repeats 3	protein_coding	15959	Q5FW82	1745	protein_coding	4.87956	2.35057	45.7019	5.68516e-06	0.000695547
Myo10	myosin X	protein_coding	17909	F8VQB6	10122	protein_coding	-2.17121	1.98588	45.6389	5.73126e-06	0.000695547
Rpl6l	ribosomal protein L6-like	processed_pseudogene			871	pseudogene	-0.836729	7.37318	45.5972	5.76204e-06	0.000695547
Crtap	cartilage associated protein	protein_coding	56693	Q9CYD3	1772	protein_coding	-1.0419	3.62352	45.4922	5.84023e-06	0.000697118
Nars2	asparaginyl-tRNA synthetase 2 (mitochondrial)(putative)	protein_coding	244141	Q8BGV0	6967	protein_coding	-1.17594	2.9744	45.456	5.86745e-06	0.000697118
Panct2	pluripotency-associated noncoding transcript 2	antisense			4120	long_non_coding	1.93314	3.83907	45.181	6.07923e-06	0.000708888
Eef1b2	eukaryotic translation elongation factor 1 beta 2	protein_coding	55949	O70251	2532	protein_coding	-0.960502	8.94294	45.1691	6.08858e-06	0.000708888
Pde3b	phosphodiesterase 3B, cGMP-inhibited	protein_coding	18576	E9QLQ3	9114	protein_coding	1.09994	4.7627	45.0957	6.14664e-06	0.000708888
Jcad	junctional cadherin 5 associated	protein_coding	240185		7311	protein_coding	-2.47275	1.7223	45.0859	6.15444e-06	0.000708888
Pno1	partner of NOB1 homolog	protein_coding	66249	Q9CPS7	1717	protein_coding	-0.956611	4.61612	45.0218	6.2057e-06	0.000709378
Dync2li1	dynein cytoplasmic 2 light intermediate chain 1	protein_coding	213575	Q8K0T2	1869	protein_coding	-2.07228	3.3945	44.8201	6.37028e-06	0.00072146
Rps23-ps1	ribosomal protein S23, pseudogene 1	processed_pseudogene			425	pseudogene	-0.934581	8.97614	44.7759	6.40703e-06	0.00072146
Gm11824	predicted gene 11824	processed_pseudogene			846	pseudogene	-0.960509	5.25547	44.5505	6.59806e-06	0.000728499
Vmn1r88	vomeronasal 1 receptor, 88	protein_coding	100312474	E9Q235	9118	protein_coding	-1.72612	3.3263	44.5367	6.60991e-06	0.000728499
Wdr43	WD repeat domain 43	protein_coding	72515	A0A3Q4EHN7	4775	protein_coding	-1.24137	6.32175	44.5132	6.63027e-06	0.000728499
Nme4	NME/NM23 nucleoside diphosphate kinase 4	protein_coding	56520	A0A494B9P5	1582	protein_coding	-1.44741	3.53108	44.4759	6.66266e-06	0.000728499
Endod1	endonuclease domain containing 1	protein_coding	71946	Q8C522	4645	protein_coding	-1.95718	4.51712	44.2982	6.81955e-06	0.000734354
Kcnn4	potassium intermediate/small conductance calcium-activated channel, subfamily N, member 4	protein_coding	16534	O89109	5115	protein_coding	-1.3763	3.67296	44.2849	6.83143e-06	0.000734354
Rps6-ps4	ribosomal protein S6, pseudogene 4	processed_pseudogene			750	pseudogene	-1.01782	9.34315	44.1419	6.96099e-06	0.000734354
Rpl36a-ps2	ribosomal protein L36A, pseudogene 2	processed_pseudogene			321	pseudogene	-1.08172	8.39533	44.1298	6.9721e-06	0.000734354
Gm12816	predicted gene 12816	processed_pseudogene			1212	pseudogene	-1.07154	4.00729	44.1284	6.97334e-06	0.000734354
Rack1	receptor for activated C kinase 1	protein_coding	14694		5119	protein_coding	-1.02368	10.0418	44.0674	7.02956e-06	0.000734354
Gm4879	predicted pseudogene 4879	processed_pseudogene			1272	pseudogene	-1.74524	3.3223	44.027	7.06703e-06	0.000734354
Slc19a1	solute carrier family 19 (folate transporter), member 1	protein_coding	20509	D3YU74	4644	protein_coding	-2.19604	4.06684	43.9589	7.13077e-06	0.000734354
Gm9294	predicted pseudogene 9294	processed_pseudogene			789	pseudogene	-0.880674	6.2686	43.8171	7.26561e-06	0.000734354
Gm7105	predicted gene 7105	processed_pseudogene			1364	pseudogene	-1.0588	4.59663	43.8108	7.27172e-06	0.000734354
Gm7289	predicted gene 7289	processed_pseudogene			734	pseudogene	-1.95811	1.17614	43.7884	7.2933e-06	0.000734354
Wwox	WW domain-containing oxidoreductase	protein_coding	80707	Q91WL8	10173	protein_coding	-1.17595	3.773	43.7621	7.31872e-06	0.000734354
Trmt6	tRNA methyltransferase 6	protein_coding	66926		5384	protein_coding	-0.93295	5.439	43.731	7.34889e-06	0.000734354
Rps23-ps2	ribosomal protein S23, pseudogene 2	processed_pseudogene			432	pseudogene	-0.95688	8.13755	43.6597	7.41863e-06	0.000734943
Mettl1	methyltransferase like 1	protein_coding	17299	D3YXU6	2907	protein_coding	-1.53911	4.13603	43.6257	7.45221e-06	0.000734943
Ssr4	signal sequence receptor, delta	protein_coding	20832	Q3TVJ8	3096	protein_coding	-0.690871	6.96044	43.5302	7.54738e-06	0.000739496
Gm49594	predicted gene, 49594	processed_pseudogene			615	pseudogene	-0.872256	6.37354	43.4192	7.6596e-06	0.00074565
Kifap3	kinesin-associated protein 3	protein_coding	16579	P70188	4012	protein_coding	-1.41144	3.37545	43.2918	7.79079e-06	0.000753559
Cmss1	cms small ribosomal subunit 1	protein_coding	66497	Q9CZT6	1997	protein_coding	-1.51806	3.22941	42.9486	8.15714e-06	0.000775422
Sgsm1	small G protein signaling modulator 1	protein_coding	52850	B2RQR5	7466	protein_coding	-7.44446	0.650972	42.9301	8.17741e-06	0.000775422
Cklf	chemokine-like factor	protein_coding	75458	Q9DAS1	6124	protein_coding	0.998436	5.93011	42.7431	8.38574e-06	0.000775422
Isg20	interferon-stimulated protein	protein_coding	57444	Q4FK39	1860	protein_coding	1.64539	3.36242	42.7258	8.40529e-06	0.000775422
Tpm1	tropomyosin 1, alpha	protein_coding	22003	G5E8R2	6485	protein_coding	-0.934593	4.21307	42.6864	8.45012e-06	0.000775422
Nanos1	nanos C2HC-type zinc finger 1	protein_coding	332397	Q80WY3	3928	protein_coding	1.82846	2.71087	42.6711	8.46755e-06	0.000775422
Eif2b3	eukaryotic translation initiation factor 2B, subunit 3	protein_coding	108067	B1AUN2	6520	protein_coding	-1.38843	4.23511	42.6474	8.4947e-06	0.000775422
Nle1	notchless homolog 1	protein_coding	217011	Q8VEJ4	3233	protein_coding	-1.64229	3.92072	42.6323	8.512e-06	0.000775422
Adi1	acireductone dioxygenase 1	protein_coding	104923	Q99JT9	1886	protein_coding	-1.22783	5.0134	42.5821	8.56996e-06	0.000775422
Fkbp1a	FK506 binding protein 1a	protein_coding	14225	P26883	3857	protein_coding	-0.911422	6.22932	42.5732	8.58026e-06	0.000775422
Hspa9	heat shock protein 9	protein_coding	15526	P38647	4310	protein_coding	-1.44246	7.29388	42.5315	8.62877e-06	0.000775422
Pias3	protein inhibitor of activated STAT 3	protein_coding	229615	O54714	3918	protein_coding	1.19028	5.19726	42.5275	8.6335e-06	0.000775422
Rps7-ps3	ribosomal protein S7, pseudogene 3	transcribed_processed_pseudogene			651	pseudogene	-0.868814	9.02886	42.4449	8.73052e-06	0.000779496
Ecm1	extracellular matrix protein 1	protein_coding	13601	Q61508	2521	protein_coding	-2.88704	4.20676	42.3443	8.85046e-06	0.000783246
Gm6252	predicted gene 6252	processed_pseudogene			580	pseudogene	-0.781721	6.61981	42.3228	8.87634e-06	0.000783246
Rtp4	receptor transporter protein 4	protein_coding	67775	Q9ER80	2131	protein_coding	4.97136	2.3105	42.1638	9.07032e-06	0.000791527
Nop14	NOP14 nucleolar protein	protein_coding	75416	Q8R3N1	2730	protein_coding	-1.12825	5.02141	42.1599	9.0751e-06	0.000791527
Rps4x-ps	Rps4x retrotransposed pseudogene	processed_pseudogene			793	pseudogene	-0.863897	6.39247	42.0276	9.24027e-06	0.000801301
Gm11249	predicted gene 11249	processed_pseudogene			859	pseudogene	-1.14731	5.30993	41.9239	9.37209e-06	0.000808088
Fgd3	FYVE, RhoGEF and PH domain containing 3	protein_coding	30938	Q3TNB8	6012	protein_coding	1.24007	7.31185	41.8472	9.47095e-06	0.000811972
Epha7	Eph receptor A7	protein_coding	13841	Q8CC52	9884	protein_coding	3.738	3.46644	41.6848	9.68422e-06	0.000819679
Gm6520	predicted gene 6520	processed_pseudogene			410	pseudogene	-0.918041	5.66361	41.6656	9.70982e-06	0.000819679
Epop	elongin BC and polycomb repressive complex 2 associated protein	protein_coding	103551	Q7TNS8	2314	protein_coding	-2.29885	2.06135	41.6257	9.76327e-06	0.000819679
Mst1	macrophage stimulating 1 (hepatocyte growth factor-like)	protein_coding	15235	P26928	2262	protein_coding	-4.2395	1.09657	41.6146	9.77813e-06	0.000819679
Prorp	protein only RNase P catalytic subunit	protein_coding	66132	V9GXF2	4452	protein_coding	-1.42659	3.51109	41.314	1.01919e-05	0.000849646
Cib3	calcium and integrin binding family member 3	protein_coding	234421		2087	protein_coding	-4.12647	-0.0771612	41.2653	1.02609e-05	0.000850118
Rps15a-ps6	ribosomal protein S15A, pseudogene 6	processed_pseudogene			393	pseudogene	-0.795441	5.84042	41.2306	1.03103e-05	0.000850118
Ddn	dendrin	protein_coding	13199	Q80TS7	3781	protein_coding	-6.25445	-0.375902	41.106	1.04898e-05	0.000860218
Prmt5	protein arginine N-methyltransferase 5	protein_coding	27374	A0A0R4J049	3958	protein_coding	-1.35567	5.81278	41.0235	1.06108e-05	0.000865436
Rpp40	ribonuclease P 40 subunit	protein_coding	208366	Q8R1F9	6540	protein_coding	-1.74508	2.45948	40.8968	1.07995e-05	0.000876094
Relb	avian reticuloendotheliosis viral (v-rel) oncogene related B	protein_coding	19698	Q04863	3885	protein_coding	1.45733	2.92077	40.7282	1.10566e-05	0.000892152
Polr1b	polymerase (RNA) I polypeptide B	protein_coding	20017	P70700	5805	protein_coding	-1.25414	5.15204	40.5595	1.13207e-05	0.000905818
Rybp	RING1 and YY1 binding protein	protein_coding	56353	Q8CCI5	4740	protein_coding	1.13157	5.40211	40.5297	1.1368e-05	0.000905818
Pcdh7	protocadherin 7	protein_coding	54216	A0A0A6YY83	10604	protein_coding	-6.17734	2.16452	45.9162	1.14198e-05	0.000905818
Sil1	endoplasmic reticulum chaperone SIL1 homolog (S. cerevisiae)	protein_coding	81500		3436	protein_coding	-0.922122	4.35346	40.4685	1.14661e-05	0.000905818
Antxr2	anthrax toxin receptor 2	protein_coding	71914	Q3TCL6	6655	protein_coding	1.67561	5.96009	40.265	1.17991e-05	0.000926355
Trim34a	tripartite motif-containing 34A	protein_coding	94094	E9PYZ4	2592	protein_coding	1.14683	3.95943	40.2351	1.18488e-05	0.000926355
Thyn1	thymocyte nuclear protein 1	protein_coding	77862		2813	protein_coding	-1.19366	5.06971	40.0055	1.22397e-05	0.000951982
Glrx5	glutaredoxin 5	protein_coding	73046	A0A1Y7VN70	3682	protein_coding	-0.798816	4.04621	39.8925	1.24372e-05	0.000962383
Tppp	tubulin polymerization promoting protein	protein_coding	72948		5102	protein_coding	2.86451	1.03891	39.7527	1.26869e-05	0.000976695
Nom1	nucleolar protein with MIF4G domain 1	protein_coding	433864	Q3UFM5	9232	protein_coding	-0.794949	5.46181	39.5867	1.29904e-05	0.000991703
Rpsa-ps9	ribosomal protein SA, pseudogene 9	processed_pseudogene			885	pseudogene	-0.889626	7.50992	39.5744	1.30133e-05	0.000991703
Dop1b	DOP1 leucine zipper like protein B	protein_coding	70028	Q3UHQ6	9890	protein_coding	1.29589	5.58649	39.3542	1.34298e-05	0.00100841
Rpl4	ribosomal protein L4	protein_coding	67891	Q564E8	2007	protein_coding	-0.933351	10.5989	39.3526	1.34329e-05	0.00100841
Rps27a-ps2	ribosomal protein S27A, pseudogene 2	processed_pseudogene			467	pseudogene	-0.738424	6.5311	39.3525	1.3433e-05	0.00100841
Ssbp2	single-stranded DNA binding protein 2	protein_coding	66970		7985	protein_coding	1.58122	4.58482	39.2894	1.35552e-05	0.00101172
A630072M18Rik	RIKEN cDNA A630072M18 gene	antisense			5410	long_non_coding	1.30491	2.84065	39.2607	1.36111e-05	0.00101172
Tnfaip2	tumor necrosis factor, alpha-induced protein 2	protein_coding	21928	Q61333	4984	protein_coding	1.17808	7.61922	38.9387	1.42573e-05	0.00104832
Irf2	interferon regulatory factor 2	protein_coding	16363	Q3U2Z2	7396	protein_coding	1.04974	6.27651	38.7791	1.45902e-05	0.00104832
Poglut3	protein O-glucosyltransferase 3	protein_coding	68304	G5E897	3642	protein_coding	-1.61542	1.74494	38.7542	1.4643e-05	0.00104832
BC147527	cDNA sequence BC147527	protein_coding	625360	Q3V185	1595	protein_coding	3.02175	3.1556	38.7455	1.46615e-05	0.00104832
Gm9512	predicted gene 9512	processed_pseudogene			497	pseudogene	-0.978045	7.16712	38.7183	1.47196e-05	0.00104832
Akap1	A kinase (PRKA) anchor protein 1	protein_coding	11640	O08715	4390	protein_coding	-2.24754	3.74388	38.7177	1.47208e-05	0.00104832
Rps8-ps1	ribosomal protein S8, pseudogene 1	processed_pseudogene			624	pseudogene	-0.861817	6.30594	38.694	1.47716e-05	0.00104832
Rpl22	ribosomal protein L22	protein_coding	19934		2911	protein_coding	-0.763405	7.98487	38.6934	1.47728e-05	0.00104832
P3h1	prolyl 3-hydroxylase 1	protein_coding	56401	Q3V1T4	3846	protein_coding	-1.75342	2.89153	38.6901	1.47799e-05	0.00104832
Gm8172	predicted pseudogene 8172	processed_pseudogene			750	pseudogene	-1.01271	7.3184	38.6664	1.48309e-05	0.00104832
Eif4b	eukaryotic translation initiation factor 4B	protein_coding	75705	Q8BGD9	4468	protein_coding	-0.938031	8.75119	38.6492	1.48678e-05	0.00104832
Nob1	NIN1/RPN12 binding protein 1 homolog	protein_coding	67619		3486	protein_coding	-1.3047	4.98088	38.5591	1.50639e-05	0.00105721
Gm14138	predicted gene 14138	processed_pseudogene			745	pseudogene	-1.10554	3.8143	38.4668	1.52678e-05	0.00105954
Pbx2	pre B cell leukemia homeobox 2	protein_coding	18515	Q3UR63	3640	protein_coding	1.14103	7.39101	38.4563	1.52912e-05	0.00105954
Glra3	glycine receptor, alpha 3 subunit	protein_coding	110304		9208	protein_coding	-3.99644	0.17422	38.4489	1.53078e-05	0.00105954
Map4k2	mitogen-activated protein kinase kinase kinase kinase 2	protein_coding	26412		6654	protein_coding	1.16479	8.23764	38.2976	1.56498e-05	0.00106728
Pes1	pescadillo ribosomal biogenesis factor 1	protein_coding	64934	Q5SQ20	3024	protein_coding	-0.877363	6.51567	38.2702	1.57126e-05	0.00106728
Isg15	ISG15 ubiquitin-like modifier	protein_coding	100038882	Q4FJR9	703	protein_coding	2.71704	2.1445	38.2638	1.57273e-05	0.00106728
Gm6136	predicted pseudogene 6136	processed_pseudogene			891	pseudogene	-0.87357	8.58902	38.2618	1.57318e-05	0.00106728
Gm12583	predicted gene 12583	processed_pseudogene			853	pseudogene	-1.67289	3.08613	38.2438	1.57733e-05	0.00106728
Rps6-ps1	ribosomal protein S6, pseudogene 1	processed_pseudogene			747	pseudogene	-0.806632	5.42041	38.1146	1.60751e-05	0.00108243
Tsr1	TSR1 20S rRNA accumulation	protein_coding	104662	D6RCZ2	3837	protein_coding	-1.33956	5.52176	38.0868	1.61407e-05	0.00108243
Gm4754	predicted gene 4754	processed_pseudogene			809	pseudogene	-0.73583	5.54469	38.0135	1.63155e-05	0.00108758
Gm9616	predicted gene 9616	processed_pseudogene			781	pseudogene	-0.897747	8.68263	37.9943	1.63616e-05	0.00108758
Fnbp1l	formin binding protein 1-like	protein_coding	214459	A0A0G2JFM9	12376	protein_coding	-1.87901	7.59126	37.8829	1.66324e-05	0.00109647
Eef1a1-ps1	eukaryotic translation elongation factor 1 alpha 1, pseudogene 1	processed_pseudogene			1387	pseudogene	-1.07197	8.35098	37.8795	1.66407e-05	0.00109647
Rhoj	ras homolog family member J	protein_coding	80837	D3YX61	6484	protein_coding	-3.44899	3.46338	37.7479	1.69671e-05	0.00111311
Gm45700	predicted gene 45700	processed_pseudogene			347	pseudogene	2.17826	1.67725	37.6939	1.71032e-05	0.00111567
Trub1	TruB pseudouridine (psi) synthase family member 1	protein_coding	72133	Q8C0D0	5594	protein_coding	-1.56906	3.46452	37.6738	1.7154e-05	0.00111567
Xpot	exportin, tRNA (nuclear export receptor for tRNAs)	protein_coding	73192	A0A1W2P7Q6	6033	protein_coding	-1.03301	6.04009	37.572	1.74147e-05	0.00112595
Gm14633	predicted gene 14633	processed_pseudogene			470	pseudogene	-1.04191	5.3892	37.5541	1.74612e-05	0.00112595
Gm5566	predicted pseudogene 5566	processed_pseudogene			459	pseudogene	-0.957284	3.84948	37.4172	1.78198e-05	0.00113791
Rps19-ps6	ribosomal protein S19, pseudogene 6	processed_pseudogene			438	pseudogene	-0.793082	7.83885	37.387	1.79001e-05	0.00113791
Rcl1	RNA terminal phosphate cyclase-like 1	protein_coding	59028	A0A494BAM2	1889	protein_coding	-1.42916	4.19237	37.3582	1.79771e-05	0.00113791
Gm12038	predicted gene 12038	processed_pseudogene			207	pseudogene	-1.16524	3.88196	37.3401	1.80255e-05	0.00113791
Apex1	apurinic/apyrimidinic endonuclease 1	protein_coding	11792	Q544Z7	1422	protein_coding	-1.5959	5.50712	37.3227	1.80724e-05	0.00113791
Il1b	interleukin 1 beta	protein_coding	16176	P10749	1907	protein_coding	4.85778	5.65972	37.3127	1.80992e-05	0.00113791
Zbp1	Z-DNA binding protein 1	protein_coding	58203	A2APF7	3529	protein_coding	2.95984	4.26193	37.2603	1.82413e-05	0.00113893
Lancl1	LanC (bacterial lantibiotic synthetase component C)-like 1	protein_coding	14768	O89112	6863	protein_coding	-0.693537	4.61286	37.2511	1.82664e-05	0.00113893
Zfp608	zinc finger protein 608	protein_coding	269023	B9EKR3	8513	protein_coding	1.40025	5.75922	37.2029	1.83985e-05	0.00114245
Lrrc59	leucine rich repeat containing 59	protein_coding	98238	Q922Q8	3073	protein_coding	-1.00211	7.03447	37.1023	1.86771e-05	0.0011532
Gm4963	predicted gene 4963	processed_pseudogene			378	pseudogene	-0.793095	4.70815	37.0854	1.87244e-05	0.0011532
Gm13680	predicted gene 13680	processed_pseudogene			793	pseudogene	-0.932215	7.88845	36.9871	1.90023e-05	0.00115689
Rsad2	radical S-adenosyl methionine domain containing 2	protein_coding	58185	Q8CBB9	4335	protein_coding	3.2158	2.40429	36.9838	1.90117e-05	0.00115689
Psat1	phosphoserine aminotransferase 1	protein_coding	107272	Q543K5	4254	protein_coding	-2.07693	6.77263	36.9829	1.90144e-05	0.00115689
Pebp1	phosphatidylethanolamine binding protein 1	protein_coding	23980	Q5EBQ2	1768	protein_coding	-1.17239	5.77552	36.9477	1.91153e-05	0.00115835
Slc16a1	solute carrier family 16 (monocarboxylic acid transporters), member 1	protein_coding	20501	Q544N9	4426	protein_coding	-1.62349	4.30084	36.8469	1.94069e-05	0.00117104
Tlr4	toll-like receptor 4	protein_coding	21898	L0CL36	5556	protein_coding	1.07119	4.58804	36.822	1.94799e-05	0.00117104
Nphp3	nephronophthisis 3 (adolescent)	protein_coding	74025		6617	protein_coding	-1.80687	4.34533	36.78	1.96034e-05	0.00117238
Emc6	ER membrane protein complex subunit 6	protein_coding	66048	Q9CQW0	1415	protein_coding	-0.74283	4.94593	36.7617	1.96574e-05	0.00117238
Gm7600	predicted gene 7600	processed_pseudogene			785	pseudogene	-0.826777	6.61737	36.7025	1.98337e-05	0.00117823
Suclg2	succinate-Coenzyme A ligase, GDP-forming, beta subunit	protein_coding	20917	Q9Z2I8	4623	protein_coding	-1.38267	4.68265	36.6262	2.00635e-05	0.00118721
Gm16548	predicted gene 16548	lincRNA			1226	long_non_coding	2.23148	1.85597	36.5964	2.01541e-05	0.00118791
Rpl13a-ps1	ribosomal protein 13A, pseudogene 1	processed_pseudogene			612	pseudogene	-0.877874	5.56142	36.55	2.02961e-05	0.00119163
Prr5l	proline rich 5 like	protein_coding	72446	A2AVJ5	4967	protein_coding	3.9741	2.17653	36.4671	2.05525e-05	0.00119942
Eif2s2	eukaryotic translation initiation factor 2, subunit 2 (beta)	protein_coding	67204	Q3ULL5	6755	protein_coding	-0.837852	6.33951	36.4558	2.05878e-05	0.00119942
Gm6807	predicted gene 6807	processed_pseudogene			888	pseudogene	-0.800989	5.78994	36.4167	2.07101e-05	0.0012019
Heatr3	HEAT repeat containing 3	protein_coding	234549	Q8BQM4	4497	protein_coding	-1.60017	4.95624	36.2993	2.10828e-05	0.00121578
Rps18-ps5	ribosomal protein S18, pseudogene 5	protein_coding		A0A1Y7VKY1	607	protein_coding	-0.963634	8.22376	36.2732	2.11667e-05	0.00121578
Rps10-ps2	ribosomal protein S10, pseudogene 2	processed_pseudogene			496	pseudogene	-0.766062	8.0403	36.2306	2.13044e-05	0.00121578
Tmem41a	transmembrane protein 41a	protein_coding	66664	Q9D8U2	1360	protein_coding	-1.89282	1.73579	36.2157	2.13528e-05	0.00121578
Gm6548	predicted gene 6548	processed_pseudogene			1165	pseudogene	-0.936683	7.34964	36.194	2.14237e-05	0.00121578
Gm12606	predicted gene 12606	lincRNA			1331	long_non_coding	-6.92446	1.25653	40.6794	2.14327e-05	0.00121578
Gm7476	predicted gene 7476	processed_pseudogene			661	pseudogene	-0.599546	6.41533	36.1423	2.15931e-05	0.0012203
Rpl36a	ribosomal protein L36A	protein_coding	19982	Q5M9P1	1655	protein_coding	-1.09974	5.58969	36.0802	2.17989e-05	0.00122578
Gm9385	predicted pseudogene 9385	processed_pseudogene			472	pseudogene	-0.735062	8.26918	36.0641	2.18526e-05	0.00122578
St14	suppression of tumorigenicity 14 (colon carcinoma)	protein_coding	19143	Q543E3	7637	protein_coding	-2.23791	3.03036	36.0194	2.20024e-05	0.00122961
Rps13-ps2	ribosomal protein S13, pseudogene 2	processed_pseudogene			453	pseudogene	-0.741523	7.71616	35.9921	2.20945e-05	0.0012302
Gadd45a	growth arrest and DNA-damage-inducible 45 alpha	protein_coding	13197	Q3UMH6	1764	protein_coding	1.95967	5.94455	35.859	2.25495e-05	0.00125092
Gm9794	predicted pseudogene 9794	processed_pseudogene			423	pseudogene	-0.85562	9.53807	35.7144	2.30562e-05	0.00126236
Eif3i	eukaryotic translation initiation factor 3, subunit I	protein_coding	54709	Q9QZD9	3702	protein_coding	-0.945099	6.70791	35.7015	2.31019e-05	0.00126236
Tmem147	transmembrane protein 147	protein_coding	69804		1112	protein_coding	-0.708428	5.49251	35.6988	2.31117e-05	0.00126236
Mrpl16	mitochondrial ribosomal protein L16	protein_coding	94063	Q99N93	3169	protein_coding	-0.999416	4.35237	35.668	2.32216e-05	0.00126236
Dnmt3l	DNA (cytosine-5-)-methyltransferase 3-like	protein_coding	54427		2988	protein_coding	-1.5213	3.38375	35.6398	2.33227e-05	0.00126236
Gm15793	predicted gene 15793	processed_pseudogene			495	pseudogene	-1.09144	5.17651	35.6352	2.33393e-05	0.00126236
Trim66	tripartite motif-containing 66	protein_coding	330627	E9PZP2	10125	protein_coding	-4.39669	2.44451	35.6173	2.34037e-05	0.00126236
Dleu2	deleted in lymphocytic leukemia, 2	processed_transcript			11334	long_non_coding	1.21519	4.95974	35.6114	2.34251e-05	0.00126236
Ckm	creatine kinase, muscle	protein_coding	12715		2913	protein_coding	-4.56227	1.81088	35.5124	2.37857e-05	0.00127723
Treml2	triggering receptor expressed on myeloid cells-like 2	protein_coding	328833		4917	protein_coding	0.653501	7.21547	35.4636	2.39659e-05	0.00127934
Vamp5	vesicle-associated membrane protein 5	protein_coding	53620	A0A0U1RP87	2707	protein_coding	1.5171	3.87985	35.4545	2.39994e-05	0.00127934
Reep6	receptor accessory protein 6	protein_coding	70335	D3YTR1	2506	protein_coding	-4.17414	-0.148069	35.433	2.40794e-05	0.00127934
Gm6170	predicted gene 6170	processed_pseudogene			1388	pseudogene	-0.997967	8.58612	35.3922	2.42321e-05	0.00128294
Hacd3	3-hydroxyacyl-CoA dehydratase 3	protein_coding	57874	Q8K2C9	2709	protein_coding	-1.08148	4.69407	35.3196	2.45065e-05	0.00129249
Gm8873	predicted gene 8873	processed_pseudogene			1439	pseudogene	-4.28112	-0.138582	35.2878	2.46278e-05	0.00129249
Gm9493	predicted gene 9493	processed_pseudogene			571	pseudogene	-0.853483	6.51131	35.2769	2.46694e-05	0.00129249
Rps3a2	ribosomal protein S3A2	processed_pseudogene			792	pseudogene	-0.828735	8.7429	35.221	2.48843e-05	0.00129923
Oasl1	2'-5' oligoadenylate synthetase-like 1	protein_coding	231655	Q8VI94	2608	protein_coding	2.55413	1.82649	35.1802	2.50428e-05	0.001303
Rgs7	regulator of G protein signaling 7	protein_coding	24012	Q80XD3	6019	protein_coding	5.38092	-0.519755	39.37	2.5333e-05	0.00131357
Pycr1	pyrroline-5-carboxylate reductase 1	protein_coding	209027	Q3UTR5	3935	protein_coding	-1.68636	4.02491	35.0836	2.54223e-05	0.00131369
Dctd	dCMP deaminase	protein_coding	320685	G3X908	3409	protein_coding	-1.87755	3.41252	35.0127	2.57051e-05	0.00132377
Rps3a1	ribosomal protein S3A1	protein_coding	20091	Q564F3	977	protein_coding	-0.846553	8.58667	34.7835	2.66437e-05	0.00136744
Csf3r	colony stimulating factor 3 receptor (granulocyte)	protein_coding	12986	P40223	3609	protein_coding	2.04266	8.4575	34.7341	2.68508e-05	0.00137339
Fkbp11	FK506 binding protein 11	protein_coding	66120		2706	protein_coding	-3.79861	2.88565	34.5922	2.74569e-05	0.00139591
Gm15464	predicted gene 15464	processed_pseudogene			431	pseudogene	-0.897436	5.4211	34.5877	2.7476e-05	0.00139591
9930014A18Rik	RIKEN cDNA 9930014A18 gene	processed_transcript			7043	long_non_coding	-2.00475	2.25008	34.4906	2.79e-05	0.00141269
Ifit1bl1	interferon induced protein with tetratricpeptide repeats 1B like 1	protein_coding	667373	D3Z6F0	2260	protein_coding	4.76994	0.410108	34.4368	2.8138e-05	0.0014172
Gm11772	predicted gene 11772	antisense			532	long_non_coding	4.7505	0.382455	34.428	2.81769e-05	0.0014172
Bace1	beta-site APP cleaving enzyme 1	protein_coding	23821	Q8C4F4	6348	protein_coding	-0.903377	6.355	34.3739	2.8419e-05	0.00142463
Rps3a3	ribosomal protein S3A3	processed_pseudogene			795	pseudogene	-0.874295	8.29105	34.3495	2.85292e-05	0.00142542
Gm10110	predicted gene 10110	transcribed_processed_pseudogene			3220	pseudogene	-1.47782	5.65118	34.3275	2.86287e-05	0.00142567
Prickle3	prickle planar cell polarity protein 3	protein_coding	54630	Q80VL3	4902	protein_coding	1.34305	5.07158	34.2935	2.87832e-05	0.00142865
Rpl5	ribosomal protein L5	protein_coding	100503670	Q58EU6	3920	protein_coding	-1.0186	7.58512	34.2266	2.90899e-05	0.00143914
Gm2225	predicted gene 2225	processed_pseudogene			377	pseudogene	-0.683567	5.63964	34.1589	2.94045e-05	0.00144555
Gm5809	predicted pseudogene 5809	processed_pseudogene			529	pseudogene	-1.82717	1.74019	34.1575	2.94111e-05	0.00144555
Plaur	plasminogen activator, urokinase receptor	protein_coding	18793	Q545X5	2617	protein_coding	1.39658	7.17878	34.0929	2.97147e-05	0.00145269
Rpsa-ps5	ribosomal protein SA, pseudogene 5	processed_pseudogene			885	pseudogene	-0.847071	4.95678	34.0634	2.98546e-05	0.00145269
Gm4833	predicted gene 4833	processed_pseudogene			790	pseudogene	-0.929965	5.72324	34.0288	3.00194e-05	0.00145269
Rtcb	RNA 2',3'-cyclic phosphate and 5'-OH ligase	protein_coding	28088	Q99LF4	2615	protein_coding	-0.656685	6.82137	34.0084	3.01172e-05	0.00145269
Tsr2	TSR2 20S rRNA accumulation	protein_coding	69499	Z4YL87	3805	protein_coding	-0.89161	3.74093	34.0056	3.01307e-05	0.00145269
Gm5822	predicted gene 5822	processed_pseudogene			1378	pseudogene	-0.950763	6.30467	34.0049	3.01341e-05	0.00145269
Cbwd1	COBW domain containing 1	protein_coding	226043	Q8VEH6	2911	protein_coding	-1.43386	3.72973	33.9771	3.0268e-05	0.0014545
Rpl6	ribosomal protein L6	protein_coding	19988	Q3UCH0	3140	protein_coding	-0.848726	8.41107	33.8932	3.06759e-05	0.00146725
Parp4	poly (ADP-ribose) polymerase family, member 4	protein_coding	328417	E9PYK3	6534	protein_coding	1.08953	6.55826	33.8826	3.07277e-05	0.00146725
Slc2a5	solute carrier family 2 (facilitated glucose transporter), member 5	protein_coding	56485	Q9WV38	3402	protein_coding	-3.91687	0.97681	33.8101	3.10864e-05	0.00147695
Rps27l	ribosomal protein S27-like	protein_coding	67941	Q6ZWY3	816	protein_coding	-0.791574	5.79879	33.7902	3.11856e-05	0.00147695
Ergic1	endoplasmic reticulum-golgi intermediate compartment (ERGIC) 1	protein_coding	67458	Q4FK22	8888	protein_coding	-0.96738	5.53355	33.7705	3.12841e-05	0.00147695
Lipg	lipase, endothelial	protein_coding	16891	C0LQ91	4715	protein_coding	3.80448	3.40363	33.7357	3.1459e-05	0.00147695
Mrps35	mitochondrial ribosomal protein S35	protein_coding	232536		8631	protein_coding	-0.693607	4.97138	33.723	3.15229e-05	0.00147695
Tctn3	tectonic family member 3	protein_coding	67590	Q8R2Q6	3273	protein_coding	-0.975679	2.83994	33.6982	3.16485e-05	0.00147695
Gm47815	predicted gene, 47815	antisense			1686	long_non_coding	-1.94244	2.8208	33.6899	3.16909e-05	0.00147695
Sox13	SRY (sex determining region Y)-box 13	protein_coding	20668	D3Z7I3	4312	protein_coding	-1.17842	3.8244	33.6853	3.17139e-05	0.00147695
Rsl1d1	ribosomal L1 domain containing 1	protein_coding	66409	Q8BVY0	2258	protein_coding	-1.09232	6.72683	33.6204	3.20462e-05	0.00147975
Fpgs	folylpolyglutamyl synthetase	protein_coding	14287	P48760	3802	protein_coding	-1.76646	3.61735	33.6177	3.20603e-05	0.00147975
Bcl11a	B cell CLL/lymphoma 11A (zinc finger protein)	protein_coding	14025	Q9QYE3	13175	protein_coding	5.88812	3.88784	33.6105	3.20972e-05	0.00147975
Supt3	SPT3, SAGA and STAGA complex component	protein_coding	109115	Q8BVY4	4121	protein_coding	0.781936	4.40353	33.5971	3.21664e-05	0.00147975
Rps27a	ribosomal protein S27A	protein_coding	78294		1972	protein_coding	-0.786236	8.15761	33.5309	3.25109e-05	0.00149106
Tchh	trichohyalin	protein_coding	99681	A0A0B4J1F9	5823	protein_coding	2.51138	2.04946	33.2961	3.37664e-05	0.00154394
Wdr73	WD repeat domain 73	protein_coding	71968	Q9CWR1	3721	protein_coding	-0.796576	4.51791	33.2721	3.38981e-05	0.00154528
Lss	lanosterol synthase	protein_coding	16987		10787	protein_coding	-1.17585	4.01211	33.1308	3.46835e-05	0.00157632
Sema4a	sema domain, immunoglobulin domain (Ig), transmembrane domain (TM) and short cytoplasmic domain, (semaphorin) 4A	protein_coding	20351	Q62178	5406	protein_coding	0.956334	8.00515	33.0796	3.49732e-05	0.00157633
Mgmt	O-6-methylguanine-DNA methyltransferase	protein_coding	17314	P26187	2894	protein_coding	-2.00051	2.34181	33.0663	3.5049e-05	0.00157633
Trmt1	tRNA methyltransferase 1	protein_coding	212528		6306	protein_coding	-1.05519	5.47496	33.064	3.50623e-05	0.00157633
Rps15a-ps4	ribosomal protein S15A, pseudogene 4	transcribed_processed_pseudogene			502	pseudogene	-0.890939	6.27144	33.0473	3.51576e-05	0.00157633
Nt5dc2	5'-nucleotidase domain containing 2	protein_coding	70021	A0A2I3BR81	2378	protein_coding	-1.94857	6.0856	33.0378	3.52116e-05	0.00157633
Slc7a5	solute carrier family 7 (cationic amino acid transporter, y+ system), member 5	protein_coding	20539	Q9Z127	3708	protein_coding	-2.00296	5.44861	32.9948	3.54592e-05	0.00157633
Gm7027	predicted gene 7027	processed_pseudogene			862	pseudogene	-0.824706	6.49869	32.9755	3.55709e-05	0.00157633
Fam174b	family with sequence similarity 174, member B	protein_coding	100038347	Q8K064	3262	protein_coding	-2.71618	3.19622	32.9673	3.56183e-05	0.00157633
Slc30a5	solute carrier family 30 (zinc transporter), member 5	protein_coding	69048	Q8R4H9	7294	protein_coding	-0.796801	6.63006	32.9663	3.5624e-05	0.00157633
Rpl14	ribosomal protein L14	protein_coding	67115	Q9CR57	1651	protein_coding	-0.958121	7.1593	32.8968	3.60302e-05	0.00158462
Mob3c	MOB kinase activator 3C	protein_coding	100465	B1ASD4	2975	protein_coding	0.866857	4.39721	32.8949	3.60413e-05	0.00158462
Rps4x	ribosomal protein S4, X-linked	protein_coding	20102	Q545X8	1631	protein_coding	-0.916343	9.10379	32.8805	3.61263e-05	0.00158462
Zfp593	zinc finger protein 593	protein_coding	68040	Q9DB42	2088	protein_coding	-1.25509	3.64144	32.8042	3.65791e-05	0.00159983
Timm17a	translocase of inner mitochondrial membrane 17a	protein_coding	21854	Q545U2	7893	protein_coding	-0.687789	4.63547	32.6751	3.73609e-05	0.00162891
Vps54	VPS54 GARP complex subunit	protein_coding	245944	Q5SPW0	7515	protein_coding	0.756343	6.81889	32.6589	3.74599e-05	0.00162891
Gm16104	predicted gene 16104	antisense			401	long_non_coding	-2.78937	1.14671	32.6085	3.77714e-05	0.00163774
Nop16	NOP16 nucleolar protein	protein_coding	28126	Q9CPT5	1845	protein_coding	-1.36097	4.82581	32.5746	3.79822e-05	0.0016378
Rrs1	ribosome biogenesis regulator 1	protein_coding	59014	Q9CYH6	2048	protein_coding	-1.27922	5.02798	32.5733	3.79899e-05	0.0016378
Gm9797	predicted pseudogene 9797	transcribed_processed_pseudogene			613	pseudogene	-1.38059	3.83831	32.5194	3.83284e-05	0.00164204
Rplp0	ribosomal protein, large, P0	protein_coding	11837	Q5M8R8	1659	protein_coding	-0.988433	9.80924	32.4977	3.84652e-05	0.00164204
Gm7334	predicted gene 7334	processed_pseudogene			756	pseudogene	-1.53979	3.04738	32.497	3.84701e-05	0.00164204
Rrp1b	ribosomal RNA processing 1 homolog B (S. cerevisiae)	protein_coding	72462	Q91YK2	7705	protein_coding	-1.2201	5.44711	32.4885	3.85236e-05	0.00164204
Ethe1	ethylmalonic encephalopathy 1	protein_coding	66071	Q9DCM0	1484	protein_coding	1.12169	5.47715	32.3815	3.9209e-05	0.00166655
Iars2	isoleucine-tRNA synthetase 2, mitochondrial	protein_coding	381314	Q8BIJ6	8885	protein_coding	-1.05961	6.20885	32.3478	3.94279e-05	0.00167115
Gm5586	predicted gene 5586	processed_pseudogene			795	pseudogene	-0.802902	5.99591	32.2953	3.97714e-05	0.00168098
Gm6368	predicted gene 6368	processed_pseudogene			2147	pseudogene	-1.58643	3.54487	32.2553	4.00353e-05	0.00168321
Gm48690	predicted gene, 48690	processed_pseudogene			313	pseudogene	-0.62919	4.71227	32.2535	4.00471e-05	0.00168321
Nop58	NOP58 ribonucleoprotein	protein_coding	55989		10758	protein_coding	-1.22841	6.87259	32.224	4.0243e-05	0.00168674
Ccrl2	chemokine (C-C motif) receptor-like 2	protein_coding	54199	O35457	2598	protein_coding	2.42995	3.63581	32.1421	4.07931e-05	0.00170506
C430049B03Rik	RIKEN cDNA C430049B03 gene	processed_transcript			1610	long_non_coding	2.00733	0.832869	32.0576	4.13695e-05	0.00172438
Abhd14b	abhydrolase domain containing 14b	protein_coding	76491	E9QN99	2671	protein_coding	-0.939909	3.64446	32.0366	4.15139e-05	0.00172563
Poldip2	polymerase (DNA-directed), delta interacting protein 2	protein_coding	67811	Q91VA6	3783	protein_coding	-0.793528	5.45216	32.0113	4.16892e-05	0.00172815
Cenpj	centromere protein J	protein_coding	219103	Q569L8	4874	protein_coding	0.680271	5.30535	31.9859	4.1866e-05	0.00173073
Lonp1	lon peptidase 1, mitochondrial	protein_coding	74142	A0A3B2W834	4374	protein_coding	-0.951857	6.23708	31.9673	4.19956e-05	0.00173134
Srp68	signal recognition particle 68	protein_coding	217337	Q8BMA6	2737	protein_coding	-0.777303	6.8023	31.9261	4.22848e-05	0.00173852
Rnaseh2a	ribonuclease H2, large subunit	protein_coding	69724		3509	protein_coding	-0.738187	5.06351	31.882	4.25968e-05	0.00174502
Myorg	myogenesis regulating glycosidase (putative)	protein_coding	329828	Q69ZQ1	4701	protein_coding	-3.76503	1.23143	31.8711	4.26742e-05	0.00174502
Rpl23	ribosomal protein L23	protein_coding	65019	P62830	1770	protein_coding	-0.813791	8.39444	31.8474	4.28434e-05	0.00174504
Tasp1	taspase, threonine aspartase 1	protein_coding	75812	Q8R1G1	3652	protein_coding	-1.20854	3.57775	31.8092	4.3118e-05	0.00174504
Rnmt	RNA (guanine-7-) methyltransferase	protein_coding	67897	Q9D0L8	7339	protein_coding	-0.636195	5.61211	31.7863	4.32833e-05	0.00174504
Gm17745	predicted gene, 17745	lincRNA			1692	long_non_coding	-2.23312	2.29704	31.7832	4.33053e-05	0.00174504
Gnptab	N-acetylglucosamine-1-phosphate transferase, alpha and beta subunits	protein_coding	432486	D3Z1C3	5883	protein_coding	-0.823098	7.08515	31.7764	4.33545e-05	0.00174504
Cluh	clustered mitochondria (cluA/CLU1) homolog	protein_coding	74148	A0A0R4J140	6502	protein_coding	-1.34006	5.94952	31.7701	4.34003e-05	0.00174504
Rpsa-ps10	ribosomal protein SA, pseudogene 10	processed_pseudogene			885	pseudogene	-0.93553	9.01038	31.7585	4.34844e-05	0.00174504
Ext2	exostosin glycosyltransferase 2	protein_coding	14043	V9GX32	7328	protein_coding	-1.01781	5.6295	31.7337	4.36657e-05	0.00174759
Fastkd2	FAST kinase domains 2	protein_coding	75619	Q922E6	5873	protein_coding	-1.03957	3.91169	31.7181	4.37794e-05	0.00174759
Nme7	NME/NM23 family member 7	protein_coding	171567	Q3UMG6	5876	protein_coding	-0.851492	3.10828	31.6921	4.39709e-05	0.0017506
Nars	asparaginyl-tRNA synthetase	protein_coding	70223	Q8BP47	4355	protein_coding	-0.894094	7.40919	31.6635	4.41822e-05	0.00175438
Thg1l	tRNA-histidine guanylyltransferase 1-like (S. cerevisiae)	protein_coding	66628	Q9CY52	3015	protein_coding	-1.05143	3.38998	31.6379	4.43722e-05	0.0017573
Khdc3	KH domain containing 3, subcortical maternal complex member	protein_coding	66991	G3UXW5	2050	protein_coding	1.81179	2.33744	31.5766	4.4831e-05	0.00176906
Gm16174	predicted gene 16174	antisense			402	long_non_coding	3.11354	0.0569727	31.5556	4.49892e-05	0.00176906
Gm14038	predicted gene 14038	processed_pseudogene			807	pseudogene	-1.19774	2.18738	31.5514	4.50207e-05	0.00176906
Mgat5	mannoside acetylglucosaminyltransferase 5	protein_coding	107895		10291	protein_coding	-1.42385	6.92721	31.4719	4.56274e-05	0.00178356
Gm28037	predicted gene, 28037	processed_transcript			611	long_non_coding	-0.741535	4.92137	31.4551	4.57559e-05	0.00178356
Gm5869	predicted gene 5869	processed_pseudogene			1257	pseudogene	-1.04908	7.49028	31.4419	4.58583e-05	0.00178356
Gm11839	predicted gene 11839	processed_pseudogene			1953	pseudogene	-1.59352	2.04095	31.4231	4.6004e-05	0.00178356
Gm7429	predicted pseudogene 7429	processed_pseudogene	664969		348	pseudogene	-0.683606	5.82215	31.4127	4.60841e-05	0.00178356
Tmem141	transmembrane protein 141	protein_coding	51875	F8WGV9	1122	protein_coding	-0.88863	4.00539	31.4108	4.6099e-05	0.00178356
Rpl27a-ps4	ribosomal protein L27A, pseudogene 4	processed_pseudogene			447	pseudogene	-1.22511	5.24917	31.3805	4.63353e-05	0.00178812
Gpsm3	G-protein signalling modulator 3 (AGS3-like, C. elegans)	protein_coding	106512	Q0VGT5	1343	protein_coding	1.30364	7.3876	31.3637	4.64671e-05	0.00178863
P2ry2	purinergic receptor P2Y, G-protein coupled 2	protein_coding	18442	A0A0R4J289	3927	protein_coding	-0.948617	3.88846	31.3079	4.69066e-05	0.00180095
Gm36964	predicted gene, 36964	processed_pseudogene			198	pseudogene	-0.82477	5.33	31.2808	4.71219e-05	0.00180463
Rasgrf2	RAS protein-specific guanine nucleotide-releasing factor 2	protein_coding	19418	F7B9R2	9237	protein_coding	-1.78205	3.352	31.2356	4.74832e-05	0.00181242
Mrpl3	mitochondrial ribosomal protein L3	protein_coding	94062	D3Z456	6661	protein_coding	-0.733043	5.33418	31.2229	4.75855e-05	0.00181242
Stac3	SH3 and cysteine rich domain 3	protein_coding	237611	Q8BZ71	2543	protein_coding	1.66602	1.48431	31.2105	4.76859e-05	0.00181242
Rpl30-ps10	ribosomal protein L30, pseudogene 10	processed_pseudogene			347	pseudogene	-0.710432	6.81289	31.185	4.78917e-05	0.00181567
Mnd1	meiotic nuclear divisions 1	protein_coding	76915	Q8K396	875	protein_coding	-1.73038	2.00183	31.1624	4.80756e-05	0.00181593
Gm7432	predicted gene 7432	processed_pseudogene			879	pseudogene	-1.18655	5.23275	31.1393	4.82644e-05	0.00181593
As3mt	arsenic (+3 oxidation state) methyltransferase	protein_coding	57344	Q91WU5	3212	protein_coding	-1.32375	4.45516	31.135	4.82995e-05	0.00181593
Rps19-ps4	ribosomal protein S19, pseudogene 4	processed_pseudogene			438	pseudogene	-0.760228	5.74519	31.1252	4.83798e-05	0.00181593
Abcb8	ATP-binding cassette, sub-family B (MDR/TAP), member 8	protein_coding	74610	D3Z1J6	4739	protein_coding	-1.38154	4.76899	31.1029	4.85635e-05	0.00181802
Gpatch4	G patch domain containing 4	protein_coding	66614	Q3TFK5	2447	protein_coding	-1.32745	4.35556	31.0721	4.88184e-05	0.00181802
Rps4l	ribosomal protein S4-like	transcribed_processed_pseudogene			943	pseudogene	6.44731	0.636031	31.0637	4.8888e-05	0.00181802
Rpl12	ribosomal protein L12	protein_coding	269261	Q5BLK0	3598	protein_coding	-1.04992	6.2705	31.0601	4.89175e-05	0.00181802
Poglut2	protein O-glucosyltransferase 2	protein_coding	72050	Q9JHP7	3199	protein_coding	-0.926514	4.40178	31.0125	4.93147e-05	0.00182828
Helz2	helicase with zinc finger 2, transcriptional coactivator	protein_coding	229003	A2AS03	11529	protein_coding	1.08956	6.1813	30.9594	4.9763e-05	0.00184038
P2ry13	purinergic receptor P2Y, G-protein coupled 13	protein_coding	74191	Q9D8I2	2528	protein_coding	3.89812	2.48889	30.9446	4.98884e-05	0.0018405
Fosl2	fos-like antigen 2	protein_coding	14284	P47930	9680	protein_coding	2.24217	7.43084	30.9031	5.02422e-05	0.00184904
Eif2b1	eukaryotic translation initiation factor 2B, subunit 1 (alpha)	protein_coding	209354	Q3UZR8	2581	protein_coding	-0.75786	5.0363	30.8794	5.04457e-05	0.00184999
Gm7059	predicted gene 7059	processed_pseudogene			816	pseudogene	-0.789488	5.41435	30.8716	5.05132e-05	0.00184999
H2-Aa	histocompatibility 2, class II antigen A, alpha	protein_coding	14960	P14434	3798	protein_coding	4.19068	5.72422	30.8545	5.06601e-05	0.00185087
Gm36161	predicted gene, 36161	lincRNA			1509	long_non_coding	1.8589	6.49242	30.8298	5.08748e-05	0.00185423
Wdr75	WD repeat domain 75	protein_coding	73674	Q3U821	4900	protein_coding	-1.16673	5.22483	30.807	5.10729e-05	0.00185624
Prmt7	protein arginine N-methyltransferase 7	protein_coding	214572	Q922X9	6125	protein_coding	-1.39297	4.57738	30.7952	5.11761e-05	0.00185624
Acsl3	acyl-CoA synthetase long-chain family member 3	protein_coding	74205	Q9CZW4	4357	protein_coding	-1.05823	3.40583	30.7682	5.1413e-05	0.00185882
Fastkd1	FAST kinase domains 1	protein_coding	320720	Q6DI86	5853	protein_coding	-1.24644	3.72268	30.759	5.14937e-05	0.00185882
Phlpp1	PH domain and leucine rich repeat protein phosphatase 1	protein_coding	98432	Q8CHE4	6752	protein_coding	1.17334	2.50739	30.4766	5.40506e-05	0.00194647
Gm6789	predicted gene 6789	processed_pseudogene			1385	pseudogene	-1.02011	8.83704	30.4552	5.42502e-05	0.001949
Rangrf	RAN guanine nucleotide release factor	protein_coding	57785		1269	protein_coding	-2.32024	1.21274	30.3804	5.49537e-05	0.00196959
Stambpl1	STAM binding protein like 1	protein_coding	76630		5557	protein_coding	0.811659	4.24037	30.3609	5.51386e-05	0.00197153
Rpl24	ribosomal protein L24	protein_coding	68193	Q8BP67	1030	protein_coding	-0.750274	5.0009	30.324	5.54912e-05	0.00197945
Hoxb3os	homeobox B3 and homeobox B2, opposite strand	antisense			4201	long_non_coding	5.29778	0.385605	30.2842	5.58742e-05	0.00198841
Agap1	ArfGAP with GTPase domain, ankyrin repeat and PH domain 1	protein_coding	347722	Q8BXK8	17543	protein_coding	1.96639	5.88566	30.1719	5.69708e-05	0.00202063
Gm26377	predicted gene, 26377	miRNA			108	short_non_coding	-0.977626	8.77911	30.1535	5.71534e-05	0.00202063
N4bp1	NEDD4 binding protein 1	protein_coding	80750		12189	protein_coding	0.946525	6.48968	30.1507	5.71813e-05	0.00202063
Kdelr3	KDEL (Lys-Asp-Glu-Leu) endoplasmic reticulum protein retention receptor 3	protein_coding	105785	Q8R1L4	1411	protein_coding	-3.49675	0.106941	30.1073	5.76127e-05	0.00203112
Hmga1	high mobility group AT-hook 1	protein_coding	15361	Q566K0	2125	protein_coding	-1.20762	6.09977	30.0353	5.83386e-05	0.00205191
Zwint	ZW10 interactor	protein_coding	52696	Q9CQU5	4434	protein_coding	-0.759041	5.82148	29.9844	5.88571e-05	0.00206534
Rpl10-ps1	ribosomal protein L10, pseudogene 1	transcribed_processed_pseudogene			645	pseudogene	-0.680867	8.35653	29.956	5.9149e-05	0.00206542
Gm13456	predicted gene 13456	processed_pseudogene			1365	pseudogene	-1.06672	10.4484	29.9478	5.92336e-05	0.00206542
Asrgl1	asparaginase like 1	protein_coding	66514	Q8C0M9	4297	protein_coding	-0.965422	4.90264	29.9383	5.9332e-05	0.00206542
Cercam	cerebral endothelial cell adhesion molecule	protein_coding	99151	A3KGW4	3383	protein_coding	-1.08156	4.18521	29.931	5.94069e-05	0.00206542
Rps12-ps10	ribosomal protein S12, pseudogene 10	processed_pseudogene			399	pseudogene	-0.90324	5.03099	29.8782	5.99568e-05	0.00207242
Kyat3	kynurenine aminotransferase 3	protein_coding	229905	Q71RI9	9518	protein_coding	-1.15894	3.33856	29.8711	6.00311e-05	0.00207242
Gm6767	predicted gene 6767	processed_pseudogene			1381	pseudogene	-1.03073	7.79473	29.8629	6.01167e-05	0.00207242
Rpl11	ribosomal protein L11	protein_coding	67025		2697	protein_coding	-0.665574	6.54381	29.859	6.01578e-05	0.00207242
Ddx58	DEAD (Asp-Glu-Ala-Asp) box polypeptide 58	protein_coding	230073	Q6Q899	7050	protein_coding	1.89374	4.95821	29.8239	6.05278e-05	0.00208042
Rps19	ribosomal protein S19	protein_coding	20085	Q9CZX8	4685	protein_coding	-0.792045	8.04271	29.7526	6.12874e-05	0.00210015
Gm5921	predicted gene 5921	processed_pseudogene			882	pseudogene	-1.06535	3.70561	29.7334	6.14937e-05	0.00210015
Lix1l	Lix1-like	protein_coding	280411	G3X9C8	3620	protein_coding	-1.42091	2.3748	29.731	6.15194e-05	0.00210015
Gm15163	predicted gene 15163	processed_pseudogene			1302	pseudogene	-1.41652	3.89428	29.687	6.19957e-05	0.00210986
Eef1a1	eukaryotic translation elongation factor 1 alpha 1	protein_coding	13627	Q58E64	2493	protein_coding	-1.03253	12.104	29.6762	6.21126e-05	0.00210986
Eef2-ps2	eukaryotic translation elongation factor 2, pseudogene 2	processed_pseudogene			1345	pseudogene	-1.0359	6.15899	29.6504	6.23945e-05	0.00210986
Lyar	Ly1 antibody reactive clone	protein_coding	17089	Q08288	2401	protein_coding	-0.967636	5.30083	29.6452	6.24514e-05	0.00210986
Cmtr1	cap methyltransferase 1	protein_coding	74157	Q9DBC3	9720	protein_coding	0.690108	6.90661	29.6405	6.25031e-05	0.00210986
Vwa8	von Willebrand factor A domain containing 8	protein_coding	219189	Q8CC88	12639	protein_coding	-0.730814	5.33131	29.5982	6.29686e-05	0.00211054
Rpsa-ps2	ribosomal protein SA, pseudogene 2	processed_pseudogene			880	pseudogene	-0.791076	7.03242	29.5977	6.29737e-05	0.00211054
Gng5	guanine nucleotide binding protein (G protein), gamma 5	protein_coding	14707	Q3UKC8	2765	protein_coding	0.723872	6.13072	29.5806	6.31642e-05	0.00211054
Nubpl	nucleotide binding protein-like	protein_coding	76826		4954	protein_coding	-1.48971	1.73197	29.5792	6.31797e-05	0.00211054
Nfs1	nitrogen fixation gene 1 (S. cerevisiae)	protein_coding	18041	Q9Z1J3	3612	protein_coding	-0.623719	4.81435	29.5753	6.32226e-05	0.00211054
Dis3l2	DIS3 like 3'-5' exoribonuclease 2	protein_coding	208718		8901	protein_coding	-0.813845	4.32102	29.4775	6.43196e-05	0.00214243
Wdr36	WD repeat domain 36	protein_coding	225348	Q3TAQ9	8663	protein_coding	-1.02859	5.63999	29.4296	6.48653e-05	0.00215584
Rps18	ribosomal protein S18	protein_coding	20084		2451	protein_coding	-0.944852	7.5768	29.3944	6.52685e-05	0.00216448
Ptgs2	prostaglandin-endoperoxide synthase 2	protein_coding	19225	Q05769	4580	protein_coding	4.04175	3.79212	29.362	6.56437e-05	0.00217215
Tmbim1	transmembrane BAX inhibitor motif containing 1	protein_coding	69660	Q3U717	12659	protein_coding	-0.866259	4.53729	29.3459	6.58306e-05	0.00217356
Lap3	leucine aminopeptidase 3	protein_coding	66988	Q9CPY7	3098	protein_coding	-1.11094	4.91131	29.3248	6.60762e-05	0.00217691
Nifk	nucleolar protein interacting with the FHA domain of MKI67	protein_coding	67949	Q91VE6	1965	protein_coding	-0.917977	5.73332	29.2913	6.64687e-05	0.0021772
Gm12020	predicted gene 12020	processed_pseudogene			2042	pseudogene	-1.14237	2.32769	29.2798	6.66041e-05	0.0021772
Ifi27l2a	interferon, alpha-inducible protein 27 like 2A	protein_coding	76933	Q8R412	463	protein_coding	3.62779	4.66986	29.2786	6.66175e-05	0.0021772
Slc66a2	solute carrier family 66 member 2	protein_coding	66943	Q80XM9	6105	protein_coding	0.961759	5.58087	29.2688	6.67334e-05	0.0021772
Trap1	TNF receptor-associated protein 1	protein_coding	68015	Q9CQN1	2573	protein_coding	-0.953229	6.27547	29.2626	6.68064e-05	0.0021772
Gm13431	predicted gene 13431	lincRNA			823	long_non_coding	2.3785	3.64025	29.2495	6.69619e-05	0.00217756
Ahcy	S-adenosylhomocysteine hydrolase	protein_coding	269378	Q3TF14	2805	protein_coding	-1.05816	5.23986	29.1724	6.78829e-05	0.00219894
Mrpl19	mitochondrial ribosomal protein L19	protein_coding	56284	Q9D338	5450	protein_coding	-0.912082	5.4032	29.1631	6.79958e-05	0.00219894
Ube2l6	ubiquitin-conjugating enzyme E2L 6	protein_coding	56791	Q9QZU9	1996	protein_coding	2.04764	3.87567	29.158	6.80565e-05	0.00219894
Ifi211	interferon activated gene 211	protein_coding	381308	P0DOV1	1785	protein_coding	4.01652	3.49193	29.116	6.85657e-05	0.00220754
Tnfrsf18	tumor necrosis factor receptor superfamily, member 18	protein_coding	21936	Q540M6	1524	protein_coding	1.81558	2.68911	29.112	6.86154e-05	0.00220754
Pccb	propionyl Coenzyme A carboxylase, beta polypeptide	protein_coding	66904	E9Q1J7	2771	protein_coding	-0.896397	4.21943	29.0357	6.95514e-05	0.00222903
Gba2	glucosidase beta 2	protein_coding	230101		4481	protein_coding	0.859169	5.82634	29.0336	6.95786e-05	0.00222903
Rpl15-ps2	ribosomal protein L15, pseudogene 2	processed_pseudogene			613	pseudogene	-0.690441	6.68181	29.0031	6.99573e-05	0.00222968
Thap6	THAP domain containing 6	transcribed_unitary_pseudogene			4119	pseudogene	1.41172	4.33575	28.9934	7.00779e-05	0.00222968
Selenoo	selenoprotein O	protein_coding	223776	S4R1U9	3744	protein_coding	0.762015	5.2181	28.9826	7.02134e-05	0.00222968
Gm10224	predicted pseudogene 10224	processed_pseudogene			615	pseudogene	-0.651523	6.22347	28.9776	7.02753e-05	0.00222968
Rpl30-ps1	ribosomal protein L30, pseudogene 1	processed_pseudogene			348	pseudogene	-0.738393	6.13737	28.9726	7.0338e-05	0.00222968
Galm	galactose mutarotase	protein_coding	319625	Q8K157	2476	protein_coding	1.26657	3.8118	28.9198	7.10031e-05	0.00224605
G0s2	G0/G1 switch gene 2	protein_coding	14373	Q545U0	871	protein_coding	2.5476	4.27402	28.8817	7.14874e-05	0.00225072
2900026A02Rik	RIKEN cDNA 2900026A02 gene	protein_coding	243219	A0A1D5RLN6	10814	protein_coding	-2.02888	2.15519	28.8748	7.15762e-05	0.00225072
Six1	sine oculis-related homeobox 1	protein_coding	20471		4383	protein_coding	4.05953	0.583019	28.8652	7.1699e-05	0.00225072
Mybbp1a	MYB binding protein (P160) 1a	protein_coding	18432	Q3U2W2	5803	protein_coding	-1.39537	7.30612	28.8614	7.17473e-05	0.00225072
Gng12	guanine nucleotide binding protein (G protein), gamma 12	protein_coding	14701	Q9DAS9	4727	protein_coding	-0.986228	7.84817	28.8451	7.19563e-05	0.00225259
Lgr6	leucine-rich repeat-containing G protein-coupled receptor 6	protein_coding	329252	Q3UVD5	6851	protein_coding	-2.92168	2.59012	28.8229	7.22433e-05	0.00225689
Itga6	integrin alpha 6	protein_coding	16403		9142	protein_coding	-1.36185	6.1544	28.7969	7.25796e-05	0.00226271
Apobr	apolipoprotein B receptor	protein_coding	171504	Q8VBT6	3779	protein_coding	1.35526	7.74241	28.7531	7.31507e-05	0.00227582
Zcchc3	zinc finger, CCHC domain containing 3	protein_coding	67917	Q8BPK2	3073	protein_coding	-2.99607	1.59059	28.7332	7.34121e-05	0.00227925
Rpl3	ribosomal protein L3	protein_coding	27367	P27659	3175	protein_coding	-0.98825	8.60516	28.7144	7.36606e-05	0.00228227
Uck2	uridine-cytidine kinase 2	protein_coding	80914	Q543C2	5464	protein_coding	-1.1879	6.32083	28.667	7.42891e-05	0.00229703
Mtmr4	myotubularin related protein 4	protein_coding	170749	Q91XS1	6240	protein_coding	0.552408	5.61318	28.6432	7.46077e-05	0.00230216
Gm45894	predicted gene 45894	antisense			1748	long_non_coding	1.82125	1.63853	28.6014	7.51705e-05	0.00231479
Rrp15	ribosomal RNA processing 15 homolog (S. cerevisiae)	protein_coding	67223	Q9CYX7	3239	protein_coding	-1.56299	4.4449	28.5857	7.53823e-05	0.00231659
Rftn1	raftlin lipid raft linker 1	protein_coding	76438	Q6A0D4	4504	protein_coding	-0.663446	5.17243	28.5508	7.58574e-05	0.00232645
Hgh1	HGH1 homolog	protein_coding	59053	Q8C3I8	2200	protein_coding	-1.15644	3.72714	28.5153	7.63443e-05	0.00233663
Car12	carbonic anhydrase 12	protein_coding	76459	A0A0R4J0W4	7597	protein_coding	-3.62385	2.6398	28.4966	7.66012e-05	0.00233975
Def8	differentially expressed in FDCP 8	protein_coding	23854	A0A1D5RLG6	4408	protein_coding	-0.804423	6.55737	28.4761	7.68852e-05	0.00234368
Elmsan1	ELM2 and Myb/SANT-like domain containing 1	protein_coding	238317	E9Q2I4	7611	protein_coding	0.925946	6.33426	28.4402	7.73842e-05	0.00234591
Gm5425	predicted gene 5425	processed_pseudogene			459	pseudogene	-1.01523	3.73595	28.429	7.75411e-05	0.00234591
Rpsa	ribosomal protein SA	protein_coding	16785	P14206	3170	protein_coding	-0.892987	9.0522	28.429	7.75417e-05	0.00234591
Pcsk7	proprotein convertase subtilisin/kexin type 7	protein_coding	18554	Q61139	5202	protein_coding	0.557002	5.95785	28.4237	7.76149e-05	0.00234591
C2	complement component 2 (within H-2S)	protein_coding	12263	B8JJN2	3872	protein_coding	-2.40636	0.10467	28.408	7.78361e-05	0.00234591
Ppm1m	protein phosphatase 1M	protein_coding	67905	F6V5B0	2710	protein_coding	0.872761	6.68836	28.404	7.78914e-05	0.00234591
Ube4b	ubiquitination factor E4B	protein_coding	63958	Q9ES00	7618	protein_coding	-0.672351	6.55177	28.3699	7.83741e-05	0.0023522
Tmem199	transmembrane protein 199	protein_coding	195040	B2RV69	1902	protein_coding	-0.61491	4.43865	28.3672	7.84118e-05	0.0023522
Mettl27	methyltransferase like 27	protein_coding	79565	Q8BGM4	3347	protein_coding	-1.80307	1.42684	28.3383	7.8823e-05	0.00235984
Samd9l	sterile alpha motif domain containing 9-like	protein_coding	209086	E9PX59	5427	protein_coding	2.24287	7.20601	28.2782	7.96851e-05	0.00238093
Rps15a-ps5	ribosomal protein S15A, pseudogene 5	processed_pseudogene			393	pseudogene	-0.769467	7.33963	28.2665	7.98539e-05	0.00238126
Purg	purine-rich element binding protein G	protein_coding	75029	Q8R4E6	1975	protein_coding	1.89609	1.72487	28.2289	8.04e-05	0.00239281
Prg2	proteoglycan 2, bone marrow	protein_coding	19074	Q545D8	838	protein_coding	-4.71504	6.35725	28.2008	8.08112e-05	0.00240032
Rpl9-ps6	ribosomal protein L9, pseudogene 6	protein_coding		A0A140T8T4	714	protein_coding	-0.732761	7.01157	28.1472	8.16011e-05	0.00241902
Znhit6	zinc finger, HIT type 6	protein_coding	229937	Q3UFB2	2657	protein_coding	-1.13691	3.75515	28.0554	8.29764e-05	0.00245496
Cct6a	chaperonin containing Tcp1, subunit 6a (zeta)	protein_coding	12466		3620	protein_coding	-0.99119	7.20363	28.0161	8.35729e-05	0.00246777
Gm8451	predicted gene 8451	processed_pseudogene			447	pseudogene	-0.896145	6.14703	27.9977	8.38533e-05	0.00247043
Miga1	mitoguardin 1	protein_coding	215708	B2RRB9	11605	protein_coding	-2.02626	3.83646	27.9887	8.39904e-05	0.00247043
Mthfd1l	methylenetetrahydrofolate dehydrogenase (NADP+ dependent) 1-like	protein_coding	270685	Q3V3R1	4435	protein_coding	-1.18486	6.16352	27.9735	8.42236e-05	0.00247247
Ubac1	ubiquitin associated domain containing 1	protein_coding	98766	Q8VDI7	2632	protein_coding	-0.70845	4.43657	27.9455	8.46563e-05	0.00247922
Irak2	interleukin-1 receptor-associated kinase 2	protein_coding	108960	Q8CFA1	4412	protein_coding	1.00481	5.56463	27.9282	8.4923e-05	0.00247922
Spty2d1	SPT2 chromatin protein domain containing 1	protein_coding	101685	Q68FG3	6788	protein_coding	1.04384	6.19203	27.9233	8.49999e-05	0.00247922
2610203C22Rik	RIKEN cDNA 2610203C22 gene	processed_transcript			4910	long_non_coding	-5.89079	-0.393594	27.9162	8.51106e-05	0.00247922
Scml2	Scm polycomb group protein like 2	protein_coding	107815	A0A571BDL9	6397	protein_coding	3.5138	-0.145012	27.9047	8.52891e-05	0.00247963
Calr	calreticulin	protein_coding	12317		2880	protein_coding	-0.84872	10.1141	27.8923	8.54829e-05	0.00248048
Hsp90ab1	heat shock protein 90 alpha (cytosolic), class B member 1	protein_coding	15516	Q71LX8	2999	protein_coding	-1.34694	10.5712	27.8422	8.62698e-05	0.00249521
Med12l	mediator complex subunit 12-like	protein_coding	329650	Q8BQM9	12763	protein_coding	2.12064	2.23283	27.8352	8.63811e-05	0.00249521
Rpsa-ps1	ribosomal protein SA, pseudogene 1	processed_pseudogene			886	pseudogene	-0.944184	4.24992	27.8285	8.64864e-05	0.00249521
Rps19-ps3	ribosomal protein S19, pseudogene 3	processed_pseudogene			426	pseudogene	-0.773622	4.71632	27.8062	8.68403e-05	0.0024961
Oasl2	2'-5' oligoadenylate synthetase-like 2	protein_coding	23962	Q9Z2F2	6374	protein_coding	3.92947	4.24589	27.7897	8.71033e-05	0.0024961
Mapk3	mitogen-activated protein kinase 3	protein_coding	26417	D3Z3G6	2257	protein_coding	0.913294	7.65412	27.7894	8.71091e-05	0.0024961
Cib1	calcium and integrin binding 1 (calmyrin)	protein_coding	23991	Q9Z0F4	2303	protein_coding	0.874432	5.06421	27.785	8.71792e-05	0.0024961
Kdm6b	KDM1 lysine (K)-specific demethylase 6B	protein_coding	216850	Q5NCY0	6954	protein_coding	1.39659	6.60504	27.7701	8.74174e-05	0.00249818
Pde4b	phosphodiesterase 4B, cAMP specific	protein_coding	18578	B1AWC9	10560	protein_coding	1.5818	4.7814	27.7435	8.78454e-05	0.00249859
Gm3150	predicted gene 3150	processed_pseudogene			204	pseudogene	0.732463	4.53192	27.7425	8.78602e-05	0.00249859
Mrps28	mitochondrial ribosomal protein S28	protein_coding	66230	Q9CY16	783	protein_coding	-1.06215	3.61251	27.735	8.79811e-05	0.00249859
Cfap298	cilia and flagella associate protien 298	protein_coding	68001	Q8BL95	1589	protein_coding	-1.16019	2.95178	27.7268	8.81137e-05	0.00249859
Gripap1	GRIP1 associated protein 1	protein_coding	54645	Q8VD04	5502	protein_coding	0.749901	6.34563	27.7178	8.82596e-05	0.00249859
Gm3531	predicted pseudogene 3531	processed_pseudogene			489	pseudogene	-0.62361	7.83378	27.646	8.94332e-05	0.00252344
Rpap3	RNA polymerase II associated protein 3	protein_coding	71919	Q9D706	3224	protein_coding	-0.954091	4.36534	27.6256	8.97693e-05	0.00252344
Polr2h	polymerase (RNA) II (DNA directed) polypeptide H	protein_coding	245841	Q923G2	1509	protein_coding	-1.09415	3.81263	27.6247	8.9784e-05	0.00252344
Gm48909	predicted gene 48909	processed_pseudogene			381	pseudogene	-0.741225	6.78883	27.6233	8.98064e-05	0.00252344
Gstk1	glutathione S-transferase kappa 1	protein_coding	76263	Q9DCM2	1469	protein_coding	0.958478	2.84902	27.5732	9.06391e-05	0.00254089
Dus4l	dihydrouridine synthase 4-like (S. cerevisiae)	protein_coding	71916	A0A0R4J016	1984	protein_coding	-1.13295	2.356	27.5576	9.09005e-05	0.00254089
Etv5	ets variant 5	protein_coding	104156	Q9CXC9	4103	protein_coding	-3.19431	3.1513	27.5557	9.09325e-05	0.00254089
Synj1	synaptojanin 1	protein_coding	104015	D3Z656	8085	protein_coding	0.798228	6.75997	27.5445	9.112e-05	0.00254142
Gpx3	glutathione peroxidase 3	protein_coding	14778	A0A1C7ZMZ5	1813	protein_coding	-1.37841	6.4414	27.5206	9.15233e-05	0.00254369
AU017674	expressed sequence AU017674	lincRNA			720	long_non_coding	-7.92644	-0.492857	34.7521	9.15385e-05	0.00254369
Gnl3	guanine nucleotide binding protein-like 3 (nucleolar)	protein_coding	30877	A0A2I3BR82	6101	protein_coding	-1.4302	6.18292	27.5082	9.17318e-05	0.00254438
Mov10	Mov10 RISC complex RNA helicase	protein_coding	17454	D3Z3E8	5607	protein_coding	1.28833	4.14771	27.4621	9.25169e-05	0.00256145
Phf11a	PHD finger protein 11A	protein_coding	219131	Q8BVM9	1354	protein_coding	2.56104	1.188	27.4002	9.3582e-05	0.00257644
Gm7589	predicted gene 7589	processed_pseudogene			534	pseudogene	-0.751493	5.57669	27.3925	9.37149e-05	0.00257644
Impdh2	inosine monophosphate dehydrogenase 2	protein_coding	23918	Q3UAT9	3077	protein_coding	-0.962521	5.82511	27.3869	9.38129e-05	0.00257644
Pde6d	phosphodiesterase 6D, cGMP-specific, rod, delta	protein_coding	18582	Q3TDQ8	2178	protein_coding	-0.674636	5.22286	27.3823	9.38917e-05	0.00257644
Retsat	retinol saturase (all trans retinol 13,14 reductase)	protein_coding	67442	Q64FW2	3537	protein_coding	-1.99153	5.45786	27.3811	9.39123e-05	0.00257644
Rpf2	ribosome production factor 2 homolog	protein_coding	67239	G3X926	1924	protein_coding	-1.05604	4.84307	27.3619	9.42471e-05	0.00258012
Mrpl11	mitochondrial ribosomal protein L11	protein_coding	66419	Q9CQF0	3229	protein_coding	-0.735825	4.32762	27.3492	9.44702e-05	0.00258012
Ccdc85c	coiled-coil domain containing 85C	protein_coding	668158	E9Q6B2	4337	protein_coding	-2.52269	1.03733	27.3441	9.45593e-05	0.00258012
Nop9	NOP9 nucleolar protein	protein_coding	67842	Q8BMC4	3800	protein_coding	-0.591177	5.58385	27.3163	9.5047e-05	0.00258874
Cdk11b	cyclin-dependent kinase 11B	protein_coding	12537		3752	protein_coding	0.691452	7.06607	27.2757	9.57657e-05	0.00259823
Rpl10-ps2	ribosomal protein L10, pseudogene 2	processed_pseudogene			645	pseudogene	-0.697479	6.72027	27.2695	9.58765e-05	0.00259823
Gm8430	predicted pseudogene 8430	processed_pseudogene			471	pseudogene	-0.745858	8.44194	27.2675	9.5912e-05	0.00259823
Gm10155	predicted gene 10155	processed_pseudogene			483	pseudogene	-0.678447	4.69061	27.2542	9.61493e-05	0.00259999
Pcca	propionyl-Coenzyme A carboxylase, alpha polypeptide	protein_coding	110821		5210	protein_coding	-0.983273	4.39168	27.2041	9.70476e-05	0.00261698
Rps15a	ribosomal protein S15A	protein_coding	267019	Q5M9M4	6270	protein_coding	-0.712728	7.62304	27.1999	9.71242e-05	0.00261698
Gm12918	predicted gene 12918	processed_pseudogene			636	pseudogene	-0.768268	8.85333	27.1772	9.75341e-05	0.00262334
Bola3	bolA-like 3 (E. coli)	protein_coding	78653	E9Q705	3211	protein_coding	-0.743469	3.47596	27.1479	9.80688e-05	0.00263303
Gm10054	predicted gene 10054	processed_pseudogene			431	pseudogene	-0.909439	6.23858	27.1311	9.83749e-05	0.00263655
Acads	acyl-Coenzyme A dehydrogenase, short chain	protein_coding	11409		2269	protein_coding	-1.19843	5.18154	27.1212	9.85581e-05	0.00263678
Tlr2	toll-like receptor 2	protein_coding	24088	G3X8Y8	3014	protein_coding	2.13446	6.10347	27.0909	9.91145e-05	0.00264697
Polr3h	polymerase (RNA) III (DNA directed) polypeptide H	protein_coding	78929		4991	protein_coding	-1.42473	3.91227	27.0706	9.94905e-05	0.00265232
Gm15421	predicted gene 15421	transcribed_processed_pseudogene			489	pseudogene	-0.820085	5.7154	27.0541	9.97973e-05	0.0026558
Cct2	chaperonin containing Tcp1, subunit 2 (beta)	protein_coding	12461	Q542X7	2557	protein_coding	-0.843044	8.17362	27.0256	0.00010033	0.00266528
Rpl32l	ribosomal protein L32-like	processed_pseudogene	621697		399	pseudogene	-0.815446	6.85611	26.9797	0.000101194	0.00268351
Cox15	cytochrome c oxidase assembly protein 15	protein_coding	226139	Q8BJ03	4909	protein_coding	-0.645555	5.49999	26.922	0.000102293	0.0027079
Osm	oncostatin M	protein_coding	18413	P53347	2272	protein_coding	3.12498	6.96594	26.8827	0.00010305	0.0027231
Eef1aknmt	EEF1A lysine and N-terminal methyltransferase	protein_coding	71449	Q91YR5	9740	protein_coding	-1.18303	4.00857	26.8734	0.000103228	0.0027231
Gbp2	guanylate binding protein 2	protein_coding	14469	Q9Z0E6	2516	protein_coding	2.76547	2.67502	26.8216	0.000104236	0.00273756
Polr3e	polymerase (RNA) III (DNA directed) polypeptide E	protein_coding	26939	Q9CZT4	5024	protein_coding	-0.956914	5.01062	26.8192	0.000104283	0.00273756
Gtsf1	gametocyte specific factor 1	protein_coding	74174	Q9DAN6	1390	protein_coding	-2.34922	1.28988	26.8173	0.000104321	0.00273756
Gm11427	predicted gene 11427	transcribed_unprocessed_pseudogene			2958	pseudogene	-0.662553	6.87906	26.7789	0.000105075	0.00274448
Rtl5	retrotransposon Gag like 5	protein_coding	331474	Q8C065	4761	protein_coding	3.63735	0.896896	26.7657	0.000105337	0.00274448
Alg5	asparagine-linked glycosylation 5 (dolichyl-phosphate beta-glucosyltransferase)	protein_coding	66248	Q9DB25	3728	protein_coding	-0.632309	5.19965	26.7577	0.000105496	0.00274448
Zfp276	zinc finger protein (C2H2 type) 276	protein_coding	57247	Q8CE64	5530	protein_coding	0.978065	5.577	26.7562	0.000105525	0.00274448
Vgll4	vestigial like family member 4	protein_coding	232334		5396	protein_coding	0.846305	5.07501	26.7505	0.000105638	0.00274448
Ets1	E26 avian leukemia oncogene 1, 5' domain	protein_coding	23871		8476	protein_coding	1.86687	6.4259	26.7472	0.000105704	0.00274448
Mrps18b	mitochondrial ribosomal protein S18B	protein_coding	66973	Q99N84	2089	protein_coding	-0.935729	4.69129	26.7395	0.000105858	0.00274448
Cln3	ceroid lipofuscinosis, neuronal 3, juvenile (Batten, Spielmeyer-Vogt disease)	protein_coding	12752	Q61124	5781	protein_coding	1.14119	6.82656	26.6953	0.000106741	0.00275892
Tsen2	tRNA splicing endonuclease subunit 2	protein_coding	381802	A0A0N4SW98	6715	protein_coding	-1.36765	2.6313	26.685	0.000106949	0.00275892
C920009B18Rik	RIKEN cDNA C920009B18 gene	transcribed_unprocessed_pseudogene			6564	pseudogene	-1.16976	3.08294	26.6843	0.000106963	0.00275892
Tmem39a	transmembrane protein 39a	protein_coding	67846	Q9CYC3	4094	protein_coding	-0.587293	5.19914	26.6462	0.000107733	0.00277405
Pfkm	phosphofructokinase, muscle	protein_coding	18642	A0A2R8VHA5	3340	protein_coding	-1.14182	3.5357	26.6248	0.00010817	0.00278053
Rabepk	Rab9 effector protein with kelch motifs	protein_coding	227746	Q8VCH5	3814	protein_coding	-0.847606	3.95415	26.595	0.000108779	0.0027839
Nupl2	nucleoporin like 2	protein_coding	231042	E9QL43	3768	protein_coding	-1.05782	3.41022	26.595	0.000108779	0.0027839
Parn	poly(A)-specific ribonuclease (deadenylation nuclease)	protein_coding	74108	A0A0R4J0P6	5381	protein_coding	-0.871242	4.92519	26.5826	0.000109034	0.0027839
Plekhh2	pleckstrin homology domain containing, family H (with MyTH4 domain) member 2	protein_coding	213556	Q8C115	8013	protein_coding	-2.69858	4.02653	26.5713	0.000109267	0.0027839
Evpl	envoplakin	protein_coding	14027	Q9D952	6384	protein_coding	-2.8831	1.35485	26.5624	0.00010945	0.0027839
Ankrd13d	ankyrin repeat domain 13 family, member D	protein_coding	68423	Q6PD24	2460	protein_coding	1.26285	3.95767	26.5566	0.000109571	0.0027839
Cd55	CD55 molecule, decay accelerating factor for complement	protein_coding	13136	Q61475	4853	protein_coding	6.28289	2.40082	26.5556	0.000109592	0.0027839
Wdfy2	WD repeat and FYVE domain containing 2	protein_coding	268752	Q8BUB4	9185	protein_coding	0.759319	7.02066	26.544	0.000109832	0.00278476
Gm15616	predicted gene 15616	processed_pseudogene			375	pseudogene	-1.1979	5.5374	26.5361	0.000109995	0.00278476
8030453O22Rik	RIKEN cDNA 8030453O22 gene	processed_transcript			2383	long_non_coding	-2.35802	1.92361	26.5107	0.000110525	0.00278801
Ecd	ecdysoneless cell cycle regulator	protein_coding	70601	Q9CS74	5661	protein_coding	-0.904354	5.82989	26.5092	0.000110556	0.00278801
Taf4	TATA-box binding protein associated factor 4	protein_coding	228980	E9QAP7	4621	protein_coding	0.589859	5.97527	26.5034	0.000110678	0.00278801
Capn11	calpain 11	protein_coding	268958	Q6J756	2708	protein_coding	5.89132	-0.643413	26.4774	0.000111224	0.0027971
Bcap29	B cell receptor associated protein 29	protein_coding	12033	Q542A1	7590	protein_coding	-1.21186	5.85805	26.4495	0.000111815	0.00280017
2810004N23Rik	RIKEN cDNA 2810004N23 gene	protein_coding	66523		6324	protein_coding	-0.83051	5.17138	26.4477	0.000111851	0.00280017
Zfp146	zinc finger protein 146	protein_coding	26465	Q8BQN6	3270	protein_coding	-0.821167	5.17191	26.4312	0.000112202	0.00280017
Zfp971	zinc finger protein 971	protein_coding	626848	Q3V498	2145	protein_coding	0.981815	4.23526	26.4288	0.000112254	0.00280017
Gm8730	predicted pseudogene 8730	processed_pseudogene			954	pseudogene	-0.983655	7.52071	26.4249	0.000112335	0.00280017
Dnajb14	DnaJ heat shock protein family (Hsp40) member B14	protein_coding	70604	Q149L6	15741	protein_coding	1.06665	5.74499	26.4191	0.00011246	0.00280017
Gbp9	guanylate-binding protein 9	protein_coding	236573	Q8BTS3	5173	protein_coding	2.64612	3.70331	26.3809	0.000113278	0.00281477
Mylip	myosin regulatory light chain interacting protein	protein_coding	218203	Q8BM54	3233	protein_coding	1.21361	5.28502	26.3743	0.000113419	0.00281477
Gorasp2	golgi reassembly stacking protein 2	protein_coding	70231	A2ATI9	4145	protein_coding	-0.639732	6.86719	26.3474	0.000114	0.00282454
2610301B20Rik	RIKEN cDNA 2610301B20 gene	protein_coding	67157		2391	protein_coding	-1.24183	2.95379	26.3305	0.000114367	0.00282899
Rsad1	radical S-adenosyl methionine domain containing 1	protein_coding	237926	Q5SUV1	4391	protein_coding	-1.46094	2.05656	26.3203	0.00011459	0.00282986
Bzw2	basic leucine zipper and W2 domains 2	protein_coding	66912	Q91VK1	5413	protein_coding	-1.76493	5.34346	26.2904	0.000115241	0.00284129
Ces1d	carboxylesterase 1D	protein_coding	104158	Q8VCT4	2369	protein_coding	3.52112	3.83568	26.2648	0.000115804	0.00284463
Jade2	jade family PHD finger 2	protein_coding	76901	Q6ZQF7	10760	protein_coding	-1.12287	5.21848	26.2497	0.000116138	0.00284463
Nsun2	NOL1/NOP2/Sun domain family member 2	protein_coding	28114	H3BJF3	5737	protein_coding	-1.24393	6.91905	26.2479	0.000116178	0.00284463
Gm27288	predicted gene, 27288	miRNA			80	short_non_coding	-0.664304	6.93708	26.2477	0.000116181	0.00284463
Gm12254	predicted gene 12254	processed_pseudogene			471	pseudogene	-0.661616	6.29732	26.241	0.000116331	0.00284463
Gm15500	predicted pseudogene 15500	transcribed_processed_pseudogene			1019	pseudogene	-1.06061	9.97286	26.233	0.000116508	0.00284463
Tcp1	t-complex protein 1	protein_coding	21454		5030	protein_coding	-1.04708	7.95827	26.2136	0.000116939	0.00285056
Cilk1	ciliogenesis associated kinase 1	protein_coding	56542	Q9JKV2	11524	protein_coding	-1.15582	3.22946	26.1979	0.000117291	0.00285452
Gm7332	predicted gene 7332	processed_pseudogene			454	pseudogene	-0.90714	3.89076	26.1603	0.000118135	0.00287043
Rpl5-ps2	ribisomal protein L5, pseudogene 2	processed_pseudogene			891	pseudogene	-1.08316	7.27499	26.1424	0.000118538	0.00287559
Dtd1	D-tyrosyl-tRNA deacylase 1	protein_coding	66044	Q9DD18	2353	protein_coding	-1.20726	3.87115	26.1169	0.000119118	0.00288503
Ifi205	interferon activated gene 205	protein_coding	226695	Q8CGE8	4177	protein_coding	3.51613	2.70579	26.0344	0.000121012	0.00292619
Peg13	paternally expressed 13	sense_intronic			4725	long_non_coding	1.26428	5.34778	26.0133	0.000121502	0.00293335
1110038B12Rik	RIKEN cDNA 1110038B12 gene	processed_transcript			1811	long_non_coding	-1.43688	4.81341	25.9836	0.000122196	0.00294314
Timm9	translocase of inner mitochondrial membrane 9	protein_coding	30056	Q9WV98	4282	protein_coding	-1.06822	3.98625	25.9792	0.000122298	0.00294314
Nfe2l2	nuclear factor, erythroid derived 2, like 2	protein_coding	18024	Q60795	3796	protein_coding	0.936174	6.79536	25.9466	0.000123066	0.00295691
H2-Eb1	histocompatibility 2, class II antigen E beta	protein_coding	14969	O78196	1944	protein_coding	4.39142	5.04673	25.9252	0.000123572	0.00295976
Gm3379	predicted gene 3379	processed_pseudogene			642	pseudogene	-0.61005	6.63104	25.925	0.000123577	0.00295976
Rpl17-ps10	ribosomal protein L17, pseudogene 10	processed_pseudogene			555	pseudogene	-0.596958	7.21539	25.8972	0.000124237	0.00297086
Gm12865	predicted gene 12865	lincRNA			326	long_non_coding	-3.70072	0.399489	25.8453	0.000125483	0.00299592
Shmt2	serine hydroxymethyltransferase 2 (mitochondrial)	protein_coding	108037	Q9CZN7	3109	protein_coding	-1.63145	6.41063	25.8202	0.000126092	0.00300314
Marveld2	MARVEL (membrane-associating) domain containing 2	protein_coding	218518	A1BQX3	3382	protein_coding	-1.71052	2.6333	25.8164	0.000126184	0.00300314
Cpeb2	cytoplasmic polyadenylation element binding protein 2	protein_coding	231207	E9Q969	7816	protein_coding	1.38832	5.25073	25.7948	0.00012671	0.00301035
Ptpmt1	protein tyrosine phosphatase, mitochondrial 1	protein_coding	66461		3684	protein_coding	-0.694672	4.21299	25.7876	0.000126886	0.00301035
Sdhaf3	succinate dehydrogenase complex assembly factor 3	protein_coding	71238	Q0VF92	5095	protein_coding	-0.948201	2.59719	25.7547	0.000127693	0.0030119
Cyp2a4	cytochrome P450, family 2, subfamily a, polypeptide 4	protein_coding	13086	P15392	1738	protein_coding	-3.89232	-0.158125	25.7487	0.00012784	0.0030119
Slc9a3r1	solute carrier family 9 (sodium/hydrogen exchanger), member 3 regulator 1	protein_coding	26941	Q3TG37	1925	protein_coding	0.817771	6.41253	25.7457	0.000127914	0.0030119
Gm13268	predicted gene 13268	processed_pseudogene			433	pseudogene	-0.624696	6.44906	25.741	0.000128031	0.0030119
Pdcd4	programmed cell death 4	protein_coding	18569	Q61823	3135	protein_coding	-0.961238	7.44078	25.7364	0.000128143	0.0030119
Gar1	GAR1 ribonucleoprotein	protein_coding	68147	Q9CY66	1714	protein_coding	-1.23873	4.62756	25.7362	0.000128149	0.0030119
Gm47275	predicted gene, 47275	miRNA			119	short_non_coding	-1.21186	4.98906	25.7054	0.000128911	0.0030251
5730409E04Rik	RIKEN cDNA 5730409E04Rik gene	protein_coding	230757	Q8BP99	2891	protein_coding	-1.72834	2.03449	25.6939	0.000129199	0.00302715
Ifit3b	interferon-induced protein with tetratricopeptide repeats 3B	protein_coding	667370	E9PV48	2000	protein_coding	4.67813	1.34914	25.6726	0.00012973	0.00303488
Mrtfa	myocardin related transcription factor A	protein_coding	223701		6421	protein_coding	1.03295	7.15581	25.6584	0.000130088	0.00303559
Cers4	ceramide synthase 4	protein_coding	67260		12264	protein_coding	-1.61324	2.33636	25.6554	0.000130163	0.00303559
Trim16	tripartite motif-containing 16	protein_coding	94092	Q5SVT2	4568	protein_coding	0.837126	4.90041	25.6332	0.000130722	0.00304393
Pmm1	phosphomannomutase 1	protein_coding	29858		2866	protein_coding	-1.05083	4.32193	25.6083	0.000131353	0.00305392
Fam71b	family with sequence similarity 71, member B	protein_coding	432552	Q5STT6	2493	protein_coding	2.93129	0.395012	25.5859	0.000131926	0.00306058
Gm4798	predicted pseudogene 4798	processed_pseudogene			1699	pseudogene	-3.18295	1.21483	25.5812	0.000132046	0.00306058
Slamf8	SLAM family member 8	protein_coding	74748	Q3UQA2	3079	protein_coding	5.26959	0.646383	25.5548	0.000132722	0.00307154
Notch1	notch 1	protein_coding	18128	Q01705	14232	protein_coding	1.12088	7.38623	25.5297	0.000133371	0.00307837
Gm29257	predicted gene 29257	processed_pseudogene			639	pseudogene	-0.839276	4.97825	25.5209	0.000133598	0.00307837
Cd74	CD74 antigen (invariant polypeptide of major histocompatibility complex, class II antigen-associated)	protein_coding	16149		1679	protein_coding	4.28736	7.01702	25.5197	0.000133629	0.00307837
Slfn8	schlafen 8	protein_coding	276950	E9Q0R4	4091	protein_coding	2.10272	4.61217	25.487	0.000134478	0.00309027
Pa2g4	proliferation-associated 2G4	protein_coding	18813	Q3TGU7	2804	protein_coding	-1.27856	7.79404	25.4841	0.000134555	0.00309027
Cinp	cyclin-dependent kinase 2 interacting protein	protein_coding	67236	Q9D0V8	3873	protein_coding	-0.64573	4.71612	25.4588	0.000135219	0.00310079
Phf1	PHD finger protein 1	protein_coding	21652	Q9Z1B8	3486	protein_coding	1.43971	5.47331	25.4498	0.000135454	0.00310145
Rps8-ps2	ribosomal protein S8, pseudogene 2	processed_pseudogene			624	pseudogene	-0.803284	7.41999	25.4162	0.000136343	0.0031171
Gm12191	predicted gene 12191	processed_pseudogene			348	pseudogene	-0.580285	6.54449	25.3298	0.000138656	0.00316451
D930019O06Rik	RIKEN cDNA D930019O06	antisense			3663	long_non_coding	-5.72949	-0.674853	25.3231	0.000138837	0.00316451
Klhdc2	kelch domain containing 2	protein_coding	69554		5438	protein_coding	-0.674162	5.90822	25.3101	0.000139189	0.00316538
Rps15a-ps7	ribosomal protein S15A, pseudogene 7	processed_pseudogene			392	pseudogene	-0.762244	6.90553	25.3062	0.000139294	0.00316538
Bank1	B cell scaffold protein with ankyrin repeats 1	protein_coding	242248	B0F3S4	7486	protein_coding	1.92207	2.92891	25.2888	0.000139769	0.00317139
Hars	histidyl-tRNA synthetase	protein_coding	15115	Q61035	2447	protein_coding	-0.708791	5.68922	25.2583	0.000140603	0.00318553
Ddx1	DEAD (Asp-Glu-Ala-Asp) box polypeptide 1	protein_coding	104721	Q91VR5	5080	protein_coding	-0.950343	6.30824	25.237	0.000141189	0.003194
Dio2	deiodinase, iodothyronine, type II	protein_coding	13371	Q9Z1Y9	5815	protein_coding	-1.8493	5.51797	25.1939	0.000142382	0.00321158
Coq9	coenzyme Q9	protein_coding	67914	Q8K1Z0	3055	protein_coding	-0.712312	5.46589	25.1936	0.000142392	0.00321158
Idh3a	isocitrate dehydrogenase 3 (NAD+) alpha	protein_coding	67834	A0A1L1STE6	5072	protein_coding	-1.05	6.20358	25.1319	0.000144123	0.00324111
Ddx56	DEAD (Asp-Glu-Ala-Asp) box polypeptide 56	protein_coding	52513	Q5SVX3	2533	protein_coding	-1.00839	5.21564	25.1316	0.000144131	0.00324111
Zadh2	zinc binding alcohol dehydrogenase, domain containing 2	protein_coding	225791	Q14AZ9	3540	protein_coding	-1.04596	5.51062	25.1201	0.000144456	0.0032436
Msi2	musashi RNA-binding protein 2	protein_coding	76626	Q2M2Q8	10405	protein_coding	-2.13135	3.35927	25.0804	0.000145584	0.00325934
Glrx3	glutaredoxin 3	protein_coding	30926	Q9CQM9	5016	protein_coding	-0.636405	5.02411	25.0802	0.000145589	0.00325934
Grwd1	glutamate-rich WD repeat containing 1	protein_coding	101612	Q810D6	2057	protein_coding	-1.69702	3.7931	25.0655	0.000146012	0.00326014
Irgm2	immunity-related GTPase family M member 2	protein_coding	54396	A0A140LIF8	3690	protein_coding	1.38991	4.29928	25.0639	0.000146057	0.00326014
Abcc1	ATP-binding cassette, sub-family C (CFTR/MRP), member 1	protein_coding	17250	E9Q1I5	15092	protein_coding	-0.689877	5.99758	25.0493	0.000146476	0.00326466
Gdi1	guanosine diphosphate (GDP) dissociation inhibitor 1	protein_coding	14567	P50396	4296	protein_coding	0.922679	7.97381	25.0214	0.000147281	0.00327776
Scin	scinderin	protein_coding	20259	Q60604	2999	protein_coding	-3.84181	3.74447	24.967	0.000148865	0.00330053
Gm1966	predicted gene 1966	unprocessed_pseudogene			7293	pseudogene	1.75514	6.65437	24.9665	0.000148878	0.00330053
4632415L05Rik	RIKEN cDNA 4632415L05 gene	transcribed_unprocessed_pseudogene			6148	pseudogene	-0.671044	3.62587	24.9637	0.00014896	0.00330053
Impdh2-ps	inosine monophosphate dehydrogenase 2, pseudogene	processed_pseudogene			1545	pseudogene	-1.30876	7.09141	24.9348	0.00014981	0.00330912
Gm5621	predicted gene 5621	processed_pseudogene			640	pseudogene	-0.609577	5.23813	24.9324	0.000149883	0.00330912
Foxn2	forkhead box N2	protein_coding	14236	E9Q7L6	7357	protein_coding	0.741511	6.59031	24.9216	0.0001502	0.00330912
Psma8	proteasome subunit alpha 8	protein_coding	73677	Q9CWH6	2494	protein_coding	-3.08194	3.4288	24.9208	0.000150225	0.00330912
Glo1	glyoxalase 1	protein_coding	109801	A5GZX3	12101	protein_coding	-0.678692	4.58496	24.9076	0.000150616	0.0033129
Fam32a	family with sequence similarity 32, member A	protein_coding	67922	Q9CR80	4409	protein_coding	0.742601	6.85681	24.8732	0.000151642	0.0033306
Rps25	ribosomal protein S25	protein_coding	75617	Q58EA6	2691	protein_coding	-0.664446	8.16435	24.8614	0.000151994	0.00333348
Ifit1	interferon-induced protein with tetratricopeptide repeats 1	protein_coding	15957	Q64282	2656	protein_coding	4.43414	1.10985	24.8255	0.000153075	0.00334942
Mrpl45	mitochondrial ribosomal protein L45	protein_coding	67036	Q9D0Q7	2596	protein_coding	-0.637893	5.10792	24.8226	0.000153164	0.00334942
Upk1a	uroplakin 1A	protein_coding	109637	A2RSB9	1421	protein_coding	-2.58341	0.171051	24.8022	0.000153782	0.00335806
Rps15a-ps3	ribosomal protein S15A, pseudogene 3	processed_pseudogene			395	pseudogene	-0.795544	3.19599	24.7525	0.000155299	0.0033859
Tesk2	testis-specific kinase 2	protein_coding	230661	Q8VCT9	4272	protein_coding	1.25143	5.59136	24.7458	0.000155506	0.0033859
Rab34	RAB34, member RAS oncogene family	protein_coding	19376	Q0PD20	2385	protein_coding	-3.35735	0.730855	24.6999	0.000156925	0.00341187
4930520O04Rik	RIKEN cDNA 4930520O04 gene	processed_transcript			3745	long_non_coding	-1.42278	2.67707	24.6701	0.000157854	0.00342237
Amer1	APC membrane recruitment 1	protein_coding	72345	Q7TS75	8496	protein_coding	-0.750109	3.75044	24.6699	0.000157861	0.00342237
Gm10052	predicted pseudogene 10052	processed_pseudogene			960	pseudogene	-0.82258	8.09249	24.6583	0.000158226	0.00342536
Rpsa-ps11	ribosomal protein SA, pseudogene 11	processed_pseudogene			889	pseudogene	-1.06943	3.46226	24.6191	0.000159461	0.00344498
Tigar	Trp53 induced glycolysis regulatory phosphatase	protein_coding	319801	B2RWB7	3658	protein_coding	-0.888343	4.861	24.6143	0.000159615	0.00344498
Sntb2	syntrophin, basic 2	protein_coding	20650	Q542S9	10350	protein_coding	0.964709	5.71633	24.6079	0.000159817	0.00344498
Rpl36a-ps1	ribosomal protein L36A, pseudogene 1	protein_coding		A0A2I3BPG9	449	protein_coding	-1.0522	4.07152	24.5804	0.000160692	0.00345888
Mrpl17	mitochondrial ribosomal protein L17	protein_coding	27397	Q9D8P4	7605	protein_coding	-0.747471	5.13265	24.5655	0.000161168	0.00346065
Dkc1	dyskeratosis congenita 1, dyskerin	protein_coding	245474	Q9ESX5	4121	protein_coding	-1.4777	6.34996	24.5635	0.000161232	0.00346065
Pitrm1	pitrilysin metallepetidase 1	protein_coding	69617	Q8K411	4787	protein_coding	-1.1097	5.88557	24.5421	0.000161919	0.00346353
Txnrd3	thioredoxin reductase 3	protein_coding	232223	G3X8P6	2836	protein_coding	-1.25742	2.52709	24.5385	0.000162038	0.00346353
Parp14	poly (ADP-ribose) polymerase family, member 14	protein_coding	547253	Q2EMV9	9306	protein_coding	1.81824	5.61864	24.5379	0.000162055	0.00346353
H2-T24	histocompatibility 2, T region locus 24	protein_coding	15042	F8VQG4	2182	protein_coding	2.16359	4.89717	24.4972	0.000163373	0.00348676
Jrk	jerky	protein_coding	16469	Q543Z9	5853	protein_coding	-1.716	1.01766	24.4811	0.000163899	0.00349305
Trim34b	tripartite motif-containing 34B	protein_coding	434218	K7N6K2	1850	protein_coding	1.123	1.57816	24.4587	0.000164633	0.00349601
Mrps27	mitochondrial ribosomal protein S27	protein_coding	218506	Q8BK72	2093	protein_coding	-0.866316	4.16174	24.4586	0.000164635	0.00349601
Clns1a	chloride channel, nucleotide-sensitive, 1A	protein_coding	12729	Q923F1	3856	protein_coding	-0.638191	6.00302	24.4556	0.000164734	0.00349601
Gm10819	predicted gene 10819	processed_pseudogene			561	pseudogene	-1.34981	3.7229	24.443	0.000165149	0.00349749
Eef2	eukaryotic translation elongation factor 2	protein_coding	13629	P58252	3324	protein_coding	-1.07685	10.6455	24.4394	0.000165267	0.00349749
Gm8960	predicted gene 8960	processed_pseudogene			788	pseudogene	-0.763596	5.06435	24.4251	0.000165741	0.00349989
Trim46	tripartite motif-containing 46	protein_coding	360213	D3YXA6	3792	protein_coding	-1.68329	1.62245	24.4202	0.000165902	0.00349989
Dhodh	dihydroorotate dehydrogenase	protein_coding	56749	F6ZQJ5	6326	protein_coding	-0.892727	4.07644	24.4149	0.000166076	0.00349989
Las1l	LAS1-like (S. cerevisiae)	protein_coding	76130	A2BE28	8143	protein_coding	-0.858728	5.39789	24.3954	0.000166726	0.00350869
Hspa9-ps1	heat shock protein 9, pseudogene 1	processed_pseudogene			1933	pseudogene	-1.38757	3.11435	24.3787	0.000167282	0.00351051
Minpp1	multiple inositol polyphosphate histidine phosphatase 1	protein_coding	17330	Q9Z2L6	2674	protein_coding	-0.793312	4.59761	24.3776	0.000167319	0.00351051
Epha2	Eph receptor A2	protein_coding	13836	Q03145	4674	protein_coding	-2.98599	4.41162	24.3664	0.000167694	0.00351051
Exosc2	exosome component 2	protein_coding	227715	Q3TKQ3	2888	protein_coding	-0.959011	5.09847	24.3649	0.000167743	0.00351051
Hpse2	heparanase 2	protein_coding	545291	B2RY83	4627	protein_coding	-4.19114	0.0744925	24.3359	0.000168722	0.0035261
Gm10288	predicted gene 10288	processed_pseudogene			537	pseudogene	-0.70264	8.24316	24.3245	0.000169107	0.00352926
Kars	lysyl-tRNA synthetase	protein_coding	85305	Q8R2P8	4464	protein_coding	-0.876273	6.75371	24.2276	0.000172419	0.00359342
Fbln1	fibulin 1	protein_coding	14114	B2CQD6	4368	protein_coding	-3.43338	1.38827	24.2007	0.000173354	0.00360792
Gm34680	predicted gene, 34680	lincRNA			1372	long_non_coding	1.44178	5.27898	24.1786	0.000174126	0.00361898
Gm2387	predicted gene 2387	processed_pseudogene			646	pseudogene	-0.652572	5.56833	24.1545	0.000174971	0.00363156
Metap2	methionine aminopeptidase 2	protein_coding	56307	Q58E65	7654	protein_coding	-0.754764	7.35879	24.1428	0.000175382	0.00363205
Rpl36al	ribosomal protein L36A-like	protein_coding	66483	Q5M9P1	1353	protein_coding	-0.563536	6.52946	24.1381	0.000175549	0.00363205
Dgat1	diacylglycerol O-acyltransferase 1	protein_coding	13350	Q54AA6	3056	protein_coding	1.45479	7.24455	24.1333	0.000175717	0.00363205
Rpl36a-ps3	ribosomal protein L36A, pseudogene 3	processed_pseudogene			321	pseudogene	-0.605823	6.93696	24.1023	0.000176817	0.00364542
Pus7l	pseudouridylate synthase 7-like	protein_coding	78895	Q8CE46	3291	protein_coding	-1.20127	3.52632	24.1015	0.000176847	0.00364542
Chil5	chitinase-like 5	protein_coding	229687	F7AQE8	1509	protein_coding	3.90714	3.16318	24.088	0.000177328	0.00364733
Ifih1	interferon induced with helicase C domain 1	protein_coding	71586	D2CGM4	8165	protein_coding	1.01235	4.93554	24.0853	0.000177423	0.00364733
Arhgap9	Rho GTPase activating protein 9	protein_coding	216445	Q1HDU4	3787	protein_coding	1.00097	7.35714	24.0774	0.000177704	0.00364814
Mfsd4b4	major facilitator superfamily domain containing 4B4	protein_coding		J3QNS5	4479	protein_coding	-1.13192	3.58208	24.0604	0.000178317	0.00365575
Susd5	sushi domain containing 5	protein_coding	382111	G3UW60	4083	protein_coding	-5.90471	1.1379	24.0431	0.000178939	0.00366157
Nmnat3	nicotinamide nucleotide adenylyltransferase 3	protein_coding	74080	A0A087WSM7	5004	protein_coding	-1.28584	3.2118	24.039	0.000179087	0.00366157
Neat1	nuclear paraspeckle assembly transcript 1 (non-protein coding)	lincRNA			20771	long_non_coding	1.77058	8.57734	24.0279	0.000179487	0.0036648
Agk	acylglycerol kinase	protein_coding	69923	Q9ESW4	11392	protein_coding	-0.836074	3.2688	24.0174	0.00017987	0.00366765
Setd1b	SET domain containing 1B	protein_coding	208043		12068	protein_coding	0.924731	6.66138	24.0001	0.000180499	0.0036755
Gm5561	predicted gene 5561	processed_pseudogene			480	pseudogene	-0.792714	4.13883	23.9853	0.000181036	0.00367952
Sgip1	SH3-domain GRB2-like (endophilin) interacting protein 1	protein_coding	73094		10136	protein_coding	-1.35738	7.06882	23.9793	0.000181256	0.00367952
Rps6-ps3	ribosomal protein S6, pseudogene 3	processed_pseudogene			750	pseudogene	-0.859473	5.02142	23.9746	0.000181428	0.00367952
Telo2	telomere maintenance 2	protein_coding	71718		8006	protein_coding	-1.01939	4.364	23.9643	0.000181806	0.00368225
Gm16001	predicted gene 16001	lincRNA			1063	long_non_coding	-1.73429	0.908508	23.9252	0.000183249	0.00370162
9830107B12Rik	RIKEN cDNA 9830107B12 gene	protein_coding	328829	D3Z5D6	3691	protein_coding	2.98821	5.56482	23.9251	0.000183254	0.00370162
Tmc4	transmembrane channel-like gene family 4	protein_coding	353499	F8VQ45	4280	protein_coding	1.44331	4.29623	23.8951	0.000184369	0.00371766
Mir5107	microRNA 5107	miRNA			88	short_non_coding	4.27495	1.90484	23.8905	0.00018454	0.00371766
R3hcc1	R3H domain and coiled-coil containing 1	protein_coding	71843	E9PUE1	2766	protein_coding	-1.05773	3.91784	23.857	0.000185796	0.00373515
Ggt5	gamma-glutamyltransferase 5	protein_coding	23887		5922	protein_coding	2.26487	3.63209	23.8541	0.000185905	0.00373515
Ptpn4	protein tyrosine phosphatase, non-receptor type 4	protein_coding	19258	Q9WU22	11321	protein_coding	-1.02029	4.31148	23.8476	0.000186151	0.00373515
Gm10154	predicted gene 10154	processed_pseudogene			354	pseudogene	-0.607332	7.19113	23.8352	0.00018662	0.00373959
Sox12	SRY (sex determining region Y)-box 12	protein_coding	20667	Q04890	4453	protein_coding	-3.92129	1.59257	23.8254	0.00018699	0.00374202
Nat10	N-acetyltransferase 10	protein_coding	98956	Q8K224	7199	protein_coding	-1.23606	5.38704	23.8149	0.000187388	0.00374355
Spg20	spastic paraplegia 20, spartin (Troyer syndrome) homolog (human)	protein_coding	229285	Q3TVW1	7683	protein_coding	-0.87433	3.51286	23.8104	0.000187562	0.00374355
Herpud2	HERPUD family member 2	protein_coding	80517	Q9JJC9	5857	protein_coding	0.697683	6.19601	23.7827	0.000188619	0.00375657
Gm9824	predicted pseudogene 9824	processed_pseudogene			561	pseudogene	-1.50732	3.07815	23.7802	0.000188712	0.00375657
Gm48338	predicted gene, 48338	processed_pseudogene			246	pseudogene	-1.38552	2.32651	23.7702	0.000189099	0.00375659
Ankrd49	ankyrin repeat domain 49	protein_coding	56503	Q8VE42	5239	protein_coding	-0.750591	5.01203	23.7667	0.000189232	0.00375659
Gm7536	predicted gene 7536	processed_pseudogene			444	pseudogene	-0.728313	8.22551	23.7608	0.00018946	0.00375659
Cd93	CD93 antigen	protein_coding	17064	O89103	6677	protein_coding	-1.01393	7.641	23.7254	0.000190827	0.00377873
Rassf2	Ras association (RalGDS/AF-6) domain family member 2	protein_coding	215653	Q8BMS9	11993	protein_coding	1.08652	7.56991	23.7095	0.000191445	0.00378267
Gm12751	predicted gene 12751	processed_pseudogene			381	pseudogene	-0.578768	4.39835	23.7052	0.000191611	0.00378267
Sfxn1	sideroflexin 1	protein_coding	14057	Q99JR1	9841	protein_coding	-1.01414	6.39751	23.6969	0.000191937	0.00378267
Spry2	sprouty RTK signaling antagonist 2	protein_coding	24064	B2RS85	2087	protein_coding	-1.17134	4.30682	23.6945	0.000192029	0.00378267
Hacd1	3-hydroxyacyl-CoA dehydratase 1	protein_coding	30963	A2AQ81	2118	protein_coding	-1.1718	2.59647	23.6827	0.000192493	0.00378688
Zfp943	zinc finger prtoein 943	protein_coding	74670	Q6NZP4	4786	protein_coding	0.776503	4.48515	23.6379	0.000194256	0.00381657
Atg16l2	autophagy related 16-like 2 (S. cerevisiae)	protein_coding	73683	A0A140LIS0	8469	protein_coding	1.16029	4.81124	23.5984	0.000195828	0.00383986
Gm6988	predicted gene 6988	processed_pseudogene			375	pseudogene	-0.667734	7.60894	23.595	0.000195963	0.00383986
Eif1a	eukaryotic translation initiation factor 1A	protein_coding	13664	Q4FJR7	4168	protein_coding	-1.03427	5.77882	23.589	0.000196205	0.00383986
Gm8546	predicted gene 8546	processed_pseudogene			1264	pseudogene	-0.929014	3.05627	23.535	0.000198381	0.00387571
Hspd1-ps3	heat shock protein 1 (chaperonin), pseudogene 3	processed_pseudogene			1722	pseudogene	-1.48424	6.14329	23.5308	0.00019855	0.00387571
Uba7	ubiquitin-like modifier activating enzyme 7	protein_coding	74153		6692	protein_coding	0.79971	6.6953	23.5209	0.000198952	0.00387854
Lipt1	lipoyltransferase 1	protein_coding	623661	D3Z2L3	2051	protein_coding	-1.79822	0.456032	23.5075	0.000199499	0.00388418
Ccdc82	coiled-coil domain containing 82	protein_coding	66396		9835	protein_coding	0.608505	6.12016	23.4941	0.000200045	0.00388979
Rps25-ps1	ribosomal protein S25, pseudogene 1	processed_pseudogene			378	pseudogene	-0.665579	8.04007	23.4837	0.000200473	0.0038931
Trim30b	tripartite motif-containing 30B	protein_coding	244183		7527	protein_coding	3.3658	4.83431	23.476	0.00020079	0.00389424
Arhgap4	Rho GTPase activating protein 4	protein_coding	171207	B1AUY3	8105	protein_coding	0.923664	8.48529	23.4596	0.000201463	0.00389742
Susd6	sushi domain containing 6	protein_coding	217684	Q8C0M5	7615	protein_coding	0.767103	6.41893	23.4594	0.00020147	0.00389742
Nme2	NME/NM23 nucleoside diphosphate kinase 2	protein_coding	18103	Q5NC82	1171	protein_coding	-0.801665	5.89055	23.4363	0.000202426	0.00391043
Irf9	interferon regulatory factor 9	protein_coding	16391	E9PZJ2	5386	protein_coding	1.29679	6.27164	23.4262	0.000202847	0.00391043
Rnd2	Rho family GTPase 2	protein_coding	11858		1990	protein_coding	-3.17246	0.226342	23.417	0.000203229	0.00391043
Nit2	nitrilase family, member 2	protein_coding	52633	Q9JHW2	2563	protein_coding	-0.797235	3.76508	23.4117	0.000203452	0.00391043
Zbtb4	zinc finger and BTB domain containing 4	protein_coding	75580	Q5F293	8117	protein_coding	-0.836908	3.2096	23.3962	0.0002041	0.00391043
Prag1	PEAK1 related kinase activating pseudokinase 1	protein_coding	244418	Q571I4	9606	protein_coding	-2.38026	1.21455	23.3955	0.000204127	0.00391043
Ppox	protoporphyrinogen oxidase	protein_coding	19044		4515	protein_coding	0.800099	6.43751	23.3933	0.000204221	0.00391043
Gm7926	predicted gene 7926	processed_pseudogene			375	pseudogene	-0.727521	4.24437	23.3919	0.000204278	0.00391043
Mrpl23	mitochondrial ribosomal protein L23	protein_coding	19935		4883	protein_coding	-1.43304	1.42584	23.3858	0.000204536	0.00391043
Rpl21	ribosomal protein L21	protein_coding	19933	Q9CQM8	3400	protein_coding	-0.572421	7.02153	23.3533	0.000205906	0.00391043
Polg	polymerase (DNA directed), gamma	protein_coding	18975	Q75WC0	10742	protein_coding	0.761341	6.71563	23.3519	0.000205962	0.00391043
Gamt	guanidinoacetate methyltransferase	protein_coding	14431	O35969	1444	protein_coding	1.42055	2.09091	23.3469	0.000206174	0.00391043
Gm12648	predicted gene 12648	lincRNA			656	long_non_coding	-4.53278	1.06961	23.3424	0.000206368	0.00391043
Dlat	dihydrolipoamide S-acetyltransferase (E2 component of pyruvate dehydrogenase complex)	protein_coding	235339	Q8BMF4	4886	protein_coding	-0.710947	5.13311	23.3399	0.000206472	0.00391043
Rps12-ps9	ribosomal protein S12, pseudogene 9	processed_pseudogene			399	pseudogene	-0.781409	7.989	23.3397	0.000206478	0.00391043
Ddx21	DEAD (Asp-Glu-Ala-Asp) box polypeptide 21	protein_coding	56200	Q9JIK5	5177	protein_coding	-1.21035	7.42318	23.3386	0.000206526	0.00391043
Gm45222	predicted gene 45222	TEC			4307		2.78738	2.08709	23.3381	0.000206549	0.00391043
Etv4	ets variant 4	protein_coding	18612	A2A5C2	3104	protein_coding	-8.60934	1.67249	28.7041	0.000207569	0.0039108
Nrxn1	neurexin I	protein_coding	18189	Q9CS84	20733	protein_coding	-3.71677	1.18316	23.3136	0.000207592	0.0039108
Igtp	interferon gamma induced GTPase	protein_coding	16145	Q9DCE9	2022	protein_coding	1.03821	4.22251	23.3088	0.000207797	0.0039108
Srp72	signal recognition particle 72	protein_coding	66661	F8VQC1	5717	protein_coding	-0.692222	7.41104	23.3085	0.000207808	0.0039108
Mbp	myelin basic protein	protein_coding	17196	Q5D096	8469	protein_coding	0.902569	6.73357	23.3072	0.000207864	0.0039108
Cad	carbamoyl-phosphate synthetase 2, aspartate transcarbamylase, and dihydroorotase	protein_coding	69719	B2RQC6	8183	protein_coding	-1.76487	5.94379	23.2802	0.000209023	0.0039277
Fras1	Fraser extracellular matrix complex subunit 1	protein_coding	231470	Q80T14	17709	protein_coding	-3.02673	0.666677	23.2741	0.000209283	0.0039277
Cnbp	cellular nucleic acid binding protein	protein_coding	12785	Q3ULK8	3036	protein_coding	-0.712003	8.3035	23.259	0.000209938	0.00393511
Rpl32	ribosomal protein L32	protein_coding	19951	P62911	963	protein_coding	-0.815128	9.42801	23.2455	0.000210519	0.0039411
Mctp2	multiple C2 domains, transmembrane 2	protein_coding	244049	Q5RJH2	12351	protein_coding	4.77583	2.28529	23.2136	0.00021191	0.00395989
Gm6311	predicted gene 6311	processed_pseudogene			878	pseudogene	-1.3201	1.58256	23.2104	0.000212048	0.00395989
Nol6	nucleolar protein family 6 (RNA-associated)	protein_coding	230082	Q8R5K4	5242	protein_coding	-0.940389	5.56453	23.2005	0.000212484	0.00396313
Ydjc	YdjC homolog (bacterial)	protein_coding	69101	Q14BV6	5594	protein_coding	-1.48602	2.70723	23.1429	0.000215026	0.00400558
Mndal	myeloid nuclear differentiation antigen like	protein_coding	100040462		3591	protein_coding	2.03856	5.94128	23.1085	0.00021656	0.00402919
Rpl15	ribosomal protein L15	protein_coding	66480	Q5M8Q0	2473	protein_coding	-0.723698	7.53349	23.0847	0.000217625	0.00404166
Dnmt3b	DNA methyltransferase 3B	protein_coding	13436	O88509	5106	protein_coding	-1.05177	3.43221	23.0816	0.000217766	0.00404166
Selenos	selenoprotein S	protein_coding	109815	Q9BCZ4	1477	protein_coding	-0.495735	5.80406	23.0498	0.000219204	0.00405982
Rcc1l	reculator of chromosome condensation 1 like	protein_coding	94254	Q548B0	2843	protein_coding	-1.29497	3.2089	23.048	0.000219288	0.00405982
Trim30d	tripartite motif-containing 30D	protein_coding	209387	Q3TNW3	3758	protein_coding	1.37581	4.7386	23.0422	0.000219551	0.00405982
Gcc1	golgi coiled coil 1	protein_coding	74375	Q9D4H2	5287	protein_coding	0.736034	4.98342	23.0329	0.000219972	0.00406261
Exosc1	exosome component 1	protein_coding	66583	Q9DAA6	4053	protein_coding	-0.715331	4.67757	23.0262	0.000220279	0.00406332
Atg3	autophagy related 3	protein_coding	67841	Q9CPX6	3154	protein_coding	0.79962	6.65005	23.0062	0.000221193	0.0040752
Ccdc154	coiled-coil domain containing 154	protein_coding	207209	S4R2I6	2635	protein_coding	-3.87146	4.56656	22.9933	0.000221788	0.00407864
Dph6	diphthamine biosynthesis 6	protein_coding	66632	Q9CQ28	7407	protein_coding	-1.17006	4.07762	22.9904	0.000221921	0.00407864
Gm20900	predicted gene, 20900	processed_pseudogene			472	pseudogene	-0.671645	7.309	22.9483	0.000223868	0.00410773
1810055G02Rik	RIKEN cDNA 1810055G02 gene	protein_coding	72056	A0A494BBP1	2351	protein_coding	0.959647	4.68173	22.9439	0.000224075	0.00410773
Dlgap4	DLG associated protein 4	protein_coding	228836	B1AZP2	8451	protein_coding	1.09939	5.48468	22.9331	0.000224578	0.00410773
Gm7729	predicted gene 7729	unprocessed_pseudogene			801	pseudogene	-0.721932	5.60186	22.9322	0.000224618	0.00410773
Gm10362	predicted gene 10362	processed_pseudogene			552	pseudogene	-0.692639	6.6854	22.9269	0.000224865	0.00410773
Utp20	UTP20 small subunit processome component	protein_coding	70683	E9QK83	10199	protein_coding	-1.34197	5.29254	22.9167	0.000225341	0.00411145
Eif2a	eukaryotic translation initiation factor 2A	protein_coding	229317	Q8BJW6	6118	protein_coding	-0.703633	6.41981	22.8997	0.000226139	0.00412103
Ifi203	interferon activated gene 203	protein_coding	15950	E9PUG6	6706	protein_coding	2.5493	5.55677	22.8694	0.000227571	0.00414213
Rps13-ps1	ribosomal protein S13, pseudogene 1	processed_pseudogene			538	pseudogene	-0.624618	3.8016	22.8142	0.000230205	0.00417227
Mob3a	MOB kinase activator 3A	protein_coding	208228	Q8BSU7	3254	protein_coding	0.751518	6.82278	22.8135	0.000230236	0.00417227
Pfkfb4	6-phosphofructo-2-kinase/fructose-2,6-biphosphatase 4	protein_coding	270198		4875	protein_coding	1.64581	6.27883	22.8121	0.000230305	0.00417227
Fry	FRY microtubule binding protein	protein_coding	320365	A0A0J9YVI5	29729	protein_coding	0.791209	6.20146	22.8115	0.000230333	0.00417227
Arl5c	ADP-ribosylation factor-like 5C	protein_coding	217151	Q6P068	2073	protein_coding	1.99746	4.51046	22.7953	0.000231112	0.00418006
Tgm2	transglutaminase 2, C polypeptide	protein_coding	21817	P21981	4608	protein_coding	2.73427	5.01149	22.7861	0.000231557	0.00418006
Cep170b	centrosomal protein 170B	protein_coding	217882	A0A1Y7VNW4	8002	protein_coding	-1.85842	2.42435	22.7853	0.000231595	0.00418006
Rpl30	ribosomal protein L30	protein_coding	19946	A0A2I3BQF4	3020	protein_coding	-0.613696	7.27079	22.7777	0.000231962	0.00418168
Pet100	PET100 homolog	protein_coding	100503890	P0DJE0	1788	protein_coding	0.779915	5.20277	22.7326	0.000234158	0.00421625
Rmdn3	regulator of microtubule dynamics 3	protein_coding	67809	Q3UJU9	3537	protein_coding	-0.698988	4.29507	22.7252	0.000234518	0.00421769
Gm15501	predicted pseudogene 15501	transcribed_processed_pseudogene	100040298		849	pseudogene	-0.83429	7.93953	22.6966	0.000235924	0.00423792
N6amt1	N-6 adenine-specific DNA methyltransferase 1 (putative)	protein_coding	67768	Q6SKR2	6135	protein_coding	-0.876149	3.71519	22.6811	0.00023669	0.00423985
Gm20390	predicted gene 20390	protein_coding		E9PZF0	991	protein_coding	-0.878228	6.70755	22.6777	0.000236858	0.00423985
Csta2	cystatin A family member 2	protein_coding	76770	Q9D8D6	639	protein_coding	-3.80321	4.90961	22.6744	0.000237022	0.00423985
Ftsj3	FtsJ RNA methyltransferase homolog 3 (E. coli)	protein_coding	56095	Q9DBE9	4358	protein_coding	-1.14969	6.12381	22.6717	0.000237155	0.00423985
Syk	spleen tyrosine kinase	protein_coding	20963		9362	protein_coding	0.668441	8.61983	22.6589	0.000237792	0.0042435
Gm8885	predicted gene 8885	processed_pseudogene			598	pseudogene	-0.855192	2.945	22.6563	0.000237922	0.0042435
Agpat5	1-acylglycerol-3-phosphate O-acyltransferase 5 (lysophosphatidic acid acyltransferase, epsilon)	protein_coding	52123	Q9D1E8	10783	protein_coding	-0.857431	5.82372	22.6464	0.000238419	0.00424658
Clic4	chloride intracellular channel 4 (mitochondrial)	protein_coding	29876	Q543N5	6572	protein_coding	-1.15251	6.14489	22.6416	0.000238657	0.00424658
Eri3	exoribonuclease 3	protein_coding	140546	Q8C460	3007	protein_coding	-0.819644	4.68553	22.6207	0.000239706	0.0042573
Trim12a	tripartite motif-containing 12A	protein_coding	76681		5781	protein_coding	0.684355	6.13162	22.6182	0.000239828	0.0042573
Lins1	lines homolog 1	protein_coding	72635	D3YTN6	5886	protein_coding	0.875213	4.05317	22.6113	0.000240176	0.0042573
Samd13	sterile alpha motif domain containing 13	protein_coding	75015	D3YUG0	2591	protein_coding	-2.95294	-0.00342647	22.6071	0.000240388	0.0042573
Wdr34	WD repeat domain 34	protein_coding	71820	A2BE91	2359	protein_coding	-1.9893	2.97557	22.6002	0.000240738	0.0042585
Eif3s6-ps1	eukaryotic translation initiation factor 3, subunit 6, pseudogene 1	processed_pseudogene			470	pseudogene	-0.753175	3.9231	22.5847	0.000241522	0.00426409
Gm44250	predicted gene, 44250	TEC			4229		-0.864043	3.20555	22.5797	0.000241774	0.00426409
Gm20406	predicted gene 20406	antisense			423	long_non_coding	3.11686	0.280258	22.5772	0.000241902	0.00426409
Tmem144	transmembrane protein 144	protein_coding	70652	Q8VEH0	3487	protein_coding	-1.57431	1.48337	22.5599	0.000242781	0.00427459
Vpreb1	pre-B lymphocyte gene 1	protein_coding	22362	Q545E0	1199	protein_coding	4.06033	-0.238699	22.4739	0.000247208	0.00434338
Hk2	hexokinase 2	protein_coding	15277	O08528	5969	protein_coding	0.829317	6.4301	22.471	0.000247361	0.00434338
Lman1	lectin, mannose-binding, 1	protein_coding	70361	Q9D0F3	8822	protein_coding	-0.886017	6.53006	22.4673	0.000247551	0.00434338
Atic	5-aminoimidazole-4-carboxamide ribonucleotide formyltransferase/IMP cyclohydrolase	protein_coding	108147	Q9CWJ9	7985	protein_coding	-0.942232	6.86127	22.4479	0.000248566	0.00435611
Gsto1	glutathione S-transferase omega 1	protein_coding	14873	O09131	2023	protein_coding	-0.866025	6.71278	22.4389	0.000249036	0.00435624
2610037D02Rik	RIKEN cDNA 2610037D02 gene	lincRNA			5020	long_non_coding	1.47776	2.21907	22.436	0.00024919	0.00435624
Naca	nascent polypeptide-associated complex alpha polypeptide	protein_coding	17938	Q60817	6805	protein_coding	-0.693111	7.75367	22.4312	0.00024944	0.00435624
Mrpl23-ps1	mitichondrial ribosomal protein L23, pseudogene 1	processed_pseudogene			580	pseudogene	-0.670344	5.15875	22.4182	0.000250127	0.00436218
Eef2kmt	eukaryotic elongation factor 2 lysine methyltransferase	protein_coding	70511	Q3UZW7	2678	protein_coding	-1.03837	3.71522	22.4138	0.000250358	0.00436218
E430024P14Rik	RIKEN cDNA E430024P14 gene	antisense			4883	long_non_coding	-1.88087	1.76576	22.4011	0.000251028	0.00436881
Pgam5	phosphoglycerate mutase family member 5	protein_coding	72542	Q8BX10	2373	protein_coding	-0.847806	5.10415	22.382	0.000252042	0.00438142
Gpr18	G protein-coupled receptor 18	protein_coding	110168	Q8K1Z6	1498	protein_coding	2.2315	1.67294	22.371	0.000252629	0.00438657
Fasn	fatty acid synthase	protein_coding	14104	P19096	10947	protein_coding	-1.69466	6.19267	22.3463	0.000253952	0.00440446
Bsdc1	BSD domain containing 1	protein_coding	100383	Q80Y55	5630	protein_coding	0.634842	5.69897	22.3062	0.000256108	0.00443675
Zkscan6	zinc finger with KRAB and SCAN domains 6	protein_coding	52712	Q810A1	2371	protein_coding	0.497053	5.04887	22.2911	0.000256929	0.00443906
Ddx51	DEAD (Asp-Glu-Ala-Asp) box polypeptide 51	protein_coding	69663	Q6P9R1	5248	protein_coding	-0.681468	4.92407	22.2863	0.000257189	0.00443906
Prr14	proline rich 14	protein_coding	233895		4455	protein_coding	0.774095	6.76018	22.2825	0.0002574	0.00443906
Smad5	SMAD family member 5	protein_coding	17129	P97454	7420	protein_coding	-0.617767	5.52824	22.2802	0.000257521	0.00443906
Nucb1	nucleobindin 1	protein_coding	18220	Q02819	8212	protein_coding	-0.958932	8.4526	22.2749	0.000257813	0.00443906
Pilrb1	paired immunoglobin-like type 2 receptor beta 1	protein_coding	170741		1957	protein_coding	1.31137	6.28453	22.2705	0.000258053	0.00443906
Rasgrp4	RAS guanyl releasing protein 4	protein_coding	233046	E0CZ06	6363	protein_coding	2.28598	7.69452	22.266	0.0002583	0.00443906
Lrrc8d	leucine rich repeat containing 8D	protein_coding	231549	Q8BGR2	12573	protein_coding	0.938482	6.52562	22.2289	0.000260334	0.00446652
Zbtb7b	zinc finger and BTB domain containing 7B	protein_coding	22724	Q5BJ24	5591	protein_coding	1.10268	6.89175	22.2261	0.00026049	0.00446652
Dusp9	dual specificity phosphatase 9	protein_coding	75590	Q7TNL7	2722	protein_coding	-2.07515	0.278683	22.2054	0.000261635	0.00447402
Gm25540	predicted gene, 25540	miRNA			121	short_non_coding	1.76903	1.56807	22.2046	0.00026168	0.00447402
Focad	focadhesin	protein_coding	230393		11311	protein_coding	-1.18436	3.23468	22.1983	0.000262031	0.00447402
Rpp14	ribonuclease P 14 subunit	protein_coding	67053	Q9CQH8	2401	protein_coding	-0.926073	4.71448	22.1948	0.000262224	0.00447402
Hmga1b	high mobility group AT-hook 1B	protein_coding	111241	Q566K0	1626	protein_coding	-1.22119	7.54989	22.1915	0.00026241	0.00447402
Lyrm9	LYR motif containing 9	protein_coding	66274	Q3UN90	8146	protein_coding	-0.998811	4.07452	22.1629	0.000264004	0.00449113
Fmo5	flavin containing monooxygenase 5	protein_coding	14263	P97872	5675	protein_coding	1.42189	6.52605	22.1626	0.000264023	0.00449113
Erp27	endoplasmic reticulum protein 27	protein_coding	69187	Q9D8U3	2981	protein_coding	1.82377	2.35722	22.1538	0.000264518	0.00449113
Gm12174	predicted gene 12174	processed_pseudogene			813	pseudogene	-0.612459	8.05664	22.1522	0.000264605	0.00449113
Tomm70a	translocase of outer mitochondrial membrane 70A	protein_coding	28185	Q9CZW5	9777	protein_coding	-0.923898	6.68637	22.1331	0.000265682	0.00450228
Timm8a1	translocase of inner mitochondrial membrane 8A1	protein_coding	30058	Q9WVA2	1421	protein_coding	-1.1807	3.56097	22.1235	0.000266223	0.00450228
Ets2	E26 avian leukemia oncogene 2, 3' domain	protein_coding	23872	Q3UP99	5780	protein_coding	1.27414	6.26971	22.1197	0.000266441	0.00450228
Mag	myelin-associated glycoprotein	protein_coding	17136	P20917	4072	protein_coding	-0.940305	4.23789	22.1194	0.000266454	0.00450228
Dag1	dystroglycan 1	protein_coding	13138	Q544G5	6357	protein_coding	-0.899567	4.39736	22.1127	0.000266837	0.00450369
Rpl22-ps1	ribosomal protein L22, pseudogene 1	processed_pseudogene			386	pseudogene	-0.684468	5.44942	22.1019	0.000267447	0.00450454
Thumpd1	THUMP domain containing 1	protein_coding	233802	Q99J36	3004	protein_coding	-0.864359	5.55803	22.1013	0.000267484	0.00450454
Gm46209	predicted gene, 46209	processed_pseudogene			553	pseudogene	-0.704845	7.54953	22.0843	0.000268455	0.00451584
Fam53c	family with sequence similarity 53, member C	protein_coding	66306	Q8BXQ8	4517	protein_coding	0.577389	5.37008	22.0762	0.000268917	0.00451858
Ppa1	pyrophosphatase (inorganic) 1	protein_coding	67895	Q4FK49	2902	protein_coding	-1.21787	4.51049	22.0644	0.000269591	0.00452486
Znrf3	zinc and ring finger 3	protein_coding	407821	Q5SSZ7	7893	protein_coding	-2.10623	0.82377	22.0157	0.000272405	0.00456702
Gm28043	predicted gene, 28043	protein_coding		E0CXC2	6521	protein_coding	0.54245	7.01685	22.0073	0.000272889	0.00457005
Mir6935	microRNA 6935	miRNA			64	short_non_coding	1.65561	1.59325	21.9837	0.000274266	0.00458803
Gm6278	predicted gene 6278	processed_pseudogene			772	pseudogene	-0.866856	5.36016	21.9609	0.000275604	0.00460531
Sumf2	sulfatase modifying factor 2	protein_coding	67902	Q8BPG6	2671	protein_coding	-1.09698	3.23663	21.9448	0.000276556	0.0046161
Traf5	TNF receptor-associated factor 5	protein_coding	22033		4566	protein_coding	1.17475	3.36967	21.934	0.000277191	0.00462159
Epsti1	epithelial stromal interaction 1 (breast)	protein_coding	108670	A0A140T8I6	2321	protein_coding	1.79962	5.3066	21.9186	0.000278107	0.00463174
Trmt61a	tRNA methyltransferase 61A	protein_coding	328162	A0A1Y7VL28	2433	protein_coding	-1.20695	2.90039	21.8628	0.000281447	0.00467267
Eif3b	eukaryotic translation initiation factor 3, subunit B	protein_coding	27979	Q8JZQ9	3346	protein_coding	-0.921927	7.55793	21.8616	0.000281522	0.00467267
Ncf4	neutrophil cytosolic factor 4	protein_coding	17972	P97369	2020	protein_coding	0.913971	8.67674	21.8614	0.000281532	0.00467267
Rnf25	ring finger protein 25	protein_coding	57751	M0QWW2	2181	protein_coding	0.784538	5.14206	21.8569	0.000281803	0.00467267
Fbl-ps2	fibrillarin, pseudogene 2	processed_pseudogene			957	pseudogene	-0.881006	6.17304	21.84	0.000282825	0.00468446
Gm32633	predicted gene, 32633	lincRNA			720	long_non_coding	1.97958	1.03416	21.8315	0.000283343	0.00468789
Prpf31	pre-mRNA processing factor 31	protein_coding	68988	Q8CCF0	5439	protein_coding	-0.765133	5.71272	21.8233	0.00028384	0.00469097
2610318N02Rik	RIKEN cDNA 2610318N02 gene	protein_coding	70458	Q80VT5	2277	protein_coding	-1.70422	2.94707	21.8171	0.000284214	0.00469202
Gm11478	predicted gene 11478	processed_pseudogene			599	pseudogene	-0.799152	8.2866	21.7729	0.000286921	0.0047206
Bcar3	breast cancer anti-estrogen resistance 3	protein_coding	29815		5604	protein_coding	-0.96793	3.02935	21.7717	0.000286996	0.0047206
Gm8934	predicted gene 8934	processed_pseudogene			889	pseudogene	-1.19199	3.31776	21.7705	0.000287069	0.0047206
Camkk1	calcium/calmodulin-dependent protein kinase kinase 1, alpha	protein_coding	55984		3728	protein_coding	0.934134	3.96537	21.7679	0.000287232	0.0047206
Alg2	asparagine-linked glycosylation 2 (alpha-1,3-mannosyltransferase)	protein_coding	56737		3450	protein_coding	-0.692959	4.3796	21.7634	0.00028751	0.0047206
Pter	phosphotriesterase related	protein_coding	19212	A2AUR3	4682	protein_coding	-1.89635	2.91286	21.7439	0.000288718	0.00473529
Rpl13-ps6	ribosomal protein L13, pseudogene 6	processed_pseudogene			636	pseudogene	-0.725097	5.13197	21.7304	0.000289553	0.00474067
Selenop	selenoprotein P	protein_coding	20363	E0CX80	2842	protein_coding	1.30342	6.0798	21.7285	0.000289674	0.00474067
Rps19-ps7	ribosomal protein S19, pseudogene 7	processed_pseudogene			438	pseudogene	-0.736421	4.56693	21.7143	0.000290556	0.00474995
Slc35g1	solute carrier family 35, member G1	protein_coding	240660	Q8BY79	4642	protein_coding	-1.36375	3.35898	21.6867	0.000292287	0.00476878
Cd3eap	CD3E antigen, epsilon polypeptide associated protein	protein_coding	70333	Q76KJ5	2492	protein_coding	-0.855226	4.43105	21.6847	0.000292416	0.00476878
Chchd4	coiled-coil-helix-coiled-coil-helix domain containing 4	protein_coding	72170	Q8VEA4	5192	protein_coding	-1.28126	4.88541	21.6725	0.000293186	0.00476878
Gm6192	predicted gene 6192	processed_pseudogene			1365	pseudogene	-0.962433	3.64869	21.6717	0.000293237	0.00476878
Gm9926	predicted gene 9926	lincRNA			4900	long_non_coding	-7.75276	2.19038	21.666	0.000293594	0.00476878
Gm9409	predicted gene 9409	processed_pseudogene			316	pseudogene	-1.26735	1.77175	21.6652	0.000293643	0.00476878
Gm36551	predicted gene, 36551	antisense			300	long_non_coding	1.5664	1.72624	21.6563	0.000294208	0.00476878
Rab33b	RAB33B, member RAS oncogene family	protein_coding	19338		3538	protein_coding	1.03266	4.54322	21.6558	0.000294237	0.00476878
Usp14	ubiquitin specific peptidase 14	protein_coding	59025	Q9JMA1	8345	protein_coding	-0.900117	6.38038	21.6475	0.000294764	0.00477092
Gfm1	G elongation factor, mitochondrial 1	protein_coding	28030	Q8K0D5	4419	protein_coding	-0.811578	5.5399	21.6438	0.000295001	0.00477092
Gm11604	predicted gene 11604	processed_pseudogene			742	pseudogene	-0.896841	4.0305	21.6364	0.000295471	0.00477143
Sh2b2	SH2B adaptor protein 2	protein_coding	23921	Q9JID9	5406	protein_coding	1.09566	5.3992	21.6329	0.000295692	0.00477143
Mettl2	methyltransferase like 2	protein_coding	52686	Q8BMK1	3399	protein_coding	-0.653603	4.19923	21.6284	0.000295981	0.00477143
Xaf1	XIAP associated factor 1	protein_coding	327959	Z4YN17	4689	protein_coding	1.7265	3.84489	21.6174	0.000296683	0.00477764
Lgalsl	lectin, galactoside binding-like	protein_coding	216551	Q8VED9	4115	protein_coding	-1.52152	2.54437	21.5993	0.000297844	0.00479108
Nck1	non-catalytic region of tyrosine kinase adaptor protein 1	protein_coding	17973	Q99M51	4792	protein_coding	0.788672	5.51333	21.5945	0.000298152	0.00479108
Sqle	squalene epoxidase	protein_coding	20775		5546	protein_coding	-2.04756	3.54207	21.5874	0.000298611	0.00479334
Gm4796	predicted gene 4796	processed_pseudogene			624	pseudogene	-1.29832	2.38128	21.578	0.000299216	0.00479795
Per2	period circadian clock 2	protein_coding	18627	A0A0R4J0U3	5856	protein_coding	0.929927	5.51907	21.5709	0.000299674	0.00479867
Dmtf1	cyclin D binding myb-like transcription factor 1	protein_coding	23857	Q8CE22	11041	protein_coding	0.73916	6.3166	21.5675	0.000299897	0.00479867
Acap1	ArfGAP with coiled-coil, ankyrin repeat and PH domains 1	protein_coding	216859		4878	protein_coding	0.872028	8.00253	21.5515	0.000300932	0.00480285
Atp2a2	ATPase, Ca++ transporting, cardiac muscle, slow twitch 2	protein_coding	11938	O55143	6081	protein_coding	-0.895161	7.7642	21.5511	0.000300961	0.00480285
St3gal2	ST3 beta-galactoside alpha-2,3-sialyltransferase 2	protein_coding	20444	D3Z3V2	5041	protein_coding	1.091	5.48167	21.5487	0.000301113	0.00480285
Elp2	elongator acetyltransferase complex subunit 2	protein_coding	58523		6276	protein_coding	-0.613099	6.1961	21.5343	0.000302053	0.00481275
Rpl17-ps9	ribosomal protein L17, pseudogene 9	processed_pseudogene			555	pseudogene	-0.654113	7.96661	21.5113	0.00030356	0.00483167
Ifi204	interferon activated gene 204	protein_coding	15951	P0DOV2	3561	protein_coding	3.37095	4.92392	21.4849	0.000305298	0.00484993
Rps18-ps1	ribosomal protein S18, pseudogene 1	processed_pseudogene			459	pseudogene	-1.00247	5.426	21.4841	0.000305351	0.00484993
Usp18	ubiquitin specific peptidase 18	protein_coding	24110	Q9WTV6	2790	protein_coding	3.43659	2.93792	21.4653	0.000306595	0.00486458
Rps8	ribosomal protein S8	protein_coding	20116	Q497E9	1726	protein_coding	-0.819642	7.84887	21.422	0.000309484	0.00490525
Frmd6	FERM domain containing 6	protein_coding	319710	Q8C0V9	6392	protein_coding	2.31731	1.6655	21.3983	0.000311083	0.00492467
Endog	endonuclease G	protein_coding	13804	Q3UN47	1063	protein_coding	-1.9435	0.546902	21.3942	0.000311361	0.00492467
Mrps10	mitochondrial ribosomal protein S10	protein_coding	64657	G5E8U8	8079	protein_coding	-0.802797	4.22936	21.3765	0.000312559	0.00493843
Rpl7-ps7	ribosomal protein L7, pseudogene 7	processed_pseudogene			799	pseudogene	-0.635466	6.97772	21.3619	0.00031355	0.00494874
Ttll12	tubulin tyrosine ligase-like family, member 12	protein_coding	223723	Q3UDE2	4039	protein_coding	-1.4434	3.92635	21.3572	0.000313867	0.00494874
Gm14434	predicted gene 14434	protein_coding	668039	A2ART4	2774	protein_coding	-1.30724	1.14533	21.3222	0.000316268	0.00498138
Gm45014	predicted gene 45014	antisense			405	long_non_coding	2.74364	0.036126	21.2826	0.000319	0.00501712
Ash2l	ASH2 like histone lysine methyltransferase complex subunit	protein_coding	23808	Q91X20	8969	protein_coding	-1.13101	6.38507	21.2797	0.000319202	0.00501712
Gm6794	predicted gene 6794	processed_pseudogene			457	pseudogene	-0.892773	3.74696	21.2491	0.000321337	0.00504542
Phlda1	pleckstrin homology like domain, family A, member 1	protein_coding	21664	Q62392	2205	protein_coding	2.50942	3.79596	21.2443	0.000321672	0.00504544
Gm7733	predicted gene 7733	processed_pseudogene			919	pseudogene	-1.05534	1.24355	21.2297	0.000322703	0.00505635
Uri1	URI1, prefoldin-like chaperone	protein_coding	19777	Q3TLD5	3673	protein_coding	-0.824088	5.47709	21.224	0.000323101	0.00505733
Atad3a	ATPase family, AAA domain containing 3A	protein_coding	108888	Q925I1	3765	protein_coding	-1.21866	5.11026	21.2115	0.000323987	0.00506443
Cmpk2	cytidine monophosphate (UMP-CMP) kinase 2, mitochondrial	protein_coding	22169	Q3U5Q7	4163	protein_coding	1.64137	5.13797	21.2044	0.000324484	0.00506443
Stk17b	serine/threonine kinase 17b (apoptosis-inducing)	protein_coding	98267	Q8BG48	5185	protein_coding	1.54977	7.71228	21.2033	0.000324561	0.00506443
Gatm	glycine amidinotransferase (L-arginine:glycine amidinotransferase)	protein_coding	67092	Q9D964	3001	protein_coding	-1.28461	7.863	21.19	0.000325507	0.00507393
Fam102a	family with sequence similarity 102, member A	protein_coding	98952		6066	protein_coding	1.25478	4.51358	21.1627	0.000327455	0.00509904
Ctps	cytidine 5'-triphosphate synthase	protein_coding	51797	P70698	3316	protein_coding	-1.17968	5.37657	21.1341	0.000329505	0.00512567
Adam3	a disintegrin and metallopeptidase domain 3 (cyritestin)	protein_coding	11497	F6TMV4	2942	protein_coding	-1.51968	2.96383	21.1273	0.000330001	0.0051281
Entpd4b	ectonucleoside triphosphate diphosphohydrolase 4B	protein_coding	100862375	Q9DBT4	8074	protein_coding	-1.40446	2.1787	21.0915	0.000332595	0.0051631
Syne2	spectrin repeat containing, nuclear envelope 2	protein_coding	319565	D3Z2J8	26726	protein_coding	1.76191	4.95772	21.0803	0.000333409	0.00516545
Dnase2a	deoxyribonuclease II alpha	protein_coding	13423	Q3UM14	5389	protein_coding	-0.573296	6.04228	21.08	0.000333431	0.00516545
Tcf12	transcription factor 12	protein_coding	21406	Q61286	15529	protein_coding	-0.923769	5.79769	21.0715	0.000334051	0.00516974
Smyd5	SET and MYND domain containing 5	protein_coding	232187	Q3TYX3	5849	protein_coding	-1.084	4.81402	21.0532	0.000335396	0.00517717
Lars	leucyl-tRNA synthetase	protein_coding	107045	Q7TSZ3	5368	protein_coding	-0.696831	6.31881	21.0531	0.000335404	0.00517717
Rpl7-ps9	ribosomal protein L7, pseudogene 9	processed_pseudogene			797	pseudogene	-0.640782	5.44721	21.0471	0.000335846	0.00517717
Rdh13	retinol dehydrogenase 13 (all-trans and 9-cis)	protein_coding	108841	A0A0R4J1N8	6595	protein_coding	-1.15805	3.54629	21.0444	0.000336042	0.00517717
Manf	mesencephalic astrocyte-derived neurotrophic factor	protein_coding	74840	F6USD5	3524	protein_coding	-0.538808	6.39279	21.0416	0.000336247	0.00517717
Mir7657	microRNA 7657	miRNA			57	short_non_coding	-1.89539	1.49147	21.0292	0.00033716	0.00518594
Gnpda2	glucosamine-6-phosphate deaminase 2	protein_coding	67980	Q9CRC9	6862	protein_coding	-0.866089	4.66969	21.0065	0.000338845	0.00519815
Pgam1	phosphoglycerate mutase 1	protein_coding	18648	Q3U7Z6	1982	protein_coding	-0.721508	6.80156	21.0036	0.000339062	0.00519815
Zdhhc18	zinc finger, DHHC domain containing 18	protein_coding	503610	Q5Y5T2	5382	protein_coding	0.831875	6.38635	21.0028	0.000339119	0.00519815
Mnd1-ps	Mnd1 retrotransposed pseudogene	transcribed_processed_pseudogene			2574	pseudogene	-1.58427	1.65792	21	0.000339332	0.00519815
Fbxw8	F-box and WD-40 domain protein 8	protein_coding	231672	Q8BIA4	5525	protein_coding	-0.862683	5.56305	20.9846	0.000340477	0.0052104
Gm5297	predicted gene 5297	transcribed_processed_pseudogene			1171	pseudogene	-1.37948	4.27709	20.9719	0.000341434	0.00521975
Fech	ferrochelatase	protein_coding	14151	A0A494B9Y8	13838	protein_coding	-1.12485	5.68769	20.9578	0.00034249	0.0052306
Arg2	arginase type II	protein_coding	11847	O08691	1428	protein_coding	4.48095	2.97506	20.9476	0.000343263	0.00523488
4933439K11Rik	RIKEN cDNA 4933439K11 gene	processed_transcript			2946	long_non_coding	2.42536	0.59661	20.9449	0.000343464	0.00523488
Kat2a	K(lysine) acetyltransferase 2A	protein_coding	14534		3480	protein_coding	-0.947954	5.69837	20.9382	0.000343972	0.00523732
Gm7363	predicted gene 7363	processed_pseudogene			399	pseudogene	-0.583822	4.03221	20.9301	0.000344582	0.00524126
Dhx58	DEXH (Asp-Glu-X-His) box polypeptide 58	protein_coding	80861	Q99J87	3272	protein_coding	0.897039	4.84768	20.9256	0.000344925	0.00524126
Cct3	chaperonin containing Tcp1, subunit 3 (gamma)	protein_coding	12462	Q3U4U6	6370	protein_coding	-1.14029	7.01824	20.9077	0.000346286	0.00525665
Cnbd2	cyclic nucleotide binding domain containing 2	protein_coding	70873	Q9D5U8	3879	protein_coding	1.05708	2.76325	20.888	0.000347787	0.00527413
Ddx19b	DEAD (Asp-Glu-Ala-Asp) box polypeptide 19b	protein_coding	234733	Q8R3C7	6742	protein_coding	-0.741259	5.42894	20.8786	0.000348511	0.00527981
Tmc8	transmembrane channel-like gene family 8	protein_coding	217356	B1ATB9	3056	protein_coding	1.15228	5.17317	20.8632	0.000349698	0.00529247
Afg3l2	AFG3-like AAA ATPase 2	protein_coding	69597	Q8JZQ2	9874	protein_coding	-0.617086	5.69752	20.8541	0.000350394	0.0052977
Ppp4r1	protein phosphatase 4, regulatory subunit 1	protein_coding	70351	E0CX37	5449	protein_coding	0.489101	6.7732	20.8439	0.000351184	0.00530423
Taf9b	TATA-box binding protein associated factor 9B	protein_coding	407786	Q6NZA9	3158	protein_coding	-1.31899	1.4617	20.8395	0.00035153	0.00530423
Gm4332	predicted gene 4332	processed_pseudogene			346	pseudogene	-0.767746	8.08626	20.8228	0.000352823	0.00531843
Rpl7	ribosomal protein L7	protein_coding	19989		2687	protein_coding	-0.629841	8.98156	20.7789	0.000356259	0.00536284
Ttc27	tetratricopeptide repeat domain 27	protein_coding	74196	Q8CD92	3193	protein_coding	-1.34681	4.02136	20.7746	0.000356598	0.00536284
Car2	carbonic anhydrase 2	protein_coding	12349	A0A0A6YX78	2422	protein_coding	4.13009	0.644266	20.7716	0.000356836	0.00536284
Fbxl2	F-box and leucine-rich repeat protein 2	protein_coding	72179	Q4VA21	4444	protein_coding	-1.40922	2.62574	20.7618	0.000357607	0.00536579
Tmem218	transmembrane protein 218	protein_coding	66279	Q9CQ44	2619	protein_coding	-1.42704	2.71583	20.7601	0.000357743	0.00536579
Tmem177	transmembrane protein 177	protein_coding	66343	Q8BPE4	3341	protein_coding	-0.801671	2.55797	20.7429	0.000359109	0.00538093
Pvt1	Pvt1 oncogene	lincRNA			6996	long_non_coding	-2.73501	0.701952	20.7253	0.00036051	0.00539656
Gm8623	predicted gene 8623	processed_pseudogene			436	pseudogene	-0.578067	7.6575	20.6884	0.00036346	0.00543533
Snhg15	small nucleolar RNA host gene 15	lincRNA			2652	long_non_coding	-1.41963	4.38946	20.6649	0.000365359	0.00545832
4930581F22Rik	RIKEN cDNA 4930581F22 gene	processed_transcript			5954	long_non_coding	1.24634	5.09767	20.658	0.000365919	0.00545874
Scp2-ps2	sterol carrier protein 2, pseudogene 2	transcribed_unprocessed_pseudogene			1427	pseudogene	1.13044	6.90415	20.652	0.00036641	0.00545874
L3mbtl2	L3MBTL2 polycomb repressive complex 1 subunit	protein_coding	214669	P59178	5945	protein_coding	-0.689671	5.6284	20.6512	0.000366473	0.00545874
Tdrd5	tudor domain containing 5	protein_coding	214575	Q5VCS6	6937	protein_coding	-7.54455	1.00691	22.3326	0.000369056	0.0054918
Tbcd	tubulin-specific chaperone d	protein_coding	108903	Q8BYA0	8096	protein_coding	-0.830308	5.62448	20.6092	0.000369906	0.00549902
Tmem9	transmembrane protein 9	protein_coding	66241	Q9CR23	2726	protein_coding	-2.7582	1.23743	20.5643	0.000373613	0.00554867
Plin4	perilipin 4	protein_coding	57435	A0A571BEC9	6350	protein_coding	2.87211	0.257989	20.5532	0.000374537	0.00555692
Cd19	CD19 antigen	protein_coding	12478		3075	protein_coding	5.84745	2.2691	20.545	0.000375217	0.00555749
Gm7666	predicted pseudogene 7666	transcribed_processed_pseudogene			819	pseudogene	-0.979892	5.22686	20.5439	0.000375312	0.00555749
Cd59a	CD59a antigen	protein_coding	12509	A2BI31	1811	protein_coding	-2.41153	1.039	20.5282	0.000376625	0.00557147
Samhd1	SAM domain and HD domain, 1	protein_coding	56045	Q60710	9150	protein_coding	1.58504	8.45196	20.5153	0.000377709	0.00558202
Ypel3	yippee like 3	protein_coding	66090	P61237	1848	protein_coding	1.74144	5.84702	20.4881	0.000380002	0.00561041
Tdrd7	tudor domain containing 7	protein_coding	100121	A0A0A0MQD1	3958	protein_coding	0.802991	5.6754	20.4728	0.000381304	0.00562288
Nicn1	nicolin 1	protein_coding	66257	Q9CQM0	2835	protein_coding	-1.58289	1.31881	20.4658	0.000381897	0.00562288
B4galt3	UDP-Gal:betaGlcNAc beta 1,4-galactosyltransferase, polypeptide 3	protein_coding	57370	Q3U260	5467	protein_coding	1.00381	5.85942	20.465	0.000381964	0.00562288
Mrpl2	mitochondrial ribosomal protein L2	protein_coding	27398	Q9D773	1170	protein_coding	-0.832897	4.54942	20.4488	0.00038335	0.00563778
Vkorc1	vitamin K epoxide reductase complex, subunit 1	protein_coding	27973	Q9CRC0	840	protein_coding	-0.65046	4.07587	20.4353	0.000384501	0.0056492
Rdh12	retinol dehydrogenase 12	protein_coding	77974	Q8BYK4	2967	protein_coding	1.27872	5.76717	20.4201	0.000385815	0.005663
E330020D12Rik	Riken cDNA E330020D12 gene	processed_transcript			2287	long_non_coding	-2.01913	2.11328	20.4143	0.000386315	0.00566482
Pde12	phosphodiesterase 12	protein_coding	211948	Q3TIU4	7725	protein_coding	-0.724298	5.04949	20.4079	0.00038686	0.00566731
Galk1	galactokinase 1	protein_coding	14635	Q9R0N0	1406	protein_coding	-1.78262	4.05981	20.3981	0.000387711	0.00567427
Fam210a	family with sequence similarity 210, member A	protein_coding	108654	Q8BGY7	9813	protein_coding	-0.811685	4.91074	20.3838	0.000388953	0.00568694
Slc6a12	solute carrier family 6 (neurotransmitter transporter, betaine/GABA), member 12	protein_coding	14411	G5E8Z4	3052	protein_coding	2.38683	3.9017	20.3627	0.00039079	0.00570086
Cabcoco1	ciliary associated calcium binding coiled-coil 1	protein_coding	73287	A0A0R4J010	1262	protein_coding	-3.40274	-0.313284	20.355	0.000391466	0.00570086
Sipa1	signal-induced proliferation associated gene 1	protein_coding	20469	E9Q0Y4	4419	protein_coding	0.890282	7.46453	20.3543	0.000391523	0.00570086
Pdcd11	programmed cell death 11	protein_coding	18572	Q6NS46	9756	protein_coding	-0.950275	5.52419	20.3537	0.00039158	0.00570086
Gm5837	predicted gene 5837	processed_pseudogene			1369	pseudogene	-1.20502	4.56486	20.3512	0.000391795	0.00570086
Fbxo21	F-box protein 21	protein_coding	231670	Q8VDH1	5545	protein_coding	-0.969313	3.3671	20.3456	0.000392287	0.00570252
Etfbkmt	electron transfer flavoprotein beta subunit lysine methyltransferase	protein_coding	320204	B8JKU4	2496	protein_coding	-1.09205	2.73666	20.3091	0.000395509	0.00574062
Dph7	diphthamine biosynethesis 7	protein_coding	67228	Q9CYU6	2365	protein_coding	-0.683657	3.91852	20.3073	0.000395668	0.00574062
Btf3	basic transcription factor 3	protein_coding	218490	Q64152	1739	protein_coding	-0.541457	6.88133	20.2987	0.000396428	0.00574362
Rps10	ribosomal protein S10	protein_coding	67097	Q5M9K7	2311	protein_coding	-0.613498	7.24769	20.2941	0.000396839	0.00574362
Tmem156	transmembrane protein 156	protein_coding	243025		3309	protein_coding	-1.25831	5.32321	20.2921	0.000397017	0.00574362
Wdr59	WD repeat domain 59	protein_coding	319481	Q8C0M0	8859	protein_coding	-0.902428	3.49679	20.2847	0.000397673	0.00574759
Rragb	Ras-related GTP binding B	protein_coding	245670	Q6NTA4	2258	protein_coding	-1.22478	1.70482	20.2739	0.000398639	0.00575358
Nod1	nucleotide-binding oligomerization domain containing 1	protein_coding	107607	Q540J8	5079	protein_coding	1.25549	5.20759	20.268	0.000399172	0.00575358
Gm6863	predicted gene 6863	processed_pseudogene			636	pseudogene	-0.637444	8.18659	20.2673	0.000399231	0.00575358
Cdk6	cyclin-dependent kinase 6	protein_coding	12571	A0A0G2JGH2	13989	protein_coding	-0.875964	9.36464	20.2536	0.000400464	0.00576584
Eef1g	eukaryotic translation elongation factor 1 gamma	protein_coding	67160	Q4FZK2	2600	protein_coding	-0.999865	7.17253	20.2485	0.000400915	0.00576684
Gm49383	predicted gene, 49383	protein_coding		A0A1Y7VIU7	1147	protein_coding	-0.52298	6.58925	20.2343	0.000402203	0.00577985
Trim45	tripartite motif-containing 45	protein_coding	229644	A2ACL2	6000	protein_coding	-1.37131	4.61602	20.2231	0.000403211	0.00578398
Slc46a3	solute carrier family 46, member 3	protein_coding	71706	Q9DC26	2458	protein_coding	2.18971	2.03709	20.2226	0.000403257	0.00578398
Gm43088	predicted gene 43088	TEC			2347		1.91652	1.11443	20.2085	0.000404539	0.00579685
Gm6745	predicted gene 6745	processed_pseudogene			526	pseudogene	-0.8218	5.01947	20.1952	0.000405751	0.00579743
Slc33a1	solute carrier family 33 (acetyl-CoA transporter), member 1	protein_coding	11416	Q99J27	3548	protein_coding	-0.651762	4.83304	20.1928	0.000405966	0.00579743
Gm13092	predicted gene 13092	processed_pseudogene			260	pseudogene	-0.681058	5.07505	20.191	0.000406127	0.00579743
Gm15772	predicted gene 15772	processed_pseudogene			438	pseudogene	-0.618194	8.35871	20.1902	0.000406207	0.00579743
Gm20489	predicted gene 20489	protein_coding		A2AGH5	1350	protein_coding	0.851665	4.5944	20.1843	0.000406739	0.00579743
Prdm16	PR domain containing 16	protein_coding	70673	A2A935	9321	protein_coding	5.89972	0.597473	20.1742	0.000407672	0.00579743
Igll1	immunoglobulin lambda-like polypeptide 1	protein_coding	16136	P20764	2164	protein_coding	3.5414	0.0630526	20.1741	0.000407677	0.00579743
Erh	ERH mRNA splicing and mitosis factor	protein_coding	13877	Q4FZH7	2618	protein_coding	-0.730099	5.63468	20.1664	0.000408386	0.00579743
Oas1a	2'-5' oligoadenylate synthetase 1A	protein_coding	246730	P11928	1885	protein_coding	1.22098	5.27717	20.1661	0.000408408	0.00579743
Cd22	CD22 antigen	protein_coding	12483	Q3UP36	5042	protein_coding	2.8109	2.2305	20.166	0.000408421	0.00579743
Zfp951	zinc finger protein 951	protein_coding	626391	A0A087WRH0	4730	protein_coding	4.54161	0.770118	20.1563	0.000409317	0.00580468
Gm26756	predicted gene, 26756	antisense			1294	long_non_coding	2.86138	0.985138	20.1515	0.000409754	0.00580542
Mybl2	myeloblastosis oncogene-like 2	protein_coding	17865	P48972	4632	protein_coding	-0.993336	5.67005	20.1465	0.000410221	0.00580659
Itpkb	inositol 1,4,5-trisphosphate 3-kinase B	protein_coding	320404	B2RXC2	10463	protein_coding	0.672278	6.16372	20.1336	0.000411415	0.0058115
Cdkn2a	cyclin dependent kinase inhibitor 2A	protein_coding	12578	P51480	1172	protein_coding	-3.02924	1.45389	20.1292	0.000411821	0.0058115
Gm26384	predicted gene, 26384	miRNA			110	short_non_coding	-0.86237	4.35906	20.1257	0.000412141	0.0058115
Adcy6	adenylate cyclase 6	protein_coding	11512	F8VQ52	6782	protein_coding	-2.1459	0.538157	20.1256	0.000412152	0.0058115
Gm20430	predicted gene 20430	processed_pseudogene			207	pseudogene	-0.933852	3.62742	20.1219	0.000412494	0.0058115
Adar	adenosine deaminase, RNA-specific	protein_coding	56417		8118	protein_coding	0.557464	6.84243	20.0816	0.000416256	0.00585904
Serf1	small EDRK-rich factor 1	protein_coding	20365	O88892	1300	protein_coding	-0.99825	2.82766	20.0706	0.000417299	0.00586824
Thumpd2	THUMP domain containing 2	protein_coding	72167	Q9CZB3	2239	protein_coding	-1.01652	3.25226	20.0327	0.000420876	0.00591304
Pole3	polymerase (DNA directed), epsilon 3 (p17 subunit)	protein_coding	59001	A0A0R4J091	2040	protein_coding	-0.764556	5.23071	20.0196	0.000422125	0.00592506
AI662270	expressed sequence AI662270	processed_transcript			3029	long_non_coding	-0.669943	7.492	19.9937	0.000424607	0.00595437
Cd9	CD9 antigen	protein_coding	12527	P40240	2044	protein_coding	1.52492	6.69057	19.9822	0.000425709	0.00596428
Adprm	ADP-ribose/CDP-alcohol diphosphatase, manganese dependent	protein_coding	66358	Q99KS6	1977	protein_coding	0.536598	4.90985	19.9684	0.000427046	0.00597636
Shcbp1l	Shc SH2-domain binding protein 1-like	protein_coding	71836	Q3TTP0	3710	protein_coding	-2.0564	0.619879	19.9651	0.000427364	0.00597636
Il2rg	interleukin 2 receptor, gamma chain	protein_coding	16186	Q3UPA9	2387	protein_coding	0.846576	5.37244	19.9279	0.000430976	0.00602004
Slc43a1	solute carrier family 43, member 1	protein_coding	72401	Q8BSM7	5716	protein_coding	2.91331	0.0444425	19.9242	0.000431339	0.00602004
Tarbp1	TAR RNA binding protein 1	protein_coding	212728	E9Q368	6383	protein_coding	-1.34214	4.19902	19.9194	0.000431808	0.00602004
Sh3bp2	SH3-domain binding protein 2	protein_coding	24055	D3Z107	4296	protein_coding	1.01253	6.65138	19.9166	0.000432083	0.00602004
Ppp1r9a	protein phosphatase 1, regulatory subunit 9A	protein_coding	243725	H3BL28	14531	protein_coding	3.53499	0.702601	19.8894	0.000434754	0.00604325
Eif3s6-ps2	eukaryotic translation initiation factor 3, subunit 6, pseudogene 2	processed_pseudogene			1323	pseudogene	-0.833686	5.43446	19.8874	0.000434954	0.00604325
Parp6	poly (ADP-ribose) polymerase family, member 6	protein_coding	67287	G5E856	7763	protein_coding	0.70693	5.21229	19.8863	0.000435063	0.00604325
Fam136a	family with sequence similarity 136, member A	protein_coding	66488	Q9CR98	2702	protein_coding	-1.45325	3.89044	19.8834	0.000435351	0.00604325
Pdk1	pyruvate dehydrogenase kinase, isoenzyme 1	protein_coding	228026	Q8BFP9	7779	protein_coding	-0.944824	5.41521	19.8751	0.000436168	0.0060486
Gm7986	predicted gene 7986	processed_pseudogene			551	pseudogene	-0.7507	5.52671	19.8714	0.000436538	0.0060486
Gca	grancalcin	protein_coding	227960	Q8VC88	3409	protein_coding	1.12129	6.75622	19.854	0.000438267	0.00606547
Dixdc1	DIX domain containing 1	protein_coding	330938	Q80Y83	9971	protein_coding	-3.17611	-0.604754	19.8483	0.000438833	0.00606547
Smn1	survival motor neuron 1	protein_coding	20595	Q549F9	2592	protein_coding	-0.705212	5.76816	19.847	0.000438962	0.00606547
Farsa	phenylalanyl-tRNA synthetase, alpha subunit	protein_coding	66590	Q8C0C7	4538	protein_coding	-0.838491	6.59792	19.834	0.00044026	0.00607785
Ly6g5b	lymphocyte antigen 6 complex, locus G5B	protein_coding	266614	Q8K1T4	1176	protein_coding	2.2631	4.06393	19.8256	0.000441103	0.00608392
Hdhd2	haloacid dehalogenase-like hydrolase domain containing 2	protein_coding	76987	Q3UGR5	6880	protein_coding	-0.733302	5.07831	19.8082	0.000442848	0.00609766
Otud6b	OTU domain containing 6B	protein_coding	72201	Q8K2H2	3387	protein_coding	-0.668513	5.24455	19.791	0.00044459	0.00609766
Gm7389	predicted gene 7389	processed_pseudogene			2884	pseudogene	-1.01425	3.80218	19.7908	0.000444609	0.00609766
Phb2	prohibitin 2	protein_coding	12034		3718	protein_coding	-0.729883	6.62298	19.7896	0.000444723	0.00609766
Ctnnd1	catenin (cadherin associated protein), delta 1	protein_coding	12388	E9Q8Z5	7319	protein_coding	-1.04127	5.45611	19.7872	0.000444969	0.00609766
Pnkp	polynucleotide kinase 3'- phosphatase	protein_coding	59047	G5E8N7	3250	protein_coding	0.820066	7.97916	19.7863	0.000445062	0.00609766
Nabp1	nucleic acid binding protein 1	protein_coding	109019	Q8BGW5	8498	protein_coding	1.64827	5.5959	19.7854	0.000445152	0.00609766
Mrto4	mRNA turnover 4, ribosome maturation factor	protein_coding	69902		2611	protein_coding	-0.740681	4.99675	19.7836	0.000445332	0.00609766
Gm21057	predicted gene, 21057	antisense			1009	long_non_coding	2.16208	1.06746	19.7621	0.000447516	0.006122
Sertad3	SERTA domain containing 3	protein_coding	170742	Q3UYB0	1329	protein_coding	1.05761	3.74135	19.7575	0.000447984	0.00612286
Bbs12	Bardet-Biedl syndrome 12 (human)	protein_coding	241950	Q5SUD9	2436	protein_coding	-1.05567	1.7231	19.7347	0.000450321	0.00614923
Cracr2a	calcium release activated channel regulator 2A	protein_coding	381812	A0A1D5RLZ8	7824	protein_coding	0.573559	6.47945	19.7204	0.00045179	0.0061637
Tbkbp1	TBK1 binding protein 1	protein_coding	73174	Z4YKN2	3975	protein_coding	0.981802	6.15084	19.6979	0.000454121	0.00618891
Stradb	STE20-related kinase adaptor beta	protein_coding	227154		7256	protein_coding	0.572104	4.57328	19.6946	0.000454458	0.00618891
Stk38l	serine/threonine kinase 38 like	protein_coding	232533	Q7TSE6	4880	protein_coding	1.04204	2.65372	19.6863	0.000455325	0.00619319
Timm29	translocase of inner mitochondrial membrane 29	protein_coding	69773	Q8BGX2	3170	protein_coding	-0.669801	5.6984	19.6813	0.000455845	0.00619319
Pabpc1	poly(A) binding protein, cytoplasmic 1	protein_coding	18458	P29341	6540	protein_coding	-0.687293	10.0364	19.6761	0.000456383	0.00619319
Gm4740	predicted gene 4740	processed_pseudogene			1774	pseudogene	-1.59852	1.6909	19.6758	0.000456414	0.00619319
Rpl7a-ps7	ribosomal protein L7A, pseudogene 7	processed_pseudogene			776	pseudogene	-0.532366	5.38453	19.6715	0.00045686	0.00619367
Hvcn1	hydrogen voltage-gated channel 1	protein_coding	74096	D3YZ46	3563	protein_coding	0.933206	7.33904	19.643	0.000459849	0.0062286
Cdc42ep3	CDC42 effector protein (Rho GTPase binding) 3	protein_coding	260409	Q9CQC5	2309	protein_coding	1.0435	6.39865	19.6379	0.000460388	0.00623031
Fdps	farnesyl diphosphate synthetase	protein_coding	110196	Q4FJN9	4208	protein_coding	-1.10114	6.16365	19.6109	0.000463238	0.00626326
Ddx60	DEAD (Asp-Glu-Ala-Asp) box polypeptide 60	protein_coding	234311	D3Z3B3	8684	protein_coding	2.16098	4.40236	19.6056	0.000463795	0.00626517
Gm28635	predicted gene 28635	protein_coding		P30999	4734	protein_coding	-0.993671	5.34918	19.5724	0.000467332	0.00630731
Pilrb2	paired immunoglobin-like type 2 receptor beta 2	protein_coding	545812		1957	protein_coding	1.29888	6.49551	19.5548	0.000469223	0.00632717
Rpl23a	ribosomal protein L23A	protein_coding	268449		847	protein_coding	-0.664761	6.95463	19.5471	0.000470053	0.0063327
Bcl11b	B cell leukemia/lymphoma 11B	protein_coding	58208	Q99PV8	8111	protein_coding	-2.59491	1.00978	19.5209	0.000472891	0.00636338
Rpl10-ps3	ribosomal protein L10, pseudogene 3	protein_coding		A2AM97	768	protein_coding	-0.454117	5.28318	19.5182	0.000473174	0.00636338
Cdc14b	CDC14 cell division cycle 14B	protein_coding	218294	A0A1Y7VJB9	9179	protein_coding	-1.27779	3.62353	19.5027	0.00047486	0.00637105
Slc7a6	solute carrier family 7 (cationic amino acid transporter, y+ system), member 6	protein_coding	330836	Q8BGK6	4570	protein_coding	-1.07041	5.1366	19.501	0.00047505	0.00637105
Nudt19	nudix (nucleoside diphosphate linked moiety X)-type motif 19	protein_coding	110959	P11930	2680	protein_coding	-1.06609	4.33204	19.5005	0.000475106	0.00637105
Hspd1	heat shock protein 1 (chaperonin)	protein_coding	15510	P63038	2642	protein_coding	-1.3557	6.84509	19.4975	0.000475432	0.00637105
Rpl34-ps1	ribosomal protein L34, pseudogene 1	processed_pseudogene	619547		354	pseudogene	-0.550696	5.87789	19.4878	0.000476492	0.00637959
Swsap1	SWIM type zinc finger 7 associated protein 1	protein_coding	66962	Q8VCI7	1838	protein_coding	-0.704096	3.31325	19.4765	0.000477734	0.00638079
Stat2	signal transducer and activator of transcription 2	protein_coding	20847		5926	protein_coding	0.896174	6.44245	19.4759	0.000477793	0.00638079
Dhx35	DEAH (Asp-Glu-Ala-His) box polypeptide 35	protein_coding	71715	Q8K1G9	5170	protein_coding	-0.577245	4.39894	19.4754	0.000477851	0.00638079
Rps2-ps5	ribosomal protein S2, pseudogene 5	processed_pseudogene			849	pseudogene	-1.20053	3.47621	19.4661	0.000478871	0.00638876
Acaca	acetyl-Coenzyme A carboxylase alpha	protein_coding	107476	A0A0R4J1S9	17074	protein_coding	-0.869929	4.90816	19.4596	0.000479586	0.00639264
Zswim6	zinc finger SWIM-type containing 6	protein_coding	67263		5550	protein_coding	1.10573	4.58351	19.434	0.00048242	0.00642474
Rab15	RAB15, member RAS oncogene family	protein_coding	104886	Q3TYH2	4614	protein_coding	3.66436	-0.285268	19.4253	0.000483383	0.00642939
Gm4366	predicted gene 4366	processed_pseudogene			1342	pseudogene	-1.03902	7.61794	19.4208	0.000483885	0.00642939
Tlr5	toll-like receptor 5	protein_coding	53791	A0A0A6YVY4	4790	protein_coding	3.44126	3.84038	19.4194	0.000484047	0.00642939
Stk38	serine/threonine kinase 38	protein_coding	106504	Q91VJ4	11560	protein_coding	0.979572	7.9439	19.4074	0.000485387	0.00643822
Shisa5	shisa family member 5	protein_coding	66940	Q9D7I0	3297	protein_coding	0.950185	7.09822	19.405	0.000485653	0.00643822
Prmt3	protein arginine N-methyltransferase 3	protein_coding	71974		5996	protein_coding	-0.781906	5.2331	19.402	0.000485992	0.00643822
Pdha1	pyruvate dehydrogenase E1 alpha 1	protein_coding	18597	Q3UFJ3	3734	protein_coding	-0.716013	7.03445	19.3909	0.000487234	0.00644667
Map3k14	mitogen-activated protein kinase kinase kinase 14	protein_coding	53859	Q544K4	6550	protein_coding	1.21732	5.06835	19.3886	0.000487484	0.00644667
Bag2	BCL2-associated athanogene 2	protein_coding	213539	Q91YN9	3059	protein_coding	-2.41888	2.25397	19.3829	0.000488124	0.00644948
Rpl9-ps7	ribosomal protein L9, pseudogene 7	processed_pseudogene			579	pseudogene	-0.732107	8.04232	19.35	0.000491841	0.0064929
Bex3	brain expressed X-linked 3	protein_coding	12070	Q9WTZ9	973	protein_coding	-1.09591	3.95965	19.313	0.000496065	0.00654295
Inpp4a	inositol polyphosphate-4-phosphatase, type I	protein_coding	269180		10387	protein_coding	1.22812	6.50566	19.3072	0.000496727	0.00654595
Pdlim7	PDZ and LIM domain 7	protein_coding	67399	Q3TJD7	4849	protein_coding	1.15238	5.15776	19.2971	0.000497889	0.00654808
Tbc1d10b	TBC1 domain family, member 10b	protein_coding	68449	Q8BHL3	4696	protein_coding	0.662386	6.56856	19.2961	0.000497999	0.00654808
H2-K2	histocompatibility 2, K region locus 2	transcribed_unprocessed_pseudogene			1713	pseudogene	1.39244	3.91485	19.2945	0.00049819	0.00654808
Nmd3	NMD3 ribosome export adaptor	protein_coding	97112		10155	protein_coding	-0.688885	5.2919	19.2774	0.000500153	0.0065559
Gm12482	predicted gene 12482	processed_pseudogene			630	pseudogene	-0.670011	4.48141	19.2767	0.000500237	0.0065559
Fam214b	family with sequence similarity 214, member B	protein_coding	230088	Q8BR27	4129	protein_coding	1.32178	5.22524	19.2758	0.000500342	0.0065559
Rpl9-ps4	ribosomal protein L9, pseudogene 4	processed_pseudogene			579	pseudogene	-0.732355	7.7532	19.2742	0.000500524	0.0065559
Oas1g	2'-5' oligoadenylate synthetase 1G	protein_coding	23960	Q8K469	2340	protein_coding	1.57282	4.64383	19.2575	0.000502469	0.00657567
Gm6552	predicted gene 6552	processed_pseudogene			1061	pseudogene	-0.511956	5.86489	19.2537	0.000502904	0.00657567
Stard4	StAR-related lipid transfer (START) domain containing 4	protein_coding	170459	Q80SX0	5586	protein_coding	-0.92702	5.29018	19.2484	0.00050352	0.00657802
Acod1	aconitate decarboxylase 1	protein_coding	16365	A0A0R4J027	2623	protein_coding	4.29702	1.77868	19.2319	0.000505447	0.00659748
Naf1	nuclear assembly factor 1 ribonucleoprotein	protein_coding	234344	E9QJT2	3094	protein_coding	-1.23021	3.73544	19.2245	0.000506316	0.00660312
Prkar2a	protein kinase, cAMP dependent regulatory, type II alpha	protein_coding	19087	A0A0A6YWE5	6378	protein_coding	-0.873959	5.70666	19.2167	0.000507228	0.00660929
Fcrla	Fc receptor-like A	protein_coding	98752	Q920A9	1745	protein_coding	4.06421	0.828331	19.2079	0.000508268	0.00661193
Ptger4	prostaglandin E receptor 4 (subtype EP4)	protein_coding	19219		6648	protein_coding	3.07028	2.76449	19.2076	0.000508306	0.00661193
Knop1	lysine rich nucleolar protein 1	protein_coding	66356	H7BX94	5880	protein_coding	-0.666084	5.46661	19.2037	0.000508757	0.00661209
Prmt6	protein arginine N-methyltransferase 6	protein_coding	99890	Q6NZB1	4197	protein_coding	-0.787367	4.00635	19.1988	0.000509342	0.00661399
Snd1	staphylococcal nuclease and tudor domain containing 1	protein_coding	56463	A0A1C7ZN09	9757	protein_coding	-0.772711	7.14819	19.1891	0.000510481	0.00662308
Pfn1	profilin 1	protein_coding	18643	Q5SX50	2405	protein_coding	0.80464	9.87881	19.1622	0.000513679	0.00665885
Dnaaf5	dynein, axonemal assembly factor 5	protein_coding	433956	B9EJR8	3514	protein_coding	-0.797611	3.40396	19.1488	0.00051528	0.00667388
Ciapin1	cytokine induced apoptosis inhibitor 1	protein_coding	109006	Q8WTY4	9212	protein_coding	-0.582166	5.93504	19.1448	0.000515755	0.0066743
Ipo4	importin 4	protein_coding	75751	Q8VI75	4669	protein_coding	-1.09955	4.19256	19.1274	0.000517846	0.00669561
Nt5c3b	5'-nucleotidase, cytosolic IIIB	protein_coding	68106	Q3UFY7	3420	protein_coding	-1.96222	3.65529	19.1122	0.000519677	0.00671353
Phb	prohibitin	protein_coding	18673	P67778	2805	protein_coding	-1.03485	4.08713	19.1022	0.000520887	0.00672341
Taf5l	TATA-box binding protein associated factor 5 like	protein_coding	102162	Q91WQ5	3570	protein_coding	-0.611272	5.53577	19.0891	0.000522473	0.00673666
Plekha3	pleckstrin homology domain-containing, family A (phosphoinositide binding specific) member 3	protein_coding	83435	Q9ERS4	3126	protein_coding	-0.937835	5.70933	19.0864	0.000522806	0.00673666
Fcgr1	Fc receptor, IgG, high affinity I	protein_coding	14129	P26151	2589	protein_coding	3.42464	1.96551	19.082	0.000523334	0.00673771
Timm10	translocase of inner mitochondrial membrane 10	protein_coding	30059	P62073	815	protein_coding	-0.882748	3.00244	19.0723	0.000524522	0.00674724
Lct	lactase	protein_coding	226413	F8VPT3	6406	protein_coding	2.18335	1.33486	19.0589	0.000526164	0.0067626
Acy1	aminoacylase 1	protein_coding	109652		2966	protein_coding	-1.47233	4.72288	19.0386	0.000528646	0.00678872
Akr1c13	aldo-keto reductase family 1, member C13	protein_coding	27384	Q8VC28	1434	protein_coding	-1.0213	4.08337	19.0112	0.000532038	0.00682201
Phpt1	phosphohistidine phosphatase 1	protein_coding	75454	Q9DAK9	1074	protein_coding	-0.853408	4.88048	19.0103	0.000532143	0.00682201
Slamf7	SLAM family member 7	protein_coding	75345	A0A0R4J2D8	4577	protein_coding	3.18072	2.36457	18.9973	0.000533767	0.00683702
Ankrd63	ankyrin repeat domain 63	protein_coding	383787	A2ARS0	4861	protein_coding	1.79184	2.19682	18.9795	0.000535979	0.00685455
Rmc1	regulator of MON1-CCZ1	protein_coding	76482	A0A3Q4EG84	6182	protein_coding	0.53699	5.90256	18.979	0.000536044	0.00685455
Rps3	ribosomal protein S3	protein_coding	27050	Q5YLW3	4483	protein_coding	-0.63962	10.0528	18.9606	0.000538357	0.0068783
Soga1	suppressor of glucose, autophagy associated 1	protein_coding	320706	A2ACV6	7984	protein_coding	-1.97475	2.30035	18.9517	0.000539472	0.00688671
Sdad1	SDA1 domain containing 1	protein_coding	231452	A0A0R4J0B7	6537	protein_coding	-0.791405	5.9606	18.9319	0.000541969	0.00691275
Rac2	Rac family small GTPase 2	protein_coding	19354	Q05144	3103	protein_coding	0.814866	10.0617	18.9146	0.000544168	0.00693493
Gm6681	predicted gene 6681	processed_pseudogene			607	pseudogene	-0.807349	5.45806	18.9073	0.000545094	0.00694087
Myd88	myeloid differentiation primary response gene 88	protein_coding	17874	Q3U7M4	2576	protein_coding	0.734417	6.43755	18.9036	0.000545574	0.00694112
Lacc1	laccase domain containing 1	protein_coding	210808	Q8BZT9	3644	protein_coding	-1.36073	4.04176	18.873	0.000549495	0.00698512
Rad23b	RAD23 homolog B, nucleotide excision repair protein	protein_coding	19359	P54728	5733	protein_coding	-0.651961	7.03017	18.8569	0.000551569	0.00700281
Eif3e	eukaryotic translation initiation factor 3, subunit E	protein_coding	16341	Q3UIG0	6719	protein_coding	-0.713915	7.41356	18.855	0.000551816	0.00700281
Pi4k2b	phosphatidylinositol 4-kinase type 2 beta	protein_coding	67073	Q8CBQ5	3760	protein_coding	-0.775076	5.21885	18.8504	0.000552403	0.00700438
Dph1	diphthamide biosynthesis 1	protein_coding	116905	Q5NCQ5	2690	protein_coding	-0.679294	4.18874	18.8314	0.000554866	0.0070232
Gm4462	predicted gene 4462	processed_pseudogene			1303	pseudogene	-1.06649	3.14854	18.8305	0.000554988	0.0070232
Kcnd1	potassium voltage-gated channel, Shal-related family, member 1	protein_coding	16506	A2AEX0	5287	protein_coding	1.61359	1.67835	18.8272	0.000555412	0.0070232
Gm12380	predicted gene 12380	processed_pseudogene			544	pseudogene	-0.961858	3.03119	18.8246	0.000555749	0.0070232
Gm11703	predicted gene 11703	processed_pseudogene			483	pseudogene	-0.598577	4.31733	18.816	0.000556878	0.00703158
Gm30970	predicted gene, 30970	processed_pseudogene			363	pseudogene	-1.26339	2.19551	18.8037	0.000558485	0.00704597
Gm49804	predicted gene, 49804	protein_coding		A0A3B2W864	891	protein_coding	-0.564432	7.45043	18.7938	0.000559785	0.00705647
Ppp1r3d	protein phosphatase 1, regulatory subunit 3D	protein_coding	228966	A2AJW4	3267	protein_coding	1.72235	3.85372	18.7845	0.000561001	0.00706227
Cd86	CD86 antigen	protein_coding	12524	Q549Q9	3661	protein_coding	2.00207	2.05638	18.7831	0.000561189	0.00706227
Rybp-ps	RING1 and YY1 binding protein, pseudogene	processed_pseudogene			681	pseudogene	0.885102	2.68395	18.7742	0.000562359	0.00706227
Cyb5b	cytochrome b5 type B	protein_coding	66427	Q9CQX2	4374	protein_coding	-0.623321	6.56353	18.7726	0.000562579	0.00706227
Xlr3b	X-linked lymphocyte-regulated 3B	protein_coding	574437		3780	protein_coding	4.89006	0.707172	18.7725	0.000562586	0.00706227
Rab43	RAB43, member RAS oncogene family	protein_coding	69834	Q0PD10	5526	protein_coding	0.73463	6.64651	18.7635	0.000563774	0.00707131
Ptprr	protein tyrosine phosphatase, receptor type, R	protein_coding	19279	Q5U1U6	5929	protein_coding	3.94615	1.27011	18.7493	0.000565663	0.00708911
Cd40	CD40 antigen	protein_coding	21939	S4R2M8	3406	protein_coding	3.29774	1.65346	18.7445	0.000566306	0.00709128
Gm11599	predicted gene 11599	processed_pseudogene			878	pseudogene	-1.01141	2.34694	18.7339	0.000567712	0.00710299
Rps5	ribosomal protein S5	protein_coding	20103	Q91V55	1734	protein_coding	-0.82809	9.24593	18.7153	0.000570198	0.00712717
Prdm2	PR domain containing 2, with ZNF domain	protein_coding	110593	A2A7B5	7420	protein_coding	0.714646	6.92679	18.7124	0.000570589	0.00712717
Ciita	class II transactivator	protein_coding	12265	P79621	9535	protein_coding	4.18787	1.95172	18.7074	0.000571265	0.00712938
Ak6	adenylate kinase 6	protein_coding	108143	Q8VCP8	2769	protein_coding	-0.628422	6.83972	18.7041	0.000571711	0.00712938
Bfsp1	beaded filament structural protein 1, in lens-CP94	protein_coding	12075	A2AMT1	2390	protein_coding	-1.71526	1.79369	18.6771	0.000575356	0.0071689
Tnk1	tyrosine kinase, non-receptor, 1	protein_coding	83813	Q99ML2	3329	protein_coding	-2.12037	0.895534	18.6666	0.000576778	0.00718022
Btg3	BTG anti-proliferation factor 3	protein_coding	12228	A0A338P787	4014	protein_coding	-1.5645	2.54766	18.6594	0.000577757	0.00718022
Ifitm1	interferon induced transmembrane protein 1	protein_coding	68713	Q9D103	1094	protein_coding	3.03367	3.8555	18.6577	0.000577984	0.00718022
Mrpl15	mitochondrial ribosomal protein L15	protein_coding	27395	Q9CPR5	8487	protein_coding	-0.560746	5.41829	18.6564	0.000578167	0.00718022
Gm28006	predicted gene, 28006	misc_RNA			122	short_non_coding	1.831	4.48971	18.6496	0.000579091	0.00718578
Maged2	melanoma antigen, family D, 2	protein_coding	80884	Q9ER67	3239	protein_coding	-1.85493	1.31714	18.6392	0.000580517	0.00719755
Maml1	mastermind like transcriptional coactivator 1	protein_coding	103806	F6UY95	5528	protein_coding	0.698785	5.94678	18.6329	0.000581373	0.00720224
Paics	phosphoribosylaminoimidazole carboxylase, phosphoribosylaminoribosylaminoimidazole, succinocarboxamide synthetase	protein_coding	67054	Q9DCL9	3139	protein_coding	-0.876722	7.38324	18.6198	0.000583178	0.00721348
Gm9354	predicted gene 9354	processed_pseudogene			468	pseudogene	-0.7772	4.92799	18.6194	0.000583236	0.00721348
Fcrl1	Fc receptor-like 1	protein_coding	229499	E9Q958	3560	protein_coding	2.23799	1.88172	18.6149	0.000583852	0.00721518
Rgs3	regulator of G-protein signaling 3	protein_coding	50780	Z4YJQ4	10801	protein_coding	2.03834	3.86972	18.6002	0.000585877	0.00723429
Ada	adenosine deaminase	protein_coding	11486	Q4FK28	2002	protein_coding	1.00214	4.51647	18.5958	0.000586494	0.00723599
Rpl13a	ribosomal protein L13A	protein_coding	22121	Q5M9M0	2114	protein_coding	-0.789484	9.15555	18.5788	0.000588855	0.0072445
Usp35	ubiquitin specific peptidase 35	protein_coding	244144	M0QWN7	5288	protein_coding	2.72932	0.468903	18.5746	0.00058943	0.0072445
Irgm1	immunity-related GTPase family M member 1	protein_coding	15944		5810	protein_coding	1.21785	4.90052	18.5742	0.000589492	0.0072445
Alkbh8	alkB homolog 8, tRNA methyltransferase	protein_coding	67667	Q80Y20	8740	protein_coding	-0.896861	4.29595	18.5731	0.000589637	0.0072445
Tmem17	transmembrane protein 17	protein_coding	103765	Q8K0U3	1568	protein_coding	-2.05447	0.0841436	18.5672	0.000590473	0.0072445
Ddx18	DEAD (Asp-Glu-Ala-Asp) box polypeptide 18	protein_coding	66942	B2RUM8	2483	protein_coding	-0.922528	5.05195	18.566	0.000590629	0.0072445
Gm13160	predicted gene 13160	processed_pseudogene			627	pseudogene	0.527862	6.55551	18.5636	0.000590968	0.0072445
Btf3l4	basic transcription factor 3-like 4	protein_coding	70533		4546	protein_coding	-0.614712	4.89651	18.5632	0.000591025	0.0072445
Gm9276	predicted gene 9276	processed_pseudogene			1384	pseudogene	-1.17807	2.95584	18.5378	0.000594581	0.00727987
Utp15	UTP15 small subunit processome component	protein_coding	105372	Q8C7V3	5847	protein_coding	-0.668043	5.13747	18.5357	0.000594875	0.00727987
Gm4997	predicted gene 4997	processed_pseudogene			360	pseudogene	-0.821205	3.19777	18.5307	0.000595591	0.00728007
AI661453	expressed sequence AI661453	protein_coding	224833	Q91Z58	5056	protein_coding	-1.46279	2.48622	18.5288	0.000595857	0.00728007
Fam129c	family with sequence similarity 129, member C	protein_coding	100037278	D3YZB0	3560	protein_coding	1.61934	3.00788	18.507	0.000598935	0.00731175
Snu13	SNU13 homolog, small nuclear ribonucleoprotein (U4/U6.U5)	protein_coding	20826	Q9D0T1	2924	protein_coding	-0.705087	5.42992	18.4974	0.000600299	0.00732249
Gm10913	predicted pseudogene 10913	processed_pseudogene			463	pseudogene	-0.855577	3.51455	18.4649	0.000604934	0.00736994
Dcaf4	DDB1 and CUL4 associated factor 4	protein_coding	73828	Q99LF7	3633	protein_coding	-0.681465	3.47434	18.4549	0.000606373	0.00736994
Rpl17	ribosomal protein L17	protein_coding	319195	Q6ZWZ7	1327	protein_coding	-0.653919	7.64897	18.454	0.000606509	0.00736994
Rps17	ribosomal protein S17	protein_coding	20068		1274	protein_coding	-0.74238	7.20831	18.4487	0.00060727	0.00736994
Gm49601	predicted gene, 49601	protein_coding		A0A338P6R8	3430	protein_coding	1.2921	7.23005	18.4402	0.000608496	0.00736994
Get1	guided entry of tail-anchored proteins factor 1	protein_coding	71446		4368	protein_coding	-0.894568	3.39133	18.4356	0.000609151	0.00736994
Ifrd2	interferon-related developmental regulator 2	protein_coding	15983	Q9D8U0	2637	protein_coding	-1.55492	4.52263	18.4342	0.000609362	0.00736994
Gm7206	predicted pseudogene 7206	processed_pseudogene			508	pseudogene	-0.652728	6.81761	18.4325	0.000609601	0.00736994
Bcl3	B cell leukemia/lymphoma 3	protein_coding	12051	F6YNH8	2475	protein_coding	1.56724	4.0506	18.4318	0.000609702	0.00736994
Plekhg4	pleckstrin homology domain containing, family G (with RhoGef domain) member 4	protein_coding	102075	E0CYM2	5478	protein_coding	-3.82637	2.6812	18.4311	0.000609802	0.00736994
Cd7	CD7 antigen	protein_coding	12516	Q3U4A8	1133	protein_coding	4.33449	0.791844	18.4301	0.000609959	0.00736994
Nolc1	nucleolar and coiled-body phosphoprotein 1	protein_coding	70769	A0A286YCD1	3971	protein_coding	-1.1696	6.65822	18.4294	0.00061005	0.00736994
Vat1	vesicle amine transport 1	protein_coding	26949	Q499X4	2766	protein_coding	-2.38094	5.7153	18.4206	0.000611332	0.00737951
Cables2	CDK5 and Abl enzyme substrate 2	protein_coding	252966	Q8K3M5	4597	protein_coding	0.825462	5.75442	18.4146	0.000612206	0.00738415
Kcnn3	potassium intermediate/small conductance calcium-activated channel, subfamily N, member 3	protein_coding	140493	P58391	10451	protein_coding	5.58894	-0.807911	19.8134	0.00061319	0.00738784
Gm5763	predicted pseudogene 5763	processed_pseudogene			1530	pseudogene	1.78617	3.35463	18.3942	0.000615178	0.00738784
Wdr74	WD repeat domain 74	protein_coding	107071	Q3UL50	1867	protein_coding	-0.810397	4.7874	18.3939	0.000615226	0.00738784
Plxnc1	plexin C1	protein_coding	54712	Q9QZC2	8349	protein_coding	1.91407	6.24257	18.3918	0.000615521	0.00738784
Ppp1r18	protein phosphatase 1, regulatory subunit 18	protein_coding	76448	Q8BQ30	4317	protein_coding	0.71759	7.91803	18.3891	0.000615921	0.00738784
Gm7434	predicted gene 7434	processed_pseudogene			408	pseudogene	-0.856192	5.19063	18.3888	0.00061596	0.00738784
Gm12989	predicted gene 12989	processed_pseudogene			731	pseudogene	-0.775719	4.83237	18.3849	0.000616539	0.00738784
Ankrd33b	ankyrin repeat domain 33B	protein_coding	67434	Q3U0L2	8761	protein_coding	3.87052	3.32481	18.384	0.000616675	0.00738784
Gm15013	predicted gene 15013	protein_coding			801	protein_coding	-1.00983	3.25755	18.3823	0.000616918	0.00738784
Gm13562	predicted gene 13562	processed_transcript			1344	long_non_coding	2.1705	0.54061	18.3762	0.000617815	0.00739272
Decr1	2,4-dienoyl CoA reductase 1, mitochondrial	protein_coding	67460	Q4FJK0	3879	protein_coding	-0.767287	4.19565	18.357	0.00062064	0.00742063
Tspan13	tetraspanin 13	protein_coding	66109	Q9D8C2	2474	protein_coding	3.37517	2.10545	18.3482	0.000621947	0.00742757
Hnrnpa1l2-ps	heterogeneous nuclear ribonucleoprotein A1-like 2, pseudogene	processed_pseudogene			964	pseudogene	-0.884208	3.09404	18.3451	0.000622403	0.00742757
Gm9333	predicted gene 9333	processed_pseudogene			1323	pseudogene	-0.779327	4.43898	18.3413	0.000622962	0.00742757
Dph5	diphthamide biosynthesis 5	protein_coding	69740	Q9CWQ0	8027	protein_coding	-0.923804	4.11137	18.3398	0.00062319	0.00742757
Drosha	drosha, ribonuclease type III	protein_coding	14000	Q5HZJ0	5935	protein_coding	-0.728262	5.34361	18.333	0.0006242	0.00743375
Rae1	ribonucleic acid export 1	protein_coding	66679	Q8C570	2554	protein_coding	-0.473149	5.99868	18.2969	0.000629582	0.00748734
Gm8118	predicted gene 8118	processed_pseudogene			845	pseudogene	-0.827269	2.36165	18.2962	0.000629693	0.00748734
Rpsa-ps4	ribosomal protein S4, pseudogene 4	processed_pseudogene			888	pseudogene	-0.945171	4.38402	18.2855	0.000631299	0.00750053
Nol9	nucleolar protein 9	protein_coding	74035		4956	protein_coding	-0.796421	5.45695	18.2697	0.000633686	0.00752131
Gm23991	predicted gene, 23991	snoRNA			93	short_non_coding	-1.64163	0.494914	18.2664	0.000634179	0.00752131
Zfp758	zinc finger protein 758	protein_coding	224598	E9QAA1	2974	protein_coding	0.860802	3.99986	18.264	0.000634544	0.00752131
Rpl19	ribosomal protein L19	protein_coding	19921	A2A547	1022	protein_coding	-0.641074	7.09349	18.2599	0.00063517	0.00752283
9930111J21Rik2	RIKEN cDNA 9930111J21 gene 2	protein_coding	245240	Q5SVP2	7017	protein_coding	1.28161	6.12391	18.2495	0.000636755	0.00753568
Ehd4	EH-domain containing 4	protein_coding	98878	Q3TM70	4007	protein_coding	0.529312	5.97636	18.2446	0.000637491	0.00753844
Tnfrsf21	tumor necrosis factor receptor superfamily, member 21	protein_coding	94185	Q9EPU5	4109	protein_coding	0.666973	6.77672	18.2397	0.00063824	0.00753844
Mfsd6	major facilitator superfamily domain containing 6	protein_coding	98682	D3Z183	8231	protein_coding	2.57433	5.0305	18.2381	0.000638487	0.00753844
Ankrd13b	ankyrin repeat domain 13b	protein_coding	268445	Q5F260	3839	protein_coding	-1.82586	2.95139	18.2308	0.000639592	0.00754558
Rps19-ps2	ribosomal protein S19, pseudogene 2	processed_pseudogene			438	pseudogene	-0.755053	6.08816	18.2233	0.000640747	0.0075533
Hnrnpa1l2-ps2	heterogeneous nuclear ribonucleoprotein A1-like 2, pseudogene 2	processed_pseudogene	545091		963	pseudogene	-0.887275	4.41553	18.216	0.000641865	0.00755704
Rrp12	ribosomal RNA processing 12 homolog (S. cerevisiae)	protein_coding	107094	Q3UJA1	4340	protein_coding	-1.13107	4.89274	18.2147	0.000642065	0.00755704
Rb1	RB transcriptional corepressor 1	protein_coding	19645		6015	protein_coding	0.60375	6.55137	18.2057	0.000643452	0.00756746
Rhd	Rh blood group, D antigen	protein_coding	19746	A0A0R4J0A2	1594	protein_coding	-3.01192	0.741065	18.1966	0.00064484	0.00757788
Evi2b	ecotropic viral integration site 2b	protein_coding	216984	Q8VD58	1858	protein_coding	0.876011	8.84442	18.1891	0.000646012	0.00758574
Mthfd2l	methylenetetrahydrofolate dehydrogenase (NADP+ dependent) 2-like	protein_coding	665563		6645	protein_coding	-1.28743	1.10598	18.1773	0.000647835	0.00760123
Pum3	pumilio RNA-binding family member 3	protein_coding	52874	A0A0N4SUH4	8626	protein_coding	-0.814905	5.95642	18.1381	0.000653941	0.00765626
Prxl2a	peroxiredoxin like 2A	protein_coding	70564	Q9CYH2	2948	protein_coding	-2.51907	0.877116	18.1381	0.000653941	0.00765626
Snhg17	small nucleolar RNA host gene 17	processed_transcript			7052	long_non_coding	-1.19541	5.01752	18.1374	0.000654047	0.00765626
Elovl6	ELOVL family member 6, elongation of long chain fatty acids (yeast)	protein_coding	170439	Q920L5	6431	protein_coding	-1.42979	3.54093	18.1316	0.000654955	0.00766094
Gm13012	predicted gene 13012	antisense			863	long_non_coding	-1.04973	3.94517	18.1107	0.000658255	0.00768889
Hprt	hypoxanthine guanine phosphoribosyl transferase	protein_coding	15452	P00493	1289	protein_coding	2.03821	7.64735	18.11	0.000658364	0.00768889
Angptl4	angiopoietin-like 4	protein_coding	57875	Q9Z1P8	3541	protein_coding	-1.31976	3.60901	18.0859	0.000662172	0.00772588
4732465J04Rik	RIKEN cDNA 4732465J04 gene	lincRNA			3302	long_non_coding	1.98843	1.67254	18.0812	0.000662929	0.00772588
Platr27	pluripotency associated transcript 27	lincRNA			629	long_non_coding	-3.34183	-0.0170517	18.0803	0.000663067	0.00772588
Prdx5	peroxiredoxin 5	protein_coding	54683		2139	protein_coding	0.98674	9.33711	18.0694	0.000664809	0.0077402
Gm11451	predicted gene 11451	processed_pseudogene			630	pseudogene	-1.13522	2.90231	18.0548	0.000667143	0.00776138
Rin3	Ras and Rab interactor 3	protein_coding	217835	P59729	6835	protein_coding	0.763163	8.29372	18.0479	0.000668252	0.0077683
Mrgpra2b	MAS-related GPR, member A2B	protein_coding	235712	E9QNZ7	1334	protein_coding	2.05304	6.17215	18.0313	0.000670925	0.00777983
Gm5643	predicted gene 5643	processed_pseudogene			966	pseudogene	-0.860049	4.16638	18.0311	0.000670952	0.00777983
Asb7	ankyrin repeat and SOCS box-containing 7	protein_coding	117589	Q8BQC5	6488	protein_coding	1.01975	5.25901	18.03	0.000671122	0.00777983
Cltb	clathrin, light polypeptide (Lcb)	protein_coding	74325	Q3TWZ9	4868	protein_coding	-1.19078	2.87783	18.0289	0.000671306	0.00777983
Zscan29	zinc finger SCAN domains 29	protein_coding	99334	A2ARU5	7169	protein_coding	0.881913	6.34102	18.018	0.000673075	0.00779435
Gm37108	predicted gene, 37108	processed_pseudogene			626	pseudogene	-0.879576	4.57951	18.0028	0.000675538	0.00781687
Rin2	Ras and Rab interactor 2	protein_coding	74030		11271	protein_coding	1.80961	5.45416	17.9873	0.000678063	0.00784008
Tbc1d10c	TBC1 domain family, member 10c	protein_coding	108995	Q8C9V1	3623	protein_coding	1.3229	5.16471	17.9802	0.000679217	0.00784053
Tmem106c	transmembrane protein 106C	protein_coding	380967	A0A2R8VJM7	2434	protein_coding	-0.617221	4.5054	17.9797	0.000679296	0.00784053
Zfand3	zinc finger, AN1-type domain 3	protein_coding	21769	Q497H0	4392	protein_coding	1.11331	5.86016	17.9775	0.000679661	0.00784053
Lonp2	lon peptidase 2, peroxisomal	protein_coding	66887	Q9DBN5	5346	protein_coding	0.610732	5.93411	17.9663	0.000681497	0.0078507
Gmpr	guanosine monophosphate reductase	protein_coding	66355	Q9DCZ1	2323	protein_coding	-2.23798	2.22407	17.9658	0.000681584	0.0078507
Actb	actin, beta	protein_coding	11461	B2RRX1	2679	protein_coding	0.917643	11.5743	17.9619	0.000682223	0.00785207
Pgap1	post-GPI attachment to proteins 1	protein_coding	241062	Q3UUQ7	16611	protein_coding	3.0532	3.10001	17.9561	0.000683179	0.00785708
2310022B05Rik	RIKEN cDNA 2310022B05 gene	protein_coding	69551	Q8C3W1	3307	protein_coding	-0.881132	2.91663	17.9509	0.000684036	0.00786094
AI839979	expressed sequence AI839979	lincRNA			1539	long_non_coding	2.17533	5.30537	17.9468	0.000684705	0.00786264
Prune2	prune homolog 2	protein_coding	353211		20297	protein_coding	-2.8916	-0.0315554	17.9161	0.000689799	0.00791511
Togaram1	TOG array regulator of axonemal microtubules 1	protein_coding	328108	Q6A070	12476	protein_coding	-0.642362	4.86724	17.9082	0.000691114	0.00791728
Armc7	armadillo repeat containing 7	protein_coding	276905	Q3UJZ3	3069	protein_coding	1.08732	5.15551	17.9075	0.000691224	0.00791728
Rpl29-ps2	ribosomal protein L29, pseudogene 2	transcribed_processed_pseudogene			1323	pseudogene	-0.646017	4.11946	17.9046	0.000691708	0.00791728
Wdr18	WD repeat domain 18	protein_coding	216156	Q4VBE8	6005	protein_coding	-0.959048	4.69628	17.9024	0.000692086	0.00791728
Arl6	ADP-ribosylation factor-like 6	protein_coding	56297	Q3TUM2	2098	protein_coding	-1.98232	0.348208	17.8978	0.000692842	0.00791992
Tspan9	tetraspanin 9	protein_coding	109246	Q8BJU2	4975	protein_coding	2.71723	-0.26491	17.8779	0.000696192	0.00794843
Mrps2	mitochondrial ribosomal protein S2	protein_coding	118451	Q924T2	2919	protein_coding	-0.658388	4.93723	17.8767	0.000696389	0.00794843
Gm6533	predicted gene 6533	processed_pseudogene			608	pseudogene	-0.688606	3.52899	17.8731	0.000696991	0.00794928
Vps37b	vacuolar protein sorting 37B	protein_coding	330192	Q8R0J7	2789	protein_coding	0.813262	5.17941	17.8661	0.000698172	0.00795673
Cerkl	ceramide kinase-like	protein_coding	228094	A2AQH0	5284	protein_coding	-1.16409	2.42298	17.8606	0.000699104	0.00796134
Ascc1	activating signal cointegrator 1 complex subunit 1	protein_coding	69090		2193	protein_coding	-0.464655	4.65592	17.841	0.00070242	0.0079774
Plau	plasminogen activator, urokinase	protein_coding	18792	Q0VBA8	2367	protein_coding	1.4287	4.38073	17.8404	0.000702534	0.0079774
Cdkl5	cyclin-dependent kinase-like 5	protein_coding	382253	A0A0G2JF79	14331	protein_coding	1.84112	0.055568	17.8401	0.000702577	0.0079774
Mccc1	methylcrotonoyl-Coenzyme A carboxylase 1 (alpha)	protein_coding	72039	A0A0G2JFQ5	10952	protein_coding	-1.003	4.21622	17.8376	0.00070301	0.0079774
Abhd14a	abhydrolase domain containing 14A	protein_coding	68644	E9Q136	2111	protein_coding	-1.38353	3.35791	17.8349	0.000703458	0.0079774
Vpreb3	pre-B lymphocyte gene 3	protein_coding	22364	D3Z6J4	859	protein_coding	5.21418	0.404195	17.8329	0.000703799	0.0079774
Nip7	NIP7, nucleolar pre-rRNA processing protein	protein_coding	66164	Q9CXK8	3130	protein_coding	-0.632248	4.91729	17.8305	0.000704215	0.0079774
Rpl19-ps11	ribosomal protein L19, pseudogene 11	processed_pseudogene			591	pseudogene	-0.641571	8.48143	17.8158	0.000706724	0.00799981
Gmps	guanine monophosphate synthetase	protein_coding	229363	B2RRH9	8105	protein_coding	-0.735306	6.27969	17.8061	0.000708389	0.00801266
Rpl23a-ps3	ribosomal protein L23A, pseudogene 3	processed_pseudogene			468	pseudogene	-0.730573	6.48286	17.7958	0.000710146	0.00802651
Slc25a1	solute carrier family 25 (mitochondrial carrier, citrate transporter), member 1	protein_coding	13358	Q8JZU2	2164	protein_coding	-0.724903	4.86677	17.7848	0.000712044	0.00804194
Kbtbd11	kelch repeat and BTB (POZ) domain containing 11	protein_coding	74901	Q8BNW9	7137	protein_coding	3.07666	1.35276	17.7696	0.000714676	0.00805996
Mta1	metastasis associated 1	protein_coding	116870	M1VHG1	3104	protein_coding	-0.811437	5.36349	17.7685	0.00071486	0.00805996
Xxylt1	xyloside xylosyltransferase 1	protein_coding	268880	Q3U4G3	3895	protein_coding	-0.593041	4.50106	17.7635	0.000715737	0.00805996
Tmem69	transmembrane protein 69	protein_coding	230657		2069	protein_coding	-0.631093	3.91967	17.7633	0.000715776	0.00805996
Gm12726	predicted gene 12726	processed_pseudogene			601	pseudogene	-1.25228	0.846942	17.7582	0.000716651	0.00806379
Zfp382	zinc finger protein 382	protein_coding	233060	B2RXC5	2298	protein_coding	1.05473	3.86276	17.7537	0.000717441	0.00806666
Gpr132	G protein-coupled receptor 132	protein_coding	56696	Q9Z282	2715	protein_coding	0.825646	4.83395	17.7451	0.000718941	0.00807375
Smim3	small integral membrane protein 3	protein_coding	106878	Q3U1M0	6828	protein_coding	1.36678	4.64068	17.7439	0.000719141	0.00807375
Nadk	NAD kinase	protein_coding	192185	P58058	3747	protein_coding	1.19392	8.34581	17.7271	0.000722075	0.00810066
Gemin5	gem nuclear organelle associated protein 5	protein_coding	216766	Q8BX17	6618	protein_coding	-0.991093	4.81331	17.7136	0.000724461	0.00812139
Calr-ps	calreticulin, pseudogene	processed_pseudogene			485	pseudogene	-0.960248	2.69062	17.7042	0.000726116	0.00813211
Plekhg3	pleckstrin homology domain containing, family G (with RhoGef domain) member 3	protein_coding	263406	A0A1W2P798	11727	protein_coding	1.07998	6.62756	17.702	0.000726495	0.00813211
Prickle1	prickle planar cell polarity protein 1	protein_coding	106042	Q3U5C7	4345	protein_coding	-2.39089	0.246031	17.698	0.000727199	0.00813396
Nsa2-ps1	NSA2 ribosome biogenesis homolog, pseudogene 1	processed_pseudogene			780	pseudogene	-0.530954	6.21787	17.6764	0.000731034	0.0081658
Abtb2	ankyrin repeat and BTB (POZ) domain containing 2	protein_coding	99382	Q3T9J9	6032	protein_coding	2.28483	2.78786	17.6759	0.000731129	0.0081658
Ears2	glutamyl-tRNA synthetase 2, mitochondrial	protein_coding	67417		5152	protein_coding	-1.04667	2.94532	17.6634	0.000733354	0.0081846
Rpl7a-ps10	ribosomal protein L7A, pseudogene 10	processed_pseudogene			798	pseudogene	-0.590841	5.90694	17.6533	0.00073516	0.0081987
Dqx1	DEAQ RNA-dependent ATPase	protein_coding	93838	Q924H9	3419	protein_coding	1.31574	4.00973	17.644	0.000736822	0.00820401
Tbc1d4	TBC1 domain family, member 4	protein_coding	210789	E9Q6Q8	7676	protein_coding	1.67456	0.920324	17.6409	0.000737382	0.00820401
Nfat5	nuclear factor of activated T cells 5	protein_coding	54446	Q9WV30	18378	protein_coding	0.701097	6.58973	17.6402	0.000737509	0.00820401
Zbtb1	zinc finger and BTB domain containing 1	protein_coding	268564	Q5YB37	12190	protein_coding	0.554151	5.96686	17.6382	0.000737862	0.00820401
Timm23	translocase of inner mitochondrial membrane 23	protein_coding	53600	Q9CXU4	1786	protein_coding	-0.60392	4.42727	17.6355	0.000738355	0.00820401
C5ar2	complement component 5a receptor 2	protein_coding	319430	Q8BW93	3561	protein_coding	2.36169	3.79432	17.6279	0.00073971	0.00820838
Gm27505	predicted gene, 27505	misc_RNA			110	short_non_coding	1.60158	4.43006	17.6272	0.000739836	0.00820838
Rnf166	ring finger protein 166	protein_coding	68718	A2RS02	1985	protein_coding	0.840828	6.30613	17.6178	0.000741529	0.00822111
Lipe	lipase, hormone sensitive	protein_coding	16890	P54310	5886	protein_coding	0.751893	5.24231	17.6085	0.000743215	0.00823376
Evi2	ecotropic viral integration site 2	protein_coding	101488212	L7N211	3944	protein_coding	0.895894	8.97025	17.59	0.000746586	0.00826221
Naa60	N(alpha)-acetyltransferase 60, NatF catalytic subunit	protein_coding	74763	D3YYN1	3765	protein_coding	0.553203	7.1776	17.5853	0.00074744	0.00826221
Taf9	TATA-box binding protein associated factor 9	protein_coding	108143	A0A087WNM2	2120	protein_coding	-0.64364	6.62616	17.5818	0.000748076	0.00826221
Ccdc40	coiled-coil domain containing 40	protein_coding	207607	A0A494BAV6	6030	protein_coding	-2.54648	1.37627	17.5774	0.000748869	0.00826221
Ap3s2	adaptor-related protein complex 3, sigma 2 subunit	protein_coding	11778	Q8BSZ2	5905	protein_coding	-0.519706	5.37188	17.5769	0.000748973	0.00826221
Tsfm	Ts translation elongation factor, mitochondrial	protein_coding	66399	D3Z4M7	2904	protein_coding	-0.816252	3.5997	17.5746	0.000749395	0.00826221
Gm45717	predicted gene 45717	protein_coding		A0A1B0GT68	495	protein_coding	0.789543	7.52954	17.5734	0.000749616	0.00826221
Bet1	Bet1 golgi vesicular membrane trafficking protein	protein_coding	12068	O35623	3730	protein_coding	-0.525117	5.2789	17.5399	0.000755767	0.00832392
Gm48718	predicted gene, 48718	TEC			2482		1.91993	1.26215	17.5226	0.000758966	0.00835306
Gm16580	predicted gene 16580	processed_pseudogene			1048	pseudogene	-0.70204	7.58628	17.5135	0.000760661	0.0083656
Utp4	UTP4 small subunit processome component	protein_coding	21771	A0A1D5RLM4	3451	protein_coding	-0.951238	5.33735	17.5028	0.000762647	0.00837724
Gm10131	predicted pseudogene 10131	protein_coding		Q4FZH7	736	protein_coding	-0.670679	5.62576	17.5	0.000763171	0.00837724
Gm9826	predicted gene 9826	processed_pseudogene			1299	pseudogene	-1.10973	4.18984	17.4961	0.000763892	0.00837724
Bcl2l2	BCL2-like 2	protein_coding	12050	P70345	4462	protein_coding	-0.617944	4.77865	17.4959	0.000763939	0.00837724
Slc29a2	solute carrier family 29 (nucleoside transporters), member 2	protein_coding	13340	Q61672	3018	protein_coding	-1.36069	1.76927	17.4713	0.000768542	0.00841467
Tdrd9	tudor domain containing 9	protein_coding	74691	Q14BI7	5415	protein_coding	-4.81475	0.462097	17.4705	0.000768707	0.00841467
Arvcf	armadillo repeat gene deleted in velocardiofacial syndrome	protein_coding	11877	P98203	6715	protein_coding	1.98913	0.750009	17.465	0.000769737	0.00841467
Gm49333	predicted gene, 49333	protein_coding	110599584	P0DPD9	3432	protein_coding	-1.12258	2.45834	17.4635	0.000770016	0.00841467
Akna	AT-hook transcription factor	protein_coding	100182	Q80VW7	5765	protein_coding	1.08169	7.99278	17.4629	0.000770141	0.00841467
Hmgn3	high mobility group nucleosomal binding domain 3	protein_coding	94353		1869	protein_coding	2.39259	0.588561	17.449	0.000772769	0.00843727
Slc35d1	solute carrier family 35 (UDP-glucuronic acid/UDP-N-acetylgalactosamine dual transporter), member D1	protein_coding	242585	A2AKQ0	8528	protein_coding	-1.06091	3.51385	17.4433	0.000773839	0.00844284
Tnfrsf1a	tumor necrosis factor receptor superfamily, member 1a	protein_coding	21937		2591	protein_coding	0.649514	7.53859	17.4277	0.000776808	0.0084651
Gm10335	predicted gene 10335	processed_pseudogene			468	pseudogene	-0.648581	7.91278	17.4267	0.000777001	0.0084651
Nek4	NIMA (never in mitosis gene a)-related expressed kinase 4	protein_coding	23955	Q3UED6	8912	protein_coding	-0.571308	4.14825	17.4115	0.0007799	0.00848817
Galnt7	polypeptide N-acetylgalactosaminyltransferase 7	protein_coding	108150	Q80VA0	5253	protein_coding	-0.681391	5.24657	17.403	0.000781522	0.00848817
Adcy3	adenylate cyclase 3	protein_coding	104111		6246	protein_coding	-2.41856	3.71455	17.4023	0.000781659	0.00848817
Hoxb3	homeobox B3	protein_coding	15410	P09026	4251	protein_coding	2.55607	1.49133	17.4016	0.000781787	0.00848817
Gm12005	predicted gene 12005	processed_pseudogene			379	pseudogene	-0.735602	2.89987	17.4009	0.000781931	0.00848817
Zbtb2	zinc finger and BTB domain containing 2	protein_coding	381990	Q3V3W4	7374	protein_coding	0.625783	4.26503	17.3957	0.000782919	0.00849278
Ampd3	adenosine monophosphate deaminase 3	protein_coding	11717	O08739	5627	protein_coding	1.5183	6.50695	17.3916	0.000783722	0.00849539
Gstm2	glutathione S-transferase, mu 2	protein_coding	14863	P15626	1679	protein_coding	-4.1666	1.76956	17.3827	0.000785429	0.00850778
Atm	ataxia telangiectasia mutated	protein_coding	11920	B9EHX4	10338	protein_coding	-0.898021	5.2113	17.3765	0.000786635	0.00851473
Kansl1l	KAT8 regulatory NSL complex subunit 1-like	protein_coding	68691	F6ULJ7	6664	protein_coding	0.81132	5.01668	17.3723	0.000787438	0.00851731
Mcrip2	MAPK regulated corepressor interacting protein 2	protein_coding	68241		1307	protein_coding	-1.75092	1.44212	17.367	0.000788458	0.00852224
Jakmip1	janus kinase and microtubule interacting protein 1	protein_coding	76071	G3UXP1	8586	protein_coding	4.96791	-0.451952	18.6326	0.000789114	0.00852323
A530064D06Rik	RIKEN cDNA A530064D06 gene	protein_coding	328830	Q8C239	5884	protein_coding	2.82366	5.24049	17.3599	0.000789846	0.00852503
Slc6a13	solute carrier family 6 (neurotransmitter transporter, GABA), member 13	protein_coding	14412	P31649	2904	protein_coding	0.919479	3.54084	17.3491	0.00079193	0.00854141
Stap1	signal transducing adaptor family member 1	protein_coding	56792	Q9JM90	6215	protein_coding	1.60489	5.4467	17.3457	0.000792607	0.0085426
Wipf2	WAS/WASL interacting protein family, member 2	protein_coding	68524	D3Z0K7	7819	protein_coding	0.4776	5.69514	17.3237	0.000796906	0.00858281
Pwp2	PWP2 periodic tryptophan protein homolog (yeast)	protein_coding	110816	Q2M1K2	3872	protein_coding	-1.27377	4.80049	17.3086	0.000799875	0.00860864
Marcks	myristoylated alanine rich protein kinase C substrate	protein_coding	17118	P26645	4048	protein_coding	3.25794	2.77994	17.2883	0.000803869	0.00864545
Ly6i	lymphocyte antigen 6 complex, locus I	protein_coding	57248	Q9WU67	1156	protein_coding	3.95242	0.116391	17.2656	0.000808393	0.00868792
Cln6	ceroid-lipofuscinosis, neuronal 6	protein_coding	76524	Q3U466	2434	protein_coding	-0.597697	6.1148	17.2616	0.000809181	0.0086902
Zfp938	zinc finger protein 938	protein_coding	237411	E9Q9G3	2128	protein_coding	-1.83465	1.29265	17.2507	0.000811357	0.00870171
Gm45713	predicted gene 45713	protein_coding		A0A1B0GS68	1477	protein_coding	-0.760751	9.08376	17.2487	0.000811757	0.00870171
Gm6344	predicted gene 6344	processed_pseudogene			483	pseudogene	-0.740052	6.06345	17.2476	0.000811982	0.00870171
Gm28177	predicted gene 28177	processed_transcript			3532	long_non_coding	0.942522	7.0396	17.2393	0.000813646	0.00871335
Gm20075	predicted gene, 20075	protein_coding		A2A7Z4	2161	protein_coding	-0.545874	4.82679	17.2303	0.000815452	0.0087248
Nomo1	nodal modulator 1	protein_coding	211548	Q6GQT9	5936	protein_coding	-1.26526	6.95899	17.2246	0.0008166	0.0087248
Urm1	ubiquitin related modifier 1	protein_coding	68205		4275	protein_coding	-0.578074	4.87887	17.2221	0.000817103	0.0087248
Lman2l	lectin, mannose-binding 2-like	protein_coding	214895	A0A0A6YX25	7359	protein_coding	0.45385	5.58795	17.2206	0.000817401	0.0087248
Sec24d	Sec24 related gene family, member D (S. cerevisiae)	protein_coding	69608	Q6NXL1	6325	protein_coding	-0.768391	4.62273	17.2196	0.000817607	0.0087248
Sntb1	syntrophin, basic 1	protein_coding	20649	Q99L88	5324	protein_coding	1.5667	2.87027	17.2135	0.00081884	0.00873179
Slc39a4	solute carrier family 39 (zinc transporter), member 4	protein_coding	72027	A0A2U3TZ56	3106	protein_coding	-1.74727	1.41496	17.1896	0.000823698	0.00877739
Snrk	SNF related kinase	protein_coding	20623	D3Z3V0	5780	protein_coding	1.0772	5.84015	17.1803	0.000825579	0.00877991
Fbxo28	F-box protein 28	protein_coding	67948	Q8BIG4	5318	protein_coding	0.486115	5.58537	17.18	0.000825638	0.00877991
Trp53inp2	transformation related protein 53 inducible nuclear protein 2	protein_coding	68728	A2ARD1	5257	protein_coding	2.48532	5.71051	17.1798	0.00082568	0.00877991
Slf1	SMC5-SMC6 complex localization factor 1	protein_coding	105377	Q8R3P9	5881	protein_coding	-0.727564	4.57483	17.1707	0.000827555	0.00879365
Nfkbie	nuclear factor of kappa light polypeptide gene enhancer in B cells inhibitor, epsilon	protein_coding	18037	O54910	3045	protein_coding	0.818496	4.26428	17.1597	0.000829798	0.0088038
Gm14586	predicted gene 14586	processed_pseudogene			408	pseudogene	-0.711887	8.54159	17.1591	0.000829935	0.0088038
Slc35a4	solute carrier family 35, member A4	protein_coding	67843	Q9D321	3275	protein_coding	-0.546681	6.18035	17.1552	0.000830722	0.0088038
Rcc2	regulator of chromosome condensation 2	protein_coding	108911	Q8BK67	4155	protein_coding	-0.985762	7.76095	17.1532	0.000831147	0.0088038
Ddx10	DEAD (Asp-Glu-Ala-Asp) box polypeptide 10	protein_coding	77591	Q80Y44	3128	protein_coding	-0.788555	5.29763	17.1505	0.000831698	0.0088038
Calcrl	calcitonin receptor-like	protein_coding	54598	A2AR99	4882	protein_coding	2.55841	3.49299	17.149	0.000832012	0.0088038
Septin5	septin 5	protein_coding	18951	A0A338P769	3915	protein_coding	1.25309	7.8453	17.1443	0.000832979	0.00880786
Acad9	acyl-Coenzyme A dehydrogenase family, member 9	protein_coding	229211	Q8JZN5	8192	protein_coding	-0.487248	5.47302	17.1338	0.000835138	0.00881863
Sp3	trans-acting transcription factor 3	protein_coding	20687	O70494	4933	protein_coding	0.665661	7.88071	17.1337	0.000835166	0.00881863
Arhgap25	Rho GTPase activating protein 25	protein_coding	232201		4434	protein_coding	1.04032	6.26327	17.1207	0.000837846	0.00884012
Cebpb	CCAAT/enhancer binding protein (C/EBP), beta	protein_coding	12608	Q3UPN9	1504	protein_coding	0.953752	4.8592	17.1143	0.000839187	0.00884012
Gm6543	predicted gene 6543	processed_pseudogene			808	pseudogene	-0.552646	4.9028	17.1136	0.000839332	0.00884012
Rpl19-ps6	ribosomal protein L19, pseudogene 6	processed_pseudogene			586	pseudogene	-0.597028	7.39948	17.1119	0.000839678	0.00884012
Prdm9	PR domain containing 9	protein_coding	213389	Q96EQ9	4308	protein_coding	1.041	4.4546	17.1093	0.000840217	0.00884012
Eif3l	eukaryotic translation initiation factor 3, subunit L	protein_coding	223691	Q8QZY1	3639	protein_coding	-0.688341	7.39069	17.1069	0.000840717	0.00884012
Gm10689	predicted gene 10689	processed_pseudogene			432	pseudogene	-0.738513	4.82786	17.1015	0.000841844	0.00884273
Gm43569	predicted gene 43569	antisense			559	long_non_coding	-1.74496	0.578896	17.1001	0.000842137	0.00884273
Usp20	ubiquitin specific peptidase 20	protein_coding	74270	Q8C6M1	9017	protein_coding	-0.919148	4.87052	17.0933	0.000843568	0.0088516
R3hdm4	R3H domain containing 4	protein_coding	109284	B2RRK4	5584	protein_coding	1.08063	7.38728	17.0666	0.000849162	0.0089041
Ppp1r14b	protein phosphatase 1, regulatory inhibitor subunit 14B	protein_coding	18938	Q62084	1526	protein_coding	-1.08016	3.815	17.0613	0.000850278	0.00890962
Sp4	trans-acting transcription factor 4	protein_coding	20688	K4DI62	5770	protein_coding	0.759998	4.50516	17.0579	0.000850994	0.00890999
Rps18-ps3	ribosomal protein S18, pseudogene 3	processed_pseudogene			456	pseudogene	-1.03229	5.25591	17.0556	0.000851495	0.00890999
Ift88	intraflagellar transport 88	protein_coding	21821	G3X9Z7	4628	protein_coding	-1.14242	2.63755	17.0503	0.000852613	0.00891551
Slc20a2	solute carrier family 20, member 2	protein_coding	20516	Q80UP8	6216	protein_coding	-1.01113	4.25327	17.0327	0.000856335	0.00894823
Mmachc	methylmalonic aciduria cblC type, with homocystinuria	protein_coding	67096	Q9CZD0	2224	protein_coding	-1.03481	2.91954	17.0258	0.000857805	0.00895194
Nmrk1	nicotinamide riboside kinase 1	protein_coding	225994		3689	protein_coding	0.883008	2.64268	17.0255	0.000857877	0.00895194
Tmem119	transmembrane protein 119	protein_coding	231633	Q8R138	2315	protein_coding	-1.75393	3.4664	17.0227	0.000858472	0.00895195
Zfp831	zinc finger protein 831	protein_coding	100043757	A2ADM8	9807	protein_coding	3.36676	3.62903	17.0058	0.000862079	0.00898336
Tmem176b	transmembrane protein 176B	protein_coding	65963	Q9R1Q6	2371	protein_coding	3.21402	3.34052	17.0013	0.000863052	0.0089873
Prmt1	protein arginine N-methyltransferase 1	protein_coding	15469	Q3UIG8	3425	protein_coding	-0.866233	6.51605	16.9952	0.000864371	0.00899482
Gm15596	predicted gene 15596	processed_pseudogene			784	pseudogene	-0.622013	2.73191	16.9731	0.000869134	0.00903269
Gm10709	predicted gene 10709	processed_pseudogene			480	pseudogene	-0.76938	4.95584	16.9727	0.000869208	0.00903269
Srm	spermidine synthase	protein_coding	20810	Q543H0	1599	protein_coding	-1.76466	5.45156	16.9644	0.000871006	0.00904335
Nhp2	NHP2 ribonucleoprotein	protein_coding	52530	Q9CRB2	1146	protein_coding	-0.922095	5.32151	16.9625	0.000871431	0.00904335
Heatr1	HEAT repeat containing 1	protein_coding	217995		7828	protein_coding	-0.805905	5.91176	16.9443	0.000875392	0.00907401
Il22ra2	interleukin 22 receptor, alpha 2	protein_coding	237310	Q80XF5	2498	protein_coding	-1.21879	2.89311	16.9434	0.000875589	0.00907401
Gnl2	guanine nucleotide binding protein-like 2 (nucleolar)	protein_coding	230737	B1ASC2	3683	protein_coding	-0.596374	6.01735	16.9353	0.000877359	0.00908612
Bri3bp	Bri3 binding protein	protein_coding	76809	Q8BXV2	6571	protein_coding	-0.921614	5.80172	16.9278	0.000878982	0.00909668
Gm26712	predicted gene, 26712	transcribed_unprocessed_pseudogene			217	pseudogene	-0.942198	2.22872	16.9215	0.000880367	0.00910477
Set	SET nuclear oncogene	protein_coding	56086	A2BE93	4070	protein_coding	-0.809625	7.30319	16.9098	0.000882953	0.00912526
Eid2	EP300 interacting inhibitor of differentiation 2	protein_coding	386655	Q6X7S9	1392	protein_coding	-4.15733	-0.272152	18.1175	0.000883672	0.00912644
Nipsnap1	nipsnap homolog 1	protein_coding	18082	Q5SVF7	2649	protein_coding	-1.30464	2.85216	16.8556	0.000894981	0.0092341
Sap25	sin3 associated polypeptide	protein_coding	751865	H3BLC5	1569	protein_coding	1.16287	5.94899	16.851	0.000896011	0.0092341
Rad1	RAD1 checkpoint DNA exonuclease	protein_coding	19355	Q9QWZ1	7400	protein_coding	-0.581995	3.76892	16.849	0.000896459	0.0092341
Ifitm2	interferon induced transmembrane protein 2	protein_coding	80876	Q99J93	655	protein_coding	0.793544	7.9588	16.8467	0.000896977	0.0092341
Cct8	chaperonin containing Tcp1, subunit 8 (theta)	protein_coding	12469	Q3UL22	3088	protein_coding	-0.77992	7.75518	16.8459	0.000897156	0.0092341
Cyp27a1	cytochrome P450, family 27, subfamily a, polypeptide 1	protein_coding	104086	Q9DBG1	2173	protein_coding	1.55054	5.3886	16.8239	0.000902095	0.0092786
1110004F10Rik	RIKEN cDNA 1110004F10 gene	protein_coding	56372	A0A0U1RPI0	2490	protein_coding	-0.538785	6.04897	16.8136	0.000904417	0.00929615
Sirt5	sirtuin 5	protein_coding	68346		6093	protein_coding	-0.919759	2.18364	16.792	0.000909321	0.00934019
Nxpe5	neurexophilin and PC-esterase domain family, member 5	protein_coding	381680	Q3TBA1	4473	protein_coding	-2.5363	4.39055	16.7873	0.000910398	0.00934435
Pdcd5-ps	programmed cell death 5, pseudogene	processed_pseudogene			381	pseudogene	-0.527418	4.51443	16.7823	0.000911537	0.00934435
Tcea3	transcription elongation factor A (SII), 3	protein_coding	21401		1400	protein_coding	3.24996	0.806961	16.7821	0.000911583	0.00934435
Nme1	NME/NM23 nucleoside diphosphate kinase 1	protein_coding	18102	Q5NC81	3342	protein_coding	-0.930725	6.05933	16.7789	0.000912309	0.00934485
Mxd3	Max dimerization protein 3	protein_coding	17121	Q80US8	2369	protein_coding	1.39427	3.95923	16.7765	0.00091287	0.00934485
Urb1	URB1 ribosome biogenesis 1 homolog (S. cerevisiae)	protein_coding	207932	E9PU96	8190	protein_coding	-0.888071	4.29813	16.7568	0.000917393	0.00937009
Qser1	glutamine and serine rich 1	protein_coding	99003	A0A338P6K9	9191	protein_coding	-0.738165	5.13917	16.7565	0.000917443	0.00937009
Gtpbp4	GTP binding protein 4	protein_coding	69237	Q99ME9	9566	protein_coding	-0.943601	6.35918	16.755	0.000917797	0.00937009
Stim2	stromal interaction molecule 2	protein_coding	116873	A5CVE4	5133	protein_coding	0.638376	5.47942	16.7549	0.00091782	0.00937009
Oat	ornithine aminotransferase	protein_coding	18242	Q3TG75	2360	protein_coding	-0.476686	6.13085	16.7423	0.000920726	0.0093934
Rps20	ribosomal protein S20	protein_coding	67427	Q5BLK2	4080	protein_coding	-0.804835	8.10661	16.739	0.000921479	0.00939473
Hint1	histidine triad nucleotide binding protein 1	protein_coding	15254	P70349	872	protein_coding	-0.61928	7.25261	16.7317	0.000923182	0.00940573
Gm4294	predicted gene 4294	processed_pseudogene			614	pseudogene	-0.720466	7.08482	16.7112	0.000927943	0.00944786
Fundc2	FUN14 domain containing 2	protein_coding	67391	Q9D6K8	2785	protein_coding	-0.624093	5.5659	16.7039	0.000929642	0.00945878
Cd72	CD72 antigen	protein_coding	12517	P21855	3422	protein_coding	4.55286	1.49203	16.6911	0.000932644	0.00948292
Abi2	abl-interactor 2	protein_coding	329165	P62484	8543	protein_coding	-2.40948	2.51474	16.6779	0.000935745	0.00950805
Pitpnm2	phosphatidylinositol transfer protein, membrane-associated 2	protein_coding	19679	Q6ZPQ6	12843	protein_coding	-1.37127	3.45767	16.6684	0.000937972	0.00951481
Fchsd1	FCH and double SH3 domains 1	protein_coding	319262		5473	protein_coding	0.896528	3.85491	16.6653	0.000938702	0.00951481
Prrc2b	proline-rich coiled-coil 2B	protein_coding	227723	Q7TPM1	11262	protein_coding	-0.699748	6.50528	16.6603	0.000939894	0.00951481
Gusb	glucuronidase, beta	protein_coding	110006	P12265	4548	protein_coding	-0.530914	7.70183	16.6587	0.000940255	0.00951481
Gbp5	guanylate binding protein 5	protein_coding	229898		6637	protein_coding	2.54965	1.59313	16.658	0.000940428	0.00951481
mt-Tr	mitochondrially encoded tRNA arginine	Mt_tRNA			68	mito_non_coding	1.8998	1.43904	16.6556	0.000940989	0.00951481
4933404O12Rik	RIKEN cDNA 4933404O12 gene	lincRNA			4748	long_non_coding	-1.10382	4.42402	16.6553	0.000941062	0.00951481
Gm5525	predicted gene 5525	processed_pseudogene			1312	pseudogene	-1.06845	5.71561	16.6537	0.000941455	0.00951481
Snhg6	small nucleolar RNA host gene 6	lincRNA			1146	long_non_coding	-1.03011	4.65341	16.6491	0.000942532	0.00951807
Gm12922	predicted gene 12922	processed_pseudogene			809	pseudogene	-0.960451	2.59137	16.647	0.000943039	0.00951807
Slc25a5	solute carrier family 25 (mitochondrial carrier, adenine nucleotide translocator), member 5	protein_coding	11740	Q545A2	1646	protein_coding	-0.592211	8.4014	16.6418	0.000944262	0.0095214
Hck	hemopoietic cell kinase	protein_coding	15162	P08103	2092	protein_coding	1.7459	7.28363	16.6403	0.000944631	0.0095214
Flot2	flotillin 2	protein_coding	14252	Q60634	2740	protein_coding	0.655226	7.4528	16.6359	0.000945684	0.00952565
Eif3m	eukaryotic translation initiation factor 3, subunit M	protein_coding	98221	Q99JX4	2590	protein_coding	-0.566442	6.34784	16.6273	0.000947718	0.00953977
Rbm43	RNA binding motif protein 43	protein_coding	71684	Q99J64	2633	protein_coding	0.628051	5.34995	16.6138	0.000950947	0.00956589
Gm1976	predicted gene 1976	processed_transcript			3546	long_non_coding	-1.6538	1.16006	16.602	0.000953788	0.00958291
Cd14	CD14 antigen	protein_coding	12475	Q4FJP7	1732	protein_coding	1.63783	6.36734	16.6015	0.000953909	0.00958291
Mrpl12	mitochondrial ribosomal protein L12	protein_coding	56282	Q9DB15	1532	protein_coding	-0.967392	5.22744	16.5822	0.000958557	0.0096232
Cfap46	cilia and flagella associated protein 46	protein_coding	212124	A0A0G2JGJ7	9224	protein_coding	4.68117	0.744057	16.5768	0.000959867	0.00962994
Rnf31	ring finger protein 31	protein_coding	268749	Q924T7	5734	protein_coding	0.876812	5.40225	16.5691	0.000961739	0.00964231
1110051M20Rik	RIKEN cDNA 1110051M20 gene	protein_coding	228356	Q8BHR8	5202	protein_coding	-1.45155	1.73807	16.5627	0.000963297	0.00965152
Ppp2r5a	protein phosphatase 2, regulatory subunit B', alpha	protein_coding	226849	Q6PD03	9607	protein_coding	0.633812	8.05795	16.5592	0.000964136	0.00965352
Bccip	BRCA2 and CDKN1A interacting protein	protein_coding	66165	Q9CWI3	2038	protein_coding	-0.518356	5.22635	16.5534	0.000965539	0.00966115
Pdia5	protein disulfide isomerase associated 5	protein_coding	72599	Q921X9	2771	protein_coding	-1.87028	3.1695	16.5497	0.000966446	0.00966382
Rhcg	Rhesus blood group-associated C glycoprotein	protein_coding	56315	Q9QXP0	2232	protein_coding	1.82694	0.573264	16.5454	0.000967514	0.00966809
Cd83	CD83 antigen	protein_coding	12522	O88324	2572	protein_coding	3.65635	1.09068	16.5403	0.000968747	0.009674
Lrg1	leucine-rich alpha-2-glycoprotein 1	protein_coding	76905	Q91XL1	1408	protein_coding	2.42066	5.39518	16.5368	0.000969617	0.00967629
Gm6085	predicted gene 6085	processed_pseudogene			1470	pseudogene	-0.59681	4.49089	16.5186	0.000974067	0.00970993
Zfp110	zinc finger protein 110	protein_coding	65020	A0A0R4J249	4116	protein_coding	-0.571341	6.08453	16.5178	0.000974275	0.00970993
Rsl24d1	ribosomal L24 domain containing 1	protein_coding	225215	G3UW80	1716	protein_coding	-0.585135	5.56402	16.5083	0.000976609	0.00971646
Lrrc25	leucine rich repeat containing 25	protein_coding	211228	A0A1B0GRA2	2039	protein_coding	1.22141	5.13982	16.5073	0.000976858	0.00971646
Map3k20	mitogen-activated protein kinase kinase kinase 20	protein_coding	65964	Q9ESL4	10175	protein_coding	-0.621612	5.51088	16.5073	0.000976862	0.00971646
Gm47282	predicted gene, 47282	miRNA			107	short_non_coding	1.71152	1.51244	16.5043	0.000977598	0.00971737
Arl4c	ADP-ribosylation factor-like 4C	protein_coding	320982	P61208	5492	protein_coding	1.96863	5.28966	16.4995	0.000978792	0.00972284
Slc37a4	solute carrier family 37 (glucose-6-phosphate transporter), member 4	protein_coding	14385	Q9D1F9	2857	protein_coding	-0.67374	4.96753	16.4895	0.000981277	0.00974111
Nol10	nucleolar protein 10	protein_coding	217431	Q3TUB5	3021	protein_coding	-0.840145	4.39154	16.4794	0.000983773	0.009754
P4hb	prolyl 4-hydroxylase, beta polypeptide	protein_coding	18453	P09103	2861	protein_coding	-0.767744	9.60964	16.4791	0.000983868	0.009754
Aatf	apoptosis antagonizing transcription factor	protein_coding	56321	Q9JKX4	2869	protein_coding	-0.746965	4.67051	16.4743	0.000985051	0.00975931
Rdh10	retinol dehydrogenase 10 (all-trans)	protein_coding	98711	Q8VCH7	4160	protein_coding	0.630358	3.74253	16.4696	0.00098623	0.00976077
Gm45855	predicted gene 45855	processed_pseudogene			880	pseudogene	-1.2753	3.46921	16.4685	0.000986492	0.00976077
Mrpl44	mitochondrial ribosomal protein L44	protein_coding	69163	Q9CY73	1644	protein_coding	-0.716855	5.34947	16.45	0.00099114	0.00980033
Tmem82	transmembrane protein 82	protein_coding	213989	F2Z3W9	3991	protein_coding	-2.60602	1.7329	16.4402	0.000993589	0.00981812
Rpl31-ps9	ribosomal protein L31, pseudogene 9	processed_pseudogene			378	pseudogene	-0.63003	6.36016	16.4331	0.000995378	0.00982395
Pbxip1	pre B cell leukemia transcription factor interacting protein 1	protein_coding	229534	Q3TVI8	4674	protein_coding	1.13239	7.2967	16.4308	0.000995968	0.00982395
Rgs19	regulator of G-protein signaling 19	protein_coding	56470	Q78NN4	2230	protein_coding	0.568102	7.5332	16.4301	0.000996133	0.00982395
Tefm	transcription elongation factor, mitochondrial	protein_coding	68550	F7CPB7	1570	protein_coding	-0.899196	2.59035	16.4192	0.000998901	0.00984482
Fbxo10	F-box protein 10	protein_coding	269529	Q7TQF2	4691	protein_coding	2.68088	4.19769	16.4151	0.000999948	0.00984871
Vmac	vimentin-type intermediate filament associated coiled-coil protein	protein_coding	106639	Q8BP01	2464	protein_coding	-1.33937	2.34318	16.4085	0.00100161	0.00985864
Bcas1os2	breast carcinoma amplified sequence 1, opposite strand 2	antisense			1174	long_non_coding	-4.15857	-0.360377	16.3987	0.0010041	0.00987671
Rpl17-ps5	ribosomal protein L17, pseudogene 5	processed_pseudogene			555	pseudogene	-0.579127	4.89007	16.3875	0.00100697	0.00989852
Bhlha15	basic helix-loop-helix family, member a15	protein_coding	17341	Q9QYC3	3494	protein_coding	-2.02538	1.4685	16.3825	0.00100824	0.0099045
Hddc2	HD domain containing 2	protein_coding	69692	Q3SXD3	3508	protein_coding	-1.20083	3.22698	16.3716	0.00101104	0.00992396
Gng5-ps	G protein subunit gamma 5, pseudogene	processed_pseudogene			205	pseudogene	0.619912	2.91616	16.3697	0.00101154	0.00992396
Lyrm2	LYR motif containing 2	protein_coding	108755	Q8R033	1140	protein_coding	0.726642	4.07583	16.366	0.00101249	0.00992688
Zfand2b	zinc finger, AN1 type domain 2B	protein_coding	68818	E0CY18	1772	protein_coding	0.883916	5.10381	16.3478	0.00101717	0.00996628
Dclre1c	DNA cross-link repair 1C	protein_coding	227525	Q8K4J0	9316	protein_coding	0.830796	5.30473	16.3383	0.00101965	0.00998128
Pfas	phosphoribosylformylglycinamidine synthase (FGAR amidotransferase)	protein_coding	237823	Q5SUR0	7933	protein_coding	-0.789172	5.32645	16.3351	0.00102046	0.00998128
Syce2	synaptonemal complex central element protein 2	protein_coding	71846	Q505B8	1968	protein_coding	-0.842552	5.08321	16.3343	0.00102069	0.00998128
Gaa	glucosidase, alpha, acid	protein_coding	14387	P70699	4783	protein_coding	-1.17087	5.50418	16.3166	0.00102529	0.0100139
Gm20008	predicted gene, 20008	processed_pseudogene			2370	pseudogene	-1.15285	3.1422	16.3163	0.00102535	0.0100139
Slc22a15	solute carrier family 22 (organic anion/cation transporter), member 15	protein_coding	242126	Q504N2	14239	protein_coding	1.17113	6.36813	16.3111	0.00102672	0.0100208
Gatb	glutamyl-tRNA(Gln) amidotransferase, subunit B	protein_coding	229487	Q3TLZ6	4299	protein_coding	-0.697465	3.62739	16.3024	0.00102899	0.0100341
Yes1	YES proto-oncogene 1, Src family tyrosine kinase	protein_coding	22612	Q3TJI7	7508	protein_coding	2.07608	-0.0514607	16.3008	0.00102942	0.0100341
Pax5	paired box 5	protein_coding	18507	Q02650	8853	protein_coding	7.22347	1.71256	17.4289	0.00103124	0.0100454
Gm13373	predicted gene 13373	lincRNA			655	long_non_coding	3.2532	1.97126	16.2901	0.00103222	0.0100485
Ifi206	interferon activated gene 206	protein_coding	102639543	G3UZV2	3054	protein_coding	3.93149	1.22453	16.2746	0.00103631	0.0100818
Tdg-ps2	thymine DNA glycosylase, pseudogene 2	processed_pseudogene			1194	pseudogene	-0.891976	2.80736	16.2677	0.00103813	0.010093
Stxbp3	syntaxin binding protein 3	protein_coding	20912	Q60770	5340	protein_coding	0.829895	5.1845	16.2612	0.00103986	0.0100973
N4bp2l1	NEDD4 binding protein 2-like 1	protein_coding	100637	Q3V2Q8	3813	protein_coding	0.809685	5.56271	16.261	0.00103991	0.0100973
Nek2	NIMA (never in mitosis gene a)-related expressed kinase 2	protein_coding	18005	O35942	4516	protein_coding	-0.524059	5.33979	16.2584	0.00104059	0.0100974
Gm1043	predicted gene 1043	protein_coding	381634	A0A338P719	13507	protein_coding	4.78483	-0.582842	17.3804	0.00104266	0.010111
Kmo	kynurenine 3-monooxygenase (kynurenine 3-hydroxylase)	protein_coding	98256	Q3V0K6	4724	protein_coding	2.34648	2.5329	16.2428	0.00104476	0.0101248
Gm26797	predicted gene, 26797	lincRNA			4044	long_non_coding	2.30772	2.3265	16.2397	0.00104557	0.0101262
Fgr	FGR proto-oncogene, Src family tyrosine kinase	protein_coding	14191	P14234	3863	protein_coding	1.93118	7.60076	16.2292	0.00104838	0.0101416
Pimreg	PICALM interacting mitotic regulator	protein_coding	109212	Q8BFY7	2529	protein_coding	-0.857454	4.95992	16.2268	0.00104903	0.0101416
Sbk1	SH3-binding kinase 1	protein_coding	104175	A0A5F8MPV4	4478	protein_coding	1.48913	2.82202	16.226	0.00104924	0.0101416
Spryd7	SPRY domain containing 7	protein_coding	66674	Q3TFQ1	4002	protein_coding	-0.944557	2.50983	16.2237	0.00104985	0.0101416
1700025G04Rik	RIKEN cDNA 1700025G04 gene	protein_coding	69399	Q3TJL3	11788	protein_coding	1.67211	2.7649	16.2074	0.00105423	0.0101718
Il16	interleukin 16	protein_coding	16170	O54824	7865	protein_coding	1.01229	7.50592	16.207	0.00105433	0.0101718
Nf2	neurofibromin 2	protein_coding	18016	P46662	6825	protein_coding	-0.582106	5.97205	16.1992	0.00105644	0.0101811
L2hgdh	L-2-hydroxyglutarate dehydrogenase	protein_coding	217666	Q91YP0	3466	protein_coding	-1.18337	3.58707	16.1985	0.00105663	0.0101811
Rogdi	rogdi homolog	protein_coding	66049	Q3TDK6	2343	protein_coding	0.940272	6.93395	16.1833	0.00106075	0.0102142
Gm3362	predicted pseudogene 3362	processed_pseudogene			466	pseudogene	-0.622879	7.77865	16.1791	0.00106187	0.0102185
Msto1	misato 1, mitochondrial distribution and morphology regulator	protein_coding	229524	D3YX87	5418	protein_coding	-1.01976	3.85157	16.1586	0.00106746	0.0102657
Zmynd19	zinc finger, MYND domain containing 19	protein_coding	67187	Q9CQG3	4168	protein_coding	-0.832643	4.79786	16.1359	0.00107368	0.010319
Guf1	GUF1 homolog, GTPase	protein_coding	231279	A0A0J9YUM0	10372	protein_coding	-0.921515	5.39438	16.1078	0.00108146	0.0103811
Hmgcr	3-hydroxy-3-methylglutaryl-Coenzyme A reductase	protein_coding	15357	Q01237	7275	protein_coding	-0.643651	6.47768	16.1075	0.00108152	0.0103811
Carm1	coactivator-associated arginine methyltransferase 1	protein_coding	59035	Q9WVG6	4852	protein_coding	-0.681516	5.32436	16.1012	0.00108328	0.0103841
Clec1b	C-type lectin domain family 1, member b	protein_coding	56760	Q9JL99	5103	protein_coding	2.45048	1.18502	16.1	0.00108361	0.0103841
Trex1	three prime repair exonuclease 1	protein_coding	22040	Q91XB0	1147	protein_coding	1.28568	4.97923	16.0989	0.0010839	0.0103841
Rara	retinoic acid receptor, alpha	protein_coding	19401	Q3U3R3	4365	protein_coding	2.25272	5.46766	16.088	0.00108696	0.0104042
Cd9-ps	Cd9 antigen, pseudogene	processed_pseudogene			650	pseudogene	1.77801	1.36706	16.0865	0.00108738	0.0104042
Mllt3	myeloid/lymphoid or mixed-lineage leukemia; translocated to, 3	protein_coding	70122	A2AM29	12004	protein_coding	2.70092	3.26109	16.0816	0.00108874	0.0104062
Tmem50b	transmembrane protein 50B	protein_coding	77975	Q9D1X9	2446	protein_coding	1.02238	6.40714	16.0808	0.00108896	0.0104062
Upp1	uridine phosphorylase 1	protein_coding	22271	Q5SUC8	1961	protein_coding	3.58233	1.67025	16.0746	0.0010907	0.0104162
Unc13d	unc-13 homolog D	protein_coding	70450	B2RUP2	4679	protein_coding	0.814269	7.03556	16.0621	0.0010942	0.0104309
Fancb	Fanconi anemia, complementation group B	protein_coding	237211	Q3TEX6	2956	protein_coding	-0.63728	3.56002	16.0616	0.00109433	0.0104309
Rpl7-ps8	ribosomal protein L7, pseudogene 8	processed_pseudogene			810	pseudogene	-0.554322	5.85032	16.0605	0.00109466	0.0104309
Sinhcaf	SIN3-HDAC complex associated factor	protein_coding	56306	Q8C8M1	4138	protein_coding	-0.716375	4.3571	16.059	0.00109508	0.0104309
Camta2	calmodulin binding transcription activator 2	protein_coding	216874	Q80Y50	5207	protein_coding	0.875176	6.25959	16.0567	0.00109573	0.0104309
Gm20559	predicted gene, 20559	processed_transcript			4690	long_non_coding	2.0188	4.18865	16.0532	0.00109669	0.0104309
Polr2m	polymerase (RNA) II (DNA directed) polypeptide M	protein_coding	28015	Q6P6I6	2424	protein_coding	-0.513812	6.90068	16.0507	0.00109742	0.0104309
Rcsd1	RCSD domain containing 1	protein_coding	226594	Q3UZA1	10131	protein_coding	0.818672	8.06856	16.0494	0.00109777	0.0104309
Idh3g	isocitrate dehydrogenase 3 (NAD+), gamma	protein_coding	15929	Q3TGZ3	2701	protein_coding	-0.407981	6.94675	16.0458	0.00109879	0.010434
Tlnrd1	talin rod domain containing 1	protein_coding	80889	Q9ERE8	4433	protein_coding	0.570897	4.30561	16.0235	0.00110511	0.0104861
Rel	reticuloendotheliosis oncogene	protein_coding	19696	A4QPD3	7466	protein_coding	1.14072	6.12224	16.0182	0.0011066	0.0104861
Coq3	coenzyme Q3 methyltransferase	protein_coding	230027	Q8BMS4	2997	protein_coding	-0.851808	3.35697	16.0141	0.00110777	0.0104861
Cyb561a3	cytochrome b561 family, member A3	protein_coding	225912	Q6P1H1	3910	protein_coding	0.615114	6.06101	16.0107	0.00110876	0.0104861
Gne	glucosamine (UDP-N-acetyl)-2-epimerase/N-acetylmannosamine kinase	protein_coding	50798	Q3UW64	6358	protein_coding	-0.856899	5.38215	16.0105	0.00110882	0.0104861
Dnajc16	DnaJ heat shock protein family (Hsp40) member C16	protein_coding	214063	Q80TN4	6510	protein_coding	-0.47556	4.35616	16.0095	0.00110909	0.0104861
Gm5560	predicted pseudogene 5560	processed_pseudogene			892	pseudogene	-0.598098	5.60156	16.0093	0.00110914	0.0104861
Cisd3	CDGSH iron sulfur domain 3	protein_coding	217149	B1AR13	833	protein_coding	-1.14855	2.77197	16.0047	0.00111046	0.010492
Mrps6	mitochondrial ribosomal protein S6	protein_coding	121022	Q3TLQ4	1533	protein_coding	-1.11515	2.45186	15.979	0.00111782	0.010555
Grina	glutamate receptor, ionotropic, N-methyl D-aspartate-associated protein 1 (glutamate binding)	protein_coding	66168	A0A2R8VHD1	2067	protein_coding	1.64543	8.11271	15.9702	0.00112035	0.0105722
Rpn1	ribophorin I	protein_coding	103963	Q91YQ5	4512	protein_coding	-1.03343	7.84504	15.9667	0.00112137	0.0105752
Zcchc10	zinc finger, CCHC domain containing 10	protein_coding	67966	Q9CX48	1391	protein_coding	-0.65728	3.47407	15.9572	0.00112414	0.0105947
Styk1	serine/threonine/tyrosine kinase 1	protein_coding	243659	Q6J9G1	5865	protein_coding	2.47681	0.88854	15.9304	0.00113191	0.0106613
Ncf2	neutrophil cytosolic factor 2	protein_coding	17970	O70145	8478	protein_coding	0.595627	8.38238	15.9253	0.0011334	0.0106687
Pus1	pseudouridine synthase 1	protein_coding	56361	Q9WU56	2180	protein_coding	-0.950248	4.5814	15.9171	0.00113582	0.0106783
Mphosph10	M-phase phosphoprotein 10 (U3 small nucleolar ribonucleoprotein)	protein_coding	67973	Q810V0	3700	protein_coding	-0.693811	5.78859	15.917	0.00113584	0.0106783
Sned1	sushi, nidogen and EGF-like domains 1	protein_coding	208777	A0A0R4J0N0	9491	protein_coding	1.06421	5.08015	15.9075	0.00113862	0.0106978
Rpl10-ps6	ribosomal protein L10, pseudogene 6	processed_pseudogene			642	pseudogene	-0.53001	5.27153	15.8977	0.00114152	0.0107061
Gmds	GDP-mannose 4, 6-dehydratase	protein_coding	218138	Q8K0C9	3351	protein_coding	-1.13874	3.72974	15.8974	0.0011416	0.0107061
Gm3320	predicted pseudogene 3320	processed_pseudogene			1031	pseudogene	-0.930902	4.45223	15.8973	0.00114163	0.0107061
Dennd1c	DENN/MADD domain containing 1C	protein_coding	70785	A0A3B2WB03	5109	protein_coding	1.08036	7.2119	15.8937	0.00114268	0.0107093
Gm9892	predicted gene 9892	processed_pseudogene			992	pseudogene	-0.730485	6.04019	15.8885	0.00114421	0.0107117
Mrto4-ps1	mRNA turnover 4, pseudogene 1	processed_pseudogene			721	pseudogene	-1.32701	2.05594	15.888	0.00114436	0.0107117
Gm3788	predicted gene 3788	processed_pseudogene			136	pseudogene	1.34231	6.83189	15.882	0.00114616	0.0107219
Ssr2	signal sequence receptor, beta	protein_coding	66256	A0A0A6YWA8	1864	protein_coding	-0.564301	6.67446	15.8706	0.00114953	0.0107433
4930503E24Rik	RIKEN cDNA 4930503E24 gene	transcribed_processed_pseudogene			1333	pseudogene	-1.10811	1.04902	15.8694	0.00114987	0.0107433
Pwp1	PWP1 homolog, endonuclein	protein_coding	103136	A0A1W2P8G3	2942	protein_coding	-0.722745	6.0162	15.8643	0.00115142	0.0107509
Etf1	eukaryotic translation termination factor 1	protein_coding	225363	Q8BWY3	3709	protein_coding	-0.52508	7.35565	15.8619	0.00115211	0.0107509
Tfb2m	transcription factor B2, mitochondrial	protein_coding	15278	B2RSE6	2804	protein_coding	-0.50203	3.98795	15.8557	0.00115397	0.0107593
Ldhc	lactate dehydrogenase C	protein_coding	16833	Q548Z6	1580	protein_coding	2.45786	1.23421	15.852	0.00115509	0.0107593
Stard5	StAR-related lipid transfer (START) domain containing 5	protein_coding	170460	Q9EPQ7	5460	protein_coding	0.821117	3.78275	15.8517	0.00115515	0.0107593
H2-Ke6	H2-K region expressed gene 6	protein_coding	14979		1643	protein_coding	0.683315	5.68056	15.8362	0.00115979	0.0107914
Rpl19-ps1	ribosomal protein L19, pseudogene 1	processed_pseudogene			591	pseudogene	-0.60867	6.89849	15.8344	0.00116033	0.0107914
Eprs	glutamyl-prolyl-tRNA synthetase	protein_coding	107508		18102	protein_coding	-0.983152	6.97286	15.8331	0.00116074	0.0107914
Rab11fip1	RAB11 family interacting protein 1 (class I)	protein_coding	75767	E9Q8L9	10800	protein_coding	1.06713	5.96341	15.8039	0.00116954	0.0108665
Slc39a6	solute carrier family 39 (metal ion transporter), member 6	protein_coding	106957	Q8C145	4073	protein_coding	-1.05387	4.76962	15.8009	0.00117046	0.0108683
Cytip	cytohesin 1 interacting protein	protein_coding	227929	Q91VY6	6744	protein_coding	1.68732	7.30124	15.7822	0.00117613	0.0109143
Cd99l2	CD99 antigen-like 2	protein_coding	171486	Q8BIF0	4902	protein_coding	-0.758599	2.91505	15.7704	0.00117973	0.0109358
Map1lc3a	microtubule-associated protein 1 light chain 3 alpha	protein_coding	66734	Q91VR7	1181	protein_coding	1.38246	3.13951	15.7691	0.00118015	0.0109358
Znfx1	zinc finger, NFX1-type containing 1	protein_coding	98999	Q8R151	8189	protein_coding	0.910063	6.46408	15.767	0.00118079	0.0109358
Cebpd	CCAAT/enhancer binding protein (C/EBP), delta	protein_coding	12609	B9EIA9	3746	protein_coding	1.31887	5.5257	15.7652	0.00118135	0.0109358
Gm13408	predicted gene 13408	processed_pseudogene			798	pseudogene	-0.645621	4.88785	15.7579	0.00118358	0.0109497
Dhcr7	7-dehydrocholesterol reductase	protein_coding	13360		5817	protein_coding	-1.01598	4.44942	15.744	0.00118785	0.0109825
Klhl18	kelch-like 18	protein_coding	270201	E9Q4F2	7021	protein_coding	0.694766	5.31474	15.7377	0.0011898	0.0109938
Uqcc1	ubiquinol-cytochrome c reductase complex assembly factor 1	protein_coding	56046	D6RHP7	6044	protein_coding	-0.690838	5.08132	15.7322	0.00119149	0.0109988
Pemt	phosphatidylethanolamine N-methyltransferase	protein_coding	18618		2104	protein_coding	-1.58094	1.00093	15.7312	0.0011918	0.0109988
Psmb9	proteasome (prosome, macropain) subunit, beta type 9 (large multifunctional peptidase 2)	protein_coding	16912	A0A0R4J256	3660	protein_coding	0.599163	5.82509	15.7148	0.00119689	0.011039
Gp1bb	glycoprotein Ib, beta polypeptide	protein_coding	14724	P56400	2087	protein_coding	1.18579	5.81598	15.7122	0.00119769	0.0110397
Cdkn2d	cyclin dependent kinase inhibitor 2D	protein_coding	12581	Q60773	1574	protein_coding	0.965487	6.28111	15.6937	0.00120347	0.0110862
Gm4737	predicted gene 4737	protein_coding	11615	Q3TF14	2093	protein_coding	-1.13809	5.17327	15.6905	0.00120448	0.0110887
Cacybp	calcyclin binding protein	protein_coding	12301	Q9CXW3	2390	protein_coding	-0.916008	6.17659	15.6738	0.00120972	0.0111268
Gm16638	predicted gene, 16638	antisense			9296	long_non_coding	1.38527	1.53527	15.6704	0.00121079	0.0111268
Nsa2	NSA2 ribosome biogenesis homolog	protein_coding	59050	Q9CR47	4275	protein_coding	-0.491458	6.15669	15.6703	0.00121083	0.0111268
Nudc-ps1	nuclear distribution gene C homolog (Aspergillus), pseudogene 1	processed_pseudogene			551	pseudogene	-0.596204	4.81603	15.6485	0.00121773	0.0111834
Gm20687	predicted gene 20687	antisense			4545	long_non_coding	-0.566354	3.65896	15.6295	0.00122377	0.011232
Naprt	nicotinate phosphoribosyltransferase	protein_coding	223646	Q8CC86	2344	protein_coding	1.56145	1.12003	15.6217	0.00122626	0.011248
Eif4e	eukaryotic translation initiation factor 4E	protein_coding	13684	Q3TK95	6008	protein_coding	-0.616759	6.07819	15.6055	0.00123144	0.0112844
Hcar2	hydroxycarboxylic acid receptor 2	protein_coding	80885	Q0VBA6	1930	protein_coding	1.88327	4.53965	15.6046	0.00123172	0.0112844
Gm21974	predicted gene 21974	protein_coding		F6W3F3	2037	protein_coding	-0.601791	3.95591	15.596	0.00123449	0.0113012
1110008P14Rik	RIKEN cDNA 1110008P14 gene	protein_coding	73737	A0A0A6YXJ8	2694	protein_coding	1.22399	4.0537	15.5943	0.00123505	0.0113012
Gm27529	predicted gene, 27529	miRNA			80	short_non_coding	-0.565206	6.12895	15.5877	0.00123719	0.0113139
Ctc1	CTS telomere maintenance complex component 1	protein_coding	68964	Q5SUQ9	6797	protein_coding	-0.515385	6.47684	15.5794	0.00123988	0.0113303
Mirt2	myocardial infraction associated transcript 2	antisense			1588	long_non_coding	2.91611	3.949	15.5757	0.00124106	0.0113303
Tfpi2	tissue factor pathway inhibitor 2	protein_coding	21789	Q3V1S9	1747	protein_coding	-2.27805	0.657099	15.5752	0.00124124	0.0113303
Adk	adenosine kinase	protein_coding	11534	P55264	8526	protein_coding	-0.914015	4.69713	15.5636	0.001245	0.0113563
Gm12184	predicted gene 12184	protein_coding		O35207	1310	protein_coding	-0.551944	6.39198	15.5609	0.00124586	0.0113563
Ppie	peptidylprolyl isomerase E (cyclophilin E)	protein_coding	56031	Q9QZH3	1719	protein_coding	-0.565695	4.79627	15.5594	0.00124635	0.0113563
Dcun1d3	DCN1, defective in cullin neddylation 1, domain containing 3 (S. cerevisiae)	protein_coding	233805	Q8K0V2	7838	protein_coding	0.918598	3.62107	15.5376	0.00125349	0.0114146
Hspe1-rs1	heat shock protein 1 (chaperonin 10), related sequence 1	protein_coding		Q9JI95	515	protein_coding	-0.874097	4.53773	15.5343	0.00125458	0.011415
Ipo5	importin 5	protein_coding	70572	Q8BKC5	6001	protein_coding	-0.924484	7.26091	15.5328	0.00125505	0.011415
Apbb1ip	amyloid beta (A4) precursor protein-binding, family B, member 1 interacting protein	protein_coding	54519	B1AYC9	7414	protein_coding	0.573553	7.72268	15.524	0.00125796	0.0114345
Tmem8	transmembrane protein 8	protein_coding	60455	A0A494B963	4359	protein_coding	1.18999	5.89518	15.51	0.00126257	0.011447
B430306N03Rik	RIKEN cDNA B430306N03 gene	protein_coding	320148	Q6QX36	5256	protein_coding	1.85179	7.30738	15.5093	0.00126281	0.011447
Gm4784	predicted gene 4784	processed_pseudogene			1824	pseudogene	-0.894785	2.71248	15.5079	0.00126327	0.011447
Srp19	signal recognition particle 19	protein_coding	66384		3630	protein_coding	-0.420142	5.50056	15.5071	0.00126352	0.011447
Ccdc116	coiled-coil domain containing 116	protein_coding	76872	A0A338P7I8	4501	protein_coding	-1.52513	1.96503	15.5071	0.00126353	0.011447
Emc4	ER membrane protein complex subunit 4	protein_coding	68032	Q9CZX9	1052	protein_coding	-0.458852	4.79013	15.5059	0.00126393	0.011447
Pxn	paxillin	protein_coding	19303	Q8VI36	8777	protein_coding	0.700043	8.35117	15.5037	0.00126464	0.011447
Ehbp1	EH domain binding protein 1	protein_coding	216565	Q69ZW3	5825	protein_coding	-1.47567	0.867469	15.4919	0.00126857	0.0114757
Mocos	molybdenum cofactor sulfurase	protein_coding	68591	Q14CH1	3225	protein_coding	1.61566	5.03563	15.4862	0.00127047	0.011486
Ranbp2	RAN binding protein 2	protein_coding	19386		11728	protein_coding	-0.577695	7.52194	15.4825	0.00127169	0.0114901
Pyurf	Pigy upstream reading frame	protein_coding	66459	Q9D1C3	3573	protein_coding	-0.795778	3.14915	15.4781	0.00127315	0.0114916
Ccz1	CCZ1 vacuolar protein trafficking and biogenesis associated	protein_coding	231874	Q8C1Y8	4480	protein_coding	-0.41818	6.22523	15.4763	0.00127378	0.0114916
Gm6457	predicted pseudogene 6457	processed_pseudogene			492	pseudogene	-0.587889	4.40787	15.4724	0.00127506	0.0114916
Parp12	poly (ADP-ribose) polymerase family, member 12	protein_coding	243771	Q8BZ20	3995	protein_coding	1.13876	4.34546	15.4717	0.00127528	0.0114916
Rad18	RAD18 E3 ubiquitin protein ligase	protein_coding	58186	Q9QXK2	5796	protein_coding	-0.9739	5.19167	15.4706	0.00127566	0.0114916
Daglb	diacylglycerol lipase, beta	protein_coding	231871	Q91WC9	9567	protein_coding	0.53832	5.98951	15.4654	0.0012774	0.0114954
Tcf4	transcription factor 4	protein_coding	21413	A0A0J9YUS2	27382	protein_coding	0.966243	5.10262	15.4648	0.0012776	0.0114954
Thop1	thimet oligopeptidase 1	protein_coding	50492	A0A0R4IZY0	5059	protein_coding	-1.70291	3.64972	15.4556	0.0012807	0.0115088
Mtap	methylthioadenosine phosphorylase	protein_coding	66902	Q9CQ65	3226	protein_coding	-0.997496	4.23942	15.4525	0.00128175	0.0115088
Mirt2	myocardial infraction associated transcript 2	misc_RNA			285	short_non_coding	2.91965	2.74811	15.4506	0.00128236	0.0115088
Gbp4	guanylate binding protein 4	protein_coding	17472	A4UUI4	7494	protein_coding	3.98989	1.45145	15.4494	0.00128279	0.0115088
Prkcg	protein kinase C, gamma	protein_coding	18752		3612	protein_coding	1.48158	2.90536	15.449	0.00128291	0.0115088
Nudcd1	NudC domain containing 1	protein_coding	67429	Q6PIP5	13256	protein_coding	-1.18216	3.95091	15.444	0.00128459	0.0115171
Adam1a	a disintegrin and metallopeptidase domain 1a	protein_coding	280668	Q3V0H1	7508	protein_coding	0.434394	5.6533	15.4395	0.00128613	0.011524
Mamdc4	MAM domain containing 4	protein_coding	381352	A2AJA7	4630	protein_coding	-0.756608	4.93087	15.4291	0.00128963	0.0115485
Gm10156	predicted gene 10156	processed_pseudogene			462	pseudogene	-0.912361	6.64913	15.4174	0.0012936	0.0115586
Srl	sarcalumenin	protein_coding	106393	Q7TQ48	5325	protein_coding	-1.34579	2.48197	15.416	0.00129406	0.0115586
Selenok-ps5	selenoprotein K, pseudogene 5	processed_pseudogene			278	pseudogene	0.858549	2.56654	15.4152	0.00129435	0.0115586
Dennd2a	DENN/MADD domain containing 2A	protein_coding	209773	Q8C4S8	7229	protein_coding	1.26043	4.16204	15.4148	0.00129446	0.0115586
Ipo7	importin 7	protein_coding	233726	Q9EPL8	11169	protein_coding	-0.869631	7.58908	15.4133	0.00129499	0.0115586
Ifitm3	interferon induced transmembrane protein 3	protein_coding	66141	Q9CQW9	678	protein_coding	2.59745	7.59474	15.4109	0.00129581	0.0115586
Ankrd52	ankyrin repeat domain 52	protein_coding	237615		8401	protein_coding	-0.545611	6.92708	15.4076	0.00129694	0.0115586
Gm14857	predicted gene 14857	processed_pseudogene			3185	pseudogene	-1.15662	2.33491	15.4069	0.00129716	0.0115586
Gm3571	predicted gene 3571	processed_pseudogene			1060	pseudogene	-1.10403	5.09331	15.4039	0.00129818	0.0115586
Smad3	SMAD family member 3	protein_coding	17127	Q8BUN5	5542	protein_coding	1.37675	4.65572	15.4026	0.00129863	0.0115586
Rps14	ribosomal protein S14	protein_coding	20044	A0A494BAS4	2394	protein_coding	-0.577716	8.24271	15.4004	0.00129937	0.0115586
Plscr3	phospholipid scramblase 3	protein_coding	70310	Q5F283	3148	protein_coding	-0.654074	6.55532	15.3979	0.00130023	0.0115586
Gm4977	predicted gene 4977	processed_pseudogene			1262	pseudogene	-1.17305	1.87256	15.3962	0.00130083	0.0115586
Dnph1	2'-deoxynucleoside 5'-phosphate N-hydrolase 1	protein_coding	381101	Q80VJ3	1190	protein_coding	-0.892088	3.60613	15.3943	0.00130149	0.0115586
D5Ertd605e	DNA segment, Chr 5, ERATO Doi 605, expressed	lincRNA			1081	long_non_coding	-1.27472	2.06096	15.388	0.00130364	0.0115627
Gm14928	predicted gene 14928	processed_pseudogene			477	pseudogene	-1.36754	0.633667	15.3876	0.00130375	0.0115627
Hspe1	heat shock protein 1 (chaperonin 10)	protein_coding	15528	Q4KL76	1474	protein_coding	-0.858831	4.78198	15.3862	0.00130425	0.0115627
Mpc2	mitochondrial pyruvate carrier 2	protein_coding	70456		7344	protein_coding	0.894619	5.6419	15.3807	0.00130612	0.0115726
Lrpprc	leucine-rich PPR-motif containing	protein_coding	72416	Q6PB66	8504	protein_coding	-0.772756	5.61822	15.3781	0.00130703	0.0115738
Samd8	sterile alpha motif domain containing 8	protein_coding	67630	Q14AQ4	7639	protein_coding	0.779895	5.55928	15.3734	0.00130864	0.0115791
Gm7665	predicted pseudogene 7665	processed_pseudogene			297	pseudogene	1.17034	7.16879	15.3719	0.00130917	0.0115791
Lhpp	phospholysine phosphohistidine inorganic pyrophosphate phosphatase	protein_coding	76429	A0A1B0GR73	2416	protein_coding	-0.942162	3.71593	15.3679	0.00131055	0.0115846
Yars	tyrosyl-tRNA synthetase	protein_coding	107271	A2A7S7	5943	protein_coding	-1.13808	5.41696	15.3515	0.00131622	0.0116279
Dsp	desmoplakin	protein_coding	109620	E9Q557	9659	protein_coding	1.18953	6.65829	15.3424	0.00131935	0.0116386
Trip13	thyroid hormone receptor interactor 13	protein_coding	69716	Q3UA06	3472	protein_coding	-0.747059	4.93159	15.3411	0.00131982	0.0116386
5830432E09Rik	RIKEN cDNA 5830432E09 gene	antisense			6112	long_non_coding	1.61493	3.25274	15.3372	0.00132116	0.0116386
Cct5	chaperonin containing Tcp1, subunit 5 (epsilon)	protein_coding	12465	P80316	2766	protein_coding	-0.831174	7.92701	15.3371	0.00132122	0.0116386
Tcam1	testicular cell adhesion molecule 1	protein_coding	75870	Q9D4R6	3752	protein_coding	-3.06619	2.45414	15.3356	0.00132174	0.0116386
AI506816	expressed sequence AI506816	processed_transcript			4479	long_non_coding	-1.39498	7.64307	15.3346	0.00132206	0.0116386
Hspa1b	heat shock protein 1B	protein_coding	15511	P17879	2803	protein_coding	4.23562	5.8762	15.3281	0.00132434	0.0116519
Zfp592	zinc finger protein 592	protein_coding	233410	Q8BHZ4	7412	protein_coding	0.646138	6.70799	15.3244	0.00132565	0.0116552
Prdx3	peroxiredoxin 3	protein_coding	11757	P20108	1478	protein_coding	-0.65184	5.58604	15.3226	0.00132626	0.0116552
Reep3	receptor accessory protein 3	protein_coding	28193	Q99KK1	8294	protein_coding	0.670783	7.00665	15.3139	0.00132931	0.0116736
Cdc42ep4	CDC42 effector protein (Rho GTPase binding) 4	protein_coding	56699	Q9JM96	3643	protein_coding	0.691453	4.69142	15.3122	0.0013299	0.0116736
Oas1b	2'-5' oligoadenylate synthetase 1B	polymorphic_pseudogene	23961		1992	pseudogene	1.2254	2.31023	15.3071	0.00133169	0.0116787
Bach2	BTB and CNC homology, basic leucine zipper transcription factor 2	protein_coding	12014	P97303	9940	protein_coding	2.77747	1.62052	15.3061	0.00133203	0.0116787
Gtpbp10	GTP-binding protein 10 (putative)	protein_coding	207704	Q8K013	6830	protein_coding	-0.826152	3.48186	15.299	0.00133454	0.0116939
Ubap1	ubiquitin-associated protein 1	protein_coding	67123	Q8BH48	3583	protein_coding	0.634874	5.80213	15.2962	0.00133553	0.0116958
Hspb11	heat shock protein family B (small), member 11	protein_coding	72938	Q9D6H2	2071	protein_coding	1.43767	0.436734	15.2846	0.0013396	0.0117246
Galr3	galanin receptor 3	protein_coding	14429	O88853	1245	protein_coding	-1.95066	0.0165727	15.2671	0.00134583	0.0117723
Zfp781	zinc finger protein 781	protein_coding	331188	Q0P5U5	4067	protein_coding	-1.58649	2.1094	15.2579	0.00134909	0.011794
Atp5a1	ATP synthase, H+ transporting, mitochondrial F1 complex, alpha subunit 1	protein_coding	11946	Q03265	3135	protein_coding	-0.702615	8.97605	15.237	0.00135655	0.0118506
Noc4l	NOC4 like	protein_coding	100608	Q8BHY2	2596	protein_coding	-0.649805	5.03549	15.2345	0.00135747	0.0118506
Acss2	acyl-CoA synthetase short-chain family member 2	protein_coding	60525	Q9QXG4	10163	protein_coding	1.50014	3.83886	15.2332	0.00135792	0.0118506
Gm17060	predicted gene 17060	processed_pseudogene			824	pseudogene	-1.41746	1.84663	15.2282	0.00135972	0.0118557
Rinl	Ras and Rab interactor-like	protein_coding	320435	Q80UW3	3624	protein_coding	0.579108	6.91733	15.2272	0.00136008	0.0118557
Npm3	nucleoplasmin 3	protein_coding	18150	Q9CPP0	1187	protein_coding	-0.648602	5.0214	15.2163	0.00136402	0.0118832
Adss	adenylosuccinate synthetase, non muscle	protein_coding	11566	B9EIE9	4531	protein_coding	-0.663388	7.09092	15.2126	0.00136534	0.0118878
Aar2	AAR2 splicing factor homolog	protein_coding	68295	Q9D2V5	3615	protein_coding	-0.556423	4.07652	15.2078	0.00136708	0.0118895
Entpd1	ectonucleoside triphosphate diphosphohydrolase 1	protein_coding	12495		5580	protein_coding	0.88034	5.65234	15.2077	0.00136711	0.0118895
Stard8	START domain containing 8	protein_coding	236920	Q8K031	5499	protein_coding	1.04891	4.97139	15.1991	0.00137023	0.0119098
Nus1	NUS1 dehydrodolichyl diphosphate synthase subunit	protein_coding	52014	Q99LJ8	4867	protein_coding	-0.675557	5.96277	15.1967	0.00137111	0.0119106
Gm10086	predicted pseudogene 10086	processed_pseudogene			354	pseudogene	-0.605403	3.49592	15.1899	0.00137356	0.0119188
Zfp105	zinc finger protein 105	protein_coding	22646	G3X9I0	2130	protein_coding	-1.58938	2.27191	15.1878	0.00137434	0.0119188
Trem1	triggering receptor expressed on myeloid cells 1	protein_coding	58217	Q14DT9	2996	protein_coding	1.79115	7.09486	15.1861	0.00137497	0.0119188
Nfil3	nuclear factor, interleukin 3, regulated	protein_coding	18030	O08750	2026	protein_coding	1.6497	5.92713	15.1854	0.00137521	0.0119188
8430419K02Rik	RIKEN cDNA 8430419K02 gene	processed_transcript			2587	long_non_coding	3.26488	-0.0823877	15.1701	0.0013808	0.0119603
Plcb2	phospholipase C, beta 2	protein_coding	18796	A3KGF7	6597	protein_coding	0.652075	8.75965	15.1645	0.00138285	0.0119667
Plxdc1	plexin domain containing 1	protein_coding	72324	Q91ZV7	4836	protein_coding	1.7032	3.15525	15.1637	0.00138312	0.0119667
Gm12643	predicted gene 12643	processed_pseudogene			374	pseudogene	-0.707619	3.05439	15.1564	0.00138581	0.0119831
Clpb	ClpB caseinolytic peptidase B	protein_coding	20480		9960	protein_coding	-0.811617	4.35545	15.1518	0.00138752	0.011991
Bbip1	BBSome interacting protein 1	protein_coding	100503572	J3QMK2	4402	protein_coding	0.619612	5.39066	15.1481	0.00138888	0.0119959
Iqsec1	IQ motif and Sec7 domain 1	protein_coding	232227	Q8R0S2	15941	protein_coding	0.863018	6.31487	15.144	0.00139039	0.0120021
Mmab	methylmalonic aciduria (cobalamin deficiency) cblB type homolog (human)	protein_coding	77697	Q9D273	3670	protein_coding	-0.941871	3.71784	15.1359	0.00139338	0.0120166
Dld	dihydrolipoamide dehydrogenase	protein_coding	13382	O08749	3683	protein_coding	-0.522267	6.62206	15.1308	0.00139527	0.0120166
Ly96	lymphocyte antigen 96	protein_coding	17087		1021	protein_coding	1.29225	1.57879	15.1299	0.00139558	0.0120166
Gm7299	predicted gene 7299	processed_pseudogene			581	pseudogene	-0.562758	5.37888	15.1288	0.00139598	0.0120166
Hspa1a	heat shock protein 1A	protein_coding	193740	Q3TU85	2967	protein_coding	4.81957	5.25	15.1286	0.00139606	0.0120166
Gm12854	predicted gene 12854	processed_pseudogene			297	pseudogene	1.17492	7.71299	15.1189	0.00139966	0.0120407
Fubp3	far upstream element (FUSE) binding protein 3	protein_coding	320267	A2AJ72	5914	protein_coding	-0.906705	4.23196	15.1076	0.00140387	0.0120701
Rpl39	ribosomal protein L39	protein_coding	67248	Q505A8	1434	protein_coding	-0.6865	7.19652	15.097	0.00140785	0.0120974
Cdkn2aipnl	CDKN2A interacting protein N-terminal like	protein_coding	52626	Q9D211	1958	protein_coding	-0.737082	6.73117	15.0833	0.00141297	0.012127
Nup37	nucleoporin 37	protein_coding	69736	Q9CWU9	3328	protein_coding	-0.799955	4.22044	15.0823	0.00141335	0.012127
Fhod1	formin homology 2 domain containing 1	protein_coding	234686		4666	protein_coding	1.02015	5.71842	15.0813	0.0014137	0.012127
Cish	cytokine inducible SH2-containing protein	protein_coding	12700	Q62225	6419	protein_coding	2.18839	3.17797	15.0762	0.00141562	0.0121365
Ruvbl1	RuvB-like protein 1	protein_coding	56505	Q3U1C2	1899	protein_coding	-1.08758	4.2439	15.0682	0.00141866	0.0121557
Nxpe2	neurexophilin and PC-esterase domain family, member 2	protein_coding	78252	A0A0R4J0E5	4102	protein_coding	2.7672	-0.204849	15.0653	0.00141974	0.012158
Rpl13	ribosomal protein L13	protein_coding	270106	P47963	2595	protein_coding	-0.644472	5.47099	15.0628	0.00142069	0.0121593
Ddost	dolichyl-di-phosphooligosaccharide-protein glycotransferase	protein_coding	13200	O54734	2120	protein_coding	-0.589825	7.80839	15.0593	0.00142201	0.0121637
S100a8	S100 calcium binding protein A8 (calgranulin A)	protein_coding	20201	Q53X15	694	protein_coding	2.46976	13.0667	15.0525	0.00142458	0.012178
Cdk2ap1	CDK2 (cyclin-dependent kinase 2)-associated protein 1	protein_coding	13445	O35207	2078	protein_coding	-0.480739	4.42171	15.0506	0.0014253	0.012178
Gm10175	predicted gene 10175	transcribed_processed_pseudogene			645	pseudogene	-0.580967	7.22722	15.0472	0.0014266	0.0121785
Aimp1	aminoacyl tRNA synthetase complex-interacting multifunctional protein 1	protein_coding	13722	A0A0G2JDV0	5614	protein_coding	-0.537695	5.67126	15.0462	0.00142697	0.0121785
Srgap2	SLIT-ROBO Rho GTPase activating protein 2	protein_coding	14270	Q91Z67	12560	protein_coding	0.709205	6.63161	15.044	0.00142782	0.0121788
Qsox2	quiescin Q6 sulfhydryl oxidase 2	protein_coding	227638	Q3TMX7	4644	protein_coding	-0.820062	4.00388	15.0331	0.00143196	0.0122073
Ryr1	ryanodine receptor 1, skeletal muscle	protein_coding	20190	A0A1L1SQG7	21838	protein_coding	-0.782335	3.59947	15.0307	0.00143287	0.0122081
Rbm44	RNA binding motif protein 44	protein_coding	329207		6518	protein_coding	2.92601	1.2765	15.0253	0.00143493	0.0122187
Rpl21-ps8	ribosomal protein L21, pseudogene 8	processed_pseudogene			483	pseudogene	-0.643836	5.64966	15.0232	0.00143573	0.0122187
Gm11400	predicted gene 11400	processed_pseudogene			1214	pseudogene	-0.932581	2.93667	15.01	0.00144079	0.0122544
Ostf1	osteoclast stimulating factor 1	protein_coding	20409	A0A494BA97	5110	protein_coding	0.939604	7.89833	15.0076	0.00144171	0.0122544
Gramd1a	GRAM domain containing 1A	protein_coding	52857	A0A1Y7VJS1	5239	protein_coding	0.634709	6.97547	15.0059	0.00144236	0.0122544
Gm5966	predicted gene 5966	unprocessed_pseudogene			1033	pseudogene	3.0669	1.99819	14.9979	0.00144544	0.0122667
Gm5966	predicted gene 5966	processed_pseudogene			1044	pseudogene	3.0669	1.99819	14.9979	0.00144544	0.0122667
H2-D1	histocompatibility 2, D region locus 1	protein_coding	14964	Q792Z7	2579	protein_coding	1.06386	9.71544	14.9912	0.00144804	0.0122819
Zfp251	zinc finger protein 251	protein_coding	71591	Q6PCX8	4387	protein_coding	-0.900208	3.40291	14.9848	0.00145051	0.0122895
Nfkbid	nuclear factor of kappa light polypeptide gene enhancer in B cells inhibitor, delta	protein_coding	243910	A0A217FL61	2346	protein_coding	1.50457	5.94409	14.9846	0.00145057	0.0122895
Bcl2	B cell leukemia/lymphoma 2	protein_coding	12043	P10417	9157	protein_coding	-1.36455	5.37214	14.9822	0.00145152	0.0122907
Gm12009	predicted gene 12009	processed_pseudogene			1100	pseudogene	-1.00529	2.92257	14.9679	0.00145708	0.0123272
Adsl	adenylosuccinate lyase	protein_coding	11564	P54822	5634	protein_coding	-0.795275	5.41531	14.9669	0.00145746	0.0123272
Lmbr1	limb region 1	protein_coding	56873	Q9JIT0	5850	protein_coding	-1.53073	3.40992	14.9553	0.00146198	0.0123584
Gm10736	predicted gene 10736	processed_pseudogene			78	pseudogene	-0.780706	5.86557	14.9452	0.00146591	0.0123847
Mrpl9	mitochondrial ribosomal protein L9	protein_coding	78523		2703	protein_coding	-0.414158	5.18825	14.9404	0.00146782	0.0123939
Lama5	laminin, alpha 5	protein_coding	16776		11388	protein_coding	-4.04573	1.17962	14.9373	0.00146902	0.0123971
Gm8989	predicted gene 8989	unprocessed_pseudogene			7275	pseudogene	1.40169	2.80081	14.935	0.00146993	0.0123979
Cops2	COP9 signalosome subunit 2	protein_coding	12848	Q3V3N6	3549	protein_coding	-0.46606	6.36533	14.9205	0.00147562	0.0124389
Gm5910	predicted gene 5910	processed_pseudogene			1746	pseudogene	-0.838752	4.22716	14.9177	0.00147675	0.0124415
Zfp446	zinc finger protein 446	protein_coding	269870	Q149D4	7175	protein_coding	-1.18649	2.82378	14.9064	0.00148123	0.0124722
Gm12411	predicted gene 12411	processed_pseudogene			483	pseudogene	-0.552628	4.3061	14.9022	0.00148288	0.0124742
Gm43738	predicted gene 43738	protein_coding		A0A0G2JEA5	2635	protein_coding	-0.880187	6.45438	14.8976	0.00148469	0.0124742
Tsnax	translin-associated factor X	protein_coding	53424	Q9QZE7	3917	protein_coding	-0.616918	6.00696	14.8976	0.00148471	0.0124742
Ccdc88c	coiled-coil domain containing 88C	protein_coding	68339	Q6VGS5	11386	protein_coding	0.740085	8.14327	14.8974	0.00148477	0.0124742
Eif3h	eukaryotic translation initiation factor 3, subunit H	protein_coding	68135	Q5M9L0	1612	protein_coding	-0.472396	7.72204	14.8935	0.00148634	0.0124805
Smoc1	SPARC related modular calcium binding 1	protein_coding	64075	A0A0R4J1E4	3496	protein_coding	-1.32875	1.55266	14.8896	0.00148787	0.0124807
Coq7	demethyl-Q 7	protein_coding	12850	Q3TYT1	6434	protein_coding	-0.88072	3.161	14.8893	0.00148802	0.0124807
Aars	alanyl-tRNA synthetase	protein_coding	234734	A0A1Y7VE86	9282	protein_coding	-0.776443	6.66545	14.8829	0.00149057	0.0124951
Serbp1	serpine1 mRNA binding protein 1	protein_coding	66870	Q9CY58	20117	protein_coding	-0.84748	8.62132	14.8715	0.00149512	0.0125207
Gsn	gelsolin	protein_coding	227753	Q6PAC1	3157	protein_coding	1.37972	7.94453	14.8711	0.00149528	0.0125207
Smad7	SMAD family member 7	protein_coding	17131	B2RPW6	4521	protein_coding	0.802735	3.72864	14.8646	0.00149787	0.0125276
Bend3	BEN domain containing 3	protein_coding	331623	Q6PAL0	6819	protein_coding	-1.3707	2.95918	14.8632	0.00149842	0.0125276
Rhbdf2	rhomboid 5 homolog 2	protein_coding	217344	Q80WQ6	5293	protein_coding	0.966493	5.59688	14.8628	0.0014986	0.0125276
Tmsb10	thymosin, beta 10	protein_coding	19240	A6H6H4	1276	protein_coding	1.48057	6.44973	14.8592	0.00150006	0.0125329
Prkag2	protein kinase, AMP-activated, gamma 2 non-catalytic subunit	protein_coding	108099	Q91WG5	6480	protein_coding	0.700748	5.69109	14.8399	0.00150783	0.0125908
Gspt1	G1 to S phase transition 1	protein_coding	14852	Q8R050	5428	protein_coding	-0.851892	6.82409	14.8277	0.00151278	0.0126252
Gm47071	predicted gene, 47071	antisense			3089	long_non_coding	1.98126	3.49705	14.8198	0.00151596	0.0126448
Atmin	ATM interactor	protein_coding	234776	Q6P9S1	4877	protein_coding	-0.6986	5.41095	14.8158	0.0015176	0.0126514
Gm28496	predicted gene 28496	processed_transcript			2991	long_non_coding	-0.843529	3.63862	14.8116	0.00151931	0.0126587
Cct4	chaperonin containing Tcp1, subunit 4 (delta)	protein_coding	12464	Q564F4	4201	protein_coding	-0.622397	7.65923	14.7953	0.00152597	0.0127019
Rala	v-ral simian leukemia viral oncogene A (ras related)	protein_coding	56044	P63321	2899	protein_coding	0.675245	5.01853	14.7934	0.00152677	0.0127019
Irf4	interferon regulatory factor 4	protein_coding	16364	Q5SUZ4	4903	protein_coding	2.72864	3.55845	14.7923	0.00152721	0.0127019
Stat6	signal transducer and activator of transcription 6	protein_coding	20852	P52633	4402	protein_coding	0.671432	7.89201	14.7897	0.00152829	0.0127019
Pmpcb	peptidase (mitochondrial processing) beta	protein_coding	73078	Q9CXT8	5141	protein_coding	-0.401147	5.47357	14.7886	0.00152871	0.0127019
Vcl	vinculin	protein_coding	22330		8191	protein_coding	0.85869	8.36494	14.7863	0.00152969	0.0127031
Gm43302	predicted gene 43302	protein_coding		L7N1X8	4310	protein_coding	3.31958	0.549282	14.7822	0.00153134	0.0127085
Slc12a4	solute carrier family 12, member 4	protein_coding	20498	Q3TWZ6	4279	protein_coding	-0.98367	3.9929	14.7806	0.00153203	0.0127085
S1pr4	sphingosine-1-phosphate receptor 4	protein_coding	13611	Q9Z0L1	2386	protein_coding	1.11516	5.18986	14.7717	0.00153569	0.012725
Gm6736	predicted gene 6736	processed_pseudogene			948	pseudogene	-0.737766	4.43642	14.7717	0.0015357	0.012725
Gm11841	predicted gene 11841	processed_pseudogene			1963	pseudogene	-1.61739	0.549089	14.7604	0.00154034	0.0127564
Gm5851	predicted gene 5851	processed_pseudogene			1204	pseudogene	-1.17333	0.538242	14.7412	0.00154834	0.0128091
Eef1akmt4	EEF1A lysine methyltransferase 4	protein_coding	110599566	P0DPE0	1614	protein_coding	-1.01074	3.09184	14.741	0.0015484	0.0128091
Gm5491	predicted gene 5491	processed_pseudogene			608	pseudogene	-0.65252	3.20394	14.737	0.00155008	0.0128094
Nap1l1	nucleosome assembly protein 1-like 1	protein_coding	53605	P28656	4994	protein_coding	-0.654086	7.30237	14.7369	0.00155013	0.0128094
Psmg1	proteasome (prosome, macropain) assembly chaperone 1	protein_coding	56088	Q9JK23	1344	protein_coding	-0.769739	4.33403	14.7318	0.00155226	0.0128191
Hsd17b12	hydroxysteroid (17-beta) dehydrogenase 12	protein_coding	56348		2407	protein_coding	-0.855162	5.98358	14.7281	0.00155382	0.0128191
Brd3	bromodomain containing 3	protein_coding	67382	Q3TUI3	7336	protein_coding	0.489576	6.5177	14.7279	0.00155387	0.0128191
Gm8416	predicted gene 8416	processed_pseudogene			1279	pseudogene	-0.857544	1.72036	14.7232	0.00155587	0.0128191
Tmsb15b2	thymosin beta 15b2	protein_coding	100034363	A2AF31	550	protein_coding	-0.757169	2.5015	14.7219	0.00155639	0.0128191
Tm7sf3	transmembrane 7 superfamily member 3	protein_coding	67623	A0A0R4J0K4	3438	protein_coding	-0.738332	7.8001	14.7203	0.00155706	0.0128191
Tacc2	transforming, acidic coiled-coil containing protein 2	protein_coding	57752	A0A140LHH8	15793	protein_coding	-1.5821	2.28702	14.7199	0.00155725	0.0128191
Ap1s1	adaptor protein complex AP-1, sigma 1	protein_coding	11769	P61967	2198	protein_coding	-0.573188	5.83974	14.7136	0.00155987	0.0128336
Cdk13	cyclin-dependent kinase 13	protein_coding	69562	Q69ZA1	13456	protein_coding	0.579046	6.79087	14.6986	0.00156619	0.0128786
Mir703	microRNA 703	miRNA			109	short_non_coding	-0.890712	1.76172	14.6922	0.00156892	0.012894
Cnnm4	cyclin M4	protein_coding	94220	Q69ZF7	4829	protein_coding	0.882653	4.74418	14.689	0.00157027	0.0128981
Gm42632	predicted gene 42632	TEC			2411		2.49432	1.24873	14.6853	0.00157181	0.0129037
Mri1	methylthioribose-1-phosphate isomerase 1	protein_coding	67873	Q9CQT1	3273	protein_coding	-0.803613	4.73252	14.6737	0.00157677	0.0129374
Rpap2	RNA polymerase II associated protein 2	protein_coding	231571	Q8VC34	4136	protein_coding	-0.585303	4.09966	14.6651	0.0015804	0.0129534
Gstcd	glutathione S-transferase, C-terminal domain containing	protein_coding	67553	Q5RL51	5401	protein_coding	-0.930096	4.79775	14.665	0.00158044	0.0129534
Papolg	poly(A) polymerase gamma	protein_coding	216578	Q6PCL9	5491	protein_coding	0.514179	5.03373	14.661	0.00158215	0.0129561
Klra17	killer cell lectin-like receptor, subfamily A, member 17	protein_coding	170733	Q9JMA4	1192	protein_coding	5.17134	1.46046	14.6603	0.00158248	0.0129561
Wdr60	WD repeat domain 60	protein_coding	217935		8110	protein_coding	-2.12676	1.45412	14.6548	0.0015848	0.0129618
Cryz	crystallin, zeta	protein_coding	12972	P47199	6195	protein_coding	-1.64655	2.6169	14.6543	0.00158503	0.0129618
Mgst1	microsomal glutathione S-transferase 1	protein_coding	56615	Q53ZD4	2013	protein_coding	1.47898	7.43333	14.6526	0.00158576	0.0129618
Gm14308	predicted gene 14308	protein_coding	100043381		3329	protein_coding	-1.08285	1.64754	14.6463	0.00158845	0.0129743
Prom1	prominin 1	protein_coding	19126	G5E8G5	7175	protein_coding	1.79303	5.60585	14.645	0.001589	0.0129743
Pcsk4	proprotein convertase subtilisin/kexin type 4	protein_coding	18551		2958	protein_coding	-1.93709	0.838865	14.6336	0.00159393	0.0130028
Them6	thioesterase superfamily member 6	protein_coding	223626	Q80ZW2	1784	protein_coding	-1.5331	2.48877	14.6329	0.00159421	0.0130028
Exosc9	exosome component 9	protein_coding	50911	D6RGB5	4709	protein_coding	-0.625609	5.17272	14.6237	0.00159818	0.0130281
Svil	supervillin	protein_coding	225115	Q8K4L3	10701	protein_coding	0.917765	7.32174	14.6159	0.00160156	0.0130435
Cdkn3	cyclin-dependent kinase inhibitor 3	protein_coding	72391	Q810P3	2371	protein_coding	0.584016	4.97807	14.6127	0.00160292	0.0130435
Crtc3	CREB regulated transcription coactivator 3	protein_coding	70461	Q91X84	9850	protein_coding	0.614119	5.35128	14.6123	0.00160312	0.0130435
Gm21188	predicted gene, 21188	protein_coding	100861753	Q3T9V6	4572	protein_coding	1.47593	6.01298	14.6097	0.00160425	0.0130435
Pdia6	protein disulfide isomerase associated 6	protein_coding	71853		3745	protein_coding	-0.634524	7.61713	14.6067	0.00160554	0.0130435
Itk	IL2 inducible T cell kinase	protein_coding	16428	Q5STT8	5354	protein_coding	1.98372	2.15879	14.6065	0.00160564	0.0130435
Pdia4	protein disulfide isomerase associated 4	protein_coding	12304	A0A0R4J0Z1	2399	protein_coding	-0.769914	6.50828	14.6054	0.00160612	0.0130435
Nuak2	NUAK family, SNF1-like kinase, 2	protein_coding	74137	Q8BZN4	3920	protein_coding	0.740606	5.74495	14.5936	0.00161124	0.013078
Atp11a	ATPase, class VI, type 11A	protein_coding	50770	E9Q3G7	11150	protein_coding	1.1895	6.53398	14.5898	0.00161289	0.0130843
Slc16a14	solute carrier family 16 (monocarboxylic acid transporters), member 14	protein_coding	71781	Q8K1C7	3352	protein_coding	5.37352	-1.18792	14.5742	0.00161971	0.0131326
Mir7050	microRNA 7050	miRNA			60	short_non_coding	1.03364	3.12873	14.568	0.00162244	0.0131477
Slc35a5	solute carrier family 35, member A5	protein_coding	74102	Q921R7	8105	protein_coding	1.12997	5.38679	14.556	0.00162772	0.0131834
Abhd4	abhydrolase domain containing 4	protein_coding	105501	Q8C0M2	3284	protein_coding	-0.663937	4.634	14.542	0.0016339	0.0132264
Gba	glucosidase, beta, acid	protein_coding	14466	P17439	2559	protein_coding	-0.476481	6.31348	14.529	0.00163966	0.0132659
Bri3	brain protein I3	protein_coding	55950	E9PUB2	1648	protein_coding	1.10289	3.69134	14.5211	0.00164321	0.0132874
Ipmk	inositol polyphosphate multikinase	protein_coding	69718		7093	protein_coding	0.750625	6.11394	14.5141	0.00164633	0.0132967
Vps50	VPS50 EARP/GARPII complex subunit	protein_coding	73288	Q8CI71	10856	protein_coding	-0.660648	4.91121	14.51	0.00164816	0.0132967
Tbxas1	thromboxane A synthase 1, platelet	protein_coding	21391	Q3TRY5	9094	protein_coding	1.32196	5.08277	14.5098	0.00164823	0.0132967
Gart	phosphoribosylglycinamide formyltransferase	protein_coding	14450	Q64737	5144	protein_coding	-0.978	6.61125	14.5098	0.00164826	0.0132967
Nebl	nebulette	protein_coding	74103	Q9DC07	15235	protein_coding	-2.16082	0.435483	14.5087	0.00164876	0.0132967
Hpgd	hydroxyprostaglandin dehydrogenase 15 (NAD)	protein_coding	15446	Q8VCC1	1683	protein_coding	-1.55848	8.12598	14.5018	0.00165182	0.0133143
Rexo2	RNA exonuclease 2	protein_coding	104444	Q9D8S4	3385	protein_coding	-0.553329	5.47497	14.491	0.00165667	0.0133462
Matk	megakaryocyte-associated tyrosine kinase	protein_coding	17179	A0A0R4J1P8	4594	protein_coding	-1.0854	4.54934	14.4856	0.00165911	0.0133588
Rpl3l	ribosomal protein L3-like	protein_coding	66211	E9PWZ3	1643	protein_coding	-1.96474	0.754392	14.4777	0.00166265	0.0133726
Ebpl	emopamil binding protein-like	protein_coding	68177	Q9D0P0	14296	protein_coding	-0.738164	2.4337	14.4768	0.0016631	0.0133726
Mgat1	mannoside acetylglucosaminyltransferase 1	protein_coding	17308	Q544F0	4733	protein_coding	0.543744	6.35339	14.4759	0.00166349	0.0133726
Cd96	CD96 antigen	protein_coding	84544	Q3U0X8	2184	protein_coding	4.31766	-0.870442	14.473	0.00166478	0.0133759
Arf5	ADP-ribosylation factor 5	protein_coding	11844	P84084	1907	protein_coding	0.729859	5.72032	14.4684	0.00166688	0.0133856
Gm9013	predicted gene 9013	processed_pseudogene			882	pseudogene	-1.2235	2.73628	14.4562	0.00167241	0.0134229
Gm8253	predicted gene 8253	processed_pseudogene			433	pseudogene	-0.808528	2.60173	14.4444	0.00167778	0.0134588
Clec4b1	C-type lectin domain family 4, member b1	protein_coding	69810	Q9D8Q7	784	protein_coding	1.50667	1.41904	14.4413	0.00167923	0.0134633
Mydgf	myeloid derived growth factor	protein_coding	28106	Q9CPT4	2222	protein_coding	-0.515058	5.30276	14.4382	0.00168061	0.0134672
Mmp19	matrix metallopeptidase 19	protein_coding	58223	Q3UW97	3533	protein_coding	-0.763144	4.89781	14.4334	0.00168284	0.0134779
Tars	threonyl-tRNA synthetase	protein_coding	110960	A0A2I3BPK8	5901	protein_coding	-0.810049	5.92625	14.4113	0.001693	0.013546
Gm2000	predicted gene 2000	protein_coding		Q6ZWV7	445	protein_coding	-0.744916	7.94656	14.411	0.00169313	0.013546
Susd1	sushi domain containing 1	protein_coding	634731	A2AN91	4766	protein_coding	-0.800244	7.08411	14.4083	0.00169437	0.0135487
Il12rb2	interleukin 12 receptor, beta 2	protein_coding	16162	D3Z6H5	3794	protein_coding	2.85708	1.29554	14.3995	0.00169841	0.0135738
Gm5472	predicted gene 5472	processed_pseudogene			1678	pseudogene	-0.824681	2.59337	14.396	0.00170005	0.0135797
Gm28438	predicted gene 28438	unprocessed_pseudogene			345	pseudogene	1.7319	4.84238	14.3907	0.00170252	0.0135856
Rps2-ps8	ribosomal protein S2, pseudogene 8	processed_pseudogene			882	pseudogene	-1.26146	2.38103	14.3905	0.00170258	0.0135856
Gclc	glutamate-cysteine ligase, catalytic subunit	protein_coding	14629	Q3TEF1	3766	protein_coding	-0.556788	5.5883	14.3758	0.00170944	0.013633
Gm37902	predicted gene, 37902	TEC			1683		1.07575	1.11335	14.371	0.00171166	0.0136436
Got2	glutamatic-oxaloacetic transaminase 2, mitochondrial	protein_coding	14719	P05202	4824	protein_coding	-0.800833	6.38594	14.3688	0.0017127	0.0136446
Oaf	out at first homolog	protein_coding	102644	Q8QZR4	2629	protein_coding	-2.36674	3.13011	14.3619	0.00171592	0.013663
Cplx2	complexin 2	protein_coding	12890	P84086	4928	protein_coding	5.6546	0.0746295	15.2584	0.00172117	0.0136976
Car9	carbonic anhydrase 9	protein_coding	230099	Q3UUZ9	2304	protein_coding	-0.803843	3.29284	14.3369	0.00172767	0.0137421
Mrpl38	mitochondrial ribosomal protein L38	protein_coding	60441	Q8K2M0	2550	protein_coding	-0.831041	3.83226	14.3235	0.00173401	0.0137853
Abce1	ATP-binding cassette, sub-family E (OABP), member 1	protein_coding	24015	Q3UHY8	6004	protein_coding	-0.914826	7.05363	14.3213	0.00173508	0.0137865
Rpl7a-ps5	ribosomal protein L7A, pseudogene 5	processed_pseudogene			792	pseudogene	-0.629326	4.57275	14.315	0.00173805	0.013798
Gm11826	predicted gene 11826	processed_pseudogene			438	pseudogene	-0.567766	4.21216	14.3144	0.00173836	0.013798
Gm10269	predicted gene 10269	processed_pseudogene			370	pseudogene	-0.668858	6.50756	14.3092	0.00174081	0.0138102
Prpf19	pre-mRNA processing factor 19	protein_coding	28000	Q99KP6	7278	protein_coding	-0.632703	7.08485	14.3069	0.00174191	0.0138117
Cntd1	cyclin N-terminal domain containing 1	protein_coding	68107		4421	protein_coding	1.63124	2.35136	14.3037	0.00174341	0.0138164
Naaa	N-acylethanolamine acid amidase	protein_coding	67111	Q9D7V9	3721	protein_coding	1.80637	5.72757	14.2994	0.00174551	0.0138257
2610507I01Rik	RIKEN cDNA 2610507I01 gene	processed_transcript			1360	long_non_coding	0.692399	5.53295	14.2898	0.0017501	0.0138494
Stab1	stabilin 1	protein_coding	192187	F7CT68	10288	protein_coding	-1.8834	3.36902	14.2893	0.00175033	0.0138494
Slc13a5	solute carrier family 13 (sodium-dependent citrate transporter), member 5	protein_coding	237831	Q67BT3	4940	protein_coding	-4.02896	3.10927	14.2866	0.00175159	0.0138521
Galnt6	polypeptide N-acetylgalactosaminyltransferase 6	protein_coding	207839	Q8C7U7	3871	protein_coding	-1.63158	5.03453	14.2766	0.00175639	0.0138828
Cerk	ceramide kinase	protein_coding	223753	Q8K4Q7	4812	protein_coding	-0.790673	7.14319	14.2726	0.00175834	0.01389
Rpl18a	ribosomal protein L18A	protein_coding	76808	P62717	1739	protein_coding	-0.678503	7.80047	14.2699	0.00175961	0.01389
Rhov	ras homolog family member V	protein_coding	228543	Q8VDU1	1703	protein_coding	2.57336	0.700315	14.269	0.00176006	0.01389
Orc2	origin recognition complex, subunit 2	protein_coding	18393	Q543F8	3857	protein_coding	-0.743516	5.28098	14.2526	0.00176801	0.01394
Pstpip1	proline-serine-threonine phosphatase-interacting protein 1	protein_coding	19200	A0A0R4J0P5	3830	protein_coding	0.734349	7.75165	14.2517	0.00176843	0.01394
Gm4535	predicted gene 4535	processed_pseudogene			558	pseudogene	-1.49818	1.254	14.2483	0.0017701	0.01394
Gm11353	predicted gene 11353	processed_pseudogene			627	pseudogene	-0.811165	5.35755	14.2482	0.0017701	0.01394
Lmbr1l	limb region 1 like	protein_coding	74775	Q9D1E5	4338	protein_coding	0.86436	5.08441	14.2381	0.00177504	0.0139666
Atp8a1	ATPase, aminophospholipid transporter (APLT), class I, type 8A, member 1	protein_coding	11980	P70704	14278	protein_coding	0.625724	6.62272	14.2375	0.00177533	0.0139666
Flywch1	FLYWCH-type zinc finger 1	protein_coding	224613	A0A2I3BRL2	4266	protein_coding	-0.617236	3.79342	14.2325	0.00177778	0.0139786
Elp6	elongator acetyltransferase complex subunit 6	protein_coding	72341	Q8BK75	2872	protein_coding	-0.782001	2.58162	14.2287	0.00177962	0.0139858
Gpd1	glycerol-3-phosphate dehydrogenase 1 (soluble)	protein_coding	14555	P13707	2961	protein_coding	-2.63559	0.644735	14.2224	0.00178271	0.0139948
Lrrc40	leucine rich repeat containing 40	protein_coding	67144	A0A0R4J0W6	4771	protein_coding	-0.612146	4.75953	14.222	0.00178291	0.0139948
Pmpca	peptidase (mitochondrial processing) alpha	protein_coding	66865	Q9DC61	4282	protein_coding	-0.464738	6.36341	14.2206	0.00178355	0.0139948
Fam98b	family with sequence similarity 98, member B	protein_coding	68215		3390	protein_coding	-0.575694	5.35689	14.2187	0.00178451	0.0139951
Tada2a	transcriptional adaptor 2A	protein_coding	217031	Q8CHV6	2974	protein_coding	-0.815883	4.30715	14.1987	0.00179431	0.0140646
Zmat1	zinc finger, matrin type 1	protein_coding	215693	Z4YL92	5391	protein_coding	1.49156	3.12563	14.1864	0.00180038	0.0141049
Khnyn	KH and NYN domain containing	protein_coding	219094	Q80U38	6502	protein_coding	0.913733	6.65218	14.1787	0.0018042	0.0141171
Ago1	argonaute RISC catalytic subunit 1	protein_coding	236511	Q8CJG1	8120	protein_coding	-0.479644	5.95661	14.1783	0.00180441	0.0141171
Gsdmd	gasdermin D	protein_coding	69146	Q9D8T2	2377	protein_coding	0.646931	7.44469	14.1769	0.00180508	0.0141171
Polr1c	polymerase (RNA) I polypeptide C	protein_coding	20016	P52432	2278	protein_coding	-0.772408	4.753	14.1757	0.00180569	0.0141171
Stat3	signal transducer and activator of transcription 3	protein_coding	20848	Q6GU23	9527	protein_coding	0.467028	7.75661	14.1662	0.0018104	0.0141415
Hspa1l	heat shock protein 1-like	protein_coding	15482	A1L347	2472	protein_coding	4.21801	1.81877	14.164	0.00181148	0.0141415
Eef1e1	eukaryotic translation elongation factor 1 epsilon 1	protein_coding	66143	Q9D1M4	3257	protein_coding	-1.07215	4.5863	14.1638	0.00181162	0.0141415
Spib	Spi-B transcription factor (Spi-1/PU.1 related)	protein_coding	272382	O35906	2868	protein_coding	4.38475	1.93958	14.1588	0.0018141	0.0141535
Gm3550	predicted gene 3550	protein_coding		W4VSN7	1656	protein_coding	-0.629629	3.53321	14.1495	0.00181874	0.0141795
Zfand1	zinc finger, AN1-type domain 1	protein_coding	66361	Q8BFR6	6267	protein_coding	-0.685677	3.7889	14.1484	0.0018193	0.0141795
Gm49727	predicted gene, 49727	TEC			2579		-2.10618	0.737223	14.1409	0.00182305	0.0142013
Entr1	endosome associated trafficking regulator 1	protein_coding	68112	A2AIW3	3587	protein_coding	0.600368	6.43897	14.1356	0.00182572	0.0142148
Ddx27	DEAD (Asp-Glu-Ala-Asp) box polypeptide 27	protein_coding	228889	Q921N6	4817	protein_coding	-0.689502	5.88885	14.1327	0.00182715	0.0142186
2810025M15Rik	RIKEN cDNA 2810025M15 gene	transcribed_processed_pseudogene			1410	pseudogene	-1.00335	2.44619	14.1271	0.00182997	0.0142332
Gm2614	predicted gene 2614	processed_pseudogene			403	pseudogene	-0.716148	6.75447	14.1182	0.00183446	0.0142549
Psd2	pleckstrin and Sec7 domain containing 2	protein_coding	74002	Q6P1I6	4785	protein_coding	1.82884	-0.192041	14.1179	0.00183465	0.0142549
Gm25432	predicted gene, 25432	processed_pseudogene			728	pseudogene	-0.899784	5.24016	14.1131	0.00183705	0.0142662
Plekhg2	pleckstrin homology domain containing, family G (with RhoGef domain) member 2	protein_coding	101497	E9QKB6	6797	protein_coding	1.18884	4.86459	14.105	0.00184117	0.0142799
Ptpn12	protein tyrosine phosphatase, non-receptor type 12	protein_coding	19248	P35831	3509	protein_coding	0.712539	6.53117	14.1036	0.00184188	0.0142799
Dcaf12	DDB1 and CUL4 associated factor 12	protein_coding	68970	Q8BGZ3	3442	protein_coding	0.613978	6.77889	14.1027	0.00184235	0.0142799
Dnajc10	DnaJ heat shock protein family (Hsp40) member C10	protein_coding	66861		5004	protein_coding	-0.926103	7.22189	14.1022	0.0018426	0.0142799
Cyp26a1	cytochrome P450, family 26, subfamily a, polypeptide 1	protein_coding	13082	A0A0R4J061	1983	protein_coding	2.98806	1.3418	14.0977	0.00184485	0.0142821
Gm9701	predicted gene 9701	processed_pseudogene			427	pseudogene	-0.893071	3.3508	14.0932	0.00184717	0.0142821
Gm9320	predicted gene 9320	transcribed_processed_pseudogene			790	pseudogene	-0.626693	5.40869	14.0926	0.00184745	0.0142821
Tmem176a	transmembrane protein 176A	protein_coding	66058	A0A0N4SVW3	3810	protein_coding	3.20549	2.49805	14.0923	0.00184761	0.0142821
Ankrd12	ankyrin repeat domain 12	protein_coding	106585	G5E893	13748	protein_coding	0.613057	6.38866	14.0907	0.00184844	0.0142821
Rps16-ps2	ribosomal protein S16, pseudogene 2	processed_pseudogene			441	pseudogene	-0.568225	8.92509	14.0904	0.00184856	0.0142821
Gm38079	predicted gene, 38079	lincRNA			154	long_non_coding	2.66359	-0.273719	14.081	0.00185336	0.0143103
Rpl26	ribosomal protein L26	protein_coding	19941	Q4FZH2	1444	protein_coding	-0.60562	7.72068	14.0796	0.00185411	0.0143103
Glmn	glomulin, FKBP associated protein	protein_coding	170823	Q8BZM1	2688	protein_coding	-0.929897	3.02628	14.0729	0.00185752	0.0143254
Inpp4b	inositol polyphosphate-4-phosphatase, type II	protein_coding	234515		13066	protein_coding	2.98673	0.844069	14.072	0.00185796	0.0143254
9230105E05Rik	RIKEN cDNA 9230105E05 gene	antisense			2250	long_non_coding	-1.53705	1.97225	14.0667	0.00186068	0.014339
Rbm17	RNA binding motif protein 17	protein_coding	76938	Q8JZX4	2405	protein_coding	-0.346296	6.26267	14.0552	0.00186664	0.0143703
Gm27533	predicted gene, 27533	misc_RNA			152	short_non_coding	1.84047	4.49495	14.0552	0.00186664	0.0143703
Tut7	terminal uridylyl transferase 7	protein_coding	214290	E9PUA2	14732	protein_coding	0.55481	7.83937	14.0474	0.00187062	0.0143936
Gm50230	predicted gene, 50230	processed_transcript			3709	long_non_coding	1.39987	4.70381	14.0299	0.00187971	0.0144561
Cyth4	cytohesin 4	protein_coding	72318	Q3U0C0	7552	protein_coding	1.02103	8.16923	14.0241	0.00188273	0.0144608
Hoxa1	homeobox A1	protein_coding	15394	B9EHK7	2251	protein_coding	-2.6154	0.398784	14.0236	0.00188297	0.0144608
Fth1	ferritin heavy polypeptide 1	protein_coding	14319	P09528	3469	protein_coding	0.683061	9.16873	14.0232	0.0018832	0.0144608
Mxd1	MAX dimerization protein 1	protein_coding	17119	Q8K1Z8	7072	protein_coding	1.86196	7.52643	14.0195	0.00188514	0.0144684
Unc79	unc-79 homolog	protein_coding	217843	Q0KK59	14265	protein_coding	-5.86734	-0.71881	14.0114	0.00188935	0.0144934
Tmem237	transmembrane protein 237	protein_coding	381259	Q3V0J1	2389	protein_coding	-1.44441	1.26211	14.0091	0.00189053	0.0144938
Midn	midnolin	protein_coding	59090	Q3TPJ7	4307	protein_coding	0.819788	6.63597	14.0076	0.00189134	0.0144938
Rdm1	RAD52 motif 1	protein_coding	66599		1575	protein_coding	0.83869	3.78555	13.9914	0.00189982	0.0145514
Gm43965	predicted gene, 43965	TEC			789		1.69499	0.340485	13.9875	0.00190186	0.0145597
S100a11	S100 calcium binding protein A11	protein_coding	20195	P50543	511	protein_coding	1.16804	8.26756	13.9783	0.00190672	0.0145895
Tbc1d32	TBC1 domain family, member 32	protein_coding	544696	Q3URV1	10556	protein_coding	-0.6167	2.87789	13.9677	0.00191233	0.0146192
Stc2	stanniocalcin 2	protein_coding	20856	Q5SS12	5175	protein_coding	-3.80557	1.21042	13.9673	0.00191253	0.0146192
Kctd12	potassium channel tetramerisation domain containing 12	protein_coding	239217	A0A0R4J2B2	6057	protein_coding	1.32624	8.45975	13.9641	0.00191424	0.0146248
Col6a6	collagen, type VI, alpha 6	protein_coding	245026	Q8C6K9	9166	protein_coding	-3.63045	3.70583	13.9611	0.00191583	0.0146296
Actn1	actinin, alpha 1	protein_coding	109711	Q7TPR4	5533	protein_coding	1.65069	7.4358	13.957	0.00191802	0.0146377
Sdccag8	serologically defined colon cancer antigen 8	protein_coding	76816		4129	protein_coding	0.883165	4.77324	13.9554	0.00191884	0.0146377
Gm6204	predicted gene 6204	processed_pseudogene			457	pseudogene	-0.626797	6.90678	13.9514	0.00192098	0.0146466
Schip1	schwannomin interacting protein 1	protein_coding	30953	P0DPB4	5102	protein_coding	-2.32179	1.65675	13.9482	0.0019227	0.0146523
Mettl22	methyltransferase like 22	protein_coding	239706	Q8R1C6	5768	protein_coding	-0.966252	2.60311	13.9424	0.00192577	0.0146683
Gm14373	predicted gene 14373	processed_pseudogene			2158	pseudogene	-0.923462	3.2485	13.9351	0.0019297	0.0146908
Stk40	serine/threonine kinase 40	protein_coding	74178	Q7TNL3	4117	protein_coding	0.981736	5.26046	13.9259	0.00193458	0.014717
Psma5-ps	proteasome subunit alpha 5, pseudogene	processed_pseudogene			952	pseudogene	-0.665692	5.10774	13.9234	0.00193596	0.014717
2010008C14Rik	RIKEN cDNA 2010008C14 gene	TEC			593		1.57455	1.53913	13.9232	0.00193607	0.014717
Flii	flightless I actin binding protein	protein_coding	14248		5039	protein_coding	0.512948	7.37728	13.9203	0.00193763	0.0147215
Iqschfp	Iqcj and Schip1 fusion protein	protein_coding	100505386	A0A088MLT8	2369	protein_coding	-2.32179	1.65361	13.9128	0.00194165	0.0147446
Kcnj10	potassium inwardly-rectifying channel, subfamily J, member 10	protein_coding	16513	Q56VN0	5407	protein_coding	2.04974	2.00428	13.9086	0.0019439	0.0147543
Txndc15	thioredoxin domain containing 15	protein_coding	69672	Q6P6J9	4386	protein_coding	-0.44415	4.60256	13.8956	0.00195095	0.0148003
Gm26473	predicted gene, 26473	snRNA			127	short_non_coding	2.2193	-0.168651	13.8844	0.00195702	0.0148389
Tnfrsf13c	tumor necrosis factor receptor superfamily, member 13c	protein_coding	72049	Q3SXS6	2048	protein_coding	4.03289	-0.297109	13.8779	0.00196055	0.0148582
Gstz1	glutathione transferase zeta 1 (maleylacetoacetate isomerase)	protein_coding	14874	A0A1Y7VNC1	5088	protein_coding	-0.670622	3.9312	13.8718	0.00196388	0.0148729
Dennd4b	DENN/MADD domain containing 4B	protein_coding	229541	Q3U1Y4	6031	protein_coding	0.761163	6.66083	13.8708	0.00196446	0.0148729
Tmco3	transmembrane and coiled-coil domains 3	protein_coding	234076		8393	protein_coding	0.625369	4.94757	13.8687	0.00196561	0.0148741
Gm15675	predicted gene 15675	lincRNA			3681	long_non_coding	4.57341	-0.307892	13.8611	0.00196972	0.0148978
Eml4	echinoderm microtubule associated protein like 4	protein_coding	78798	F8WJ93	6038	protein_coding	-0.42147	5.72181	13.8505	0.00197553	0.0149343
Grap2	GRB2-related adaptor protein 2	protein_coding	17444	Q3U0E8	6243	protein_coding	3.21998	1.45569	13.8476	0.00197714	0.0149389
Gm39321	predicted gene, 39321	lincRNA			3605	long_non_coding	3.93682	1.66559	13.8408	0.00198091	0.0149532
[truncated: 13,091 more rows]
