# Supplementary material for: Thrombopoietin increases susceptibility for EVI1 + KMT2A-MLLT3-driven AML expressing stem cell genes linked to poor outcome
Source: Nat Commun. 2025 Dec 19;17:892. doi: 10.1038/s41467-025-67611-w (PMC12830621; doi:10.1038/s41467-025-67611-w)
Supplement: Supplementary file 9 — Supplementary Dataset 7 [file 41467_2025_67611_MOESM9_ESM.xlsx]

## Sheet: Sheet1
Suppl. Data-7:Differentially expressed genes in GFP- KME AML cells emerging from TPO vs. PBS exposed HSC. Quasi-likelihood F-tests from EdgeR package was used for the comparison.
SYMBOL	DESCRIPTION	GENEBIOTYPE	ENTREZID	UNIPROTID	LENGTH	METABIOTYPE	logFC	logCPM	F	PValue	FDR
Slc4a8	solute carrier family 4 (anion exchanger), member 8	protein_coding	59033	Q8JZR6	13021	protein_coding	-2.15408	5.87342	133.657	5.57919e-09	3.63768e-05
Armcx4	armadillo repeat containing, X-linked 4	protein_coding	100503043	E9PWM3	7996	protein_coding	-4.12945	3.34368	126.167	8.31046e-09	3.63768e-05
Slc25a4	solute carrier family 25 (mitochondrial carrier, adenine nucleotide translocator), member 4	protein_coding	11739	P48962	2353	protein_coding	-1.35612	5.441	120.06	1.16873e-08	3.63768e-05
Tspan4	tetraspanin 4	protein_coding	64540	Q4FJW7	2601	protein_coding	-2.92328	3.32644	117.089	1.38746e-08	3.63768e-05
Gm7252	predicted gene 7252	processed_pseudogene			456	pseudogene	-1.12777	4.91318	116.53	1.43357e-08	3.63768e-05
Pus7	pseudouridylate synthase 7	protein_coding	78697	Q91VU7	8289	protein_coding	-2.77654	4.63927	116.377	1.44649e-08	3.63768e-05
Snhg4	small nucleolar RNA host gene 4	processed_transcript			4666	long_non_coding	-2.08653	3.36082	109.722	2.15996e-08	4.65595e-05
Smyd2	SET and MYND domain containing 2	protein_coding	226830	Q8R5A0	2717	protein_coding	-2.45956	4.56685	101.968	3.54436e-08	5.87298e-05
C1qbp	complement component 1, q subcomponent binding protein	protein_coding	12261	Q8R5L1	2826	protein_coding	-2.19308	6.28107	101.426	3.67374e-08	5.87298e-05
Mboat1	membrane bound O-acyltransferase domain containing 1	protein_coding	218121		3659	protein_coding	-1.9162	3.43622	98.9839	4.32682e-08	5.87298e-05
Phkg1	phosphorylase kinase gamma 1	protein_coding	18682	P07934	6509	protein_coding	-2.92065	2.03838	98.3121	4.52881e-08	5.87298e-05
Rpl14-ps1	ribosomal protein L14, pseudogene 1	processed_pseudogene			653	pseudogene	-1.35199	8.92033	97.8603	4.67067e-08	5.87298e-05
Gm13215	predicted gene 13215	processed_pseudogene			472	pseudogene	-1.14175	5.62889	95.9168	5.34094e-08	6.19919e-05
Gm5879	predicted gene 5879	processed_pseudogene			1209	pseudogene	-1.22272	5.89531	89.977	8.16951e-08	8.80498e-05
Rai14	retinoic acid induced 14	protein_coding	75646	Q9EP71	8462	protein_coding	-2.16371	2.20756	86.5224	1.05792e-07	0.000101162
Mier3	MIER family member 3	protein_coding	218613	A0A338P6F0	6094	protein_coding	1.55845	5.72541	86.2578	1.07947e-07	0.000101162
Ccnd1	cyclin D1	protein_coding	12443	Q790L7	4709	protein_coding	-4.55055	5.1989	85.5481	1.13974e-07	0.000101162
Greb1	gene regulated by estrogen in breast cancer protein	protein_coding	268527	Q3UHK3	9580	protein_coding	-2.97099	3.04432	82.0901	1.49367e-07	0.000116952
Npm1	nucleophosmin 1	protein_coding	18148	Q5SQB7	2665	protein_coding	-1.49595	8.07713	81.7043	1.54035e-07	0.000116952
Gm9625	predicted gene 9625	processed_pseudogene			955	pseudogene	-1.09622	7.85604	81.3722	1.58186e-07	0.000116952
Gm14681	predicted gene 14681	processed_pseudogene			411	pseudogene	-1.59937	6.78044	81.0168	1.62768e-07	0.000116952
Rps27a-ps2	ribosomal protein S27A, pseudogene 2	processed_pseudogene			467	pseudogene	-1.05928	6.5311	79.8609	1.78742e-07	0.000122592
Clstn1	calsyntenin 1	protein_coding	65945	Q9EPL2	4662	protein_coding	-2.08772	2.94954	79.0422	1.91129e-07	0.000125389
Fads1	fatty acid desaturase 1	protein_coding	76267	Q920L1	4812	protein_coding	-1.56791	3.90492	78.0963	2.06666e-07	0.000125822
Klhl41	kelch-like 41	protein_coding	228003	A2AUC9	2529	protein_coding	-3.89606	1.51476	77.9919	2.08467e-07	0.000125822
Gal	galanin and GMAP prepropeptide	protein_coding	14419	Q3V002	788	protein_coding	3.21508	2.38074	76.0558	2.45296e-07	0.000131944
Pde3b	phosphodiesterase 3B, cGMP-inhibited	protein_coding	18576	E9QLQ3	9114	protein_coding	1.43502	4.7627	76.0043	2.4637e-07	0.000131944
Gm43712	predicted gene 43712	unprocessed_pseudogene			291	pseudogene	-1.21832	5.48413	75.9225	2.48089e-07	0.000131944
Pno1	partner of NOB1 homolog	protein_coding	66249	Q9CPS7	1717	protein_coding	-1.25268	4.61612	75.6651	2.53588e-07	0.000131944
Gm39556	predicted gene, 39556	lincRNA			1430	long_non_coding	1.94937	4.68771	75.0189	2.68012e-07	0.000134684
Hmgn1	high mobility group nucleosomal binding domain 1	protein_coding	15312	P18608	3221	protein_coding	-1.42365	4.4567	74.6481	2.76705e-07	0.000134684
Gm7476	predicted gene 7476	processed_pseudogene			661	pseudogene	-0.859956	6.41533	73.6606	3.01456e-07	0.000141949
Rpl3-ps2	ribosomal protein L3, pseudogene 2	processed_pseudogene			1214	pseudogene	-1.10589	6.83266	72.8473	3.2373e-07	0.000141949
Sccpdh	saccharopine dehydrogenase (putative)	protein_coding	109232	Q8R127	7562	protein_coding	-1.72307	3.69922	72.8189	3.24541e-07	0.000141949
Rpl36a-ps2	ribosomal protein L36A, pseudogene 2	processed_pseudogene			321	pseudogene	-1.39882	8.39533	72.6552	3.2926e-07	0.000141949
Nudcd2	NudC domain containing 2	protein_coding	52653	Q9CQ48	2054	protein_coding	-1.52602	5.12495	71.8556	3.53447e-07	0.000145571
Rps15a-ps6	ribosomal protein S15A, pseudogene 6	processed_pseudogene			393	pseudogene	-1.05631	5.84042	71.7448	3.56956e-07	0.000145571
Gm9118	predicted gene 9118	processed_pseudogene			754	pseudogene	-1.73273	6.84817	71.4234	3.67355e-07	0.000145869
Gm6883	predicted gene 6883	processed_pseudogene			897	pseudogene	-1.01412	5.36558	71.0063	3.81368e-07	0.000146828
Fam135a	family with sequence similarity 135, member A	protein_coding	68187	A0A087WQ08	7773	protein_coding	-2.58055	2.59093	70.6478	3.93895e-07	0.000146828
Rps19-ps6	ribosomal protein S19, pseudogene 6	processed_pseudogene			438	pseudogene	-1.09467	7.83885	70.3822	4.03476e-07	0.000146828
Rps18-ps6	ribosomal protein S18, pseudogene 6	protein_coding		F6YVP7	561	protein_coding	-1.2518	7.68663	69.8782	4.22389e-07	0.000146828
Rpl3-ps1	ribosomal protein L3, pseudogene 1	processed_pseudogene			1210	pseudogene	-1.30085	9.41398	69.8724	4.22611e-07	0.000146828
Gm2225	predicted gene 2225	processed_pseudogene			377	pseudogene	-0.979917	5.63964	69.1591	4.51135e-07	0.000146828
Rps8-ps1	ribosomal protein S8, pseudogene 1	processed_pseudogene			624	pseudogene	-1.1612	6.30594	69.1223	4.52664e-07	0.000146828
Igf2bp3	insulin-like growth factor 2 mRNA binding protein 3	protein_coding	140488	Q9CPN8	8159	protein_coding	-2.52302	5.76594	68.8786	4.62945e-07	0.000146828
Klf5	Kruppel-like factor 5	protein_coding	12224	Q9Z0Z7	5201	protein_coding	2.24194	4.58533	68.8237	4.65294e-07	0.000146828
Gm10275	predicted pseudogene 10275	transcribed_processed_pseudogene			635	pseudogene	-1.37703	9.17189	68.7823	4.67077e-07	0.000146828
Ssr4	signal sequence receptor, delta	protein_coding	20832	Q3TVJ8	3096	protein_coding	-0.867816	6.96044	68.2166	4.92222e-07	0.00014747
Rps19-ps4	ribosomal protein S19, pseudogene 4	processed_pseudogene			438	pseudogene	-1.13622	5.74519	68.1566	4.94981e-07	0.00014747
Gm7694	predicted gene 7694	protein_coding	665574	J3QNH8	3827	protein_coding	2.2215	4.73369	67.8912	5.07377e-07	0.00014747
Gm13268	predicted gene 13268	processed_pseudogene			433	pseudogene	-1.01803	6.44906	67.3299	5.3478e-07	0.00014747
Hadh	hydroxyacyl-Coenzyme A dehydrogenase	protein_coding	15107	Q61425	4977	protein_coding	-1.30916	5.1562	67.2216	5.40256e-07	0.00014747
Gm6477	predicted gene 6477	processed_pseudogene			764	pseudogene	-1.69145	5.04258	67.0597	5.48559e-07	0.00014747
Gm4754	predicted gene 4754	processed_pseudogene			809	pseudogene	-0.982985	5.54469	67.0418	5.49491e-07	0.00014747
Gm16409	predicted gene 16409	processed_pseudogene			747	pseudogene	-1.10707	5.8761	66.755	5.64588e-07	0.00014747
Nos1ap	nitric oxide synthase 1 (neuronal) adaptor protein	protein_coding	70729		7249	protein_coding	2.29554	3.06567	66.6712	5.69091e-07	0.00014747
Gm14494	predicted gene 14494	processed_pseudogene			435	pseudogene	-1.14551	5.5366	66.6411	5.70714e-07	0.00014747
Rpsa-ps7	ribosomal protein SA, pseudogene 7	processed_pseudogene			885	pseudogene	-1.00801	7.64922	66.4346	5.82014e-07	0.00014747
Zcchc2	zinc finger, CCHC domain containing 2	protein_coding	227449	Q69ZB8	6774	protein_coding	0.8488	6.02802	66.3557	5.86402e-07	0.00014747
Gm4963	predicted gene 4963	processed_pseudogene			378	pseudogene	-1.06625	4.70815	65.8993	6.12503e-07	0.000150159
Rpl22	ribosomal protein L22	protein_coding	19934		2911	protein_coding	-1.00019	7.98487	65.823	6.16996e-07	0.000150159
Itprip	inositol 1,4,5-triphosphate receptor interacting protein	protein_coding	414801	Q3TNL8	3950	protein_coding	1.3032	6.93503	65.1993	6.5514e-07	0.000150754
Gm7972	predicted gene 7972	transcribed_unprocessed_pseudogene	666190		3237	pseudogene	-2.88261	4.85122	65.0203	6.66571e-07	0.000150754
Rps6-ps1	ribosomal protein S6, pseudogene 1	processed_pseudogene			747	pseudogene	-1.06126	5.42041	65.0099	6.67243e-07	0.000150754
Mettl1	methyltransferase like 1	protein_coding	17299	D3YXU6	2907	protein_coding	-1.91163	4.13603	64.9832	6.68969e-07	0.000150754
Rps23-ps1	ribosomal protein S23, pseudogene 1	processed_pseudogene			425	pseudogene	-1.1284	8.97614	64.7469	6.84473e-07	0.000150754
Eef1b2	eukaryotic translation elongation factor 1 beta 2	protein_coding	55949	O70251	2532	protein_coding	-1.15468	8.94294	64.7371	6.85125e-07	0.000150754
Sema3g	sema domain, immunoglobulin domain (Ig), short basic domain, secreted, (semaphorin) 3G	protein_coding	218877	Q4LFA9	4540	protein_coding	3.20712	0.354292	64.5366	6.98609e-07	0.000150754
Poglut1	protein O-glucosyltransferase 1	protein_coding	224143	Q8BYB9	4658	protein_coding	-1.11144	5.6632	64.5254	6.99371e-07	0.000150754
Rps6	ribosomal protein S6	protein_coding	20104	Q5BLK1	1586	protein_coding	-1.14296	8.67203	63.4326	7.78483e-07	0.000165444
Cela1	chymotrypsin-like elastase family, member 1	protein_coding	109901	A0A2R8VHL3	2306	protein_coding	-3.23688	2.5661	63.1576	7.99951e-07	0.000166452
Gm6988	predicted gene 6988	processed_pseudogene			375	pseudogene	-1.09895	7.60894	62.8839	8.21985e-07	0.000166452
Ndufaf4	NADH:ubiquinone oxidoreductase complex assembly factor 4	protein_coding	68493	Q9D1H6	3902	protein_coding	-1.4227	3.89689	62.8265	8.26693e-07	0.000166452
Tsr2	TSR2 20S rRNA accumulation	protein_coding	69499	Z4YL87	3805	protein_coding	-1.22321	3.74093	62.7826	8.30314e-07	0.000166452
Gm5835	predicted gene 5835	processed_pseudogene			1270	pseudogene	-1.03803	7.7858	62.5294	8.51555e-07	0.000166452
Dnajc27	DnaJ heat shock protein family (Hsp40) member C27	protein_coding	217378	Q8CFP6	5088	protein_coding	-1.05836	3.77593	62.5215	8.52226e-07	0.000166452
Gm12020	predicted gene 12020	processed_pseudogene			2042	pseudogene	-1.69707	2.32769	62.4254	8.60447e-07	0.000166452
Gm9294	predicted pseudogene 9294	processed_pseudogene			789	pseudogene	-1.05426	6.2686	62.2244	8.77954e-07	0.000167689
Rps2	ribosomal protein S2	protein_coding	16898	D3YVC1	1830	protein_coding	-1.11613	7.6351	62.0183	8.96315e-07	0.000169056
Rpl10a	ribosomal protein L10A	protein_coding	19896	Q5XJF6	2431	protein_coding	-1.08995	7.23389	61.8127	9.1507e-07	0.000169797
Rpl10-ps2	ribosomal protein L10, pseudogene 2	processed_pseudogene			645	pseudogene	-1.05495	6.72027	61.5095	9.43545e-07	0.000169797
Tmem147	transmembrane protein 147	protein_coding	69804		1112	protein_coding	-0.935455	5.49251	61.5019	9.44275e-07	0.000169797
Rpl10-ps3	ribosomal protein L10, pseudogene 3	protein_coding		A2AM97	768	protein_coding	-0.810342	5.28318	61.3791	9.56101e-07	0.000169797
Rps6-ps4	ribosomal protein S6, pseudogene 4	processed_pseudogene			750	pseudogene	-1.20474	9.34315	61.3383	9.60069e-07	0.000169797
Gm7429	predicted pseudogene 7429	processed_pseudogene	664969		348	pseudogene	-0.959864	5.82215	61.1684	9.76786e-07	0.000169797
Gm14138	predicted gene 14138	processed_pseudogene			745	pseudogene	-1.40752	3.8143	61.1306	9.80545e-07	0.000169797
4930519L02Rik	RIKEN cDNA 4930519L02 gene	lincRNA	102636203		891	long_non_coding	-3.45925	3.50733	61.032	9.90447e-07	0.000169797
Gm6520	predicted gene 6520	processed_pseudogene			410	pseudogene	-1.11734	5.66361	60.9229	1.00152e-06	0.000169797
Tmem97	transmembrane protein 97	protein_coding	69071	Q8VD00	1375	protein_coding	-1.83559	4.54768	60.6717	1.02758e-06	0.000170614
Clstn3	calsyntenin 3	protein_coding	232370	A0A5F8MQ21	5867	protein_coding	-2.70029	4.9358	60.4947	1.04639e-06	0.000170614
Gm6252	predicted gene 6252	processed_pseudogene			580	pseudogene	-0.938112	6.61981	60.4784	1.04815e-06	0.000170614
Tnks1bp1	tankyrase 1 binding protein 1	protein_coding	228140		6425	protein_coding	1.91294	4.11226	60.4466	1.05157e-06	0.000170614
Rps4x-ps	Rps4x retrotransposed pseudogene	processed_pseudogene			793	pseudogene	-1.03933	6.39247	60.3031	1.0672e-06	0.000170885
Gm5786	predicted pseudogene 5786	processed_pseudogene			882	pseudogene	-1.27639	5.88032	60.2243	1.07589e-06	0.000170885
Kyat3	kynurenine aminotransferase 3	protein_coding	229905	Q71RI9	9518	protein_coding	-1.67232	3.33856	59.886	1.11414e-06	0.000174727
Gm11824	predicted gene 11824	processed_pseudogene			846	pseudogene	-1.12002	5.25547	59.8074	1.12324e-06	0.000174727
Taf4b	TATA-box binding protein associated factor 4b	protein_coding	72504	A0A3Q4EGS4	5149	protein_coding	-2.05921	3.40244	59.2093	1.19534e-06	0.000184045
Gm7600	predicted gene 7600	processed_pseudogene			785	pseudogene	-1.05468	6.61737	59.0808	1.2115e-06	0.000184649
Tomm20	translocase of outer mitochondrial membrane 20	protein_coding	67952	Q4KL41	4906	protein_coding	-1.05933	6.09594	58.7219	1.25798e-06	0.000189817
Rps25	ribosomal protein S25	protein_coding	75617	Q58EA6	2691	protein_coding	-1.02411	8.16435	58.3257	1.31163e-06	0.000195952
Fry	FRY microtubule binding protein	protein_coding	320365	A0A0J9YVI5	29729	protein_coding	1.27488	6.20146	58.2085	1.32799e-06	0.00019624
Rps7-ps3	ribosomal protein S7, pseudogene 3	transcribed_processed_pseudogene			651	pseudogene	-1.01867	9.02886	58.0091	1.35638e-06	0.00019624
Manf	mesencephalic astrocyte-derived neurotrophic factor	protein_coding	74840	F6USD5	3524	protein_coding	-0.899802	6.39279	57.9327	1.36743e-06	0.00019624
Gm12366	predicted gene 12366	processed_pseudogene			873	pseudogene	-1.26372	5.78244	57.932	1.36753e-06	0.00019624
Epha7	Eph receptor A7	protein_coding	13841	Q8CC52	9884	protein_coding	4.69706	3.46644	57.8104	1.38533e-06	0.00019624
Rpl36a	ribosomal protein L36A	protein_coding	19982	Q5M9P1	1655	protein_coding	-1.40583	5.58969	57.6946	1.40254e-06	0.00019624
Rpl30-ps10	ribosomal protein L30, pseudogene 10	processed_pseudogene			347	pseudogene	-0.970157	6.81289	57.5537	1.42379e-06	0.00019624
Pebp1	phosphatidylethanolamine binding protein 1	protein_coding	23980	Q5EBQ2	1768	protein_coding	-1.47787	5.77552	57.4241	1.44367e-06	0.00019624
Tmem199	transmembrane protein 199	protein_coding	195040	B2RV69	1902	protein_coding	-0.879517	4.43865	57.4239	1.44369e-06	0.00019624
Gm8172	predicted pseudogene 8172	processed_pseudogene			750	pseudogene	-1.24093	7.3184	57.3976	1.44777e-06	0.00019624
Dhcr24	24-dehydrocholesterol reductase	protein_coding	74754	Q8VCH6	4028	protein_coding	-2.6814	4.94495	57.3121	1.46109e-06	0.00019624
Gm13680	predicted gene 13680	processed_pseudogene			793	pseudogene	-1.16499	7.88845	57.1776	1.48234e-06	0.00019624
Gcsh	glycine cleavage system protein H (aminomethyl carrier)	protein_coding	68133	Q91WK5	1579	protein_coding	-1.59409	4.09331	57.1758	1.48263e-06	0.00019624
Gm14633	predicted gene 14633	processed_pseudogene			470	pseudogene	-1.29511	5.3892	57.0279	1.50639e-06	0.000197652
Rpl10a-ps1	ribosomal protein L10A, pseudogene 1	processed_pseudogene			654	pseudogene	-1.14892	8.85679	56.9002	1.52727e-06	0.000198663
Rpl6l	ribosomal protein L6-like	processed_pseudogene			871	pseudogene	-0.935676	7.37318	56.738	1.55425e-06	0.000199053
1500011B03Rik	RIKEN cDNA 1500011B03 gene	protein_coding	330173	Q3V495	2693	protein_coding	-1.30381	3.82143	56.7237	1.55665e-06	0.000199053
Adi1	acireductone dioxygenase 1	protein_coding	104923	Q99JT9	1886	protein_coding	-1.42926	5.0134	56.6201	1.57419e-06	0.000199605
Rps23-ps2	ribosomal protein S23, pseudogene 2	processed_pseudogene			432	pseudogene	-1.09069	8.13755	56.3796	1.61578e-06	0.000203171
Rpl32l	ribosomal protein L32-like	processed_pseudogene	621697		399	pseudogene	-1.1878	6.85611	56.2493	1.63885e-06	0.000204369
Gm11249	predicted gene 11249	processed_pseudogene			859	pseudogene	-1.33836	5.30993	56.131	1.6601e-06	0.000205322
D030055H07Rik	RIKEN cDNA D030055H07 gene	antisense			5167	long_non_coding	2.64332	3.63098	55.8519	1.71149e-06	0.000207788
Gm5611	predicted gene 5611	processed_pseudogene			852	pseudogene	-1.53389	5.79598	55.8083	1.71968e-06	0.000207788
Wdr12	WD repeat domain 12	protein_coding	57750	Q4V9X1	11955	protein_coding	-1.6286	5.29071	55.7994	1.72135e-06	0.000207788
Gm9616	predicted gene 9616	processed_pseudogene			781	pseudogene	-1.08868	8.68263	55.4452	1.78965e-06	0.00021226
Thyn1	thymocyte nuclear protein 1	protein_coding	77862		2813	protein_coding	-1.41915	5.06971	55.4343	1.79179e-06	0.00021226
Fkbp1a	FK506 binding protein 1a	protein_coding	14225	P26883	3857	protein_coding	-1.04155	6.22932	55.3384	1.81082e-06	0.00021226
Gm9794	predicted pseudogene 9794	processed_pseudogene			423	pseudogene	-1.06921	9.53807	55.3192	1.81467e-06	0.00021226
Rpl23	ribosomal protein L23	protein_coding	65019	P62830	1770	protein_coding	-1.07663	8.39444	55.178	1.84317e-06	0.000213936
Cmss1	cms small ribosomal subunit 1	protein_coding	66497	Q9CZT6	1997	protein_coding	-1.74559	3.22941	54.7411	1.93466e-06	0.000222696
Rpl10-ps1	ribosomal protein L10, pseudogene 1	transcribed_processed_pseudogene			645	pseudogene	-0.923321	8.35653	54.649	1.95458e-06	0.000222696
Gm9385	predicted pseudogene 9385	processed_pseudogene			472	pseudogene	-0.906866	8.26918	54.5669	1.97256e-06	0.000222696
Gm49594	predicted gene, 49594	processed_pseudogene			615	pseudogene	-0.98111	6.37354	54.5436	1.97768e-06	0.000222696
Rps10-ps2	ribosomal protein S10, pseudogene 2	processed_pseudogene			496	pseudogene	-0.942446	8.0403	54.4661	1.99488e-06	0.000222968
Rps27l	ribosomal protein S27-like	protein_coding	67941	Q6ZWY3	816	protein_coding	-1.0085	5.79879	54.1867	2.05821e-06	0.000224817
Gm8451	predicted gene 8451	processed_pseudogene			447	pseudogene	-1.25803	6.14703	54.1661	2.06298e-06	0.000224817
Gm15793	predicted gene 15793	processed_pseudogene			495	pseudogene	-1.36055	5.17651	54.1383	2.06944e-06	0.000224817
Gm15484	predicted gene 15484	processed_pseudogene			828	pseudogene	-1.6502	4.85306	54.1044	2.07731e-06	0.000224817
Gm5809	predicted pseudogene 5809	processed_pseudogene			529	pseudogene	-2.37377	1.74019	54.0177	2.09766e-06	0.000224817
Rps3a3	ribosomal protein S3A3	processed_pseudogene			795	pseudogene	-1.101	8.29105	53.9693	2.10909e-06	0.000224817
Crtap	cartilage associated protein	protein_coding	56693	Q9CYD3	1772	protein_coding	-1.13593	3.62352	53.9415	2.11571e-06	0.000224817
Gm12816	predicted gene 12816	processed_pseudogene			1212	pseudogene	-1.1913	4.00729	53.8574	2.13582e-06	0.000225367
Rpl17-ps10	ribosomal protein L17, pseudogene 10	processed_pseudogene			555	pseudogene	-0.863716	7.21539	53.7109	2.17142e-06	0.000226723
Rps27a	ribosomal protein S27A	protein_coding	78294		1972	protein_coding	-0.998475	8.15761	53.6416	2.18848e-06	0.000226723
F3	coagulation factor III	protein_coding	14066	A0A0R4J088	2527	protein_coding	2.77755	0.649217	53.6203	2.19375e-06	0.000226723
Has3	hyaluronan synthase 3	protein_coding	15118	O08650	6380	protein_coding	3.15044	-0.0890015	53.5099	2.22133e-06	0.000227209
Selenos	selenoprotein S	protein_coding	109815	Q9BCZ4	1477	protein_coding	-0.758838	5.80406	53.4812	2.22857e-06	0.000227209
Tchh	trichohyalin	protein_coding	99681	A0A0B4J1F9	5823	protein_coding	3.26264	2.04946	53.3981	2.24967e-06	0.000227821
Hoxb2	homeobox B2	protein_coding	103889		3488	protein_coding	5.9488	0.991748	53.3313	2.2668e-06	0.000228025
Gm14165	predicted gene 14165	processed_pseudogene			952	pseudogene	-1.10579	6.05738	53.1295	2.3194e-06	0.000231772
Dsp	desmoplakin	protein_coding	109620	E9Q557	9659	protein_coding	2.29105	6.65829	52.902	2.38041e-06	0.000236303
Gm10224	predicted pseudogene 10224	processed_pseudogene			615	pseudogene	-0.884157	6.22347	52.7987	2.4087e-06	0.000236905
Nod2	nucleotide-binding oligomerization domain containing 2	protein_coding	257632	Q80SY9	5014	protein_coding	2.06947	2.83858	52.6897	2.43895e-06	0.000236905
Rps15a-ps5	ribosomal protein S15A, pseudogene 5	processed_pseudogene			393	pseudogene	-1.05637	7.33963	52.6593	2.44746e-06	0.000236905
Gm12038	predicted gene 12038	processed_pseudogene			207	pseudogene	-1.40011	3.88196	52.6022	2.46355e-06	0.000236905
Rpsa-ps12	ribosomal protein SA, pseudogene 12	processed_pseudogene			892	pseudogene	-1.08436	6.27355	52.5972	2.46498e-06	0.000236905
Rpl22-ps1	ribosomal protein L22, pseudogene 1	processed_pseudogene			386	pseudogene	-1.06521	5.44942	52.5326	2.48332e-06	0.000237157
Gm2387	predicted gene 2387	processed_pseudogene			646	pseudogene	-0.967793	5.56833	52.44	2.50993e-06	0.00023819
Rps7	ribosomal protein S7	protein_coding	20115	Q4FZE6	2015	protein_coding	-0.842318	7.15361	52.0763	2.61751e-06	0.000246847
Jcad	junctional cadherin 5 associated	protein_coding	240185		7311	protein_coding	-2.71325	1.7223	51.8914	2.67419e-06	0.000250626
Ybx3	Y box protein 3	protein_coding	56449	Q9JKB3	3075	protein_coding	-1.40454	7.00183	51.5252	2.7906e-06	0.000257989
Oas2	2'-5' oligoadenylate synthetase 2	protein_coding	246728	E9Q9A9	4451	protein_coding	2.74589	5.83667	51.5091	2.79583e-06	0.000257989
Gm5566	predicted pseudogene 5566	processed_pseudogene			459	pseudogene	-1.13066	3.84948	51.439	2.81883e-06	0.000257989
Rpl4	ribosomal protein L4	protein_coding	67891	Q564E8	2007	protein_coding	-1.06935	10.5989	51.3827	2.83742e-06	0.000257989
Gm5822	predicted gene 5822	processed_pseudogene			1378	pseudogene	-1.1756	6.30467	51.3803	2.83824e-06	0.000257989
Rps3a2	ribosomal protein S3A2	processed_pseudogene			792	pseudogene	-1.00246	8.7429	51.1973	2.89973e-06	0.000262
Rpl30-ps1	ribosomal protein L30, pseudogene 1	processed_pseudogene			348	pseudogene	-0.983579	6.13737	50.844	3.02271e-06	0.000271486
Rps15a-ps4	ribosomal protein S15A, pseudogene 4	transcribed_processed_pseudogene			502	pseudogene	-1.11028	6.27144	50.7032	3.07336e-06	0.000274352
Thg1l	tRNA-histidine guanylyltransferase 1-like (S. cerevisiae)	protein_coding	66628	Q9CY52	3015	protein_coding	-1.34343	3.38998	50.6259	3.10158e-06	0.000274352
Gm48690	predicted gene, 48690	processed_pseudogene			313	pseudogene	-0.791742	4.71227	50.6053	3.10916e-06	0.000274352
Rps15a	ribosomal protein S15A	protein_coding	267019	Q5M9M4	6270	protein_coding	-0.973544	7.62304	50.2656	3.23704e-06	0.000281573
Slc15a3	solute carrier family 15, member 3	protein_coding	65221		5491	protein_coding	2.12202	4.94257	50.2643	3.23756e-06	0.000281573
Arid3b	AT rich interactive domain 3B (BRIGHT-like)	protein_coding	56380	E9PW42	7976	protein_coding	1.25117	5.0447	50.2398	3.24698e-06	0.000281573
Rps3a1	ribosomal protein S3A1	protein_coding	20091	Q564F3	977	protein_coding	-1.02006	8.58667	50.1624	3.27708e-06	0.000282559
Tex15	testis expressed gene 15	protein_coding	104271	D3YVF5	9622	protein_coding	3.14253	3.87414	50.0619	3.31658e-06	0.000284341
Gm6807	predicted gene 6807	processed_pseudogene			888	pseudogene	-0.942145	5.78994	49.9712	3.35272e-06	0.000285814
Gm5921	predicted gene 5921	processed_pseudogene			882	pseudogene	-1.39339	3.70561	49.6749	3.47386e-06	0.000293851
Gm4833	predicted gene 4833	processed_pseudogene			790	pseudogene	-1.13021	5.72324	49.646	3.48593e-06	0.000293851
Gm8430	predicted pseudogene 8430	processed_pseudogene			471	pseudogene	-1.00921	8.44194	49.4474	3.57022e-06	0.000298024
Rtcb	RNA 2',3'-cyclic phosphate and 5'-OH ligase	protein_coding	28088	Q99LF4	2615	protein_coding	-0.793525	6.82137	49.4364	3.57494e-06	0.000298024
Rps19	ribosomal protein S19	protein_coding	20085	Q9CZX8	4685	protein_coding	-1.02179	8.04271	49.081	3.73189e-06	0.000309398
Rpl14	ribosomal protein L14	protein_coding	67115	Q9CR57	1651	protein_coding	-1.1731	7.1593	48.7989	3.86198e-06	0.000316807
Zfp704	zinc finger protein 704	protein_coding	170753	Q9ERQ3	15255	protein_coding	-1.2766	4.32547	48.7962	3.86324e-06	0.000316807
Wdr43	WD repeat domain 43	protein_coding	72515	A0A3Q4EHN7	4775	protein_coding	-1.29716	6.32175	48.3901	4.05969e-06	0.000331052
Lap3	leucine aminopeptidase 3	protein_coding	66988	Q9CPY7	3098	protein_coding	-1.44225	4.91131	48.3478	4.08084e-06	0.000331052
Suclg2	succinate-Coenzyme A ligase, GDP-forming, beta subunit	protein_coding	20917	Q9Z2I8	4623	protein_coding	-1.59989	4.68265	48.1972	4.15698e-06	0.000333972
Glrx5	glutaredoxin 5	protein_coding	73046	A0A1Y7VN70	3682	protein_coding	-0.881513	4.04621	48.1816	4.16497e-06	0.000333972
Gm12254	predicted gene 12254	processed_pseudogene			471	pseudogene	-0.900453	6.29732	48.146	4.18323e-06	0.000333972
Gm15421	predicted gene 15421	transcribed_processed_pseudogene			489	pseudogene	-1.10225	5.7154	48.082	4.21633e-06	0.000334843
Gm7926	predicted gene 7926	processed_pseudogene			375	pseudogene	-1.05215	4.24437	47.9389	4.29138e-06	0.00033745
Msl3l2	MSL3 like 2	protein_coding	73390	G3X992	2140	protein_coding	-1.8354	3.76002	47.8968	4.31374e-06	0.00033745
As3mt	arsenic (+3 oxidation state) methyltransferase	protein_coding	57344	Q91WU5	3212	protein_coding	-1.66536	4.45516	47.8921	4.31625e-06	0.00033745
Rps15a-ps3	ribosomal protein S15A, pseudogene 3	processed_pseudogene			395	pseudogene	-1.11629	3.19599	47.8144	4.35791e-06	0.000338951
Rps4x	ribosomal protein S4, X-linked	protein_coding	20102	Q545X8	1631	protein_coding	-1.10644	9.10379	47.5711	4.49132e-06	0.000346697
Tpm1	tropomyosin 1, alpha	protein_coding	22003	G5E8R2	6485	protein_coding	-0.988512	4.21307	47.5218	4.51889e-06	0.000346697
Gm15464	predicted gene 15464	processed_pseudogene			431	pseudogene	-1.05764	5.4211	47.5084	4.52643e-06	0.000346697
Ncl	nucleolin	protein_coding	17975	P09405	10188	protein_coding	-1.34663	9.329	47.4088	4.5829e-06	0.00034925
Gm12191	predicted gene 12191	processed_pseudogene			348	pseudogene	-0.795865	6.54449	47.293	4.64951e-06	0.000351951
Ugt8a	UDP galactosyltransferase 8A	protein_coding	22239	Q64676	4536	protein_coding	5.01689	0.365265	47.2663	4.665e-06	0.000351951
Gm6136	predicted pseudogene 6136	processed_pseudogene			891	pseudogene	-0.971935	8.58902	47.1735	4.71943e-06	0.000354286
Slc19a1	solute carrier family 19 (folate transporter), member 1	protein_coding	20509	D3YU74	4644	protein_coding	-2.29182	4.06684	47.0672	4.78258e-06	0.000357249
Panct2	pluripotency-associated noncoding transcript 2	antisense			4120	long_non_coding	1.97222	3.83907	46.9737	4.83895e-06	0.000359679
Kcnn4	potassium intermediate/small conductance calcium-activated channel, subfamily N, member 4	protein_coding	16534	O89109	5115	protein_coding	-1.41817	3.67296	46.9127	4.87613e-06	0.000360666
Rpsa-ps9	ribosomal protein SA, pseudogene 9	processed_pseudogene			885	pseudogene	-0.968384	7.50992	46.7001	5.0082e-06	0.000368628
1700006J14Rik	RIKEN cDNA 1700006J14 gene	antisense			2885	long_non_coding	-1.92676	6.14007	46.5643	5.09475e-06	0.000372351
Endod1	endonuclease domain containing 1	protein_coding	71946	Q8C522	4645	protein_coding	-2.00933	4.51712	46.5343	5.11406e-06	0.000372351
Rps18-ps5	ribosomal protein S18, pseudogene 5	protein_coding		A0A1Y7VKY1	607	protein_coding	-1.09379	8.22376	46.4582	5.16348e-06	0.000372351
Rps25-ps1	ribosomal protein S25, pseudogene 1	processed_pseudogene			378	pseudogene	-0.940466	8.04007	46.4443	5.17258e-06	0.000372351
Rps19-ps3	ribosomal protein S19, pseudogene 3	processed_pseudogene			426	pseudogene	-1.00801	4.71632	46.4297	5.18216e-06	0.000372351
Eif2b3	eukaryotic translation initiation factor 2B, subunit 3	protein_coding	108067	B1AUN2	6520	protein_coding	-1.45263	4.23511	46.1314	5.38197e-06	0.00038471
Nars2	asparaginyl-tRNA synthetase 2 (mitochondrial)(putative)	protein_coding	244141	Q8BGV0	6967	protein_coding	-1.18812	2.9744	46.0639	5.42837e-06	0.00038471
Peli1	pellino 1	protein_coding	67245	Q5SRW7	6553	protein_coding	1.06257	5.6426	45.9872	5.48166e-06	0.00038471
Helz2	helicase with zinc finger 2, transcriptional coactivator	protein_coding	229003	A2AS03	11529	protein_coding	1.33255	6.1813	45.9813	5.48582e-06	0.00038471
Spred1	sprouty protein with EVH-1 domain 1, related sequence	protein_coding	114715	Q924S8	6784	protein_coding	-1.41816	4.86402	45.9386	5.51579e-06	0.00038471
Gm7105	predicted gene 7105	processed_pseudogene			1364	pseudogene	-1.08632	4.59663	45.903	5.54085e-06	0.00038471
Rack1	receptor for activated C kinase 1	protein_coding	14694		5119	protein_coding	-1.04506	10.0418	45.882	5.55579e-06	0.00038471
Tctn3	tectonic family member 3	protein_coding	67590	Q8R2Q6	3273	protein_coding	-1.14171	2.83994	45.8476	5.58024e-06	0.00038471
Nme4	NME/NM23 nucleoside diphosphate kinase 4	protein_coding	56520	A0A494B9P5	1582	protein_coding	-1.48394	3.53108	45.8428	5.58364e-06	0.00038471
Vmn1r88	vomeronasal 1 receptor, 88	protein_coding	100312474	E9Q235	9118	protein_coding	-1.76243	3.3263	45.6855	5.69715e-06	0.000390747
Hspa9	heat shock protein 9	protein_coding	15526	P38647	4310	protein_coding	-1.49634	7.29388	45.5867	5.76976e-06	0.000393936
Cd93	CD93 antigen	protein_coding	17064	O89103	6677	protein_coding	-1.41745	7.641	45.5257	5.81513e-06	0.000395246
Rps15a-ps7	ribosomal protein S15A, pseudogene 7	processed_pseudogene			392	pseudogene	-1.02634	6.90553	45.3553	5.944e-06	0.000402193
Fras1	Fraser extracellular matrix complex subunit 1	protein_coding	231470	Q80T14	17709	protein_coding	-4.40941	0.666677	45.3142	5.9756e-06	0.000402526
Gm8118	predicted gene 8118	processed_pseudogene			845	pseudogene	-1.32755	2.36165	45.2485	6.0264e-06	0.000404144
Gm5586	predicted gene 5586	processed_pseudogene			795	pseudogene	-0.952069	5.99591	45.001	6.22249e-06	0.000413866
Apex1	apurinic/apyrimidinic endonuclease 1	protein_coding	11792	Q544Z7	1422	protein_coding	-1.76631	5.50712	44.9963	6.22623e-06	0.000413866
Irf1	interferon regulatory factor 1	protein_coding	16362	Q5SX13	3976	protein_coding	1.21279	6.47428	44.8088	6.37966e-06	0.000420388
Rps12-ps9	ribosomal protein S12, pseudogene 9	processed_pseudogene			399	pseudogene	-1.08919	7.989	44.791	6.39444e-06	0.000420388
Rpl11	ribosomal protein L11	protein_coding	67025		2697	protein_coding	-0.817564	6.54381	44.7615	6.41899e-06	0.000420388
Rps12-ps10	ribosomal protein S12, pseudogene 10	processed_pseudogene			399	pseudogene	-1.11481	5.03099	44.7415	6.43579e-06	0.000420388
Gpatch4	G patch domain containing 4	protein_coding	66614	Q3TFK5	2447	protein_coding	-1.60916	4.35556	44.6991	6.47138e-06	0.000420891
Rpl15-ps2	ribosomal protein L15, pseudogene 2	processed_pseudogene			613	pseudogene	-0.858046	6.68181	44.4553	6.68068e-06	0.000432638
Gm10154	predicted gene 10154	processed_pseudogene			354	pseudogene	-0.832226	7.19113	44.3995	6.72962e-06	0.000433945
Gm4879	predicted pseudogene 4879	processed_pseudogene			1272	pseudogene	-1.76243	3.3223	44.2491	6.86361e-06	0.000440702
Gm10362	predicted gene 10362	processed_pseudogene			552	pseudogene	-0.967612	6.6854	44.2077	6.90101e-06	0.000441226
Rpl5	ribosomal protein L5	protein_coding	100503670	Q58EU6	3920	protein_coding	-1.16047	7.58512	44.1098	6.99043e-06	0.000442789
Gm8960	predicted gene 8960	processed_pseudogene			788	pseudogene	-1.03423	5.06435	44.0889	7.00971e-06	0.000442789
Gm45700	predicted gene 45700	processed_pseudogene			347	pseudogene	2.32877	1.67725	44.0848	7.0135e-06	0.000442789
Gm3531	predicted pseudogene 3531	processed_pseudogene			489	pseudogene	-0.787551	7.83378	43.859	7.22551e-06	0.000454274
Fgd3	FYVE, RhoGEF and PH domain containing 3	protein_coding	30938	Q3TNB8	6012	protein_coding	1.26818	7.31185	43.7668	7.31411e-06	0.000457936
Epop	elongin BC and polycomb repressive complex 2 associated protein	protein_coding	103551	Q7TNS8	2314	protein_coding	-2.39092	2.06135	43.7208	7.35883e-06	0.000458832
Eif3i	eukaryotic translation initiation factor 3, subunit I	protein_coding	54709	Q9QZD9	3702	protein_coding	-1.04748	6.70791	43.6066	7.47114e-06	0.000463918
Gm4997	predicted gene 4997	processed_pseudogene			360	pseudogene	-1.27845	3.19777	43.4344	7.64414e-06	0.000472715
Akap1	A kinase (PRKA) anchor protein 1	protein_coding	11640	O08715	4390	protein_coding	-2.40733	3.74388	43.29	7.79274e-06	0.000479937
Gm12013	predicted gene 12013	processed_pseudogene			155	pseudogene	-1.06127	4.87616	43.2403	7.8446e-06	0.000481167
Eef1a1-ps1	eukaryotic translation elongation factor 1 alpha 1, pseudogene 1	processed_pseudogene			1387	pseudogene	-1.1431	8.35098	42.9261	8.18182e-06	0.00049918
Gm15772	predicted gene 15772	processed_pseudogene			438	pseudogene	-0.905319	8.35871	42.9056	8.20442e-06	0.00049918
Prorp	protein only RNase P catalytic subunit	protein_coding	66132	V9GXF2	4452	protein_coding	-1.45886	3.51109	42.8186	8.30092e-06	0.000503022
Gm9512	predicted gene 9512	processed_pseudogene			497	pseudogene	-1.0297	7.16712	42.7838	8.3399e-06	0.000503036
P2ry14	purinergic receptor P2Y, G-protein coupled, 14	protein_coding	140795	A0A0G2JEW9	11059	protein_coding	3.89881	3.19931	42.7499	8.37805e-06	0.000503036
Isg20	interferon-stimulated protein	protein_coding	57444	Q4FK39	1860	protein_coding	1.64543	3.36242	42.7295	8.40116e-06	0.000503036
Entpd4	ectonucleoside triphosphate diphosphohydrolase 4	protein_coding	67464	Q9DBT4	8074	protein_coding	-1.21394	4.99166	42.6602	8.47999e-06	0.000503864
Smim10l1	small integral membrane protein 10 like 1	protein_coding	381820	E9Q3K4	3068	protein_coding	-0.765642	4.55648	42.6587	8.48177e-06	0.000503864
Rpl32	ribosomal protein L32	protein_coding	19951	P62911	963	protein_coding	-1.10894	9.42801	42.545	8.61306e-06	0.000509656
Dnmt3l	DNA (cytosine-5-)-methyltransferase 3-like	protein_coding	54427		2988	protein_coding	-1.6871	3.38375	42.4722	8.69837e-06	0.000510952
Dctd	dCMP deaminase	protein_coding	320685	G3X908	3409	protein_coding	-2.10108	3.41252	42.4685	8.70268e-06	0.000510952
Rpl36a-ps3	ribosomal protein L36A, pseudogene 3	processed_pseudogene			321	pseudogene	-0.805956	6.93696	42.3589	8.83296e-06	0.000516591
Serpina11	serine (or cysteine) peptidase inhibitor, clade A (alpha-1 antiproteinase, antitrypsin), member 11	protein_coding	380780	E9QK54	1638	protein_coding	-2.63485	1.10593	42.2086	9.01512e-06	0.000525209
Gm6192	predicted gene 6192	processed_pseudogene			1365	pseudogene	-1.3608	3.64869	42.112	9.13456e-06	0.000528364
Celf4	CUGBP, Elav-like family member 4	protein_coding	108013	Q7TSY6	8583	protein_coding	-4.02369	1.86829	42.1082	9.13931e-06	0.000528364
Gm16104	predicted gene 16104	antisense			401	long_non_coding	-3.44418	1.14671	42.0345	9.2316e-06	0.000531663
Relb	avian reticuloendotheliosis viral (v-rel) oncogene related B	protein_coding	19698	Q04863	3885	protein_coding	1.46915	2.92077	42.0048	9.26912e-06	0.000531794
Gm4784	predicted gene 4784	processed_pseudogene			1824	pseudogene	-1.49973	2.71248	41.9636	9.32133e-06	0.000532763
Pde6d	phosphodiesterase 6D, cGMP-specific, rod, delta	protein_coding	18582	Q3TDQ8	2178	protein_coding	-0.837749	5.22286	41.83	9.49333e-06	0.000540546
Cisd3	CDGSH iron sulfur domain 3	protein_coding	217149	B1AR13	833	protein_coding	-1.90314	2.77197	41.7189	9.63902e-06	0.000546779
Atg9b	autophagy related 9B	protein_coding	213948	Q6EBV9	3946	protein_coding	-3.11965	2.31392	41.6822	9.68774e-06	0.000547157
Gorasp2	golgi reassembly stacking protein 2	protein_coding	70231	A2ATI9	4145	protein_coding	-0.80654	6.86719	41.6593	9.71821e-06	0.000547157
St14	suppression of tumorigenicity 14 (colon carcinoma)	protein_coding	19143	Q543E3	7637	protein_coding	-2.39645	3.03036	41.4197	1.00443e-05	0.000563413
Aspa	aspartoacylase	protein_coding	11484	Q8R3P0	5954	protein_coding	-4.496	4.24626	41.3618	1.01249e-05	0.000565831
Sil1	endoplasmic reticulum chaperone SIL1 homolog (S. cerevisiae)	protein_coding	81500		3436	protein_coding	-0.935728	4.35346	41.2995	1.02123e-05	0.000566978
Kifap3	kinesin-associated protein 3	protein_coding	16579	P70188	4012	protein_coding	-1.37742	3.37545	41.2937	1.02206e-05	0.000566978
Nop14	NOP14 nucleolar protein	protein_coding	75416	Q8R3N1	2730	protein_coding	-1.11428	5.02141	41.0437	1.0581e-05	0.000584127
Calr	calreticulin	protein_coding	12317		2880	protein_coding	-1.03243	10.1141	40.9942	1.0654e-05	0.000584127
Gm9797	predicted pseudogene 9797	transcribed_processed_pseudogene			613	pseudogene	-1.56902	3.83831	40.9891	1.06616e-05	0.000584127
Cyp2a4	cytochrome P450, family 2, subfamily a, polypeptide 4	protein_coding	13086	P15392	1738	protein_coding	-6.24618	-0.158125	40.9736	1.06845e-05	0.000584127
Dop1b	DOP1 leucine zipper like protein B	protein_coding	70028	Q3UHQ6	9890	protein_coding	1.31653	5.58649	40.844	1.08792e-05	0.000592619
Acsl3	acyl-CoA synthetase long-chain family member 3	protein_coding	74205	Q9CZW4	4357	protein_coding	-1.22324	3.40583	40.7377	1.10418e-05	0.000598165
Pdcd4	programmed cell death 4	protein_coding	18569	Q61823	3135	protein_coding	-1.21597	7.44078	40.7258	1.10603e-05	0.000598165
Emc6	ER membrane protein complex subunit 6	protein_coding	66048	Q9CQW0	1415	protein_coding	-0.783301	4.94593	40.6385	1.1196e-05	0.000603347
Rplp0-ps1	ribosomal protein, large, P0, pseudogene 1	processed_pseudogene			933	pseudogene	-0.983381	5.25442	40.5627	1.13155e-05	0.000605921
Per2	period circadian clock 2	protein_coding	18627	A0A0R4J0U3	5856	protein_coding	1.28373	5.51907	40.5573	1.13241e-05	0.000605921
Nop16	NOP16 nucleolar protein	protein_coding	28126	Q9CPT5	1845	protein_coding	-1.531	4.82581	40.5065	1.14051e-05	0.000608096
Rcl1	RNA terminal phosphate cyclase-like 1	protein_coding	59028	A0A494BAM2	1889	protein_coding	-1.49785	4.19237	40.481	1.1446e-05	0.000608131
Gm20900	predicted gene, 20900	processed_pseudogene			472	pseudogene	-0.894928	7.309	40.418	1.15477e-05	0.000611379
Rps18	ribosomal protein S18	protein_coding	20084		2451	protein_coding	-1.11175	7.5768	40.3773	1.16139e-05	0.000612735
Gm7432	predicted gene 7432	processed_pseudogene			879	pseudogene	-1.35844	5.23275	40.221	1.18724e-05	0.00062419
Slc39a14	solute carrier family 39 (zinc transporter), member 14	protein_coding	213053	Q75N73	10550	protein_coding	-2.07067	2.50177	40.1148	1.20518e-05	0.00063142
Gm6548	predicted gene 6548	processed_pseudogene			1165	pseudogene	-0.986989	7.34964	40.0833	1.21056e-05	0.00063168
Gm6170	predicted gene 6170	processed_pseudogene			1388	pseudogene	-1.06304	8.58612	40.0413	1.21777e-05	0.00063168
Fnbp1l	formin binding protein 1-like	protein_coding	214459	A0A0G2JFM9	12376	protein_coding	-1.93723	7.59126	40.0387	1.21823e-05	0.00063168
Rpl9-ps6	ribosomal protein L9, pseudogene 6	protein_coding		A0A140T8T4	714	protein_coding	-0.87615	7.01157	39.9794	1.2285e-05	0.000632787
Ecm1	extracellular matrix protein 1	protein_coding	13601	Q61508	2521	protein_coding	-2.78845	4.20676	39.9503	1.23358e-05	0.000632787
Gm48909	predicted gene 48909	processed_pseudogene			381	pseudogene	-0.894463	6.78883	39.9445	1.23459e-05	0.000632787
Tmem106c	transmembrane protein 106C	protein_coding	380967	A0A2R8VJM7	2434	protein_coding	-0.926677	4.5054	39.9299	1.23714e-05	0.000632787
Rpl30	ribosomal protein L30	protein_coding	19946	A0A2I3BQF4	3020	protein_coding	-0.814859	7.27079	39.8903	1.24412e-05	0.000634207
Gm6767	predicted gene 6767	processed_pseudogene			1381	pseudogene	-1.19507	7.79473	39.8303	1.25476e-05	0.000637478
Rps13-ps1	ribosomal protein S13, pseudogene 1	processed_pseudogene			538	pseudogene	-0.83148	3.8016	39.787	1.26251e-05	0.000639264
Hint1	histidine triad nucleotide binding protein 1	protein_coding	15254	P70349	872	protein_coding	-0.959656	7.25261	39.7041	1.2775e-05	0.000644686
Map4k2	mitogen-activated protein kinase kinase kinase kinase 2	protein_coding	26412		6654	protein_coding	1.18496	8.23764	39.6323	1.29063e-05	0.000648178
Eif2s2	eukaryotic translation initiation factor 2, subunit 2 (beta)	protein_coding	67204	Q3ULL5	6755	protein_coding	-0.874238	6.33951	39.5729	1.30161e-05	0.000648178
2610301B20Rik	RIKEN cDNA 2610301B20 gene	protein_coding	67157		2391	protein_coding	-1.54803	2.95379	39.5717	1.30183e-05	0.000648178
Gm7986	predicted gene 7986	processed_pseudogene			551	pseudogene	-1.06869	5.52671	39.5668	1.30275e-05	0.000648178
9930014A18Rik	RIKEN cDNA 9930014A18 gene	processed_transcript			7043	long_non_coding	-2.19146	2.25008	39.5499	1.30589e-05	0.000648178
Pycr1	pyrroline-5-carboxylate reductase 1	protein_coding	209027	Q3UTR5	3935	protein_coding	-1.80307	4.02491	39.4825	1.31853e-05	0.000652303
Uck2	uridine-cytidine kinase 2	protein_coding	80914	Q543C2	5464	protein_coding	-1.40008	6.32083	39.3248	1.34865e-05	0.000665027
Rpl17-ps9	ribosomal protein L17, pseudogene 9	processed_pseudogene			555	pseudogene	-0.887256	7.96661	39.2643	1.3604e-05	0.000668634
Dync2li1	dynein cytoplasmic 2 light intermediate chain 1	protein_coding	213575	Q8K0T2	1869	protein_coding	-1.94901	3.3945	39.127	1.38752e-05	0.000679749
Setd1b	SET domain containing 1B	protein_coding	208043		12068	protein_coding	1.18459	6.66138	39.0802	1.3969e-05	0.000682132
Nme2	NME/NM23 nucleoside diphosphate kinase 2	protein_coding	18103	Q5NC82	1171	protein_coding	-1.04073	5.89055	39.034	1.40625e-05	0.000684479
Eif2b1	eukaryotic translation initiation factor 2B, subunit 1 (alpha)	protein_coding	209354	Q3UZR8	2581	protein_coding	-0.854492	5.0363	38.9823	1.41677e-05	0.000686312
Rpl36al	ribosomal protein L36A-like	protein_coding	66483	Q5M9P1	1353	protein_coding	-0.717893	6.52946	38.9709	1.41911e-05	0.000686312
Nip7	NIP7, nucleolar pre-rRNA processing protein	protein_coding	66164	Q9CXK8	3130	protein_coding	-0.94106	4.91729	38.8978	1.43417e-05	0.000691379
Dus4l	dihydrouridine synthase 4-like (S. cerevisiae)	protein_coding	71916	A0A0R4J016	1984	protein_coding	-1.3542	2.356	38.7883	1.4571e-05	0.000700195
Clns1a	chloride channel, nucleotide-sensitive, 1A	protein_coding	12729	Q923F1	3856	protein_coding	-0.805143	6.00302	38.646	1.48747e-05	0.000706322
Pabpc4	poly(A) binding protein, cytoplasmic 4	protein_coding	230721		4027	protein_coding	-1.16382	5.37103	38.6379	1.48923e-05	0.000706322
Pes1	pescadillo ribosomal biogenesis factor 1	protein_coding	64934	Q5SQ20	3024	protein_coding	-0.882057	6.51567	38.625	1.49203e-05	0.000706322
Akr1c13	aldo-keto reductase family 1, member C13	protein_coding	27384	Q8VC28	1434	protein_coding	-1.47455	4.08337	38.6166	1.49384e-05	0.000706322
Nop58	NOP58 ribonucleoprotein	protein_coding	55989		10758	protein_coding	-1.34968	6.87259	38.6069	1.49596e-05	0.000706322
Timm9	translocase of inner mitochondrial membrane 9	protein_coding	30056	Q9WV98	4282	protein_coding	-1.31491	3.98625	38.5853	1.50066e-05	0.000706322
Cracr2a	calcium release activated channel regulator 2A	protein_coding	381812	A0A1D5RLZ8	7824	protein_coding	0.803626	6.47945	38.5698	1.50405e-05	0.000706322
Gm20430	predicted gene 20430	processed_pseudogene			207	pseudogene	-1.31314	3.62742	38.555	1.5073e-05	0.000706322
Gm7733	predicted gene 7733	processed_pseudogene			919	pseudogene	-1.44803	1.24355	38.4611	1.52804e-05	0.000711727
Gm9493	predicted gene 9493	processed_pseudogene			571	pseudogene	-0.893241	6.51131	38.4602	1.52826e-05	0.000711727
Rpsa-ps5	ribosomal protein SA, pseudogene 5	processed_pseudogene			885	pseudogene	-0.903002	4.95678	38.3951	1.54283e-05	0.000715554
Gm13456	predicted gene 13456	processed_pseudogene			1365	pseudogene	-1.21131	10.4484	38.3724	1.54795e-05	0.000715554
Gm10155	predicted gene 10155	processed_pseudogene			483	pseudogene	-0.808815	4.69061	38.3603	1.55071e-05	0.000715554
Gm15148	predicted gene 15148	processed_pseudogene			156	pseudogene	-1.09947	4.5199	38.3314	1.55726e-05	0.000716388
Kdm6b	KDM1 lysine (K)-specific demethylase 6B	protein_coding	216850	Q5NCY0	6954	protein_coding	1.6438	6.60504	38.1068	1.60934e-05	0.000737884
Rpl12	ribosomal protein L12	protein_coding	269261	Q5BLK0	3598	protein_coding	-1.1674	6.2705	38.0881	1.61377e-05	0.000737884
Rps19-ps2	ribosomal protein S19, pseudogene 2	processed_pseudogene			438	pseudogene	-1.10017	6.08816	38.0614	1.62012e-05	0.000738547
Oat	ornithine aminotransferase	protein_coding	18242	Q3TG75	2360	protein_coding	-0.720195	6.13085	37.9443	1.64825e-05	0.000744765
Eif4b	eukaryotic translation initiation factor 4B	protein_coding	75705	Q8BGD9	4468	protein_coding	-0.92926	8.75119	37.9363	1.65018e-05	0.000744765
Nme7	NME/NM23 family member 7	protein_coding	171567	Q3UMG6	5876	protein_coding	-0.936658	3.10828	37.9238	1.65323e-05	0.000744765
Gm7363	predicted gene 7363	processed_pseudogene			399	pseudogene	-0.7907	4.03221	37.9227	1.6535e-05	0.000744765
Poldip2	polymerase (DNA-directed), delta interacting protein 2	protein_coding	67811	Q91VA6	3783	protein_coding	-0.865195	5.45216	37.8232	1.67794e-05	0.000752959
Dnajc6	DnaJ heat shock protein family (Hsp40) member C6	protein_coding	72685	B1B0B7	5926	protein_coding	4.98372	2.7261	37.8082	1.68167e-05	0.000752959
Cyp2a5	cytochrome P450, family 2, subfamily a, polypeptide 5	protein_coding	13087	Q91X75	2073	protein_coding	-8.61814	1.2548	64.2628	1.73586e-05	0.000774278
Cbwd1	COBW domain containing 1	protein_coding	226043	Q8VEH6	2911	protein_coding	-1.51758	3.72973	37.5762	1.7404e-05	0.000774278
Gpx3	glutathione peroxidase 3	protein_coding	14778	A0A1C7ZMZ5	1813	protein_coding	-1.62245	6.4414	37.531	1.75209e-05	0.000774278
Gm7027	predicted gene 7027	processed_pseudogene			862	pseudogene	-0.881715	6.49869	37.5227	1.75426e-05	0.000774278
Stambpl1	STAM binding protein like 1	protein_coding	76630		5557	protein_coding	0.901579	4.24037	37.5201	1.75494e-05	0.000774278
Gm8885	predicted gene 8885	processed_pseudogene			598	pseudogene	-1.10771	2.945	37.321	1.80768e-05	0.000795223
Vamp5	vesicle-associated membrane protein 5	protein_coding	53620	A0A0U1RP87	2707	protein_coding	1.55635	3.87985	37.2834	1.81786e-05	0.000797373
Rnaseh2a	ribonuclease H2, large subunit	protein_coding	69724		3509	protein_coding	-0.799337	5.06351	37.1814	1.84574e-05	0.000806119
Gm12380	predicted gene 12380	processed_pseudogene			544	pseudogene	-1.37184	3.03119	37.1686	1.84929e-05	0.000806119
Mmp19	matrix metallopeptidase 19	protein_coding	58223	Q3UW97	3533	protein_coding	-1.23687	4.89781	37.1433	1.8563e-05	0.000806119
Elmsan1	ELM2 and Myb/SANT-like domain containing 1	protein_coding	238317	E9Q2I4	7611	protein_coding	1.05917	6.33426	37.133	1.85916e-05	0.000806119
Six1	sine oculis-related homeobox 1	protein_coding	20471		4383	protein_coding	4.5424	0.583019	37.05	1.88242e-05	0.000812303
Heatr3	HEAT repeat containing 3	protein_coding	234549	Q8BQM4	4497	protein_coding	-1.62125	4.95624	37.0437	1.88419e-05	0.000812303
Gm3379	predicted gene 3379	processed_pseudogene			642	pseudogene	-0.73022	6.63104	36.9766	1.90323e-05	0.000817061
Myl4	myosin, light polypeptide 4	protein_coding	17896	Q9CZ19	4637	protein_coding	2.82465	0.0386449	36.934	1.91545e-05	0.000817061
Cercam	cerebral endothelial cell adhesion molecule	protein_coding	99151	A3KGW4	3383	protein_coding	-1.20566	4.18521	36.9174	1.92024e-05	0.000817061
Gm12922	predicted gene 12922	processed_pseudogene			809	pseudogene	-1.4607	2.59137	36.9097	1.92246e-05	0.000817061
Gm26377	predicted gene, 26377	miRNA			108	short_non_coding	-1.08409	8.77911	36.9086	1.92278e-05	0.000817061
Tlnrd1	talin rod domain containing 1	protein_coding	80889	Q9ERE8	4433	protein_coding	0.868425	4.30561	36.8708	1.93372e-05	0.000817061
Gm11427	predicted gene 11427	transcribed_unprocessed_pseudogene			2958	pseudogene	-0.779079	6.87906	36.8679	1.93456e-05	0.000817061
Rbm44	RNA binding motif protein 44	protein_coding	329207		6518	protein_coding	5.27166	1.2765	36.8542	1.93855e-05	0.000817061
Rps13-ps2	ribosomal protein S13, pseudogene 2	processed_pseudogene			453	pseudogene	-0.750434	7.71616	36.8164	1.94963e-05	0.000819442
Gm7589	predicted gene 7589	processed_pseudogene			534	pseudogene	-0.874335	5.57669	36.7745	1.96197e-05	0.000822338
Gba2	glucosidase beta 2	protein_coding	230101		4481	protein_coding	0.967243	5.82634	36.7388	1.97254e-05	0.000822432
Hacd3	3-hydroxyacyl-CoA dehydratase 3	protein_coding	57874	Q8K2C9	2709	protein_coding	-1.10465	4.69407	36.7337	1.97406e-05	0.000822432
Gm8623	predicted gene 8623	processed_pseudogene			436	pseudogene	-0.772332	7.6575	36.7016	1.98363e-05	0.000822432
Prmt5	protein arginine N-methyltransferase 5	protein_coding	27374	A0A0R4J049	3958	protein_coding	-1.28175	5.81278	36.7004	1.984e-05	0.000822432
Mrpl16	mitochondrial ribosomal protein L16	protein_coding	94063	Q99N93	3169	protein_coding	-1.01781	4.35237	36.6694	1.99332e-05	0.000824033
Zkscan17	zinc finger with KRAB and SCAN domains 17	protein_coding	268417	Q5SXI5	4573	protein_coding	-0.961581	4.77992	36.6297	2.00531e-05	0.000825229
Rpp40	ribonuclease P 40 subunit	protein_coding	208366	Q8R1F9	6540	protein_coding	-1.65465	2.45948	36.6236	2.00715e-05	0.000825229
Mettl27	methyltransferase like 27	protein_coding	79565	Q8BGM4	3347	protein_coding	-2.10995	1.42684	36.5642	2.02526e-05	0.00083041
Cklf	chemokine-like factor	protein_coding	75458	Q9DAS1	6124	protein_coding	0.920025	5.93011	36.4657	2.0557e-05	0.000839029
Gadd45a	growth arrest and DNA-damage-inducible 45 alpha	protein_coding	13197	Q3UMH6	1764	protein_coding	1.97374	5.94455	36.4602	2.0574e-05	0.000839029
Gm12606	predicted gene 12606	lincRNA			1331	long_non_coding	-6.62769	1.25653	40.9552	2.07018e-05	0.000840133
Gm5425	predicted gene 5425	processed_pseudogene			459	pseudogene	-1.15466	3.73595	36.4029	2.07537e-05	0.000840133
Nlgn2	neuroligin 2	protein_coding	216856	Q69ZK9	5785	protein_coding	-1.67413	4.58535	36.3983	2.07681e-05	0.000840133
Gm4332	predicted gene 4332	processed_pseudogene			346	pseudogene	-1.01932	8.08626	36.3518	2.09152e-05	0.000841885
Gm12583	predicted gene 12583	processed_pseudogene			853	pseudogene	-1.63693	3.08613	36.3494	2.0923e-05	0.000841885
H2-Ab1	histocompatibility 2, class II antigen A, beta 1	protein_coding	14961		2568	protein_coding	2.18179	5.32853	36.3253	2.09997e-05	0.000842726
Gm12174	predicted gene 12174	processed_pseudogene			813	pseudogene	-0.785592	8.05664	36.2514	2.12369e-05	0.000847655
Gm5869	predicted gene 5869	processed_pseudogene			1257	pseudogene	-1.12875	7.49028	36.2439	2.12614e-05	0.000847655
Amotl1	angiomotin-like 1	protein_coding	75723	Q9D4H4	10064	protein_coding	-4.7055	2.21318	36.2347	2.12911e-05	0.000847655
Rpsa-ps2	ribosomal protein SA, pseudogene 2	processed_pseudogene			880	pseudogene	-0.876675	7.03242	36.1915	2.14316e-05	0.000847948
Pcca	propionyl-Coenzyme A carboxylase, alpha polypeptide	protein_coding	110821		5210	protein_coding	-1.1398	4.39168	36.183	2.14595e-05	0.000847948
Oasl1	2'-5' oligoadenylate synthetase-like 1	protein_coding	231655	Q8VI94	2608	protein_coding	2.56581	1.82649	36.1807	2.1467e-05	0.000847948
Tsr1	TSR1 20S rRNA accumulation	protein_coding	104662	D6RCZ2	3837	protein_coding	-1.3063	5.52176	36.161	2.15314e-05	0.000848271
Oas3	2'-5' oligoadenylate synthetase 3	protein_coding	246727	Q8VI93	7069	protein_coding	2.39202	5.16656	36.1357	2.16148e-05	0.000849338
Pcdh7	protocadherin 7	protein_coding	54216	A0A0A6YY83	10604	protein_coding	-5.56211	2.16452	40.5069	2.19048e-05	0.000857321
Gm12482	predicted gene 12482	processed_pseudogene			630	pseudogene	-0.923585	4.48141	36.0404	2.19316e-05	0.000857321
Cct6a	chaperonin containing Tcp1, subunit 6a (zeta)	protein_coding	12466		3620	protein_coding	-1.1276	7.20363	36.0114	2.20293e-05	0.000858915
Ahcy	S-adenosylhomocysteine hydrolase	protein_coding	269378	Q3TF14	2805	protein_coding	-1.1805	5.23986	35.9165	2.23516e-05	0.0008651
Psat1	phosphoserine aminotransferase 1	protein_coding	107272	Q543K5	4254	protein_coding	-2.0469	6.77263	35.9087	2.23783e-05	0.0008651
Dtd1	D-tyrosyl-tRNA deacylase 1	protein_coding	66044	Q9DD18	2353	protein_coding	-1.429	3.87115	35.8999	2.24087e-05	0.0008651
Eef1a1	eukaryotic translation elongation factor 1 alpha 1	protein_coding	13627	Q58E64	2493	protein_coding	-1.1381	12.104	35.8974	2.24173e-05	0.0008651
Gm10288	predicted gene 10288	processed_pseudogene			537	pseudogene	-0.855612	8.24316	35.8764	2.24896e-05	0.000865676
Gm13092	predicted gene 13092	processed_pseudogene			260	pseudogene	-0.912418	5.07505	35.8141	2.27056e-05	0.000871769
Gm7536	predicted gene 7536	processed_pseudogene			444	pseudogene	-0.896619	8.22551	35.794	2.27759e-05	0.000872248
Fundc2	FUN14 domain containing 2	protein_coding	67391	Q9D6K8	2785	protein_coding	-0.91925	5.5659	35.7182	2.30428e-05	0.000878992
Rpl6	ribosomal protein L6	protein_coding	19988	Q3UCH0	3140	protein_coding	-0.871702	8.41107	35.7099	2.30721e-05	0.000878992
Mst1	macrophage stimulating 1 (hepatocyte growth factor-like)	protein_coding	15235	P26928	2262	protein_coding	-3.75878	1.09657	35.6946	2.31268e-05	0.000878992
Rps24-ps2	ribosomal protein S24, pseudogene 2	processed_pseudogene			395	pseudogene	-0.891673	5.00425	35.6499	2.32864e-05	0.000882834
Igll1	immunoglobulin lambda-like polypeptide 1	protein_coding	16136	P20764	2164	protein_coding	4.69391	0.0630526	35.6122	2.34222e-05	0.000885586
Rpl7	ribosomal protein L7	protein_coding	19989		2687	protein_coding	-0.826817	8.98156	35.597	2.34772e-05	0.000885586
P3h1	prolyl 3-hydroxylase 1	protein_coding	56401	Q3V1T4	3846	protein_coding	-1.67869	2.89153	35.581	2.3535e-05	0.000885586
Mrpl11	mitochondrial ribosomal protein L11	protein_coding	66419	Q9CQF0	3229	protein_coding	-0.842742	4.32762	35.4725	2.3933e-05	0.000898321
Ptpmt1	protein tyrosine phosphatase, mitochondrial 1	protein_coding	66461		3684	protein_coding	-0.817432	4.21299	35.3853	2.42579e-05	0.000908258
Mrps2	mitochondrial ribosomal protein S2	protein_coding	118451	Q924T2	2919	protein_coding	-0.930856	4.93723	35.3474	2.44008e-05	0.000911346
Lipg	lipase, endothelial	protein_coding	16891	C0LQ91	4715	protein_coding	3.97391	3.40363	35.3243	2.44884e-05	0.000911719
Sned1	sushi, nidogen and EGF-like domains 1	protein_coding	208777	A0A0R4J0N0	9491	protein_coding	1.60246	5.08015	35.313	2.45316e-05	0.000911719
Serf1	small EDRK-rich factor 1	protein_coding	20365	O88892	1300	protein_coding	-1.34589	2.82766	35.2284	2.48559e-05	0.000921501
Gm7332	predicted gene 7332	processed_pseudogene			454	pseudogene	-1.05825	3.89076	35.161	2.51176e-05	0.000927831
Rgs7	regulator of G protein signaling 7	protein_coding	24012	Q80XD3	6019	protein_coding	7.03471	-0.519755	39.4247	2.51546e-05	0.000927831
Pmp22	peripheral myelin protein 22	protein_coding	18858	Q5SXS3	2354	protein_coding	-7.98777	-0.546333	39.3995	2.52366e-05	0.000927831
Trmt1	tRNA methyltransferase 1	protein_coding	212528		6306	protein_coding	-1.08869	5.47496	35.1095	2.532e-05	0.000927831
2610037D02Rik	RIKEN cDNA 2610037D02 gene	lincRNA			5020	long_non_coding	1.85072	2.21907	35.1059	2.53341e-05	0.000927831
Gm15500	predicted pseudogene 15500	transcribed_processed_pseudogene			1019	pseudogene	-1.23073	9.97286	35.0568	2.55286e-05	0.000932692
Ttc39b	tetratricopeptide repeat domain 39B	protein_coding	69863	Q8BYY4	10199	protein_coding	2.7945	4.34474	34.9978	2.57651e-05	0.000939057
Rpl36a-ps1	ribosomal protein L36A, pseudogene 1	protein_coding		A0A2I3BPG9	449	protein_coding	-1.26811	4.07152	34.8938	2.61871e-05	0.000952139
Gm6789	predicted gene 6789	processed_pseudogene			1385	pseudogene	-1.09314	8.83704	34.8574	2.63367e-05	0.000955273
1810055G02Rik	RIKEN cDNA 1810055G02 gene	protein_coding	72056	A0A494BBP1	2351	protein_coding	1.18621	4.68173	34.8151	2.6512e-05	0.000956716
Mrpl19	mitochondrial ribosomal protein L19	protein_coding	56284	Q9D338	5450	protein_coding	-1.00022	5.4032	34.7913	2.66112e-05	0.000956716
Rps24	ribosomal protein S24	protein_coding	20088		6256	protein_coding	-0.899585	8.33142	34.7653	2.672e-05	0.000956716
Gm7289	predicted gene 7289	processed_pseudogene			734	pseudogene	-1.76465	1.17614	34.754	2.67671e-05	0.000956716
Mnd1	meiotic nuclear divisions 1	protein_coding	76915	Q8K396	875	protein_coding	-1.85962	2.00183	34.7467	2.67978e-05	0.000956716
Ankrd63	ankyrin repeat domain 63	protein_coding	383787	A2ARS0	4861	protein_coding	2.49697	2.19682	34.7407	2.68232e-05	0.000956716
Rab15	RAB15, member RAS oncogene family	protein_coding	104886	Q3TYH2	4614	protein_coding	6.32818	-0.285268	34.7403	2.6825e-05	0.000956716
A630072M18Rik	RIKEN cDNA A630072M18 gene	antisense			5410	long_non_coding	1.22639	2.84065	34.7263	2.68837e-05	0.000956716
Rrp15	ribosomal RNA processing 15 homolog (S. cerevisiae)	protein_coding	67223	Q9CYX7	3239	protein_coding	-1.73896	4.4449	34.6801	2.70797e-05	0.000961424
Abhd14b	abhydrolase domain containing 14b	protein_coding	76491	E9QN99	2671	protein_coding	-0.978877	3.64446	34.5824	2.7499e-05	0.00097402
Gm27288	predicted gene, 27288	miRNA			80	short_non_coding	-0.763466	6.93708	34.5176	2.77813e-05	0.000980419
Gm10131	predicted pseudogene 10131	protein_coding		Q4FZH7	736	protein_coding	-0.94801	5.62576	34.5112	2.78096e-05	0.000980419
Timm17a	translocase of inner mitochondrial membrane 17a	protein_coding	21854	Q545U2	7893	protein_coding	-0.707247	4.63547	34.4143	2.82382e-05	0.000993207
Pias3	protein inhibitor of activated STAT 3	protein_coding	229615	O54714	3918	protein_coding	1.0638	5.19726	34.3665	2.84523e-05	0.00099841
Gm6543	predicted gene 6543	processed_pseudogene			808	pseudogene	-0.787453	4.9028	34.3361	2.85895e-05	0.0010009
Ets2	E26 avian leukemia oncogene 2, 3' domain	protein_coding	23872	Q3UP99	5780	protein_coding	1.59673	6.26971	34.2222	2.91103e-05	0.00101677
Mrps28	mitochondrial ribosomal protein S28	protein_coding	66230	Q9CY16	783	protein_coding	-1.19044	3.61251	34.1947	2.92378e-05	0.00101887
Unc13d	unc-13 homolog D	protein_coding	70450	B2RUP2	4679	protein_coding	1.19259	7.03556	33.9834	3.02371e-05	0.0010489
Gm10054	predicted gene 10054	processed_pseudogene			431	pseudogene	-1.02101	6.23858	33.9601	3.03498e-05	0.0010489
Polr2h	polymerase (RNA) II (DNA directed) polypeptide H	protein_coding	245841	Q923G2	1509	protein_coding	-1.22251	3.81263	33.9499	3.03992e-05	0.0010489
Elac2	elaC ribonuclease Z 2	protein_coding	68626	Q3U0M8	3479	protein_coding	-0.666507	5.14152	33.9424	3.04359e-05	0.0010489
Lrrc59	leucine rich repeat containing 59	protein_coding	98238	Q922Q8	3073	protein_coding	-0.957977	7.03447	33.9386	3.04543e-05	0.0010489
Mrtfa	myocardin related transcription factor A	protein_coding	223701		6421	protein_coding	1.19073	7.15581	33.9171	3.05591e-05	0.0010489
Gsto1	glutathione S-transferase omega 1	protein_coding	14873	O09131	2023	protein_coding	-1.06965	6.71278	33.9115	3.05863e-05	0.0010489
Rps8-ps2	ribosomal protein S8, pseudogene 2	processed_pseudogene			624	pseudogene	-0.92963	7.41999	33.8459	3.09087e-05	0.00105756
Rsl1d1	ribosomal L1 domain containing 1	protein_coding	66409	Q8BVY0	2258	protein_coding	-1.09622	6.72683	33.8013	3.113e-05	0.00106272
Pccb	propionyl Coenzyme A carboxylase, beta polypeptide	protein_coding	66904	E9Q1J7	2771	protein_coding	-0.971282	4.21943	33.7681	3.12958e-05	0.00106596
Fam222b	family with sequence similarity 222, member B	protein_coding	216971	Q6P539	3490	protein_coding	1.1603	5.48233	33.7425	3.14244e-05	0.00106793
Csf1r-ps	colony stimulating factor 1 receptor (granulocyte), pseudogene	processed_pseudogene			2563	pseudogene	1.83274	4.15497	33.6933	3.16736e-05	0.00107399
Fdps	farnesyl diphosphate synthetase	protein_coding	110196	Q4FJN9	4208	protein_coding	-1.45696	6.16365	33.5779	3.2266e-05	0.00108793
Gm13431	predicted gene 13431	lincRNA			823	long_non_coding	2.54843	3.64025	33.5626	3.23458e-05	0.00108793
Rabgef1	RAB guanine nucleotide exchange factor (GEF) 1	protein_coding	56715	Q9JM13	4168	protein_coding	0.689402	4.93853	33.5559	3.23805e-05	0.00108793
Fastkd1	FAST kinase domains 1	protein_coding	320720	Q6DI86	5853	protein_coding	-1.3038	3.72268	33.5512	3.24052e-05	0.00108793
Tppp	tubulin polymerization promoting protein	protein_coding	72948		5102	protein_coding	2.54633	1.03891	33.5373	3.24775e-05	0.00108793
Wdfy2	WD repeat and FYVE domain containing 2	protein_coding	268752	Q8BUB4	9185	protein_coding	0.854242	7.02066	33.5297	3.25173e-05	0.00108793
Gm46209	predicted gene, 46209	processed_pseudogene			553	pseudogene	-0.870643	7.54953	33.4805	3.27759e-05	0.00109415
Rps24-ps3	ribosomal protein S24, pseudogene 3	processed_pseudogene			402	pseudogene	-0.893888	9.42573	33.4552	3.291e-05	0.0010962
Wwox	WW domain-containing oxidoreductase	protein_coding	80707	Q91WL8	10173	protein_coding	-1.02584	3.773	33.4391	3.29956e-05	0.00109663
Itpkb	inositol 1,4,5-trisphosphate 3-kinase B	protein_coding	320404	B2RXC2	10463	protein_coding	0.867462	6.16372	33.3716	3.33573e-05	0.00110063
Asrgl1	asparaginase like 1	protein_coding	66514	Q8C0M9	4297	protein_coding	-1.02267	4.90264	33.3678	3.33776e-05	0.00110063
Rpl39-ps	ribosomal protein L39, pseudogene	processed_pseudogene			151	pseudogene	-1.06891	7.79739	33.3656	3.33893e-05	0.00110063
Gp9	glycoprotein 9 (platelet)	protein_coding	54368	O88186	881	protein_coding	3.42856	0.53134	33.3622	3.34077e-05	0.00110063
Glrx3	glutaredoxin 3	protein_coding	30926	Q9CQM9	5016	protein_coding	-0.735017	5.02411	33.2446	3.40493e-05	0.00111782
Rps3	ribosomal protein S3	protein_coding	27050	Q5YLW3	4483	protein_coding	-0.849541	10.0528	33.2395	3.40776e-05	0.00111782
Srp19	signal recognition particle 19	protein_coding	66384		3630	protein_coding	-0.616666	5.50056	33.192	3.43407e-05	0.001124
Slc7a5	solute carrier family 7 (cationic amino acid transporter, y+ system), member 5	protein_coding	20539	Q9Z127	3708	protein_coding	-2.011	5.44861	33.1786	3.44155e-05	0.00112402
Sema4a	sema domain, immunoglobulin domain (Ig), transmembrane domain (TM) and short cytoplasmic domain, (semaphorin) 4A	protein_coding	20351	Q62178	5406	protein_coding	0.957147	8.00515	33.1569	3.45369e-05	0.00112555
Trub1	TruB pseudouridine (psi) synthase family member 1	protein_coding	72133	Q8C0D0	5594	protein_coding	-1.46897	3.46452	33.1092	3.48057e-05	0.0011295
Gm7059	predicted gene 7059	processed_pseudogene			816	pseudogene	-0.819169	5.41435	33.0823	3.4958e-05	0.0011295
Slc16a1	solute carrier family 16 (monocarboxylic acid transporters), member 1	protein_coding	20501	Q544N9	4426	protein_coding	-1.53804	4.30084	33.0701	3.50271e-05	0.0011295
Gm14541	predicted gene 14541	processed_pseudogene			157	pseudogene	-1.06322	5.24348	33.0657	3.50525e-05	0.0011295
Notch1	notch 1	protein_coding	18128	Q01705	14232	protein_coding	1.27916	7.38623	33.0572	3.51008e-05	0.0011295
Ccdc85c	coiled-coil domain containing 85C	protein_coding	668158	E9Q6B2	4337	protein_coding	-2.9354	1.03733	33.0459	3.51656e-05	0.0011295
Chchd3	coiled-coil-helix-coiled-coil-helix domain containing 3	protein_coding	66075	F6QFL0	2905	protein_coding	-0.743422	5.37144	33.0429	3.51824e-05	0.0011295
Rps13-ps5	ribosomal protein S13, pseudogene 5	processed_pseudogene			456	pseudogene	-0.998424	6.73645	32.9619	3.56494e-05	0.00114032
Gm12918	predicted gene 12918	processed_pseudogene			636	pseudogene	-0.847234	8.85333	32.9583	3.56705e-05	0.00114032
Gm28037	predicted gene, 28037	processed_transcript			611	long_non_coding	-0.759653	4.92137	32.9085	3.59615e-05	0.00114719
Bzw2	basic leucine zipper and W2 domains 2	protein_coding	66912	Q91VK1	5413	protein_coding	-1.99651	5.34346	32.8876	3.6084e-05	0.00114841
Rftn1	raftlin lipid raft linker 1	protein_coding	76438	Q6A0D4	4504	protein_coding	-0.712087	5.17243	32.8762	3.61517e-05	0.00114841
Vps54	VPS54 GARP complex subunit	protein_coding	245944	Q5SPW0	7515	protein_coding	0.757428	6.81889	32.7985	3.66132e-05	0.00116062
Gm47275	predicted gene, 47275	miRNA			119	short_non_coding	-1.37771	4.98906	32.7425	3.69504e-05	0.00116886
Gng12	guanine nucleotide binding protein (G protein), gamma 12	protein_coding	14701	Q9DAS9	4727	protein_coding	-1.04959	7.84817	32.5519	3.81243e-05	0.00120092
Rpf2	ribosome production factor 2 homolog	protein_coding	67239	G3X926	1924	protein_coding	-1.1565	4.84307	32.5378	3.82123e-05	0.00120092
Taf4	TATA-box binding protein associated factor 4	protein_coding	228980	E9QAP7	4621	protein_coding	0.653076	5.97527	32.5359	3.82247e-05	0.00120092
Rhoj	ras homolog family member J	protein_coding	80837	D3YX61	6484	protein_coding	-3.24107	3.46338	32.5267	3.82823e-05	0.00120092
Acap1	ArfGAP with coiled-coil, ankyrin repeat and PH domains 1	protein_coding	216859		4878	protein_coding	1.07468	8.00253	32.4928	3.84963e-05	0.00120513
Gm20390	predicted gene 20390	protein_coding		E9PZF0	991	protein_coding	-1.05555	6.70755	32.4706	3.86378e-05	0.00120678
Gm7729	predicted gene 7729	unprocessed_pseudogene			801	pseudogene	-0.861673	5.60186	32.4593	3.87092e-05	0.00120678
Gm11772	predicted gene 11772	antisense			532	long_non_coding	4.44235	0.382455	32.4327	3.88793e-05	0.00120959
Nifk	nucleolar protein interacting with the FHA domain of MKI67	protein_coding	67949	Q91VE6	1965	protein_coding	-0.967595	5.73332	32.3809	3.92128e-05	0.00121554
Prickle3	prickle planar cell polarity protein 3	protein_coding	54630	Q80VL3	4902	protein_coding	1.30055	5.07158	32.378	3.92319e-05	0.00121554
Rpl21	ribosomal protein L21	protein_coding	19933	Q9CQM8	3400	protein_coding	-0.675142	7.02153	32.3613	3.93404e-05	0.00121614
Hs2st1	heparan sulfate 2-O-sulfotransferase 1	protein_coding	23908	Q8R3H7	8209	protein_coding	-1.02095	4.3706	32.3502	3.94124e-05	0.00121614
Gnl3	guanine nucleotide binding protein-like 3 (nucleolar)	protein_coding	30877	A0A2I3BR82	6101	protein_coding	-1.5545	6.18292	32.2248	4.02376e-05	0.00123859
Hacd1	3-hydroxyacyl-CoA dehydratase 1	protein_coding	30963	A2AQ81	2118	protein_coding	-1.38724	2.59647	32.2046	4.03729e-05	0.00123859
Rpl27a-ps4	ribosomal protein L27A, pseudogene 4	processed_pseudogene			447	pseudogene	-1.2475	5.24917	32.2001	4.04031e-05	0.00123859
Gm14648	predicted gene 14648	processed_pseudogene			483	pseudogene	-0.891056	4.69926	32.1818	4.05257e-05	0.00123859
Gm49383	predicted gene, 49383	protein_coding		A0A1Y7VIU7	1147	protein_coding	-0.660974	6.58925	32.1781	4.05503e-05	0.00123859
Nubpl	nucleotide binding protein-like	protein_coding	76826		4954	protein_coding	-1.57253	1.73197	32.1416	4.07968e-05	0.0012436
Ecd	ecdysoneless cell cycle regulator	protein_coding	70601	Q9CS74	5661	protein_coding	-0.998067	5.82989	32.1256	4.09053e-05	0.0012444
Tbkbp1	TBK1 binding protein 1	protein_coding	73174	Z4YKN2	3975	protein_coding	1.25967	6.15084	32.0959	4.1107e-05	0.00124661
Gm10052	predicted pseudogene 10052	processed_pseudogene			960	pseudogene	-0.94044	8.09249	32.0906	4.11434e-05	0.00124661
Trmt6	tRNA methyltransferase 6	protein_coding	66926		5384	protein_coding	-0.797639	5.439	32.0585	4.13631e-05	0.00125076
Gm14038	predicted gene 14038	processed_pseudogene			807	pseudogene	-1.21608	2.18738	32.0328	4.15406e-05	0.00125206
C430049B03Rik	RIKEN cDNA C430049B03 gene	processed_transcript			1610	long_non_coding	2.01959	0.832869	32.0282	4.15722e-05	0.00125206
Rybp	RING1 and YY1 binding protein	protein_coding	56353	Q8CCI5	4740	protein_coding	1.00154	5.40211	32.0039	4.17403e-05	0.00125462
Rnmt	RNA (guanine-7-) methyltransferase	protein_coding	67897	Q9D0L8	7339	protein_coding	-0.638801	5.61211	31.9875	4.18543e-05	0.00125555
Btf3	basic transcription factor 3	protein_coding	218490	Q64152	1739	protein_coding	-0.680261	6.88133	31.8924	4.25229e-05	0.00127307
Cenpj	centromere protein J	protein_coding	219103	Q569L8	4874	protein_coding	0.678396	5.30535	31.8512	4.28165e-05	0.00127748
Gstk1	glutathione S-transferase kappa 1	protein_coding	76263	Q9DCM2	1469	protein_coding	1.0362	2.84902	31.848	4.28393e-05	0.00127748
Gm9354	predicted gene 9354	processed_pseudogene			468	pseudogene	-1.0249	4.92799	31.833	4.29464e-05	0.00127814
Dleu2	deleted in lymphocytic leukemia, 2	processed_transcript			11334	long_non_coding	1.14352	4.95974	31.7937	4.32296e-05	0.00128288
Gm11826	predicted gene 11826	processed_pseudogene			438	pseudogene	-0.853263	4.21216	31.7873	4.32755e-05	0.00128288
Slc30a5	solute carrier family 30 (zinc transporter), member 5	protein_coding	69048	Q8R4H9	7294	protein_coding	-0.782374	6.63006	31.7701	4.34007e-05	0.00128406
Rpl7-ps7	ribosomal protein L7, pseudogene 7	processed_pseudogene			799	pseudogene	-0.77676	6.97772	31.7418	4.36063e-05	0.00128762
Dlat	dihydrolipoamide S-acetyltransferase (E2 component of pyruvate dehydrogenase complex)	protein_coding	235339	Q8BMF4	4886	protein_coding	-0.830013	5.13311	31.6247	4.44705e-05	0.00130915
Nanos1	nanos C2HC-type zinc finger 1	protein_coding	332397	Q80WY3	3928	protein_coding	1.5581	2.71087	31.6195	4.45089e-05	0.00130915
Rpl9-ps4	ribosomal protein L9, pseudogene 4	processed_pseudogene			579	pseudogene	-0.939969	7.7532	31.5084	4.5348e-05	0.00133124
Rpl39	ribosomal protein L39	protein_coding	67248	Q505A8	1434	protein_coding	-0.996622	7.19652	31.4311	4.59415e-05	0.00134604
Rpl21-ps8	ribosomal protein L21, pseudogene 8	processed_pseudogene			483	pseudogene	-0.936745	5.64966	31.4071	4.6128e-05	0.00134889
Car12	carbonic anhydrase 12	protein_coding	76459	A0A0R4J0W4	7597	protein_coding	-3.9075	2.6398	31.3749	4.63789e-05	0.0013519
Eif3s6-ps1	eukaryotic translation initiation factor 3, subunit 6, pseudogene 1	processed_pseudogene			470	pseudogene	-0.89231	3.9231	31.3709	4.64103e-05	0.0013519
Rpl7-ps9	ribosomal protein L7, pseudogene 9	processed_pseudogene			797	pseudogene	-0.785741	5.44721	31.3487	4.65843e-05	0.00135436
Rps8	ribosomal protein S8	protein_coding	20116	Q497E9	1726	protein_coding	-0.994366	7.84887	31.3032	4.69436e-05	0.0013607
Plcb2	phospholipase C, beta 2	protein_coding	18796	A3KGF7	6597	protein_coding	0.940941	8.75965	31.2983	4.6983e-05	0.0013607
Bet1	Bet1 golgi vesicular membrane trafficking protein	protein_coding	12068	O35623	3730	protein_coding	-0.703309	5.2789	31.283	4.71046e-05	0.00136161
Gm4824	predicted gene 4824	processed_pseudogene			492	pseudogene	-0.638313	5.9014	31.2563	4.73178e-05	0.00136397
Nob1	NIN1/RPN12 binding protein 1 homolog	protein_coding	67619		3486	protein_coding	-1.17217	4.98088	31.2501	4.73669e-05	0.00136397
AI662270	expressed sequence AI662270	processed_transcript			3029	long_non_coding	-0.839764	7.492	31.2296	4.75314e-05	0.00136425
Fkbp11	FK506 binding protein 11	protein_coding	66120		2706	protein_coding	-3.67131	2.88565	31.2264	4.75576e-05	0.00136425
Rsad1	radical S-adenosyl methionine domain containing 1	protein_coding	237926	Q5SUV1	4391	protein_coding	-1.60384	2.05656	31.1563	4.81255e-05	0.00137776
Pole3	polymerase (DNA directed), epsilon 3 (p17 subunit)	protein_coding	59001	A0A0R4J091	2040	protein_coding	-0.958223	5.23071	31.1349	4.83004e-05	0.00137776
Prr5l	proline rich 5 like	protein_coding	72446	A2AVJ5	4967	protein_coding	3.54915	2.17653	31.1347	4.83024e-05	0.00137776
Rps18-ps1	ribosomal protein S18, pseudogene 1	processed_pseudogene			459	pseudogene	-1.21521	5.426	31.1001	4.85864e-05	0.00138325
Hs3st3b1	heparan sulfate (glucosamine) 3-O-sulfotransferase 3B1	protein_coding	54710	Q9QZS6	4911	protein_coding	-2.24201	1.33776	31.0757	4.8788e-05	0.00138637
Slc66a2	solute carrier family 66 member 2	protein_coding	66943	Q80XM9	6105	protein_coding	0.990962	5.58087	31.039	4.90932e-05	0.00139242
9030619P08Rik	RIKEN cDNA 9030619P08 gene	transcribed_unprocessed_pseudogene			935	pseudogene	3.29632	1.55972	30.9979	4.94374e-05	0.00139865
Gm807	predicted gene 807	lincRNA			1871	long_non_coding	-1.151	3.5744	30.9907	4.94981e-05	0.00139865
Med12l	mediator complex subunit 12-like	protein_coding	329650	Q8BQM9	12763	protein_coding	2.2677	2.23283	30.9658	4.97083e-05	0.00140196
Zfp146	zinc finger protein 146	protein_coding	26465	Q8BQN6	3270	protein_coding	-0.891329	5.17191	30.9547	4.98027e-05	0.001402
Nit2	nitrilase family, member 2	protein_coding	52633	Q9JHW2	2563	protein_coding	-0.917869	3.76508	30.9264	5.00432e-05	0.00140615
Cct2	chaperonin containing Tcp1, subunit 2 (beta)	protein_coding	12461	Q542X7	2557	protein_coding	-0.901837	8.17362	30.8541	5.06639e-05	0.00141995
Tlr4	toll-like receptor 4	protein_coding	21898	L0CL36	5556	protein_coding	0.97875	4.58804	30.8473	5.07226e-05	0.00141995
Tnfaip2	tumor necrosis factor, alpha-induced protein 2	protein_coding	21928	Q61333	4984	protein_coding	1.04513	7.61922	30.8354	5.08261e-05	0.00142021
Tmem141	transmembrane protein 141	protein_coding	51875	F8WGV9	1122	protein_coding	-0.88174	4.00539	30.7845	5.12701e-05	0.00142923
Rpl9-ps7	ribosomal protein L9, pseudogene 7	processed_pseudogene			579	pseudogene	-0.926598	8.04232	30.7767	5.13381e-05	0.00142923
Zfp593	zinc finger protein 593	protein_coding	68040	Q9DB42	2088	protein_coding	-1.21771	3.64144	30.7313	5.17382e-05	0.00143694
Irf7	interferon regulatory factor 7	protein_coding	54123	D3Z4U9	3776	protein_coding	2.28337	5.20515	30.7237	5.18055e-05	0.00143694
Rpl34-ps1	ribosomal protein L34, pseudogene 1	processed_pseudogene	619547		354	pseudogene	-0.693677	5.87789	30.7023	5.19959e-05	0.0014371
Gm11703	predicted gene 11703	processed_pseudogene			483	pseudogene	-0.768148	4.31733	30.6976	5.20378e-05	0.0014371
Rplp0	ribosomal protein, large, P0	protein_coding	11837	Q5M8R8	1659	protein_coding	-0.960131	9.80924	30.6909	5.20971e-05	0.0014371
Tsen2	tRNA splicing endonuclease subunit 2	protein_coding	381802	A0A0N4SW98	6715	protein_coding	-1.47952	2.6313	30.632	5.2626e-05	0.00144635
Sntb2	syntrophin, basic 2	protein_coding	20650	Q542S9	10350	protein_coding	1.07708	5.71633	30.6251	5.26889e-05	0.00144635
Nop9	NOP9 nucleolar protein	protein_coding	67842	Q8BMC4	3800	protein_coding	-0.627066	5.58385	30.6216	5.27202e-05	0.00144635
Gm10819	predicted gene 10819	processed_pseudogene			561	pseudogene	-1.52596	3.7229	30.558	5.3299e-05	0.00145958
Adar	adenosine deaminase, RNA-specific	protein_coding	56417		8118	protein_coding	0.687453	6.84243	30.4987	5.38455e-05	0.00147187
Trap1	TNF receptor-associated protein 1	protein_coding	68015	Q9CQN1	2573	protein_coding	-0.973942	6.27547	30.4822	5.39981e-05	0.00147338
Gm6681	predicted gene 6681	processed_pseudogene			607	pseudogene	-1.03184	5.45806	30.4452	5.43434e-05	0.00147522
Frmd6	FERM domain containing 6	protein_coding	319710	Q8C0V9	6392	protein_coding	2.80671	1.6655	30.4303	5.44827e-05	0.00147522
Vgll4	vestigial like family member 4	protein_coding	232334		5396	protein_coding	0.902486	5.07501	30.422	5.45609e-05	0.00147522
Rpl10-ps6	ribosomal protein L10, pseudogene 6	processed_pseudogene			642	pseudogene	-0.735741	5.27153	30.4215	5.45659e-05	0.00147522
Naca	nascent polypeptide-associated complex alpha polypeptide	protein_coding	17938	Q60817	6805	protein_coding	-0.808842	7.75367	30.4214	5.45671e-05	0.00147522
Dnase2a	deoxyribonuclease II alpha	protein_coding	13423	Q3UM14	5389	protein_coding	-0.690269	6.04228	30.4123	5.46522e-05	0.00147522
Slc2a5	solute carrier family 2 (facilitated glucose transporter), member 5	protein_coding	56485	Q9WV38	3402	protein_coding	-3.85516	0.97681	30.3144	5.5583e-05	0.00149617
Minpp1	multiple inositol polyphosphate histidine phosphatase 1	protein_coding	17330	Q9Z2L6	2674	protein_coding	-0.886965	4.59761	30.3099	5.56269e-05	0.00149617
Gm8546	predicted gene 8546	processed_pseudogene			1264	pseudogene	-1.05896	3.05627	30.2598	5.6111e-05	0.00150405
Bola3	bolA-like 3 (E. coli)	protein_coding	78653	E9Q705	3211	protein_coding	-0.787541	3.47596	30.2573	5.61345e-05	0.00150405
Tcp1	t-complex protein 1	protein_coding	21454		5030	protein_coding	-1.12676	7.95827	30.2396	5.63075e-05	0.00150405
Lancl1	LanC (bacterial lantibiotic synthetase component C)-like 1	protein_coding	14768	O89112	6863	protein_coding	-0.625711	4.61286	30.2384	5.63185e-05	0.00150405
Bccip	BRCA2 and CDKN1A interacting protein	protein_coding	66165	Q9CWI3	2038	protein_coding	-0.70297	5.22635	30.2253	5.64465e-05	0.00150481
Mnd1-ps	Mnd1 retrotransposed pseudogene	transcribed_processed_pseudogene			2574	pseudogene	-1.96312	1.65792	30.1721	5.69688e-05	0.00151605
Polr1b	polymerase (RNA) I polypeptide B	protein_coding	20017	P70700	5805	protein_coding	-1.07745	5.15204	30.1355	5.73319e-05	0.00152303
Cmtr1	cap methyltransferase 1	protein_coding	74157	Q9DBC3	9720	protein_coding	0.695223	6.90661	30.1163	5.75231e-05	0.00152542
P2ry2	purinergic receptor P2Y, G-protein coupled 2	protein_coding	18442	A0A0R4J289	3927	protein_coding	-0.932915	3.88846	30.0984	5.77025e-05	0.00152595
Rpl13a-ps1	ribosomal protein 13A, pseudogene 1	processed_pseudogene			612	pseudogene	-0.797694	5.56142	30.0921	5.77658e-05	0.00152595
Ssr2	signal sequence receptor, beta	protein_coding	66256	A0A0A6YWA8	1864	protein_coding	-0.779536	6.67446	30.0671	5.80162e-05	0.00152595
Gm36964	predicted gene, 36964	processed_pseudogene			198	pseudogene	-0.81015	5.33	30.0643	5.80453e-05	0.00152595
Mdh1	malate dehydrogenase 1, NAD (soluble)	protein_coding	17449	P14152	2662	protein_coding	-0.67308	6.94155	30.0523	5.81664e-05	0.00152595
Pa2g4	proliferation-associated 2G4	protein_coding	18813	Q3TGU7	2804	protein_coding	-1.39258	7.79404	30.0349	5.83422e-05	0.00152595
Gm14586	predicted gene 14586	processed_pseudogene			408	pseudogene	-0.945692	8.54159	30.0348	5.83429e-05	0.00152595
Rpl31-ps9	ribosomal protein L31, pseudogene 9	processed_pseudogene			378	pseudogene	-0.855424	6.36016	30.0326	5.83652e-05	0.00152595
Sqle	squalene epoxidase	protein_coding	20775		5546	protein_coding	-2.45637	3.54207	30.024	5.8453e-05	0.00152595
Rpl5-ps2	ribisomal protein L5, pseudogene 2	processed_pseudogene			891	pseudogene	-1.16329	7.27499	30.0015	5.86826e-05	0.00152929
Rabepk	Rab9 effector protein with kelch motifs	protein_coding	227746	Q8VCH5	3814	protein_coding	-0.904707	3.95415	29.9854	5.88472e-05	0.00153035
Poglut3	protein O-glucosyltransferase 3	protein_coding	68304	G5E897	3642	protein_coding	-1.41458	1.74494	29.9777	5.89258e-05	0.00153035
Mrpl3	mitochondrial ribosomal protein L3	protein_coding	94062	D3Z456	6661	protein_coding	-0.718373	5.33418	29.9598	5.911e-05	0.00153249
Ears2	glutamyl-tRNA synthetase 2, mitochondrial	protein_coding	67417		5152	protein_coding	-1.3827	2.94532	29.9339	5.93774e-05	0.00153505
Ddx1	DEAD (Asp-Glu-Ala-Asp) box polypeptide 1	protein_coding	104721	Q91VR5	5080	protein_coding	-1.03758	6.30824	29.9305	5.9412e-05	0.00153505
Nek2	NIMA (never in mitosis gene a)-related expressed kinase 2	protein_coding	18005	O35942	4516	protein_coding	-0.712823	5.33979	29.8839	5.98966e-05	0.00153989
Rpl3	ribosomal protein L3	protein_coding	27367	P27659	3175	protein_coding	-1.00867	8.60516	29.8839	5.98971e-05	0.00153989
Slc9a3r1	solute carrier family 9 (sodium/hydrogen exchanger), member 3 regulator 1	protein_coding	26941	Q3TG37	1925	protein_coding	0.881767	6.41253	29.8831	5.99054e-05	0.00153989
Dio2	deiodinase, iodothyronine, type II	protein_coding	13371	Q9Z1Y9	5815	protein_coding	-2.04199	5.51797	29.8372	6.03877e-05	0.0015475
Gm43569	predicted gene 43569	antisense			559	long_non_coding	-2.44564	0.578896	29.828	6.04844e-05	0.0015475
Plaur	plasminogen activator, urokinase receptor	protein_coding	18793	Q545X5	2617	protein_coding	1.30195	7.17878	29.8257	6.05091e-05	0.0015475
Hspa9-ps1	heat shock protein 9, pseudogene 1	processed_pseudogene			1933	pseudogene	-1.54943	3.11435	29.7894	6.08941e-05	0.00155471
Rpl15	ribosomal protein L15	protein_coding	66480	Q5M8Q0	2473	protein_coding	-0.823491	7.53349	29.7651	6.11527e-05	0.00155854
Atp5mpl	ATP synthase membrane subunit 6.8PL	protein_coding	70257		1217	protein_coding	-0.667335	6.08934	29.756	6.12509e-05	0.00155854
Itga6	integrin alpha 6	protein_coding	16403		9142	protein_coding	-1.38613	6.1544	29.7341	6.14861e-05	0.00156189
Dnmt3b	DNA methyltransferase 3B	protein_coding	13436	O88509	5106	protein_coding	-1.19878	3.43221	29.7116	6.17282e-05	0.00156404
Ifih1	interferon induced with helicase C domain 1	protein_coding	71586	D2CGM4	8165	protein_coding	1.12588	4.93554	29.707	6.1778e-05	0.00156404
Mov10	Mov10 RISC complex RNA helicase	protein_coding	17454	D3Z3E8	5607	protein_coding	1.33559	4.14771	29.686	6.20058e-05	0.00156718
Gnptab	N-acetylglucosamine-1-phosphate transferase, alpha and beta subunits	protein_coding	432486	D3Z1C3	5883	protein_coding	-0.794933	7.08515	29.6588	6.23029e-05	0.00157096
Gm9701	predicted gene 9701	processed_pseudogene			427	pseudogene	-1.31675	3.3508	29.6532	6.23636e-05	0.00157096
Gm12005	predicted gene 12005	processed_pseudogene			379	pseudogene	-0.969264	2.89987	29.5855	6.31098e-05	0.00158711
E430024P14Rik	RIKEN cDNA E430024P14 gene	antisense			4883	long_non_coding	-2.19123	1.76576	29.5644	6.33436e-05	0.00159034
Irak2	interleukin-1 receptor-associated kinase 2	protein_coding	108960	Q8CFA1	4412	protein_coding	1.03188	5.56463	29.4976	6.40923e-05	0.00160354
Ddost	dolichyl-di-phosphooligosaccharide-protein glycotransferase	protein_coding	13200	O54734	2120	protein_coding	-0.828536	7.80839	29.4949	6.4123e-05	0.00160354
Rpl30-ps9	ribosomal protein L30, pseudogene 9	processed_pseudogene			345	pseudogene	-0.880587	3.97571	29.4751	6.43463e-05	0.00160354
Mrps35	mitochondrial ribosomal protein S35	protein_coding	232536		8631	protein_coding	-0.649124	4.97138	29.4747	6.43508e-05	0.00160354
Focad	focadhesin	protein_coding	230393		11311	protein_coding	-1.37673	3.23468	29.4703	6.4401e-05	0.00160354
Rpl7a-ps7	ribosomal protein L7A, pseudogene 7	processed_pseudogene			776	pseudogene	-0.653189	5.38453	29.4438	6.47023e-05	0.00160779
Gm6863	predicted gene 6863	processed_pseudogene			636	pseudogene	-0.769842	8.18659	29.4366	6.47846e-05	0.00160779
Prg2	proteoglycan 2, bone marrow	protein_coding	19074	Q545D8	838	protein_coding	-4.86954	6.35725	29.3779	6.54593e-05	0.00162013
Rpl24	ribosomal protein L24	protein_coding	68193	Q8BP67	1030	protein_coding	-0.739068	5.0009	29.3696	6.55546e-05	0.00162013
Rps10	ribosomal protein S10	protein_coding	67097	Q5M9K7	2311	protein_coding	-0.739694	7.24769	29.3637	6.5624e-05	0.00162013
Mrpl45	mitochondrial ribosomal protein L45	protein_coding	67036	Q9D0Q7	2596	protein_coding	-0.695226	5.10792	29.3561	6.57113e-05	0.00162013
Hsp90ab1	heat shock protein 90 alpha (cytosolic), class B member 1	protein_coding	15516	Q71LX8	2999	protein_coding	-1.38359	10.5712	29.3218	6.61105e-05	0.00162489
Mrps27	mitochondrial ribosomal protein S27	protein_coding	218506	Q8BK72	2093	protein_coding	-0.953587	4.16174	29.3149	6.61917e-05	0.00162489
Zfp276	zinc finger protein (C2H2 type) 276	protein_coding	57247	Q8CE64	5530	protein_coding	1.02256	5.577	29.3118	6.62276e-05	0.00162489
Rpsa-ps10	ribosomal protein SA, pseudogene 10	processed_pseudogene			885	pseudogene	-0.898045	9.01038	29.2941	6.64354e-05	0.00162734
Wipf2	WAS/WASL interacting protein family, member 2	protein_coding	68524	D3Z0K7	7819	protein_coding	0.620666	5.69514	29.2695	6.67256e-05	0.0016318
Atic	5-aminoimidazole-4-carboxamide ribonucleotide formyltransferase/IMP cyclohydrolase	protein_coding	108147	Q9CWJ9	7985	protein_coding	-1.07878	6.86127	29.256	6.68851e-05	0.00163306
Impdh2-ps	inosine monophosphate dehydrogenase 2, pseudogene	processed_pseudogene			1545	pseudogene	-1.42245	7.09141	29.2374	6.71059e-05	0.0016358
Ppp1r42	protein phosphatase 1, regulatory subunit 42	protein_coding	69312	H3BKX2	1523	protein_coding	1.84421	2.53368	29.201	6.75404e-05	0.00164374
Gm8942	predicted gene 8942	processed_pseudogene			400	pseudogene	-0.782271	6.83087	29.1763	6.78369e-05	0.00164829
Mrpl23-ps1	mitichondrial ribosomal protein L23, pseudogene 1	processed_pseudogene			580	pseudogene	-0.766447	5.15875	29.1244	6.84642e-05	0.00166086
Trim9	tripartite motif-containing 9	protein_coding	94090	E9QLH4	14741	protein_coding	-1.98853	1.27511	29.0085	6.98891e-05	0.00169271
Cnbp	cellular nucleic acid binding protein	protein_coding	12785	Q3ULK8	3036	protein_coding	-0.795586	8.3035	28.9547	7.05629e-05	0.00170629
Idh3a	isocitrate dehydrogenase 3 (NAD+) alpha	protein_coding	67834	A0A1L1STE6	5072	protein_coding	-1.13009	6.20358	28.9368	7.07887e-05	0.00170901
Gm9320	predicted gene 9320	transcribed_processed_pseudogene			790	pseudogene	-0.903355	5.40869	28.8823	7.14806e-05	0.00172296
Syk	spleen tyrosine kinase	protein_coding	20963		9362	protein_coding	0.755106	8.61983	28.8538	7.18456e-05	0.00172792
Pbx2	pre B cell leukemia homeobox 2	protein_coding	18515	Q3UR63	3640	protein_coding	0.98481	7.39101	28.8483	7.19154e-05	0.00172792
Gm5776	predicted gene 5776	processed_pseudogene			321	pseudogene	-0.778603	3.99906	28.7894	7.26771e-05	0.00174344
Poglut2	protein O-glucosyltransferase 2	protein_coding	72050	Q9JHP7	3199	protein_coding	-0.893183	4.40178	28.7482	7.3216e-05	0.00175358
Agpat5	1-acylglycerol-3-phosphate O-acyltransferase 5 (lysophosphatidic acid acyltransferase, epsilon)	protein_coding	52123	Q9D1E8	10783	protein_coding	-0.967974	5.82372	28.6929	7.39444e-05	0.00176812
Ddx58	DEAD (Asp-Glu-Ala-Asp) box polypeptide 58	protein_coding	230073	Q6Q899	7050	protein_coding	1.85162	4.95821	28.6787	7.41334e-05	0.00176812
Gm6745	predicted gene 6745	processed_pseudogene			526	pseudogene	-0.984226	5.01947	28.6756	7.41745e-05	0.00176812
Cdk13	cyclin-dependent kinase 13	protein_coding	69562	Q69ZA1	13456	protein_coding	0.811019	6.79087	28.6605	7.43761e-05	0.00177013
Pcsk7	proprotein convertase subtilisin/kexin type 7	protein_coding	18554	Q61139	5202	protein_coding	0.558423	5.95785	28.6307	7.47752e-05	0.00177682
Rpl17-ps5	ribosomal protein L17, pseudogene 5	processed_pseudogene			555	pseudogene	-0.769843	4.89007	28.6196	7.49245e-05	0.00177757
Tmem177	transmembrane protein 177	protein_coding	66343	Q8BPE4	3341	protein_coding	-0.948325	2.55797	28.6009	7.51773e-05	0.00178077
Sgip1	SH3-domain GRB2-like (endophilin) interacting protein 1	protein_coding	73094		10136	protein_coding	-1.48997	7.06882	28.5779	7.54886e-05	0.00178433
Rpl23a	ribosomal protein L23A	protein_coding	268449		847	protein_coding	-0.806006	6.95463	28.5687	7.56128e-05	0.00178433
Tmem41a	transmembrane protein 41a	protein_coding	66664	Q9D8U2	1360	protein_coding	-1.66402	1.73579	28.5636	7.56825e-05	0.00178433
Timm21	translocase of inner mitochondrial membrane 21	protein_coding	67105	Q3THX0	3722	protein_coding	-0.68079	4.52159	28.5288	7.61584e-05	0.00179275
Trim12a	tripartite motif-containing 12A	protein_coding	76681		5781	protein_coding	0.76853	6.13162	28.4859	7.67486e-05	0.00180383
Gm15163	predicted gene 15163	processed_pseudogene			1302	pseudogene	-1.39102	3.89428	28.4369	7.74312e-05	0.00181705
Fam174b	family with sequence similarity 174, member B	protein_coding	100038347	Q8K064	3262	protein_coding	-2.5219	3.19622	28.4076	7.7841e-05	0.00182382
Abcb8	ATP-binding cassette, sub-family B (MDR/TAP), member 8	protein_coding	74610	D3Z1J6	4739	protein_coding	-1.31925	4.76899	28.3606	7.85051e-05	0.00183653
Sec24d	Sec24 related gene family, member D (S. cerevisiae)	protein_coding	69608	Q6NXL1	6325	protein_coding	-0.989703	4.62273	28.2868	7.95604e-05	0.00185809
Csf3r	colony stimulating factor 3 receptor (granulocyte)	protein_coding	12986	P40223	3609	protein_coding	1.82909	8.4575	28.27	7.98027e-05	0.00185809
Vps37b	vacuolar protein sorting 37B	protein_coding	330192	Q8R0J7	2789	protein_coding	1.0261	5.17941	28.268	7.98318e-05	0.00185809
Mrpl15	mitochondrial ribosomal protein L15	protein_coding	27395	Q9CPR5	8487	protein_coding	-0.693026	5.41829	28.262	7.99193e-05	0.00185809
Oas1g	2'-5' oligoadenylate synthetase 1G	protein_coding	23960	Q8K469	2340	protein_coding	1.9291	4.64383	28.2344	8.03194e-05	0.00186452
Prdx3	peroxiredoxin 3	protein_coding	11757	P20108	1478	protein_coding	-0.888798	5.58604	28.2084	8.07001e-05	0.00187048
Rinl	Ras and Rab interactor-like	protein_coding	320435	Q80UW3	3624	protein_coding	0.789834	6.91733	28.1782	8.11438e-05	0.00187776
Prmt7	protein arginine N-methyltransferase 7	protein_coding	214572	Q922X9	6125	protein_coding	-1.3349	4.57738	28.1701	8.12629e-05	0.00187776
Nsa2	NSA2 ribosome biogenesis homolog	protein_coding	59050	Q9CR47	4275	protein_coding	-0.660666	6.15669	28.1498	8.15628e-05	0.0018797
Rps19-ps7	ribosomal protein S19, pseudogene 7	processed_pseudogene			438	pseudogene	-0.843657	4.56693	28.1396	8.1714e-05	0.0018797
Rpl26	ribosomal protein L26	protein_coding	19941	Q4FZH2	1444	protein_coding	-0.85979	7.72068	28.1392	8.17207e-05	0.0018797
Entpd1	ectonucleoside triphosphate diphosphohydrolase 1	protein_coding	12495		5580	protein_coding	1.20615	5.65234	28.1253	8.19272e-05	0.00188158
Psd2	pleckstrin and Sec7 domain containing 2	protein_coding	74002	Q6P1I6	4785	protein_coding	2.48138	-0.192041	28.1083	8.21814e-05	0.00188455
Gm10110	predicted gene 10110	transcribed_processed_pseudogene			3220	pseudogene	-1.33381	5.65118	28.0839	8.25469e-05	0.00189006
Gm10269	predicted gene 10269	processed_pseudogene			370	pseudogene	-0.941919	6.50756	28.0425	8.31717e-05	0.00190148
Mob3c	MOB kinase activator 3C	protein_coding	100465	B1ASD4	2975	protein_coding	0.797183	4.39721	28.0141	8.36031e-05	0.00190558
Ifit3	interferon-induced protein with tetratricopeptide repeats 3	protein_coding	15959	Q5FW82	1745	protein_coding	3.48722	2.35057	28.0141	8.36034e-05	0.00190558
Zfp608	zinc finger protein 608	protein_coding	269023	B9EKR3	8513	protein_coding	1.20678	5.75922	28.0056	8.3733e-05	0.00190565
Capn11	calpain 11	protein_coding	268958	Q6J756	2708	protein_coding	5.57157	-0.643413	27.9664	8.43328e-05	0.00191641
Dkc1	dyskeratosis congenita 1, dyskerin	protein_coding	245474	Q9ESX5	4121	protein_coding	-1.58296	6.34996	27.9422	8.47064e-05	0.00192071
Cfap298	cilia and flagella associate protien 298	protein_coding	68001	Q8BL95	1589	protein_coding	-1.16877	2.95178	27.9377	8.47766e-05	0.00192071
Retsat	retinol saturase (all trans retinol 13,14 reductase)	protein_coding	67442	Q64FW2	3537	protein_coding	-2.0246	5.45786	27.8823	8.56399e-05	0.00193736
Gm7879	predicted pseudogene 7879	protein_coding		Q4G0C5	774	protein_coding	-0.719537	3.47954	27.8701	8.5831e-05	0.00193851
Npm3	nucleoplasmin 3	protein_coding	18150	Q9CPP0	1187	protein_coding	-0.8837	5.0214	27.8616	8.59648e-05	0.00193851
Tmco3	transmembrane and coiled-coil domains 3	protein_coding	234076		8393	protein_coding	0.888742	4.94757	27.8545	8.60762e-05	0.00193851
Maml1	mastermind like transcriptional coactivator 1	protein_coding	103806	F6UY95	5528	protein_coding	0.855017	5.94678	27.8347	8.63886e-05	0.00194265
Ppa1	pyrophosphatase (inorganic) 1	protein_coding	67895	Q4FK49	2902	protein_coding	-1.37788	4.51049	27.8088	8.67986e-05	0.00194896
Gca	grancalcin	protein_coding	227960	Q8VC88	3409	protein_coding	1.33118	6.75622	27.726	8.81268e-05	0.00197585
Ankrd49	ankyrin repeat domain 49	protein_coding	56503	Q8VE42	5239	protein_coding	-0.812571	5.01203	27.7052	8.84642e-05	0.00197811
Pdia4	protein disulfide isomerase associated 4	protein_coding	12304	A0A0R4J0Z1	2399	protein_coding	-1.06699	6.50828	27.7037	8.84897e-05	0.00197811
Ccrl2	chemokine (C-C motif) receptor-like 2	protein_coding	54199	O35457	2598	protein_coding	2.22522	3.63581	27.6766	8.89308e-05	0.00198503
Gm46546	predicted gene, 46546	processed_pseudogene			249	pseudogene	-0.912377	4.31324	27.6617	8.91743e-05	0.00198752
Timm8a1	translocase of inner mitochondrial membrane 8A1	protein_coding	30058	Q9WVA2	1421	protein_coding	-1.33208	3.56097	27.6463	8.94283e-05	0.00199024
Rasgrf2	RAS protein-specific guanine nucleotide-releasing factor 2	protein_coding	19418	F7B9R2	9237	protein_coding	-1.66453	3.352	27.6353	8.9608e-05	0.0019913
Pdia6	protein disulfide isomerase associated 6	protein_coding	71853		3745	protein_coding	-0.875404	7.61713	27.5887	9.03806e-05	0.00200552
Bahcc1	BAH domain and coiled-coil containing 1	protein_coding	268515	Q3UHR0	11118	protein_coding	4.8022	4.58143	27.5798	9.05287e-05	0.00200586
Gm10689	predicted gene 10689	processed_pseudogene			432	pseudogene	-0.943677	4.82786	27.5026	9.18266e-05	0.00202704
Gm18736	predicted gene, 18736	processed_pseudogene			570	pseudogene	-1.13731	2.44397	27.489	9.20585e-05	0.00202704
Mthfd1l	methylenetetrahydrofolate dehydrogenase (NADP+ dependent) 1-like	protein_coding	270685	Q3V3R1	4435	protein_coding	-1.17502	6.16352	27.4832	9.2157e-05	0.00202704
N4bp1	NEDD4 binding protein 1	protein_coding	80750		12189	protein_coding	0.901908	6.48968	27.4818	9.21804e-05	0.00202704
Agap1	ArfGAP with GTPase domain, ankyrin repeat and PH domain 1	protein_coding	347722	Q8BXK8	17543	protein_coding	1.86647	5.88566	27.4802	9.22083e-05	0.00202704
Gm45894	predicted gene 45894	antisense			1748	long_non_coding	1.75255	1.63853	27.4753	9.2291e-05	0.00202704
Fam136a	family with sequence similarity 136, member A	protein_coding	66488	Q9CR98	2702	protein_coding	-1.73392	3.89044	27.4394	9.2905e-05	0.00203542
Eif3e	eukaryotic translation initiation factor 3, subunit E	protein_coding	16341	Q3UIG0	6719	protein_coding	-0.86364	7.41356	27.4373	9.2942e-05	0.00203542
Crtc3	CREB regulated transcription coactivator 3	protein_coding	70461	Q91X84	9850	protein_coding	0.8431	5.35128	27.417	9.32919e-05	0.00204012
Mmachc	methylmalonic aciduria cblC type, with homocystinuria	protein_coding	67096	Q9CZD0	2224	protein_coding	-1.32863	2.91954	27.3755	9.40108e-05	0.00205286
Rnf19b	ring finger protein 19B	protein_coding	75234	A2A7Q8	2872	protein_coding	0.636851	6.43821	27.3568	9.43363e-05	0.002057
Gm11478	predicted gene 11478	processed_pseudogene			599	pseudogene	-0.897313	8.2866	27.3408	9.46162e-05	0.00206012
Gm14044	predicted gene 14044	processed_pseudogene			447	pseudogene	-0.999435	5.9017	27.3188	9.50032e-05	0.00206507
5730409E04Rik	RIKEN cDNA 5730409E04Rik gene	protein_coding	230757	Q8BP99	2891	protein_coding	-1.80019	2.03449	27.3123	9.51171e-05	0.00206507
Gm8873	predicted gene 8873	processed_pseudogene			1439	pseudogene	-3.87102	-0.138582	27.3025	9.52913e-05	0.00206588
Nfat5	nuclear factor of activated T cells 5	protein_coding	54446	Q9WV30	18378	protein_coding	0.873055	6.58973	27.282	9.5654e-05	0.00207077
Gm6139	predicted gene 6139	processed_pseudogene			882	pseudogene	-1.35763	3.59464	27.2689	9.58866e-05	0.00207283
Hk2	hexokinase 2	protein_coding	15277	O08528	5969	protein_coding	0.913389	6.4301	27.2547	9.61392e-05	0.00207531
Rpl31-ps16	ribosomal protein L31, pseudogene 16	processed_pseudogene			376	pseudogene	-0.829586	5.9124	27.1996	9.71297e-05	0.0020937
Rpl19-ps6	ribosomal protein L19, pseudogene 6	processed_pseudogene			586	pseudogene	-0.754518	7.39948	27.1834	9.74233e-05	0.00209703
Rps14	ribosomal protein S14	protein_coding	20044	A0A494BAS4	2394	protein_coding	-0.769342	8.24271	27.1581	9.78826e-05	0.00210392
Ufc1	ubiquitin-fold modifier conjugating enzyme 1	protein_coding	66155	Q9CR09	2070	protein_coding	-0.584186	5.92526	27.1354	9.82972e-05	0.00210982
Rpl29-ps2	ribosomal protein L29, pseudogene 2	transcribed_processed_pseudogene			1323	pseudogene	-0.799611	4.11946	27.1243	9.84998e-05	0.00211009
Lman2l	lectin, mannose-binding 2-like	protein_coding	214895	A0A0A6YX25	7359	protein_coding	0.569618	5.58795	27.1131	9.87067e-05	0.00211009
Bbs12	Bardet-Biedl syndrome 12 (human)	protein_coding	241950	Q5SUD9	2436	protein_coding	-1.23949	1.7231	27.1118	9.87291e-05	0.00211009
Gm35106	predicted gene, 35106	processed_pseudogene			250	pseudogene	-1.11746	2.21091	27.0923	9.90893e-05	0.00211375
Ptgs2	prostaglandin-endoperoxide synthase 2	protein_coding	19225	Q05769	4580	protein_coding	3.81609	3.79212	27.0805	9.93081e-05	0.00211375
Snrpf	small nuclear ribonucleoprotein polypeptide F	protein_coding	69878	Q497K3	861	protein_coding	-0.939292	4.21068	27.0798	9.93204e-05	0.00211375
Gm7206	predicted pseudogene 7206	processed_pseudogene			508	pseudogene	-0.793488	6.81761	27.0681	9.95383e-05	0.0021154
Cdk2ap1	CDK2 (cyclin-dependent kinase 2)-associated protein 1	protein_coding	13445	O35207	2078	protein_coding	-0.645791	4.42171	27.0586	9.97148e-05	0.00211617
Polr3h	polymerase (RNA) III (DNA directed) polypeptide H	protein_coding	78929		4991	protein_coding	-1.42926	3.91227	27.0503	9.98687e-05	0.00211646
Gm27529	predicted gene, 27529	miRNA			80	short_non_coding	-0.747475	6.12895	27.0381	0.000100097	0.00211833
Lyar	Ly1 antibody reactive clone	protein_coding	17089	Q08288	2401	protein_coding	-0.923646	5.30083	26.985	0.000101094	0.00213643
Gm7666	predicted pseudogene 7666	transcribed_processed_pseudogene			819	pseudogene	-1.12967	5.22686	26.9576	0.000101614	0.0021444
Gpsm3	G-protein signalling modulator 3 (AGS3-like, C. elegans)	protein_coding	106512	Q0VGT5	1343	protein_coding	1.20475	7.3876	26.9333	0.000102077	0.00215118
Dusp9	dual specificity phosphatase 9	protein_coding	75590	Q7TNL7	2722	protein_coding	-2.41594	0.278683	26.9255	0.000102226	0.00215132
Ydjc	YdjC homolog (bacterial)	protein_coding	69101	Q14BV6	5594	protein_coding	-1.62441	2.70723	26.9055	0.000102609	0.00215636
Myo10	myosin X	protein_coding	17909	F8VQB6	10122	protein_coding	-1.65831	1.98588	26.8563	0.00010356	0.00217332
Gm7334	predicted gene 7334	processed_pseudogene			756	pseudogene	-1.40223	3.04738	26.8441	0.000103797	0.00217405
Rrp1b	ribosomal RNA processing 1 homolog B (S. cerevisiae)	protein_coding	72462	Q91YK2	7705	protein_coding	-1.10449	5.44711	26.839	0.000103897	0.00217405
Dido1	death inducer-obliterator 1	protein_coding	23856	Q8C9B9	13307	protein_coding	0.547623	6.63677	26.8275	0.000104121	0.00217405
Map3k20	mitogen-activated protein kinase kinase kinase 20	protein_coding	65964	Q9ESL4	10175	protein_coding	-0.794485	5.51088	26.8249	0.000104171	0.00217405
Rpl13-ps6	ribosomal protein L13, pseudogene 6	processed_pseudogene			636	pseudogene	-0.808526	5.13197	26.8119	0.000104427	0.00217638
Antxr2	anthrax toxin receptor 2	protein_coding	71914	Q3TCL6	6655	protein_coding	1.35281	5.96009	26.7708	0.000105236	0.00218385
Rdh13	retinol dehydrogenase 13 (all-trans and 9-cis)	protein_coding	108841	A0A0R4J1N8	6595	protein_coding	-1.30943	3.54629	26.7638	0.000105374	0.00218385
Eif1a	eukaryotic translation initiation factor 1A	protein_coding	13664	Q4FJR7	4168	protein_coding	-1.10473	5.77882	26.7616	0.000105418	0.00218385
Tuft1	tuftelin 1	protein_coding	22156	Q3V1F5	3117	protein_coding	-1.15743	2.61133	26.7578	0.000105493	0.00218385
Mettl2	methyltransferase like 2	protein_coding	52686	Q8BMK1	3399	protein_coding	-0.729653	4.19923	26.757	0.000105509	0.00218385
Gm14857	predicted gene 14857	processed_pseudogene			3185	pseudogene	-1.53994	2.33491	26.7383	0.000105881	0.00218856
Rad1	RAD1 checkpoint DNA exonuclease	protein_coding	19355	Q9QWZ1	7400	protein_coding	-0.737236	3.76892	26.7277	0.000106093	0.00218992
Gm12643	predicted gene 12643	processed_pseudogene			374	pseudogene	-0.948449	3.05439	26.6881	0.000106885	0.00220028
Pxn	paxillin	protein_coding	19303	Q8VI36	8777	protein_coding	0.921527	8.35117	26.6881	0.000106886	0.00220028
Rpl17	ribosomal protein L17	protein_coding	319195	Q6ZWZ7	1327	protein_coding	-0.788123	7.64897	26.6728	0.000107194	0.00220279
Otos	otospiralin	protein_coding	260301	Q497Y7	3082	protein_coding	-1.92905	1.5159	26.6613	0.000107427	0.00220279
Zwint	ZW10 interactor	protein_coding	52696	Q9CQU5	4434	protein_coding	-0.715647	5.82148	26.6604	0.000107446	0.00220279
Gm5621	predicted gene 5621	processed_pseudogene			640	pseudogene	-0.631051	5.23813	26.6248	0.000108169	0.00221461
Tmbim1	transmembrane BAX inhibitor motif containing 1	protein_coding	69660	Q3U717	12659	protein_coding	-0.823371	4.53729	26.6036	0.000108603	0.00222048
Pdlim7	PDZ and LIM domain 7	protein_coding	67399	Q3TJD7	4849	protein_coding	1.35522	5.15776	26.5527	0.000109652	0.00223888
Cinp	cyclin-dependent kinase 2 interacting protein	protein_coding	67236	Q9D0V8	3873	protein_coding	-0.660408	4.71612	26.523	0.000110268	0.00224843
Pdcd5-ps	programmed cell death 5, pseudogene	processed_pseudogene			381	pseudogene	-0.664773	4.51443	26.4934	0.000110889	0.00225803
Nle1	notchless homolog 1	protein_coding	217011	Q8VEJ4	3233	protein_coding	-1.28286	3.92072	26.4596	0.000111599	0.00226944
Znhit6	zinc finger, HIT type 6	protein_coding	229937	Q3UFB2	2657	protein_coding	-1.10472	3.75515	26.4363	0.000112095	0.00227644
Gm16174	predicted gene 16174	antisense			402	long_non_coding	2.80249	0.0569727	26.4166	0.000112512	0.00228185
Gar1	GAR1 ribonucleoprotein	protein_coding	68147	Q9CY66	1714	protein_coding	-1.25836	4.62756	26.3917	0.000113045	0.00228958
Parp4	poly (ADP-ribose) polymerase family, member 4	protein_coding	328417	E9PYK3	6534	protein_coding	0.957292	6.55826	26.3677	0.000113561	0.00229425
Myorg	myogenesis regulating glycosidase (putative)	protein_coding	329828	Q69ZQ1	4701	protein_coding	-3.33276	1.23143	26.3612	0.000113703	0.00229425
Arhgap4	Rho GTPase activating protein 4	protein_coding	171207	B1AUY3	8105	protein_coding	0.979972	8.48529	26.3598	0.000113732	0.00229425
Txnrd3	thioredoxin reductase 3	protein_coding	232223	G3X8P6	2836	protein_coding	-1.30815	2.52709	26.3359	0.000114249	0.00230161
Zdhhc18	zinc finger, DHHC domain containing 18	protein_coding	503610	Q5Y5T2	5382	protein_coding	0.931869	6.38635	26.3037	0.00011495	0.00231139
Pgam1	phosphoglycerate mutase 1	protein_coding	18648	Q3U7Z6	1982	protein_coding	-0.808966	6.80156	26.2996	0.000115041	0.00231139
Gm15501	predicted pseudogene 15501	transcribed_processed_pseudogene	100040298		849	pseudogene	-0.899277	7.93953	26.289	0.000115274	0.00231298
Top1mt	DNA topoisomerase 1, mitochondrial	protein_coding	72960	Q8R4U6	2043	protein_coding	-1.23584	3.11071	26.2814	0.00011544	0.00231324
Gm15616	predicted gene 15616	processed_pseudogene			375	pseudogene	-1.19498	5.5374	26.2568	0.00011598	0.00232099
Rexo2	RNA exonuclease 2	protein_coding	104444	Q9D8S4	3385	protein_coding	-0.746414	5.47497	26.1995	0.000117254	0.00234338
Ndufa10	NADH:ubiquinone oxidoreductase subunit A10	protein_coding	67273	Q99LC3	3331	protein_coding	-0.666229	6.16924	26.1834	0.000117616	0.00234749
Gm1976	predicted gene 1976	processed_transcript			3546	long_non_coding	-2.14416	1.16006	26.169	0.000117937	0.0023508
Gm7434	predicted gene 7434	processed_pseudogene			408	pseudogene	-1.02685	5.19063	26.1188	0.000119075	0.00237034
Rpsa-ps1	ribosomal protein SA, pseudogene 1	processed_pseudogene			886	pseudogene	-0.916546	4.24992	26.1006	0.00011949	0.0023723
Trmt61a	tRNA methyltransferase 61A	protein_coding	328162	A0A1Y7VL28	2433	protein_coding	-1.3287	2.90039	26.0959	0.000119595	0.0023723
Wdr36	WD repeat domain 36	protein_coding	225348	Q3TAQ9	8663	protein_coding	-0.968374	5.63999	26.0938	0.000119645	0.0023723
Rtp4	receptor transporter protein 4	protein_coding	67775	Q9ER80	2131	protein_coding	3.53192	2.3105	26.0715	0.000120155	0.00237835
Mydgf	myeloid derived growth factor	protein_coding	28106	Q9CPT4	2222	protein_coding	-0.694853	5.30276	26.0667	0.000120267	0.00237835
Arl6	ADP-ribosylation factor-like 6	protein_coding	56297	Q3TUM2	2098	protein_coding	-2.47737	0.348208	26.0599	0.000120423	0.00237835
Spty2d1	SPT2 chromatin protein domain containing 1	protein_coding	101685	Q68FG3	6788	protein_coding	1.00655	6.19203	26.0487	0.00012068	0.00238032
Gm6368	predicted gene 6368	processed_pseudogene			2147	pseudogene	-1.42235	3.54487	26.0389	0.000120908	0.0023817
Rpap3	RNA polymerase II associated protein 3	protein_coding	71919	Q9D706	3224	protein_coding	-0.92724	4.36534	25.9995	0.000121822	0.00239657
Gm4478	predicted gene 4478	processed_pseudogene			483	pseudogene	-0.830885	3.40615	25.9774	0.000122339	0.00240361
N6amt1	N-6 adenine-specific DNA methyltransferase 1 (putative)	protein_coding	67768	Q6SKR2	6135	protein_coding	-0.940022	3.71519	25.9561	0.000122841	0.0024076
Hspd1-ps3	heat shock protein 1 (chaperonin), pseudogene 3	processed_pseudogene			1722	pseudogene	-1.56391	6.14329	25.9552	0.000122861	0.0024076
Sfxn1	sideroflexin 1	protein_coding	14057	Q99JR1	9841	protein_coding	-1.06293	6.39751	25.9238	0.000123603	0.00241599
Sat2	spermidine/spermine N1-acetyl transferase 2	protein_coding	69215	A0A158SIT0	1424	protein_coding	-3.22531	-0.0467293	25.9236	0.000123609	0.00241599
Gm14434	predicted gene 14434	protein_coding	668039	A2ART4	2774	protein_coding	-1.46966	1.14533	25.8902	0.000124405	0.00241912
Slc25a5	solute carrier family 25 (mitochondrial carrier, adenine nucleotide translocator), member 5	protein_coding	11740	Q545A2	1646	protein_coding	-0.740166	8.4014	25.8883	0.000124449	0.00241912
Nicn1	nicolin 1	protein_coding	66257	Q9CQM0	2835	protein_coding	-1.79205	1.31881	25.886	0.000124505	0.00241912
Srp68	signal recognition particle 68	protein_coding	217337	Q8BMA6	2737	protein_coding	-0.699579	6.8023	25.8847	0.000124536	0.00241912
Zbtb7b	zinc finger and BTB domain containing 7B	protein_coding	22724	Q5BJ24	5591	protein_coding	1.1916	6.89175	25.8832	0.000124571	0.00241912
Ift22	intraflagellar transport 22	protein_coding	67286	Q9DAI2	3608	protein_coding	-1.18012	3.09064	25.8632	0.000125053	0.00242536
Kat6a	K(lysine) acetyltransferase 6A	protein_coding	244349	A0A5F8MPX1	9330	protein_coding	0.658902	6.95432	25.8372	0.000125679	0.00243054
Gm3571	predicted gene 3571	processed_pseudogene			1060	pseudogene	-1.44808	5.09331	25.8326	0.00012579	0.00243054
Rpl13	ribosomal protein L13	protein_coding	270106	P47963	2595	protein_coding	-0.84751	5.47099	25.832	0.000125804	0.00243054
Midn	midnolin	protein_coding	59090	Q3TPJ7	4307	protein_coding	1.11757	6.63597	25.7969	0.000126659	0.00244393
Gm4705	predicted gene 4705	processed_pseudogene			354	pseudogene	-0.732503	5.64798	25.7647	0.000127447	0.00245479
Phlpp1	PH domain and leucine rich repeat protein phosphatase 1	protein_coding	98432	Q8CHE4	6752	protein_coding	1.06805	2.50739	25.759	0.000127586	0.00245479
Paics	phosphoribosylaminoimidazole carboxylase, phosphoribosylaminoribosylaminoimidazole, succinocarboxamide synthetase	protein_coding	67054	Q9DCL9	3139	protein_coding	-1.0345	7.38324	25.754	0.000127709	0.00245479
Gstm1	glutathione S-transferase, mu 1	protein_coding	14862	P10649	1473	protein_coding	-1.33768	8.08756	25.7323	0.000128245	0.00245983
Polg	polymerase (DNA directed), gamma	protein_coding	18975	Q75WC0	10742	protein_coding	0.79893	6.71563	25.7252	0.00012842	0.00245983
Wdr75	WD repeat domain 75	protein_coding	73674	Q3U821	4900	protein_coding	-1.06534	5.22483	25.7236	0.000128461	0.00245983
Kcnd1	potassium voltage-gated channel, Shal-related family, member 1	protein_coding	16506	A2AEX0	5287	protein_coding	1.87696	1.67835	25.7146	0.000128684	0.00246097
Gm11604	predicted gene 11604	processed_pseudogene			742	pseudogene	-0.983857	4.0305	25.6909	0.000129274	0.00246914
Rrs1	ribosome biogenesis regulator 1	protein_coding	59014	Q9CYH6	2048	protein_coding	-1.13445	5.02798	25.6765	0.000129633	0.00247286
Ppm1m	protein phosphatase 1M	protein_coding	67905	F6V5B0	2710	protein_coding	0.828508	6.68836	25.6585	0.000130086	0.00247778
Tmem144	transmembrane protein 144	protein_coding	70652	Q8VEH0	3487	protein_coding	-1.68071	1.48337	25.6519	0.00013025	0.00247778
Cenpw	centromere protein W	protein_coding	66311	A0A1L1SQB9	4211	protein_coding	-0.999806	3.36723	25.6467	0.000130384	0.00247778
Gm9892	predicted gene 9892	processed_pseudogene			992	pseudogene	-0.930994	6.04019	25.5595	0.000132603	0.00251563
Mylip	myosin regulatory light chain interacting protein	protein_coding	218203	Q8BM54	3233	protein_coding	1.19205	5.28502	25.5553	0.000132709	0.00251563
Ergic1	endoplasmic reticulum-golgi intermediate compartment (ERGIC) 1	protein_coding	67458	Q4FK22	8888	protein_coding	-0.839664	5.53355	25.5474	0.000132913	0.00251635
Selenoo	selenoprotein O	protein_coding	223776	S4R1U9	3744	protein_coding	0.714496	5.2181	25.5381	0.000133154	0.00251774
Thap6	THAP domain containing 6	transcribed_unitary_pseudogene			4119	pseudogene	1.31622	4.33575	25.5263	0.000133458	0.00252028
Mgat5	mannoside acetylglucosaminyltransferase 5	protein_coding	107895		10291	protein_coding	-1.27876	6.92721	25.5199	0.000133622	0.00252028
Iars2	isoleucine-tRNA synthetase 2, mitochondrial	protein_coding	381314	Q8BIJ6	8885	protein_coding	-0.93911	6.20885	25.5098	0.000133885	0.00252208
Gm6311	predicted gene 6311	processed_pseudogene			878	pseudogene	-1.40039	1.58256	25.499	0.000134167	0.00252425
Zmat1	zinc finger, matrin type 1	protein_coding	215693	Z4YL92	5391	protein_coding	2.04042	3.12563	25.399	0.0001368	0.00257057
Exosc9	exosome component 9	protein_coding	50911	D6RGB5	4709	protein_coding	-0.827433	5.17272	25.3847	0.000137181	0.00257453
Gcc1	golgi coiled coil 1	protein_coding	74375	Q9D4H2	5287	protein_coding	0.771328	4.98342	25.3648	0.000137713	0.00258131
Gm5297	predicted gene 5297	transcribed_processed_pseudogene			1171	pseudogene	-1.53	4.27709	25.3536	0.000138014	0.00258374
Prkd2	protein kinase D2	protein_coding	101540	Q8BZ03	5051	protein_coding	0.820275	5.76485	25.3467	0.000138199	0.002584
Rpl7-ps8	ribosomal protein L7, pseudogene 8	processed_pseudogene			810	pseudogene	-0.698505	5.85032	25.3376	0.000138443	0.00258536
Cers4	ceramide synthase 4	protein_coding	67260		12264	protein_coding	-1.58359	2.33636	25.2894	0.000139752	0.00260658
Nt5dc2	5'-nucleotidase domain containing 2	protein_coding	70021	A0A2I3BR81	2378	protein_coding	-1.69293	6.0856	25.2289	0.000141412	0.00263132
Rps17	ribosomal protein S17	protein_coding	20068		1274	protein_coding	-0.870495	7.20831	25.2284	0.000141427	0.00263132
Peg13	paternally expressed 13	sense_intronic			4725	long_non_coding	1.24189	5.34778	25.1816	0.000142727	0.00265222
2810004N23Rik	RIKEN cDNA 2810004N23 gene	protein_coding	66523		6324	protein_coding	-0.811084	5.17138	25.1673	0.000143126	0.00265638
Hoxb3os	homeobox B3 and homeobox B2, opposite strand	antisense			4201	long_non_coding	4.51458	0.385605	25.1594	0.000143347	0.0026572
Stac3	SH3 and cysteine rich domain 3	protein_coding	237611	Q8BZ71	2543	protein_coding	1.46633	1.48431	25.1268	0.000144265	0.00266768
Rpl17-ps3	ribosomal protein L17, pseudogene 3	processed_pseudogene			556	pseudogene	-0.834246	4.95878	25.1268	0.000144266	0.00266768
Ada	adenosine deaminase	protein_coding	11486	Q4FK28	2002	protein_coding	1.17245	4.51647	25.1183	0.000144505	0.00266884
Tomm5	translocase of outer mitochondrial membrane 5	protein_coding	68512	B1AXP6	868	protein_coding	-0.758918	4.62777	25.0947	0.000145176	0.00267796
Ep300	E1A binding protein p300	protein_coding	328572		14273	protein_coding	0.825588	7.85336	25.0865	0.000145411	0.00267902
Hspe1-rs1	heat shock protein 1 (chaperonin 10), related sequence 1	protein_coding		Q9JI95	515	protein_coding	-1.12047	4.53773	25.0796	0.000145609	0.00267938
Mrps18b	mitochondrial ribosomal protein S18B	protein_coding	66973	Q99N84	2089	protein_coding	-0.906761	4.69129	25.0695	0.000145896	0.0026814
Dixdc1	DIX domain containing 1	protein_coding	330938	Q80Y83	9971	protein_coding	-3.62477	-0.604754	25.0422	0.000146679	0.00269251
Kank3	KN motif and ankyrin repeat domains 3	protein_coding	80880	A0A3Q4L2U8	3260	protein_coding	-0.8513	4.02968	25.0246	0.000147189	0.00269858
Psmc1	protease (prosome, macropain) 26S subunit, ATPase 1	protein_coding	19179		1933	protein_coding	-0.621699	6.4372	25.0075	0.000147684	0.00270437
Gm6204	predicted gene 6204	processed_pseudogene			457	pseudogene	-0.842393	6.90678	24.9918	0.000148141	0.00270945
Stradb	STE20-related kinase adaptor beta	protein_coding	227154		7256	protein_coding	0.643971	4.57328	24.9711	0.000148744	0.00271718
Gm37108	predicted gene, 37108	processed_pseudogene			626	pseudogene	-1.0431	4.57951	24.9413	0.00014962	0.00272801
Tnfrsf18	tumor necrosis factor receptor superfamily, member 18	protein_coding	21936	Q540M6	1524	protein_coding	1.68033	2.68911	24.9386	0.000149698	0.00272801
Brd3	bromodomain containing 3	protein_coding	67382	Q3TUI3	7336	protein_coding	0.637335	6.5177	24.8937	0.00015103	0.00274896
Gm5561	predicted gene 5561	processed_pseudogene			480	pseudogene	-0.809685	4.13883	24.8631	0.000151944	0.00276009
Ctps	cytidine 5'-triphosphate synthase	protein_coding	51797	P70698	3316	protein_coding	-1.28498	5.37657	24.861	0.000152007	0.00276009
Synj1	synaptojanin 1	protein_coding	104015	D3Z656	8085	protein_coding	0.756302	6.75997	24.8164	0.00015335	0.00277697
Gm29257	predicted gene 29257	processed_pseudogene			639	pseudogene	-0.830286	4.97825	24.812	0.000153484	0.00277697
Decr1	2,4-dienoyl CoA reductase 1, mitochondrial	protein_coding	67460	Q4FJK0	3879	protein_coding	-0.897082	4.19565	24.8118	0.000153489	0.00277697
2610001J05Rik	RIKEN cDNA 2610001J05 gene	protein_coding	66520	F2Z3Y9	3784	protein_coding	-0.705999	5.20971	24.7898	0.000154159	0.00278272
Ankrd13d	ankyrin repeat domain 13 family, member D	protein_coding	68423	Q6PD24	2460	protein_coding	1.21316	3.95767	24.7892	0.000154176	0.00278272
Shmt2	serine hydroxymethyltransferase 2 (mitochondrial)	protein_coding	108037	Q9CZN7	3109	protein_coding	-1.59761	6.41063	24.767	0.000154856	0.00279166
Fcho2	FCH domain only 2	protein_coding	218503	F6RG68	12499	protein_coding	0.903692	7.69179	24.7515	0.00015533	0.00279682
Las1l	LAS1-like (S. cerevisiae)	protein_coding	76130	A2BE28	8143	protein_coding	-0.86515	5.39789	24.7456	0.000155513	0.00279682
Oas1a	2'-5' oligoadenylate synthetase 1A	protein_coding	246730	P11928	1885	protein_coding	1.35769	5.27717	24.732	0.00015593	0.00280099
Gm16580	predicted gene 16580	processed_pseudogene			1048	pseudogene	-0.835805	7.58628	24.7222	0.000156236	0.00280304
Xpot	exportin, tRNA (nuclear export receptor for tRNAs)	protein_coding	73192	A0A1W2P7Q6	6033	protein_coding	-0.835662	6.04009	24.7163	0.000156416	0.00280304
Gm2000	predicted gene 2000	protein_coding		Q6ZWV7	445	protein_coding	-0.979798	7.94656	24.7068	0.000156711	0.002805
2900026A02Rik	RIKEN cDNA 2900026A02 gene	protein_coding	243219	A0A1D5RLN6	10814	protein_coding	-1.85947	2.15519	24.691	0.000157202	0.00281046
Wdr74	WD repeat domain 74	protein_coding	107071	Q3UL50	1867	protein_coding	-0.941923	4.7874	24.6813	0.000157505	0.00281254
Rps18-ps3	ribosomal protein S18, pseudogene 3	processed_pseudogene			456	pseudogene	-1.25116	5.25591	24.6592	0.000158199	0.00281774
Nup37	nucleoporin 37	protein_coding	69736	Q9CWU9	3328	protein_coding	-1.03161	4.22044	24.6485	0.000158532	0.00281774
Reep6	receptor accessory protein 6	protein_coding	70335	D3YTR1	2506	protein_coding	-3.15179	-0.148069	24.6472	0.000158574	0.00281774
Rbm3-ps	RNA binding motif (RNP1, RRM) protein 3	processed_pseudogene			465	pseudogene	-1.17656	6.93338	24.6471	0.000158577	0.00281774
Timm23	translocase of inner mitochondrial membrane 23	protein_coding	53600	Q9CXU4	1786	protein_coding	-0.716942	4.42727	24.6422	0.00015873	0.00281774
Rpp14	ribonuclease P 14 subunit	protein_coding	67053	Q9CQH8	2401	protein_coding	-0.979371	4.71448	24.6023	0.000159994	0.00283578
Fahd1	fumarylacetoacetate hydrolase domain containing 1	protein_coding	68636	Q8R0F8	1473	protein_coding	-1.21825	2.28781	24.5983	0.000160123	0.00283578
Rpl38-ps2	ribosomal protein L38, pseudogene 2	processed_pseudogene			213	pseudogene	-0.914929	7.68994	24.5806	0.000160686	0.00284244
Plin4	perilipin 4	protein_coding	57435	A0A571BEC9	6350	protein_coding	3.09909	0.257989	24.5674	0.000161107	0.00284654
Ext2	exostosin glycosyltransferase 2	protein_coding	14043	V9GX32	7328	protein_coding	-0.893722	5.6295	24.5408	0.000161962	0.0028583
Hspa2	heat shock protein 2	protein_coding	15512	P17156	2644	protein_coding	3.43822	6.92505	24.5187	0.000162676	0.00286464
Gba	glucosidase, beta, acid	protein_coding	14466	P17439	2559	protein_coding	-0.619811	6.31348	24.5179	0.000162701	0.00286464
Vkorc1	vitamin K epoxide reductase complex, subunit 1	protein_coding	27973	Q9CRC0	840	protein_coding	-0.71577	4.07587	24.4993	0.000163306	0.00287194
Nhp2	NHP2 ribonucleoprotein	protein_coding	52530	Q9CRB2	1146	protein_coding	-1.11476	5.32151	24.4448	0.000165091	0.00289995
Eef1g	eukaryotic translation elongation factor 1 gamma	protein_coding	67160	Q4FZK2	2600	protein_coding	-1.10064	7.17253	24.3972	0.000166666	0.00292421
Rtraf-ps	RNA transcription, translation and transport factor, pseudogene	processed_pseudogene			730	pseudogene	-0.757831	4.90817	24.377	0.000167339	0.00293124
Snhg15	small nucleolar RNA host gene 15	lincRNA			2652	long_non_coding	-1.54801	4.38946	24.3688	0.000167615	0.00293124
Gm9826	predicted gene 9826	processed_pseudogene			1299	pseudogene	-1.32225	4.18984	24.3677	0.000167649	0.00293124
Ces1d	carboxylesterase 1D	protein_coding	104158	Q8VCT4	2369	protein_coding	3.36659	3.83568	24.3561	0.00016804	0.00293359
Plac8	placenta-specific 8	protein_coding	231507	Q9JI48	1592	protein_coding	-0.856357	10.3381	24.349	0.000168278	0.00293359
Nphp3	nephronophthisis 3 (adolescent)	protein_coding	74025		6617	protein_coding	-1.46141	4.34533	24.3464	0.000168367	0.00293359
Alg5	asparagine-linked glycosylation 5 (dolichyl-phosphate beta-glucosyltransferase)	protein_coding	66248	Q9DB25	3728	protein_coding	-0.603859	5.19965	24.3255	0.000169071	0.0029402
Rps6-ps3	ribosomal protein S6, pseudogene 3	processed_pseudogene			750	pseudogene	-0.867621	5.02142	24.3236	0.000169136	0.0029402
Rdh10	retinol dehydrogenase 10 (all-trans)	protein_coding	98711	Q8VCH7	4160	protein_coding	0.764688	3.74253	24.2856	0.000170427	0.00295923
Gm7299	predicted gene 7299	processed_pseudogene			581	pseudogene	-0.715883	5.37888	24.2679	0.000171032	0.00296633
Rpl19-ps11	ribosomal protein L19, pseudogene 11	processed_pseudogene			591	pseudogene	-0.749186	8.48143	24.211	0.000172996	0.00299202
Ccdc88c	coiled-coil domain containing 88C	protein_coding	68339	Q6VGS5	11386	protein_coding	0.9463	8.14327	24.2089	0.000173069	0.00299202
Sipa1	signal-induced proliferation associated gene 1	protein_coding	20469	E9Q0Y4	4419	protein_coding	0.971837	7.46453	24.2037	0.000173249	0.00299202
Prune2	prune homolog 2	protein_coding	353211		20297	protein_coding	-3.23451	-0.0315554	24.2021	0.000173307	0.00299202
Ankrd12	ankyrin repeat domain 12	protein_coding	106585	G5E893	13748	protein_coding	0.804546	6.38866	24.1716	0.00017437	0.00300694
Gm5560	predicted pseudogene 5560	processed_pseudogene			892	pseudogene	-0.736411	5.60156	24.1504	0.000175116	0.00301636
Fam71b	family with sequence similarity 71, member B	protein_coding	432552	Q5STT6	2493	protein_coding	2.77531	0.395012	24.128	0.000175906	0.00302126
Stat3	signal transducer and activator of transcription 3	protein_coding	20848	Q6GU23	9527	protein_coding	0.610262	7.75661	24.1257	0.000175985	0.00302126
Gm47815	predicted gene, 47815	antisense			1686	long_non_coding	-1.62863	2.8208	24.1253	0.000176001	0.00302126
Gm13408	predicted gene 13408	processed_pseudogene			798	pseudogene	-0.802244	4.88785	24.1059	0.000176688	0.0030296
Nsun2	NOL1/NOP2/Sun domain family member 2	protein_coding	28114	H3BJF3	5737	protein_coding	-1.19106	6.91905	24.0962	0.000177036	0.00303041
Dph7	diphthamine biosynethesis 7	protein_coding	67228	Q9CYU6	2365	protein_coding	-0.746073	3.91852	24.0863	0.000177389	0.00303041
Prdm2	PR domain containing 2, with ZNF domain	protein_coding	110593	A2A7B5	7420	protein_coding	0.81138	6.92679	24.0852	0.000177427	0.00303041
Rnf166	ring finger protein 166	protein_coding	68718	A2RS02	1985	protein_coding	0.985108	6.30613	24.0744	0.000177812	0.00303041
Isg15	ISG15 ubiquitin-like modifier	protein_coding	100038882	Q4FJR9	703	protein_coding	2.09726	2.1445	24.0695	0.000177989	0.00303041
Dbi	diazepam binding inhibitor	protein_coding	13167	Q548W7	1422	protein_coding	-0.646782	6.77319	24.068	0.000178042	0.00303041
Gm37070	predicted gene, 37070	processed_pseudogene			460	pseudogene	-0.937114	5.42241	24.0568	0.000178446	0.00303041
Thtpa	thiamine triphosphatase	protein_coding	105663	Q8JZL3	2830	protein_coding	-0.599634	4.14386	24.0558	0.000178482	0.00303041
Gm26384	predicted gene, 26384	miRNA			110	short_non_coding	-0.94661	4.35906	24.0541	0.000178543	0.00303041
Slc33a1	solute carrier family 33 (acetyl-CoA transporter), member 1	protein_coding	11416	Q99J27	3548	protein_coding	-0.712563	4.83304	24.0393	0.000179077	0.00303343
Treml2	triggering receptor expressed on myeloid cells-like 2	protein_coding	328833		4917	protein_coding	0.537208	7.21547	24.038	0.000179123	0.00303343
Mbp	myelin basic protein	protein_coding	17196	Q5D096	8469	protein_coding	0.915321	6.73357	23.996	0.000180647	0.00305189
Haus1	HAUS augmin-like complex, subunit 1	protein_coding	225745	A0A494BB26	7167	protein_coding	-0.83326	4.19045	23.9913	0.000180817	0.00305189
Trim46	tripartite motif-containing 46	protein_coding	360213	D3YXA6	3792	protein_coding	-1.68225	1.62245	23.9913	0.00018082	0.00305189
Uba7	ubiquitin-like modifier activating enzyme 7	protein_coding	74153		6692	protein_coding	0.806384	6.6953	23.9455	0.0001825	0.00307465
Mrps6	mitochondrial ribosomal protein S6	protein_coding	121022	Q3TLQ4	1533	protein_coding	-1.38751	2.45186	23.9434	0.000182576	0.00307465
Tmem82	transmembrane protein 82	protein_coding	213989	F2Z3W9	3991	protein_coding	-3.34243	1.7329	23.8506	0.000186038	0.00312946
Ccdc154	coiled-coil domain containing 154	protein_coding	207209	S4R2I6	2635	protein_coding	-3.93652	4.56656	23.8252	0.000187	0.00313986
Irf2	interferon regulatory factor 2	protein_coding	16363	Q3U2Z2	7396	protein_coding	0.818205	6.27651	23.8167	0.00018732	0.00313986
Gm19366	predicted gene, 19366	processed_pseudogene			156	pseudogene	-1.07115	5.15296	23.8152	0.000187378	0.00313986
Gm10709	predicted gene 10709	processed_pseudogene			480	pseudogene	-0.914506	4.95584	23.8069	0.000187693	0.00313986
Gm5451	predicted gene 5451	processed_pseudogene			579	pseudogene	-0.829353	3.99658	23.8068	0.000187697	0.00313986
Abhd14a	abhydrolase domain containing 14A	protein_coding	68644	E9Q136	2111	protein_coding	-1.61986	3.35791	23.7978	0.00018804	0.00314212
Tigar	Trp53 induced glycolysis regulatory phosphatase	protein_coding	319801	B2RWB7	3658	protein_coding	-0.87184	4.861	23.7743	0.00018894	0.0031525
Gm6533	predicted gene 6533	processed_pseudogene			608	pseudogene	-0.798222	3.52899	23.7698	0.000189113	0.0031525
Pemt	phosphatidylethanolamine N-methyltransferase	protein_coding	18618		2104	protein_coding	-2.02446	1.00093	23.7653	0.000189288	0.0031525
Npm3-ps1	nucleoplasmin 3, pseudogene 1	processed_pseudogene			528	pseudogene	-1.04093	4.92003	23.7345	0.000190473	0.00316654
Ccdc88b	coiled-coil domain containing 88B	protein_coding	78317	A0A494BB08	5032	protein_coding	0.991315	7.36375	23.7277	0.000190738	0.00316654
Rtraf	RNA transcription, translation and transport factor	protein_coding	68045	Q4VA29	1927	protein_coding	-0.656374	5.22867	23.7271	0.000190761	0.00316654
Nudt19	nudix (nucleoside diphosphate linked moiety X)-type motif 19	protein_coding	110959	P11930	2680	protein_coding	-1.18349	4.33204	23.7126	0.000191323	0.00317009
Fam210a	family with sequence similarity 210, member A	protein_coding	108654	Q8BGY7	9813	protein_coding	-0.877127	4.91074	23.7063	0.000191572	0.00317009
Edaradd	EDAR (ectodysplasin-A receptor)-associated death domain	protein_coding	171211	Q5D0F1	6668	protein_coding	3.00065	0.911065	23.7054	0.000191605	0.00317009
Gm9308	predicted gene 9308	processed_pseudogene			448	pseudogene	-0.703269	3.80383	23.6702	0.000192981	0.00318937
Gm6278	predicted gene 6278	processed_pseudogene			772	pseudogene	-0.901746	5.36016	23.6633	0.000193254	0.00319039
Fbxo21	F-box protein 21	protein_coding	231670	Q8VDH1	5545	protein_coding	-1.04768	3.3671	23.6569	0.000193504	0.00319062
Wdr73	WD repeat domain 73	protein_coding	71968	Q9CWR1	3721	protein_coding	-0.672126	4.51791	23.6522	0.000193691	0.00319062
Nmd3	NMD3 ribosome export adaptor	protein_coding	97112		10155	protein_coding	-0.76543	5.2919	23.6416	0.000194109	0.00319402
Rpl27a	ribosomal protein L27A	protein_coding	26451	P14115	2774	protein_coding	-0.874059	7.46613	23.6302	0.00019456	0.00319625
Swi5	SWI5 recombination repair homolog (yeast)	protein_coding	72931	E3WH32	5551	protein_coding	-0.578758	6.6947	23.6275	0.000194669	0.00319625
Rab34	RAB34, member RAS oncogene family	protein_coding	19376	Q0PD20	2385	protein_coding	-3.42022	0.730855	23.6088	0.000195414	0.00320501
Gm49804	predicted gene, 49804	protein_coding		A0A3B2W864	891	protein_coding	-0.632966	7.45043	23.5715	0.000196907	0.00322598
Gm10268	predicted gene 10268	processed_pseudogene			555	pseudogene	-0.768702	5.9357	23.5533	0.000197641	0.00323243
Kars	lysyl-tRNA synthetase	protein_coding	85305	Q8R2P8	4464	protein_coding	-0.864228	6.75371	23.5489	0.000197817	0.00323243
Cct3	chaperonin containing Tcp1, subunit 3 (gamma)	protein_coding	12462	Q3U4U6	6370	protein_coding	-1.21321	7.01824	23.5458	0.000197943	0.00323243
2700062C07Rik	RIKEN cDNA 2700062C07 gene	protein_coding	68046	A0A3Q4EGR9	1350	protein_coding	-0.966074	3.27325	23.5067	0.000199532	0.00325485
Gnpda2	glucosamine-6-phosphate deaminase 2	protein_coding	67980	Q9CRC9	6862	protein_coding	-0.918994	4.66969	23.4814	0.000200567	0.0032682
Fam83a	family with sequence similarity 83, member A	protein_coding	239463	Q8K2P2	3171	protein_coding	-1.57884	4.08682	23.4526	0.000201753	0.00328244
Bace1	beta-site APP cleaving enzyme 1	protein_coding	23821	Q8C4F4	6348	protein_coding	-0.745465	6.355	23.4481	0.00020194	0.00328244
Rpsa	ribosomal protein SA	protein_coding	16785	P14206	3170	protein_coding	-0.809936	9.0522	23.4444	0.000202094	0.00328244
Glo1	glyoxalase 1	protein_coding	109801	A5GZX3	12101	protein_coding	-0.658844	4.58496	23.4025	0.000203837	0.00330642
Psma8	proteasome subunit alpha 8	protein_coding	73677	Q9CWH6	2494	protein_coding	-3.01986	3.4288	23.3984	0.000204008	0.00330642
Igtp	interferon gamma induced GTPase	protein_coding	16145	Q9DCE9	2022	protein_coding	1.04202	4.22251	23.3921	0.00020427	0.00330711
Gm4366	predicted gene 4366	processed_pseudogene			1342	pseudogene	-1.14303	7.61794	23.3739	0.000205034	0.00331593
Rpl13a	ribosomal protein L13A	protein_coding	22121	Q5M9M0	2114	protein_coding	-0.886616	9.15555	23.349	0.000206086	0.00332936
Slc44a4	solute carrier family 44, member 4	protein_coding	70129		3112	protein_coding	-2.0458	1.81396	23.3261	0.00020706	0.00334103
Epha2	Eph receptor A2	protein_coding	13836	Q03145	4674	protein_coding	-2.876	4.41162	23.3216	0.000207251	0.00334103
Eef1aknmt	EEF1A lysine and N-terminal methyltransferase	protein_coding	71449	Q91YR5	9740	protein_coding	-1.10164	4.00857	23.3052	0.00020795	0.00334704
C920009B18Rik	RIKEN cDNA C920009B18 gene	transcribed_unprocessed_pseudogene			6564	pseudogene	-1.08762	3.08294	23.2984	0.000208242	0.00334704
Gm5643	predicted gene 5643	processed_pseudogene			966	pseudogene	-0.981051	4.16638	23.2906	0.000208573	0.00334704
Srp72	signal recognition particle 72	protein_coding	66661	F8VQC1	5717	protein_coding	-0.692015	7.41104	23.2873	0.000208717	0.00334704
Ckm	creatine kinase, muscle	protein_coding	12715		2913	protein_coding	-3.5784	1.81088	23.2869	0.000208733	0.00334704
Lgr6	leucine-rich repeat-containing G protein-coupled receptor 6	protein_coding	329252	Q3UVD5	6851	protein_coding	-2.62669	2.59012	23.2681	0.000209544	0.00334811
Gm12411	predicted gene 12411	processed_pseudogene			483	pseudogene	-0.692791	4.3061	23.2668	0.000209599	0.00334811
Gng5	guanine nucleotide binding protein (G protein), gamma 5	protein_coding	14707	Q3UKC8	2765	protein_coding	0.641735	6.13072	23.2657	0.000209647	0.00334811
Calr-ps	calreticulin, pseudogene	processed_pseudogene			485	pseudogene	-1.10976	2.69062	23.261	0.000209848	0.00334811
Entpd4b	ectonucleoside triphosphate diphosphohydrolase 4B	protein_coding	100862375	Q9DBT4	8074	protein_coding	-1.49097	2.1787	23.2552	0.000210099	0.00334811
Gm26512	predicted gene, 26512	bidirectional_promoter_lncRNA			3719	long_non_coding	-1.52862	1.82044	23.2545	0.00021013	0.00334811
Zfp943	zinc finger prtoein 943	protein_coding	74670	Q6NZP4	4786	protein_coding	0.769628	4.48515	23.2362	0.000210924	0.00335392
Bex3	brain expressed X-linked 3	protein_coding	12070	Q9WTZ9	973	protein_coding	-1.20752	3.95965	23.2358	0.00021094	0.00335392
Tmc8	transmembrane channel-like gene family 8	protein_coding	217356	B1ATB9	3056	protein_coding	1.21306	5.17317	23.2207	0.000211599	0.0033573
Gm4798	predicted pseudogene 4798	processed_pseudogene			1699	pseudogene	-3.05364	1.21483	23.2185	0.000211695	0.0033573
Gm8730	predicted pseudogene 8730	processed_pseudogene			954	pseudogene	-0.921319	7.52071	23.2157	0.00021182	0.0033573
Hnrnpa1l2-ps	heterogeneous nuclear ribonucleoprotein A1-like 2, pseudogene	processed_pseudogene			964	pseudogene	-0.999231	3.09404	23.2009	0.000212464	0.00336398
Knop1	lysine rich nucleolar protein 1	protein_coding	66356	H7BX94	5880	protein_coding	-0.73284	5.46661	23.1919	0.00021286	0.00336672
8030453O22Rik	RIKEN cDNA 8030453O22 gene	processed_transcript			2383	long_non_coding	-2.1997	1.92361	23.1853	0.000213148	0.00336775
Ftsj3	FtsJ RNA methyltransferase homolog 3 (E. coli)	protein_coding	56095	Q9DBE9	4358	protein_coding	-1.16265	6.12381	23.1698	0.000213835	0.00337506
AU017674	expressed sequence AU017674	lincRNA			720	long_non_coding	-5.41478	-0.492857	28.4923	0.000214093	0.00337559
Hnrnpa1l2-ps2	heterogeneous nuclear ribonucleoprotein A1-like 2, pseudogene 2	processed_pseudogene	545091		963	pseudogene	-1.00464	4.41553	23.1439	0.00021498	0.00338605
Phb2	prohibitin 2	protein_coding	12034		3718	protein_coding	-0.789953	6.62298	23.125	0.00021582	0.00339558
BC147527	cDNA sequence BC147527	protein_coding	625360	Q3V185	1595	protein_coding	2.24293	3.1556	23.1202	0.000216035	0.00339558
Gmip	Gem-interacting protein	protein_coding	78816	Q6PGG2	5552	protein_coding	0.781782	8.21169	23.108	0.000216581	0.00340062
Gm9409	predicted gene 9409	processed_pseudogene			316	pseudogene	-1.32299	1.77175	23.1007	0.000216908	0.00340221
Gm10156	predicted gene 10156	processed_pseudogene			462	pseudogene	-1.12192	6.64913	23.0956	0.000217139	0.0034023
Gm6877	predicted pseudogene 6877	processed_pseudogene			1101	pseudogene	-1.06024	2.27217	23.0887	0.000217445	0.00340356
Pmm1	phosphomannomutase 1	protein_coding	29858		2866	protein_coding	-0.997645	4.32193	23.0743	0.000218095	0.00341019
Gm11451	predicted gene 11451	processed_pseudogene			630	pseudogene	-1.29515	2.90231	23.0396	0.000219671	0.00343127
Idh3g	isocitrate dehydrogenase 3 (NAD+), gamma	protein_coding	15929	Q3TGZ3	2701	protein_coding	-0.488939	6.94675	23.0061	0.000221201	0.0034516
Gm13196	predicted gene 13196	processed_pseudogene			379	pseudogene	-1.00379	2.99781	22.9718	0.00022278	0.00347266
Acy1	aminoacylase 1	protein_coding	109652		2966	protein_coding	-1.63158	4.72288	22.9469	0.000223932	0.00348455
Mybbp1a	MYB binding protein (P160) 1a	protein_coding	18432	Q3U2W2	5803	protein_coding	-1.23989	7.30612	22.9454	0.000224005	0.00348455
Nap1l1	nucleosome assembly protein 1-like 1	protein_coding	53605	P28656	4994	protein_coding	-0.818121	7.30237	22.9364	0.000224422	0.00348745
Bsdc1	BSD domain containing 1	protein_coding	100383	Q80Y55	5630	protein_coding	0.643022	5.69897	22.9112	0.000225601	0.00350215
Gm16548	predicted gene 16548	lincRNA			1226	long_non_coding	1.73228	1.85597	22.9022	0.000226025	0.00350512
Eif3s6-ps2	eukaryotic translation initiation factor 3, subunit 6, pseudogene 2	processed_pseudogene			1323	pseudogene	-0.896764	5.43446	22.8659	0.000227737	0.00352806
Gm4294	predicted gene 4294	processed_pseudogene			614	pseudogene	-0.844913	7.08482	22.8555	0.000228231	0.00353208
Hdhd2	haloacid dehalogenase-like hydrolase domain containing 2	protein_coding	76987	Q3UGR5	6880	protein_coding	-0.790421	5.07831	22.8364	0.000229139	0.0035425
C430042M11Rik	RIKEN cDNA C430042M11 gene	lincRNA			1642	long_non_coding	-1.14731	2.8055	22.8284	0.000229522	0.00354311
Agk	acylglycerol kinase	protein_coding	69923	Q9ESW4	11392	protein_coding	-0.815171	3.2688	22.8258	0.000229648	0.00354311
Hspd1	heat shock protein 1 (chaperonin)	protein_coding	15510	P63038	2642	protein_coding	-1.47015	6.84509	22.7683	0.000232419	0.0035822
Nus1	NUS1 dehydrodolichyl diphosphate synthase subunit	protein_coding	52014	Q99LJ8	4867	protein_coding	-0.828546	5.96277	22.7463	0.000233489	0.00359501
Rab43	RAB43, member RAS oncogene family	protein_coding	69834	Q0PD10	5526	protein_coding	0.808927	6.64651	22.7236	0.000234595	0.00360836
Sdhaf4	succinate dehydrogenase complex assembly factor 4	protein_coding	68002	Q8BTE0	874	protein_coding	-0.85168	3.03855	22.7059	0.000235467	0.00361809
Psma5-ps	proteasome subunit alpha 5, pseudogene	processed_pseudogene			952	pseudogene	-0.853584	5.10774	22.6663	0.000237427	0.00364449
Map3k14	mitogen-activated protein kinase kinase kinase 14	protein_coding	53859	Q544K4	6550	protein_coding	1.31522	5.06835	22.6539	0.000238044	0.00365024
Gm4204	predicted gene 4204	processed_pseudogene			1231	pseudogene	-0.887845	7.78	22.6179	0.000239844	0.00367411
Hgh1	HGH1 homolog	protein_coding	59053	Q8C3I8	2200	protein_coding	-1.03027	3.72714	22.5929	0.000241108	0.00368973
Gm6457	predicted pseudogene 6457	processed_pseudogene			492	pseudogene	-0.712875	4.40787	22.5399	0.000243802	0.00372376
Fbl-ps2	fibrillarin, pseudogene 2	processed_pseudogene			957	pseudogene	-0.89569	6.17304	22.5395	0.000243825	0.00372376
Gm10335	predicted gene 10335	processed_pseudogene			468	pseudogene	-0.738591	7.91278	22.5292	0.000244349	0.00372718
Bcap29	B cell receptor associated protein 29	protein_coding	12033	Q542A1	7590	protein_coding	-1.11794	5.85805	22.5197	0.000244839	0.00372718
Gstm2-ps1	glutathione S-transferase mu 2 (muscle), pseudogene 1	processed_pseudogene			657	pseudogene	-1.37061	5.89622	22.5194	0.000244855	0.00372718
Cluh	clustered mitochondria (cluA/CLU1) homolog	protein_coding	74148	A0A0R4J140	6502	protein_coding	-1.12155	5.94952	22.5159	0.000245037	0.00372718
Gm4859	predicted gene 4859	processed_pseudogene			787	pseudogene	-1.19101	1.73137	22.4978	0.00024597	0.00373761
Pabpc1	poly(A) binding protein, cytoplasmic 1	protein_coding	18458	P29341	6540	protein_coding	-0.735323	10.0364	22.4926	0.000246236	0.00373788
4732465J04Rik	RIKEN cDNA 4732465J04 gene	lincRNA			3302	long_non_coding	2.23204	1.67254	22.4817	0.000246801	0.0037427
Rsl24d1	ribosomal L24 domain containing 1	protein_coding	225215	G3UW80	1716	protein_coding	-0.684573	5.56402	22.4751	0.000247144	0.00374414
P4hb	prolyl 4-hydroxylase, beta polypeptide	protein_coding	18453	P09103	2861	protein_coding	-0.898453	9.60964	22.4691	0.000247457	0.00374511
Rassf2	Ras association (RalGDS/AF-6) domain family member 2	protein_coding	215653	Q8BMS9	11993	protein_coding	1.0563	7.56991	22.4526	0.00024832	0.00375377
Sumf2	sulfatase modifying factor 2	protein_coding	67902	Q8BPG6	2671	protein_coding	-1.11466	3.23663	22.4487	0.000248526	0.00375377
Kmt5b	lysine methyltransferase 5B	protein_coding	225888	Q3U8K7	14752	protein_coding	0.548687	6.35739	22.4357	0.000249205	0.00376026
Ube4b	ubiquitination factor E4B	protein_coding	63958	Q9ES00	7618	protein_coding	-0.597144	6.55177	22.4282	0.000249601	0.00376077
Gm11599	predicted gene 11599	processed_pseudogene			878	pseudogene	-1.11673	2.34694	22.4256	0.000249738	0.00376077
Gatb	glutamyl-tRNA(Gln) amidotransferase, subunit B	protein_coding	229487	Q3TLZ6	4299	protein_coding	-0.820863	3.62739	22.4101	0.000250552	0.00376927
Rnf213	ring finger protein 213	protein_coding	672511	A0A171EBL2	16888	protein_coding	0.887115	7.71855	22.3884	0.000251702	0.0037828
Nop10	NOP10 ribonucleoprotein	protein_coding	66181	Q9CQS2	1109	protein_coding	-0.874727	5.74886	22.3589	0.000253277	0.00379973
Cln3	ceroid lipofuscinosis, neuronal 3, juvenile (Batten, Spielmeyer-Vogt disease)	protein_coding	12752	Q61124	5781	protein_coding	1.04078	6.82656	22.3578	0.000253332	0.00379973
Lix1l	Lix1-like	protein_coding	280411	G3X9C8	3620	protein_coding	-1.23271	2.3748	22.3241	0.000255142	0.00382308
Ltv1	LTV1 ribosome biogenesis factor	protein_coding	353258	Q6NSQ7	2317	protein_coding	-0.627054	5.77324	22.3138	0.000255697	0.00382535
Adcy3	adenylate cyclase 3	protein_coding	104111		6246	protein_coding	-2.79792	3.71455	22.2991	0.000256495	0.00382535
Gm5529	predicted pseudogene 5529	processed_pseudogene			891	pseudogene	-0.765867	5.38521	22.2981	0.000256551	0.00382535
Gm5805	predicted gene 5805	processed_pseudogene			456	pseudogene	-0.764761	7.42112	22.2965	0.000256639	0.00382535
Impdh2	inosine monophosphate dehydrogenase 2	protein_coding	23918	Q3UAT9	3077	protein_coding	-0.867309	5.82511	22.2938	0.000256782	0.00382535
Nsa2-ps1	NSA2 ribosome biogenesis homolog, pseudogene 1	processed_pseudogene			780	pseudogene	-0.597313	6.21787	22.2902	0.000256979	0.00382535
Cfap46	cilia and flagella associated protein 46	protein_coding	212124	A0A0G2JGJ7	9224	protein_coding	5.59294	0.744057	22.2842	0.000257305	0.00382535
Rangrf	RAN guanine nucleotide release factor	protein_coding	57785		1269	protein_coding	-1.98592	1.21274	22.2802	0.000257522	0.00382535
Rxylt1	ribitol xylosyltransferase 1	protein_coding	216395	Q8VDX6	5614	protein_coding	-0.948694	4.05027	22.2792	0.000257575	0.00382535
Gm4600	predicted gene 4600	processed_pseudogene			571	pseudogene	-0.871375	3.09184	22.2412	0.000259657	0.00385248
Slc35g1	solute carrier family 35, member G1	protein_coding	240660	Q8BY79	4642	protein_coding	-1.38661	3.35898	22.234	0.000260053	0.00385455
Dph1	diphthamide biosynthesis 1	protein_coding	116905	Q5NCQ5	2690	protein_coding	-0.739804	4.18874	22.1961	0.000262154	0.00387999
Eif3f	eukaryotic translation initiation factor 3, subunit F	protein_coding	66085	Q9DCH4	2891	protein_coding	-0.632167	8.07233	22.1895	0.00026252	0.00387999
Dgat1	diacylglycerol O-acyltransferase 1	protein_coding	13350	Q54AA6	3056	protein_coding	1.39121	7.24455	22.1879	0.000262607	0.00387999
Nom1	nucleolar protein with MIF4G domain 1	protein_coding	433864	Q3UFM5	9232	protein_coding	-0.59334	5.46181	22.1817	0.000262955	0.00387999
Naf1	nuclear assembly factor 1 ribonucleoprotein	protein_coding	234344	E9QJT2	3094	protein_coding	-1.32801	3.73544	22.1799	0.000263055	0.00387999
Gp1bb	glycoprotein Ib, beta polypeptide	protein_coding	14724	P56400	2087	protein_coding	1.41305	5.81598	22.1325	0.000265714	0.00391539
Pde4b	phosphodiesterase 4B, cAMP specific	protein_coding	18578	B1AWC9	10560	protein_coding	1.39957	4.7814	22.1247	0.000266157	0.0039181
Trim16	tripartite motif-containing 16	protein_coding	94092	Q5SVT2	4568	protein_coding	0.775482	4.90041	22.109	0.000267044	0.00392732
Gm3307	predicted gene 3307	processed_pseudogene			632	pseudogene	-0.942025	1.88439	22.0932	0.000267945	0.00393673
Prkar2a	protein kinase, cAMP dependent regulatory, type II alpha	protein_coding	19087	A0A0A6YWE5	6378	protein_coding	-0.936858	5.70666	22.0684	0.000269362	0.0039537
Nudc-ps1	nuclear distribution gene C homolog (Aspergillus), pseudogene 1	processed_pseudogene			551	pseudogene	-0.709158	4.81603	22.045	0.000270709	0.00396961
Sirt5	sirtuin 5	protein_coding	68346		6093	protein_coding	-1.05853	2.18364	21.9489	0.000276313	0.00404785
Bmpr1a	bone morphogenetic protein receptor, type 1A	protein_coding	12166	Q53Z43	6351	protein_coding	2.22692	2.24464	21.9371	0.000277009	0.00405411
Lman1	lectin, mannose-binding, 1	protein_coding	70361	Q9D0F3	8822	protein_coding	-0.875526	6.53006	21.9115	0.000278532	0.00407009
Smco4	single-pass membrane protein with coiled-coil domains 4	protein_coding	170748	Q9JIS3	1173	protein_coding	-1.7398	1.94332	21.9097	0.00027864	0.00407009
Smad5	SMAD family member 5	protein_coding	17129	P97454	7420	protein_coding	-0.612287	5.52824	21.8732	0.000280824	0.00409727
Mtmr4	myotubularin related protein 4	protein_coding	170749	Q91XS1	6240	protein_coding	0.481615	5.61318	21.8652	0.0002813	0.00409727
Stat2	signal transducer and activator of transcription 2	protein_coding	20847		5926	protein_coding	0.948964	6.44245	21.8613	0.00028154	0.00409727
Cdc42ep4	CDC42 effector protein (Rho GTPase binding) 4	protein_coding	56699	Q9JM96	3643	protein_coding	0.827174	4.69142	21.8605	0.000281587	0.00409727
Gm48583	predicted gene, 48583	processed_pseudogene			220	pseudogene	-1.18753	6.04698	21.8517	0.000282116	0.00410101
Gm12989	predicted gene 12989	processed_pseudogene			731	pseudogene	-0.84841	4.83237	21.833	0.000283247	0.00411135
Dock5	dedicator of cytokinesis 5	protein_coding	68813	B2RY04	12169	protein_coding	0.873212	7.31649	21.831	0.000283372	0.00411135
Nck1	non-catalytic region of tyrosine kinase adaptor protein 1	protein_coding	17973	Q99M51	4792	protein_coding	0.793146	5.51333	21.8071	0.000284824	0.00412844
Gm13012	predicted gene 13012	antisense			863	long_non_coding	-1.16285	3.94517	21.8007	0.000285218	0.00413019
Hspa13	heat shock protein 70 family, member 13	protein_coding	110920	D3Z0Y0	6834	protein_coding	-0.84124	5.20579	21.7858	0.000286133	0.00413946
Nr4a3	nuclear receptor subfamily 4, group A, member 3	protein_coding	18124	Q9QZB6	5987	protein_coding	3.86231	-0.302412	21.7642	0.000287461	0.00414907
Gm6552	predicted gene 6552	processed_pseudogene			1061	pseudogene	-0.545156	5.86489	21.7608	0.000287671	0.00414907
Irgm2	immunity-related GTPase family M member 2	protein_coding	54396	A0A140LIF8	3690	protein_coding	1.29198	4.29928	21.7596	0.000287744	0.00414907
Mcfd2	multiple coagulation factor deficiency 2	protein_coding	193813	D0EW11	2827	protein_coding	-0.655658	5.96476	21.7571	0.000287897	0.00414907
Ddx56	DEAD (Asp-Glu-Ala-Asp) box polypeptide 56	protein_coding	52513	Q5SVX3	2533	protein_coding	-0.937359	5.21564	21.7058	0.00029109	0.00419108
Gm5837	predicted gene 5837	processed_pseudogene			1369	pseudogene	-1.25014	4.56486	21.7006	0.000291415	0.00419176
Gm10355	predicted gene 10355	processed_pseudogene			517	pseudogene	-2.27844	1.25769	21.6927	0.000291913	0.00419492
Arap3	ArfGAP with RhoGAP domain, ankyrin repeat and PH domain 3	protein_coding	106952	Q8R5G7	7967	protein_coding	1.27012	7.23417	21.6745	0.000293057	0.00420435
Hddc2	HD domain containing 2	protein_coding	69692	Q3SXD3	3508	protein_coding	-1.39433	3.22698	21.6734	0.000293126	0.00420435
Erh	ERH mRNA splicing and mitosis factor	protein_coding	13877	Q4FZH7	2618	protein_coding	-0.758237	5.63468	21.6676	0.000293492	0.0042056
Tomm70a	translocase of outer mitochondrial membrane 70A	protein_coding	28185	Q9CZW5	9777	protein_coding	-0.913089	6.68637	21.6024	0.000297644	0.00426105
Denr	density-regulated protein	protein_coding	68184	Q9CQJ6	6094	protein_coding	-0.614351	5.54424	21.5971	0.000297987	0.00426193
Kcnn3	potassium intermediate/small conductance calcium-activated channel, subfamily N, member 3	protein_coding	140493	P58391	10451	protein_coding	6.01794	-0.807911	23.4368	0.000298932	0.00427139
Gm13339	predicted gene 13339	unprocessed_pseudogene			510	pseudogene	-2.10244	3.08289	21.5764	0.000299322	0.00427291
Emc4	ER membrane protein complex subunit 4	protein_coding	68032	Q9CZX9	1052	protein_coding	-0.543004	4.79013	21.5678	0.00029988	0.00427683
Pon3	paraoxonase 3	protein_coding	269823	D6RJ12	3385	protein_coding	-0.839235	3.9341	21.5397	0.000301701	0.00429488
Zfp105	zinc finger protein 105	protein_coding	22646	G3X9I0	2130	protein_coding	-1.92937	2.27191	21.5395	0.000301715	0.00429488
Ncf4	neutrophil cytosolic factor 4	protein_coding	17972	P97369	2020	protein_coding	0.906355	8.67674	21.5079	0.000303781	0.00432022
Polr2d	polymerase (RNA) II (DNA directed) polypeptide D	protein_coding	69241	Q9D7M8	1015	protein_coding	-0.573932	4.41573	21.4872	0.000305149	0.00433015
D930019O06Rik	RIKEN cDNA D930019O06	antisense			3663	long_non_coding	-5.323	-0.674853	21.483	0.000305423	0.00433015
Nolc1	nucleolar and coiled-body phosphoprotein 1	protein_coding	70769	A0A286YCD1	3971	protein_coding	-1.26595	6.65822	21.4787	0.000305706	0.00433015
Gm3362	predicted pseudogene 3362	processed_pseudogene			466	pseudogene	-0.718816	7.77865	21.4752	0.000305943	0.00433015
Timm10	translocase of inner mitochondrial membrane 10	protein_coding	30059	P62073	815	protein_coding	-0.942264	3.00244	21.4699	0.00030629	0.00433015
Rad52	RAD52 homolog, DNA repair protein	protein_coding	19365		5752	protein_coding	0.651996	4.31279	21.4678	0.000306431	0.00433015
Phf1	PHD finger protein 1	protein_coding	21652	Q9Z1B8	3486	protein_coding	1.31457	5.47331	21.4669	0.000306488	0.00433015
Psmg1	proteasome (prosome, macropain) assembly chaperone 1	protein_coding	56088	Q9JK23	1344	protein_coding	-0.936427	4.33403	21.4583	0.000307061	0.00433383
Scin	scinderin	protein_coding	20259	Q60604	2999	protein_coding	-3.5437	3.74447	21.4544	0.000307323	0.00433383
1110038B12Rik	RIKEN cDNA 1110038B12 gene	processed_transcript			1811	long_non_coding	-1.30558	4.81341	21.4485	0.000307715	0.0043353
Arvcf	armadillo repeat gene deleted in velocardiofacial syndrome	protein_coding	11877	P98203	6715	protein_coding	2.17179	0.750009	21.4273	0.000309129	0.00434395
Selenon	selenoprotein N	protein_coding	74777	D3Z2R5	3619	protein_coding	0.925363	6.44435	21.4152	0.000309941	0.00434395
Pfkfb4	6-phosphofructo-2-kinase/fructose-2,6-biphosphatase 4	protein_coding	270198		4875	protein_coding	1.58859	6.27883	21.415	0.000309957	0.00434395
Miga1	mitoguardin 1	protein_coding	215708	B2RRB9	11605	protein_coding	-1.76414	3.83646	21.4147	0.000309977	0.00434395
Vpreb1	pre-B lymphocyte gene 1	protein_coding	22362	Q545E0	1199	protein_coding	3.68316	-0.238699	21.414	0.000310028	0.00434395
Gm45713	predicted gene 45713	protein_coding		A0A1B0GS68	1477	protein_coding	-0.848967	9.08376	21.4135	0.000310056	0.00434395
Gm14279	predicted gene 14279	processed_pseudogene			332	pseudogene	-0.677856	5.88242	21.4041	0.000310688	0.00434877
Gm28043	predicted gene, 28043	protein_coding		E0CXC2	6521	protein_coding	0.534414	7.01685	21.385	0.000311984	0.00436287
Rmc1	regulator of MON1-CCZ1	protein_coding	76482	A0A3Q4EG84	6182	protein_coding	0.569292	5.90256	21.3788	0.000312403	0.00436467
Gm27219	predicted gene 27219	processed_pseudogene			742	pseudogene	-1.10818	3.36102	21.3731	0.000312789	0.00436602
Mpp5	membrane protein, palmitoylated 5 (MAGUK p55 subfamily member 5)	protein_coding	56217	A0A1W2P6P0	8777	protein_coding	0.946852	4.27599	21.352	0.000314228	0.00438206
Tsfm	Ts translation elongation factor, mitochondrial	protein_coding	66399	D3Z4M7	2904	protein_coding	-0.903015	3.5997	21.3446	0.000314727	0.00438497
Gm7730	predicted gene 7730	processed_pseudogene			454	pseudogene	-1.01933	4.48435	21.3187	0.000316506	0.00440568
Gm29776	predicted gene, 29776	protein_coding	101056084	A0A286YEC0	2346	protein_coding	1.69165	0.536499	21.3131	0.000316896	0.00440705
Eif3m	eukaryotic translation initiation factor 3, subunit M	protein_coding	98221	Q99JX4	2590	protein_coding	-0.642622	6.34784	21.3085	0.00031721	0.00440735
1110004F10Rik	RIKEN cDNA 1110004F10 gene	protein_coding	56372	A0A0U1RPI0	2490	protein_coding	-0.607439	6.04897	21.2985	0.0003179	0.00441287
Uri1	URI1, prefoldin-like chaperone	protein_coding	19777	Q3TLD5	3673	protein_coding	-0.826011	5.47709	21.276	0.000319464	0.00443051
Klhl12	kelch-like 12	protein_coding	240756		11395	protein_coding	0.637473	4.6574	21.2447	0.000321644	0.00445665
Ppie	peptidylprolyl isomerase E (cyclophilin E)	protein_coding	56031	Q9QZH3	1719	protein_coding	-0.663016	4.79627	21.2356	0.000322289	0.00446127
B4galt3	UDP-Gal:betaGlcNAc beta 1,4-galactosyltransferase, polypeptide 3	protein_coding	57370	Q3U260	5467	protein_coding	1.0205	5.85942	21.2286	0.000322777	0.00446127
2610318N02Rik	RIKEN cDNA 2610318N02 gene	protein_coding	70458	Q80VT5	2277	protein_coding	-1.68555	2.94707	21.2248	0.000323047	0.00446127
Gm5491	predicted gene 5491	processed_pseudogene			608	pseudogene	-0.78836	3.20394	21.2207	0.000323337	0.00446127
Ldhc	lactate dehydrogenase C	protein_coding	16833	Q548Z6	1580	protein_coding	2.88139	1.23421	21.2126	0.000323907	0.00446127
Gm9824	predicted pseudogene 9824	processed_pseudogene			561	pseudogene	-1.43205	3.07815	21.212	0.000323947	0.00446127
Eif2a	eukaryotic translation initiation factor 2A	protein_coding	229317	Q8BJW6	6118	protein_coding	-0.677251	6.41981	21.2101	0.000324087	0.00446127
Lss	lanosterol synthase	protein_coding	16987		10787	protein_coding	-0.935112	4.01211	21.2064	0.000324343	0.00446127
Nat10	N-acetyltransferase 10	protein_coding	98956	Q8K224	7199	protein_coding	-1.16489	5.38704	21.1975	0.000324972	0.00446586
Galnt7	polypeptide N-acetylgalactosaminyltransferase 7	protein_coding	108150	Q80VA0	5253	protein_coding	-0.752521	5.24657	21.1788	0.000326302	0.00447895
Gm2614	predicted gene 2614	processed_pseudogene			403	pseudogene	-0.880336	6.75447	21.1758	0.000326519	0.00447895
Hmgcr	3-hydroxy-3-methylglutaryl-Coenzyme A reductase	protein_coding	15357	Q01237	7275	protein_coding	-0.738729	6.47768	21.1657	0.00032724	0.00448477
Plekhh2	pleckstrin homology domain containing, family H (with MyTH4 domain) member 2	protein_coding	213556	Q8C115	8013	protein_coding	-2.39804	4.02653	21.161	0.000327575	0.00448529
Gm44423	predicted gene, 44423	TEC			3158		1.49817	2.21429	21.15	0.000328364	0.00449169
Gfm1	G elongation factor, mitochondrial 1	protein_coding	28030	Q8K0D5	4419	protein_coding	-0.802374	5.5399	21.1446	0.000328752	0.00449169
1700020L24Rik	RIKEN cDNA 1700020L24 gene	protein_coding	66330	Q8C1R3	1050	protein_coding	0.908412	6.09896	21.142	0.000328936	0.00449169
Kansl1l	KAT8 regulatory NSL complex subunit 1-like	protein_coding	68691	F6ULJ7	6664	protein_coding	0.89672	5.01668	21.1356	0.000329401	0.00449398
Nt5c3b	5'-nucleotidase, cytosolic IIIB	protein_coding	68106	Q3UFY7	3420	protein_coding	-2.08917	3.65529	21.1225	0.000330341	0.00450272
Pnkp	polynucleotide kinase 3'- phosphatase	protein_coding	59047	G5E8N7	3250	protein_coding	0.847493	7.97916	21.1162	0.000330799	0.0045049
Gm12865	predicted gene 12865	lincRNA			326	long_non_coding	-3.3167	0.399489	21.1014	0.000331871	0.00451542
Atad3a	ATPase family, AAA domain containing 3A	protein_coding	108888	Q925I1	3765	protein_coding	-1.21625	5.11026	21.0838	0.000333151	0.00452875
Ddx10	DEAD (Asp-Glu-Ala-Asp) box polypeptide 10	protein_coding	77591	Q80Y44	3128	protein_coding	-0.875998	5.29763	21.0706	0.000334116	0.00453778
Nfs1	nitrogen fixation gene 1 (S. cerevisiae)	protein_coding	18041	Q9Z1J3	3612	protein_coding	-0.526229	4.81435	21.0372	0.000336572	0.00456302
Rps16-ps2	ribosomal protein S16, pseudogene 2	processed_pseudogene			441	pseudogene	-0.695458	8.92509	21.032	0.000336959	0.00456302
Dnajb14	DnaJ heat shock protein family (Hsp40) member B14	protein_coding	70604	Q149L6	15741	protein_coding	0.947362	5.74499	21.0304	0.000337077	0.00456302
Fam53c	family with sequence similarity 53, member C	protein_coding	66306	Q8BXQ8	4517	protein_coding	0.562658	5.37008	21.0253	0.000337449	0.00456302
Parl	presenilin associated, rhomboid-like	protein_coding	381038	A0A338P6A0	3894	protein_coding	-0.59879	5.78296	21.0248	0.000337486	0.00456302
Fmo5	flavin containing monooxygenase 5	protein_coding	14263	P97872	5675	protein_coding	1.3828	6.52605	21.0116	0.000338471	0.00457224
Gm6794	predicted gene 6794	processed_pseudogene			457	pseudogene	-0.889427	3.74696	21.0042	0.000339021	0.00457556
Mrto4-ps2	mRNA turnover 4, pseudogene 2	processed_pseudogene			549	pseudogene	-1.2145	2.86637	20.9554	0.000342673	0.00462072
Got2	glutamatic-oxaloacetic transaminase 2, mitochondrial	protein_coding	14719	P05202	4824	protein_coding	-0.969345	6.38594	20.9433	0.000343587	0.00462892
Lipe	lipase, hormone sensitive	protein_coding	16890	P54310	5886	protein_coding	0.819372	5.24231	20.9277	0.000344768	0.00463901
Thumpd2	THUMP domain containing 2	protein_coding	72167	Q9CZB3	2239	protein_coding	-1.04723	3.25226	20.9252	0.000344951	0.00463901
Syce2	synaptonemal complex central element protein 2	protein_coding	71846	Q505B8	1968	protein_coding	-0.959	5.08321	20.9139	0.000345812	0.00464644
Rybp-ps	RING1 and YY1 binding protein, pseudogene	processed_pseudogene			681	pseudogene	0.934616	2.68395	20.8874	0.000347838	0.00466951
Atp5a1	ATP synthase, H+ transporting, mitochondrial F1 complex, alpha subunit 1	protein_coding	11946	Q03265	3135	protein_coding	-0.823685	8.97605	20.862	0.000349787	0.00468551
Stk38l	serine/threonine kinase 38 like	protein_coding	232533	Q7TSE6	4880	protein_coding	1.06788	2.65372	20.862	0.000349787	0.00468551
Gm48338	predicted gene, 48338	processed_pseudogene			246	pseudogene	-1.30243	2.32651	20.8597	0.000349962	0.00468551
Fosl2	fos-like antigen 2	protein_coding	14284	P47930	9680	protein_coding	1.81201	7.43084	20.8478	0.000350887	0.00469374
Dlgap4	DLG associated protein 4	protein_coding	228836	B1AZP2	8451	protein_coding	1.04325	5.48468	20.8424	0.000351305	0.00469516
Slirp	SRA stem-loop interacting RNA binding protein	protein_coding	380773	Q14AR0	3104	protein_coding	-0.724182	4.35537	20.8354	0.000351842	0.00469818
Gripap1	GRIP1 associated protein 1	protein_coding	54645	Q8VD04	5502	protein_coding	0.648264	6.34563	20.8272	0.000352481	0.00470256
Il1b	interleukin 1 beta	protein_coding	16176	P10749	1907	protein_coding	3.33957	5.65972	20.8107	0.000353767	0.00471172
Tmem254c	transmembrane protein 254c	protein_coding	100039192	P0DN89	1582	protein_coding	-0.88213	3.1464	20.8104	0.000353793	0.00471172
Uqcrfs1	ubiquinol-cytochrome c reductase, Rieske iron-sulfur polypeptide 1	protein_coding	66694	Q9CR68	1363	protein_coding	-0.667486	6.10239	20.8053	0.000354188	0.00471282
Gm4737	predicted gene 4737	protein_coding	11615	Q3TF14	2093	protein_coding	-1.3199	5.17327	20.7983	0.000354738	0.00471598
Fastkd2	FAST kinase domains 2	protein_coding	75619	Q922E6	5873	protein_coding	-0.840867	3.91169	20.7896	0.000355421	0.00471967
Adk	adenosine kinase	protein_coding	11534	P55264	8526	protein_coding	-1.06165	4.69713	20.7868	0.000355641	0.00471967
Gm20687	predicted gene 20687	antisense			4545	long_non_coding	-0.65505	3.65896	20.7659	0.000357285	0.00473732
Cd320	CD320 antigen	protein_coding	54219	Q9Z1P5	2883	protein_coding	-1.66471	2.1344	20.7548	0.000358159	0.00474474
Gm9333	predicted gene 9333	processed_pseudogene			1323	pseudogene	-0.831595	4.43898	20.7456	0.000358895	0.00475032
Ppp4r1	protein phosphatase 4, regulatory subunit 1	protein_coding	70351	E0CX37	5449	protein_coding	0.487477	6.7732	20.7345	0.000359777	0.00475782
Gm20075	predicted gene, 20075	protein_coding		A2A7Z4	2161	protein_coding	-0.600369	4.82679	20.7202	0.000360915	0.00476869
Tipin	timeless interacting protein	protein_coding	66131	A0A1L1SUT4	1869	protein_coding	-0.747982	6.48132	20.7115	0.000361609	0.00477368
Polr3e	polymerase (RNA) III (DNA directed) polypeptide E	protein_coding	26939	Q9CZT4	5024	protein_coding	-0.83965	5.01062	20.6927	0.000363121	0.00478945
Chchd4	coiled-coil-helix-coiled-coil-helix domain containing 4	protein_coding	72170	Q8VEA4	5192	protein_coding	-1.25538	4.88541	20.6626	0.000365545	0.00481639
G0s2	G0/G1 switch gene 2	protein_coding	14373	Q545U0	871	protein_coding	2.11997	4.27402	20.6595	0.000365802	0.00481639
Eif3b	eukaryotic translation initiation factor 3, subunit B	protein_coding	27979	Q8JZQ9	3346	protein_coding	-0.895831	7.55793	20.6541	0.000366239	0.00481734
AI506816	expressed sequence AI506816	processed_transcript			4479	long_non_coding	-1.62995	7.64307	20.6488	0.000366668	0.00481734
Gm15596	predicted gene 15596	processed_pseudogene			784	pseudogene	-0.689192	2.73191	20.6468	0.000366832	0.00481734
Gm4796	predicted gene 4796	processed_pseudogene			624	pseudogene	-1.27395	2.38128	20.6402	0.000367368	0.00482019
Ccdc82	coiled-coil domain containing 82	protein_coding	66396		9835	protein_coding	0.569434	6.12016	20.6323	0.000368011	0.00482442
Usp14	ubiquitin specific peptidase 14	protein_coding	59025	Q9JMA1	8345	protein_coding	-0.878971	6.38038	20.6112	0.000369736	0.00484284
Gm4356	predicted gene 4356	protein_coding		A0A3B2WD42	618	protein_coding	0.827771	3.2325	20.5991	0.000370732	0.00485167
Gm10029	predicted gene 10029	processed_pseudogene			330	pseudogene	-0.656294	6.4543	20.5924	0.000371288	0.00485474
Nars	asparaginyl-tRNA synthetase	protein_coding	70223	Q8BP47	4355	protein_coding	-0.719013	7.40919	20.5834	0.000372034	0.00485915
Rab33b	RAB33B, member RAS oncogene family	protein_coding	19338		3538	protein_coding	1.00394	4.54322	20.5796	0.000372348	0.00485915
Khdc3	KH domain containing 3, subcortical maternal complex member	protein_coding	66991	G3UXW5	2050	protein_coding	1.43416	2.33744	20.5766	0.000372591	0.00485915
Cct5	chaperonin containing Tcp1, subunit 5 (epsilon)	protein_coding	12465	P80316	2766	protein_coding	-0.964745	7.92701	20.5566	0.000374254	0.00487637
Gm10086	predicted pseudogene 10086	processed_pseudogene			354	pseudogene	-0.707098	3.49592	20.5529	0.000374558	0.00487637
Parp10	poly (ADP-ribose) polymerase family, member 10	protein_coding	671535	A0A5H1ZRM9	4275	protein_coding	0.862001	5.49515	20.5467	0.000375081	0.0048787
Vsig10l	V-set and immunoglobulin domain containing 10 like	protein_coding	75690	D3YZF7	4075	protein_coding	1.04787	3.31939	20.5395	0.000375681	0.0048787
Gm12251	predicted gene 12251	processed_pseudogene			792	pseudogene	-0.525655	4.35501	20.5392	0.000375707	0.0048787
Eef2kmt	eukaryotic elongation factor 2 lysine methyltransferase	protein_coding	70511	Q3UZW7	2678	protein_coding	-0.994393	3.71522	20.5059	0.000378503	0.00491078
Osm	oncostatin M	protein_coding	18413	P53347	2272	protein_coding	2.67204	6.96594	20.4923	0.000379646	0.00492137
Rpap2	RNA polymerase II associated protein 2	protein_coding	231571	Q8VC34	4136	protein_coding	-0.693327	4.09966	20.4512	0.000383143	0.00496244
Snrpb2	U2 small nuclear ribonucleoprotein B	protein_coding	20639	Q9CQI7	2857	protein_coding	-0.603395	6.07213	20.4324	0.00038475	0.00497899
Septin5	septin 5	protein_coding	18951	A0A338P769	3915	protein_coding	1.37103	7.8453	20.4203	0.000385795	0.00498746
Gm45222	predicted gene 45222	TEC			4307		2.52637	2.08709	20.4171	0.000386066	0.00498746
Cyb5b	cytochrome b5 type B	protein_coding	66427	Q9CQX2	4374	protein_coding	-0.650294	6.56353	20.4106	0.000386632	0.00499049
Rpp38	ribonuclease P/MRP 38 subunit	protein_coding	227522	A2AJG0	1042	protein_coding	-1.76758	1.83147	20.4056	0.000387067	0.00499184
Smim26	small integral membrane protein 26	protein_coding	228715	Q3V460	471	protein_coding	-1.25416	2.52465	20.4009	0.000387471	0.00499279
Dph6	diphthamine biosynthesis 6	protein_coding	66632	Q9CQ28	7407	protein_coding	-1.10145	4.07762	20.3937	0.00038809	0.00499556
Gmps	guanine monophosphate synthetase	protein_coding	229363	B2RRH9	8105	protein_coding	-0.787972	6.27969	20.3907	0.000388349	0.00499556
Mrpl39	mitochondrial ribosomal protein L39	protein_coding	27393	Q9JKF7	2533	protein_coding	-0.561499	4.6894	20.3788	0.000389386	0.00500463
BC035044	cDNA sequence BC035044	protein_coding	232406	E0CXF8	1584	protein_coding	-1.16274	6.73888	20.3506	0.000391852	0.00503205
Acad11	acyl-Coenzyme A dehydrogenase family, member 11	protein_coding	102632	D3YTQ5	9798	protein_coding	1.0088	5.62377	20.3295	0.000393705	0.00504873
Gm12184	predicted gene 12184	protein_coding		O35207	1310	protein_coding	-0.631817	6.39198	20.327	0.00039393	0.00504873
Gm11839	predicted gene 11839	processed_pseudogene			1953	pseudogene	-1.27416	2.04095	20.3244	0.000394155	0.00504873
Mrpl35	mitochondrial ribosomal protein L35	protein_coding	66223	Q9CQL6	4171	protein_coding	-0.65098	4.42216	20.305	0.000395872	0.00506642
Tusc3	tumor suppressor candidate 3	protein_coding	80286	Q8BTV1	3432	protein_coding	-1.03626	3.60136	20.2734	0.000398689	0.0050933
Supt3	SPT3, SAGA and STAGA complex component	protein_coding	109115	Q8BVY4	4121	protein_coding	0.607599	4.40353	20.2704	0.000398954	0.0050933
Mark2	MAP/microtubule affinity regulating kinase 2	protein_coding	13728	A0A0R4J0B1	7942	protein_coding	0.595175	7.2419	20.2695	0.000399038	0.0050933
Gm8652	predicted gene 8652	processed_pseudogene			964	pseudogene	-1.2023	3.50648	20.2663	0.000399322	0.0050933
Ets1	E26 avian leukemia oncogene 1, 5' domain	protein_coding	23871		8476	protein_coding	1.60847	6.4259	20.2546	0.00040037	0.00510235
Exosc1	exosome component 1	protein_coding	66583	Q9DAA6	4053	protein_coding	-0.670863	4.67757	20.2288	0.000402695	0.00512765
Rpl38-ps1	ribosomal protein L38, pseudogene 1	processed_pseudogene			215	pseudogene	-0.877005	5.12584	20.2233	0.000403196	0.0051297
Gm17745	predicted gene, 17745	lincRNA			1692	long_non_coding	-1.75569	2.29704	20.2117	0.000404248	0.00513733
Rpl23a-ps3	ribosomal protein L23A, pseudogene 3	processed_pseudogene			468	pseudogene	-0.780222	6.48286	20.2092	0.000404476	0.00513733
Susd5	sushi domain containing 5	protein_coding	382111	G3UW60	4083	protein_coding	-6.01547	1.1379	20.1826	0.000406897	0.00516243
Yes1	YES proto-oncogene 1, Src family tyrosine kinase	protein_coding	22612	Q3TJI7	7508	protein_coding	2.3113	-0.0514607	20.18	0.000407137	0.00516243
Tut7	terminal uridylyl transferase 7	protein_coding	214290	E9PUA2	14732	protein_coding	0.665021	7.83937	20.1417	0.00041066	0.00520273
Map3k15	mitogen-activated protein kinase kinase kinase 15	protein_coding	270672	A2AQW0	4348	protein_coding	0.899726	5.44975	20.1299	0.000411755	0.00521223
Rhd	Rh blood group, D antigen	protein_coding	19746	A0A0R4J0A2	1594	protein_coding	-3.46797	0.741065	20.1223	0.000412462	0.00521679
Eif3l	eukaryotic translation initiation factor 3, subunit L	protein_coding	223691	Q8QZY1	3639	protein_coding	-0.746991	7.39069	20.1056	0.000414016	0.00523207
Ppox	protoporphyrinogen oxidase	protein_coding	19044		4515	protein_coding	0.740178	6.43751	20.1007	0.000414471	0.00523343
Phf11a	PHD finger protein 11A	protein_coding	219131	Q8BVM9	1354	protein_coding	2.13015	1.188	20.0767	0.000416725	0.00525749
Gm13370	predicted gene 13370	processed_pseudogene			483	pseudogene	-0.671752	4.31398	20.0725	0.000417116	0.00525803
Gm49601	predicted gene, 49601	protein_coding		A0A338P6R8	3430	protein_coding	1.34763	7.23005	20.0304	0.000421096	0.00530377
2810025M15Rik	RIKEN cDNA 2810025M15 gene	transcribed_processed_pseudogene			1410	pseudogene	-1.20334	2.44619	20.0204	0.000422047	0.00530899
Gm12034	predicted gene 12034	processed_pseudogene			399	pseudogene	-1.01653	3.23368	20.0167	0.000422401	0.00530899
Gm7285	predicted gene 7285	processed_pseudogene			580	pseudogene	-0.656568	4.75483	20.015	0.000422566	0.00530899
Samd9l	sterile alpha motif domain containing 9-like	protein_coding	209086	E9PX59	5427	protein_coding	1.85838	7.20601	19.9871	0.000425236	0.0053373
Orc2	origin recognition complex, subunit 2	protein_coding	18393	Q543F8	3857	protein_coding	-0.883634	5.28098	19.9841	0.000425527	0.0053373
Pilrb1	paired immunoglobin-like type 2 receptor beta 1	protein_coding	170741		1957	protein_coding	1.23816	6.28453	19.9591	0.000427942	0.00535618
Eef2-ps2	eukaryotic translation elongation factor 2, pseudogene 2	processed_pseudogene			1345	pseudogene	-0.847307	6.15899	19.9586	0.000427987	0.00535618
Nme1	NME/NM23 nucleoside diphosphate kinase 1	protein_coding	18102	Q5NC81	3342	protein_coding	-1.01888	6.05933	19.9575	0.000428097	0.00535618
Snrpd1	small nuclear ribonucleoprotein D1	protein_coding	20641	P62315	2052	protein_coding	-0.627862	6.1389	19.9416	0.000429646	0.00537111
Mrps10	mitochondrial ribosomal protein S10	protein_coding	64657	G5E8U8	8079	protein_coding	-0.777129	4.22936	19.9145	0.000432285	0.00539963
Gm4535	predicted gene 4535	processed_pseudogene			558	pseudogene	-1.81238	1.254	19.9101	0.000432724	0.00540064
Fam160a2	family with sequence similarity 160, member A2	protein_coding	74349	Q3U2I3	11834	protein_coding	0.961105	6.83302	19.9037	0.00043335	0.00540294
Etv5	ets variant 5	protein_coding	104156	Q9CXC9	4103	protein_coding	-2.6769	3.1513	19.9009	0.000433625	0.00540294
Gm21974	predicted gene 21974	protein_coding		F6W3F3	2037	protein_coding	-0.682986	3.95591	19.8905	0.000434646	0.0054112
Echs1	enoyl Coenzyme A hydratase, short chain, 1, mitochondrial	protein_coding	93747	Q8BH95	8286	protein_coding	-0.533725	6.64628	19.8782	0.000435866	0.00542191
Cct8	chaperonin containing Tcp1, subunit 8 (theta)	protein_coding	12469	Q3UL22	3088	protein_coding	-0.847519	7.75518	19.8443	0.000439231	0.00545928
4933404O12Rik	RIKEN cDNA 4933404O12 gene	lincRNA			4748	long_non_coding	-1.21185	4.42402	19.8403	0.000439627	0.0054597
Cln6	ceroid-lipofuscinosis, neuronal 6	protein_coding	76524	Q3U466	2434	protein_coding	-0.639934	6.1148	19.7713	0.000446585	0.00553762
Rpl31-ps8	ribosomal protein L31, pseudogene 8	processed_pseudogene			378	pseudogene	-0.777403	9.01579	19.7708	0.000446636	0.00553762
Gm21057	predicted gene, 21057	antisense			1009	long_non_coding	2.17391	1.06746	19.7627	0.000447457	0.00553912
Fastkd3	FAST kinase domains 3	protein_coding	69577	A0A1Y7VLJ1	5210	protein_coding	-0.836403	4.09949	19.7624	0.00044749	0.00553912
Tmc4	transmembrane channel-like gene family 4	protein_coding	353499	F8VQ45	4280	protein_coding	1.30183	4.29623	19.7483	0.000448929	0.00555237
Eef1e1	eukaryotic translation elongation factor 1 epsilon 1	protein_coding	66143	Q9D1M4	3257	protein_coding	-1.27891	4.5863	19.729	0.00045091	0.00557064
Ptpn9	protein tyrosine phosphatase, non-receptor type 9	protein_coding	56294	Q2M4G8	4657	protein_coding	-0.672644	5.21155	19.7267	0.000451145	0.00557064
Spen	spen family transcription repressor	protein_coding	56381	A2ADB1	14089	protein_coding	0.740545	7.0855	19.7143	0.000452418	0.00558003
Prmt6	protein arginine N-methyltransferase 6	protein_coding	99890	Q6NZB1	4197	protein_coding	-0.799444	4.00635	19.7121	0.000452645	0.00558003
Rps20	ribosomal protein S20	protein_coding	67427	Q5BLK2	4080	protein_coding	-0.874618	8.10661	19.7076	0.000453114	0.00558126
Zkscan6	zinc finger with KRAB and SCAN domains 6	protein_coding	52712	Q810A1	2371	protein_coding	0.466663	5.04887	19.6817	0.000455801	0.0056025
Cpeb2	cytoplasmic polyadenylation element binding protein 2	protein_coding	231207	E9Q969	7816	protein_coding	1.20144	5.25073	19.681	0.000455875	0.0056025
Slc7a6	solute carrier family 7 (cationic amino acid transporter, y+ system), member 6	protein_coding	330836	Q8BGK6	4570	protein_coding	-1.07684	5.1366	19.6771	0.000456276	0.0056025
Rps5	ribosomal protein S5	protein_coding	20103	Q91V55	1734	protein_coding	-0.849503	9.24593	19.6767	0.000456324	0.0056025
Set	SET nuclear oncogene	protein_coding	56086	A2BE93	4070	protein_coding	-0.874542	7.30319	19.6729	0.00045672	0.00560281
Hspe1	heat shock protein 1 (chaperonin 10)	protein_coding	15528	Q4KL76	1474	protein_coding	-0.976137	4.78198	19.6575	0.000458328	0.00561796
Gmpr	guanosine monophosphate reductase	protein_coding	66355	Q9DCZ1	2323	protein_coding	-2.40408	2.22407	19.6357	0.000460615	0.00564018
Gm8186	predicted gene 8186	processed_pseudogene			231	pseudogene	-0.60438	6.18663	19.6331	0.000460888	0.00564018
Chchd6	coiled-coil-helix-coiled-coil-helix domain containing 6	protein_coding	66098	Q91VN4	2529	protein_coding	-1.41329	2.10312	19.5977	0.000464634	0.00568142
Pdia5	protein disulfide isomerase associated 5	protein_coding	72599	Q921X9	2771	protein_coding	-2.06337	3.1695	19.5927	0.000465165	0.0056833
R3hcc1	R3H domain and coiled-coil containing 1	protein_coding	71843	E9PUE1	2766	protein_coding	-0.960584	3.91784	19.5726	0.000467312	0.00570491
Snd1	staphylococcal nuclease and tudor domain containing 1	protein_coding	56463	A0A1C7ZN09	9757	protein_coding	-0.780348	7.14819	19.5573	0.000468954	0.00571922
Apobr	apolipoprotein B receptor	protein_coding	171504	Q8VBT6	3779	protein_coding	1.11066	7.74241	19.5537	0.000469337	0.00571922
Chac1	ChaC, cation transport regulator 1	protein_coding	69065	Q8R3J5	1637	protein_coding	1.79356	1.56888	19.5511	0.000469621	0.00571922
Ndufaf6	NADH:ubiquinone oxidoreductase complex assembly factor 6	protein_coding	76947	A2AIL4	1235	protein_coding	-0.852575	2.2354	19.5457	0.000470206	0.00571988
Smyd5	SET and MYND domain containing 5	protein_coding	232187	Q3TYX3	5849	protein_coding	-1.04459	4.81402	19.5392	0.000470908	0.00571988
Wdr60	WD repeat domain 60	protein_coding	217935		8110	protein_coding	-2.54909	1.45412	19.5374	0.000471101	0.00571988
Metap2	methionine aminopeptidase 2	protein_coding	56307	Q58E65	7654	protein_coding	-0.678442	7.35879	19.5365	0.000471192	0.00571988
Rars	arginyl-tRNA synthetase	protein_coding	104458	Q9D0I9	3228	protein_coding	-0.696702	6.08138	19.5293	0.000471977	0.00572481
Gm34680	predicted gene, 34680	lincRNA			1372	long_non_coding	1.29185	5.27898	19.5157	0.000473449	0.00573373
Snrpd3	small nuclear ribonucleoprotein D3	protein_coding	67332	P62320	3442	protein_coding	-0.555	6.28282	19.5155	0.000473473	0.00573373
Snhg17	small nucleolar RNA host gene 17	processed_transcript			7052	long_non_coding	-1.23879	5.01752	19.481	0.000477232	0.00577463
Gusb	glucuronidase, beta	protein_coding	110006	P12265	4548	protein_coding	-0.574269	7.70183	19.4704	0.000478396	0.00577953
Gm43738	predicted gene 43738	protein_coding		A0A0G2JEA5	2635	protein_coding	-1.00993	6.45438	19.4682	0.000478644	0.00577953
Mark4	MAP/microtubule affinity regulating kinase 4	protein_coding	232944		4735	protein_coding	0.635513	5.06722	19.4669	0.000478787	0.00577953
Gm16433	predicted gene 16433	processed_pseudogene			1984	pseudogene	-1.17756	4.49816	19.4586	0.000479694	0.00578287
Tnrc6b	trinucleotide repeat containing 6b	protein_coding	213988	Q8BKI2	23677	protein_coding	0.93124	7.31179	19.4558	0.000480013	0.00578287
Gtsf1	gametocyte specific factor 1	protein_coding	74174	Q9DAN6	1390	protein_coding	-1.9738	1.28988	19.4539	0.000480213	0.00578287
Dhx58	DEXH (Asp-Glu-X-His) box polypeptide 58	protein_coding	80861	Q99J87	3272	protein_coding	0.861945	4.84768	19.4444	0.000481269	0.00579096
Stc2	stanniocalcin 2	protein_coding	20856	Q5SS12	5175	protein_coding	-5.27336	1.21042	19.4243	0.0004835	0.00581317
Psmd12	proteasome (prosome, macropain) 26S subunit, non-ATPase, 12	protein_coding	66997	Q9D8W5	2649	protein_coding	-0.608759	5.94322	19.4194	0.000484041	0.00581505
Gm10171	predicted gene 10171	processed_pseudogene			628	pseudogene	-0.748908	4.99075	19.4054	0.000485609	0.00582924
Gm2830	predicted gene 2830	processed_pseudogene			385	pseudogene	-0.712217	4.26696	19.3907	0.000487258	0.00584425
Camta2	calmodulin binding transcription activator 2	protein_coding	216874	Q80Y50	5207	protein_coding	0.960965	6.25959	19.3873	0.000487634	0.00584425
9930021J03Rik	RIKEN cDNA 9930021J03 gene	protein_coding	240613	H3BL88	8134	protein_coding	0.508856	5.67359	19.3826	0.000488158	0.00584589
Wdr61	WD repeat domain 61	protein_coding	66317	Q8BVQ0	4669	protein_coding	-0.594987	4.99487	19.3683	0.00048977	0.00586054
Baz2a	bromodomain adjacent to zinc finger domain, 2A	protein_coding	116848		10730	protein_coding	0.642257	7.53744	19.3647	0.000490181	0.00586081
Rad18	RAD18 E3 ubiquitin protein ligase	protein_coding	58186	Q9QXK2	5796	protein_coding	-1.0937	5.19167	19.3366	0.000493364	0.0058906
Cox7a2l	cytochrome c oxidase subunit 7A2 like	protein_coding	20463	Q3UDK5	1478	protein_coding	-0.479542	6.69618	19.3358	0.000493453	0.0058906
Ifit1bl1	interferon induced protein with tetratricpeptide repeats 1B like 1	protein_coding	667373	D3Z6F0	2260	protein_coding	3.2214	0.410108	19.3192	0.000495355	0.00590762
Rsad2	radical S-adenosyl methionine domain containing 2	protein_coding	58185	Q8CBB9	4335	protein_coding	2.20699	2.40429	19.3165	0.000495662	0.00590762
4930581F22Rik	RIKEN cDNA 4930581F22 gene	processed_transcript			5954	long_non_coding	1.1997	5.09767	19.2885	0.000498876	0.00593624
4632427E13Rik	RIKEN cDNA 4632427E13 gene	bidirectional_promoter_lncRNA			7303	long_non_coding	1.57393	2.0222	19.2847	0.000499319	0.00593624
Aqp1	aquaporin 1	protein_coding	11826	Q02013	2627	protein_coding	-8.66122	-0.435947	23.123	0.000499607	0.00593624
Gm50083	predicted gene, 50083	processed_pseudogene			202	pseudogene	-1.79428	2.44281	19.2819	0.000499637	0.00593624
Aimp1	aminoacyl tRNA synthetase complex-interacting multifunctional protein 1	protein_coding	13722	A0A0G2JDV0	5614	protein_coding	-0.609637	5.67126	19.269	0.000501132	0.00594631
Tdrd7	tudor domain containing 7	protein_coding	100121	A0A0A0MQD1	3958	protein_coding	0.777707	5.6754	19.2678	0.000501273	0.00594631
Lipt1	lipoyltransferase 1	protein_coding	623661	D3Z2L3	2051	protein_coding	-1.66522	0.456032	19.2614	0.000502007	0.00595035
Rpl7a-ps10	ribosomal protein L7A, pseudogene 10	processed_pseudogene			798	pseudogene	-0.618193	5.90694	19.2555	0.0005027	0.00595388
Daglb	diacylglycerol lipase, beta	protein_coding	231871	Q91WC9	9567	protein_coding	0.600783	5.98951	19.2411	0.00050437	0.00596897
Cetn3	centrin 3	protein_coding	12626	Q545L8	3113	protein_coding	-0.478666	5.85605	19.2334	0.000505274	0.00597262
Kdelr3	KDEL (Lys-Asp-Glu-Leu) endoplasmic reticulum protein retention receptor 3	protein_coding	105785	Q8R1L4	1411	protein_coding	-2.67046	0.106941	19.2301	0.00050566	0.00597262
Rps11-ps3	ribosomal protein S11, pseudogene 3	processed_pseudogene			486	pseudogene	-0.867417	4.41553	19.2284	0.000505866	0.00597262
Fam32a	family with sequence similarity 32, member A	protein_coding	67922	Q9CR80	4409	protein_coding	0.651963	6.85681	19.2186	0.000507009	0.00597776
Pitrm1	pitrilysin metallepetidase 1	protein_coding	69617	Q8K411	4787	protein_coding	-0.979909	5.88557	19.2166	0.000507248	0.00597776
Gm14308	predicted gene 14308	protein_coding	100043381		3329	protein_coding	-1.25876	1.64754	19.2145	0.00050749	0.00597776
Marveld2	MARVEL (membrane-associating) domain containing 2	protein_coding	218518	A1BQX3	3382	protein_coding	-1.4834	2.6333	19.2029	0.000508862	0.00598925
Dld	dihydrolipoamide dehydrogenase	protein_coding	13382	O08749	3683	protein_coding	-0.588607	6.62206	19.1832	0.000511189	0.00600918
Gm14373	predicted gene 14373	processed_pseudogene			2158	pseudogene	-1.0886	3.2485	19.1818	0.000511352	0.00600918
Dag1	dystroglycan 1	protein_coding	13138	Q544G5	6357	protein_coding	-0.83626	4.39736	19.1706	0.000512677	0.00602007
Mfsd4b4	major facilitator superfamily domain containing 4B4	protein_coding		J3QNS5	4479	protein_coding	-1.00875	3.58208	19.1672	0.000513089	0.00602022
Xlr3b	X-linked lymphocyte-regulated 3B	protein_coding	574437		3780	protein_coding	4.73886	0.707172	19.1441	0.000515843	0.00604548
Gm15013	predicted gene 15013	protein_coding			801	protein_coding	-1.03459	3.25755	19.1415	0.000516157	0.00604548
Zswim6	zinc finger SWIM-type containing 6	protein_coding	67263		5550	protein_coding	1.09222	4.58351	19.1391	0.000516444	0.00604548
Grwd1	glutamate-rich WD repeat containing 1	protein_coding	101612	Q810D6	2057	protein_coding	-1.47903	3.7931	19.1324	0.000517247	0.00605019
Parp6	poly (ADP-ribose) polymerase family, member 6	protein_coding	67287	G5E856	7763	protein_coding	0.691491	5.21229	19.1181	0.000518968	0.00606561
C2	complement component 2 (within H-2S)	protein_coding	12263	B8JJN2	3872	protein_coding	-1.95019	0.10467	19.093	0.000522004	0.00609638
Rad23b	RAD23 homolog B, nucleotide excision repair protein	protein_coding	19359	P54728	5733	protein_coding	-0.655953	7.03017	19.0803	0.000523546	0.00610966
Fam129c	family with sequence similarity 129, member C	protein_coding	100037278	D3YZB0	3560	protein_coding	1.63246	3.00788	19.0572	0.000526363	0.00613619
Rps8-ps4	ribosomal protein S8, pseudogene 4	processed_pseudogene			612	pseudogene	-0.988433	5.03113	19.0538	0.00052678	0.00613619
Npl	N-acetylneuraminate pyruvate lyase	protein_coding	74091	Q9DCJ9	2961	protein_coding	-1.40339	2.33126	19.0517	0.00052704	0.00613619
Cib3	calcium and integrin binding family member 3	protein_coding	234421		2087	protein_coding	-2.51724	-0.0771612	19.0416	0.00052828	0.00614367
Rac2	Rac family small GTPase 2	protein_coding	19354	Q05144	3103	protein_coding	0.817579	10.0617	19.0398	0.000528497	0.00614367
Gm7658	predicted gene 7658	processed_pseudogene			1124	pseudogene	-0.686566	5.7139	19.0084	0.000532385	0.0061823
H2-Aa	histocompatibility 2, class II antigen A, alpha	protein_coding	14960	P14434	3798	protein_coding	3.12221	5.72422	19.0063	0.000532639	0.0061823
Pimreg	PICALM interacting mitotic regulator	protein_coding	109212	Q8BFY7	2529	protein_coding	-0.928964	4.95992	19.0017	0.000533217	0.00618425
Ak6	adenylate kinase 6	protein_coding	108143	Q8VCP8	2769	protein_coding	-0.633906	6.83972	18.9974	0.000533744	0.00618561
Psma5	proteasome subunit alpha 5	protein_coding	26442	Q3UPK6	1321	protein_coding	-0.826266	4.48198	18.9832	0.000535526	0.0062015
Rdh11	retinol dehydrogenase 11	protein_coding	17252	Q9QYF1	3455	protein_coding	-0.584252	4.94428	18.9778	0.000536194	0.00620448
Ddx21	DEAD (Asp-Glu-Ala-Asp) box polypeptide 21	protein_coding	56200	Q9JIK5	5177	protein_coding	-1.08831	7.42318	18.9635	0.000537992	0.00622051
Tnfrsf21	tumor necrosis factor receptor superfamily, member 21	protein_coding	94185	Q9EPU5	4109	protein_coding	0.67939	6.77672	18.9501	0.000539676	0.00622378
Marchf3	membrane associated ring-CH-type finger 3	protein_coding	320253	Q8BRX9	6006	protein_coding	1.75463	0.581347	18.9473	0.000540028	0.00622378
Gm10913	predicted pseudogene 10913	processed_pseudogene			463	pseudogene	-0.870485	3.51455	18.9472	0.000540038	0.00622378
Vdac1	voltage-dependent anion channel 1	protein_coding	22333	Q60932	2620	protein_coding	-0.679037	6.95101	18.9449	0.000540334	0.00622378
Mgmt	O-6-methylguanine-DNA methyltransferase	protein_coding	17314	P26187	2894	protein_coding	-1.50912	2.34181	18.9448	0.000540337	0.00622378
Atp5g1	ATP synthase, H+ transporting, mitochondrial F0 complex, subunit C1 (subunit 9)	protein_coding	11951	Q9CR84	4912	protein_coding	-0.770167	4.69521	18.9333	0.000541801	0.00623588
Taf9b	TATA-box binding protein associated factor 9B	protein_coding	407786	Q6NZA9	3158	protein_coding	-1.26185	1.4617	18.9197	0.000543519	0.0062499
Reep3	receptor accessory protein 3	protein_coding	28193	Q99KK1	8294	protein_coding	0.746157	7.00665	18.9171	0.000543848	0.0062499
Gm7488	predicted gene 7488	processed_pseudogene			684	pseudogene	-0.708829	5.72783	18.9014	0.000545851	0.00626771
Fcf1	FCF1 rRNA processing protein	protein_coding	73736	Q9CTH6	1117	protein_coding	-0.548905	4.82818	18.8984	0.000546228	0.00626771
Gm6043	predicted gene 6043	processed_pseudogene			492	pseudogene	-0.690119	4.54567	18.8685	0.000550063	0.00630266
Plekhg3	pleckstrin homology domain containing, family G (with RhoGef domain) member 3	protein_coding	263406	A0A1W2P798	11727	protein_coding	1.11444	6.62756	18.8682	0.00055011	0.00630266
Rpn1	ribophorin I	protein_coding	103963	Q91YQ5	4512	protein_coding	-1.12588	7.84504	18.8626	0.000550835	0.00630618
Pkn1	protein kinase N1	protein_coding	320795	P70268	10612	protein_coding	0.701248	8.08138	18.8582	0.000551396	0.00630782
2610203C22Rik	RIKEN cDNA 2610203C22 gene	processed_transcript			4910	long_non_coding	-3.7745	-0.393594	18.8393	0.000553845	0.00633104
Slc25a26	solute carrier family 25 (mitochondrial carrier, phosphate carrier), member 26	protein_coding	67582	Q5U680	4807	protein_coding	-0.982548	2.36216	18.8325	0.000554728	0.00633629
Cops2	COP9 signalosome subunit 2	protein_coding	12848	Q3V3N6	3549	protein_coding	-0.524138	6.36533	18.8275	0.000555374	0.00633629
Rpl34-ps2	ribosomal protein L34, pseudogene 2	processed_pseudogene			354	pseudogene	-0.718697	3.82931	18.8261	0.000555564	0.00633629
Atp5g3	ATP synthase, H+ transporting, mitochondrial F0 complex, subunit C3 (subunit 9)	protein_coding	228033	Q14BC2	2181	protein_coding	-0.531603	6.84253	18.8081	0.000557908	0.00635822
Plekhg2	pleckstrin homology domain containing, family G (with RhoGef domain) member 2	protein_coding	101497	E9QKB6	6797	protein_coding	1.37063	4.86459	18.8004	0.00055892	0.00636494
Myo9b	myosin IXb	protein_coding	17925	A0A1D5RLD1	7496	protein_coding	0.670016	7.55684	18.7949	0.00055964	0.00636696
Spink2	serine peptidase inhibitor, Kazal type 2	protein_coding	69982	D3YTY0	788	protein_coding	-2.62592	0.870405	18.7926	0.000559942	0.00636696
Bank1	B cell scaffold protein with ankyrin repeats 1	protein_coding	242248	B0F3S4	7486	protein_coding	1.63416	2.92891	18.7832	0.000561183	0.00637609
Lhpp	phospholysine phosphohistidine inorganic pyrophosphate phosphatase	protein_coding	76429	A0A1B0GR73	2416	protein_coding	-1.0479	3.71593	18.7801	0.00056159	0.00637609
Syne2	spectrin repeat containing, nuclear envelope 2	protein_coding	319565	D3Z2J8	26726	protein_coding	1.64531	4.95772	18.7713	0.000562742	0.00638437
Mapk3	mitogen-activated protein kinase 3	protein_coding	26417	D3Z3G6	2257	protein_coding	0.747972	7.65412	18.7464	0.000566049	0.00641707
Nyap1	neuronal tyrosine-phosphorylated phosphoinositide 3-kinase adaptor 1	protein_coding	243300	Q6PFX7	5244	protein_coding	1.85209	0.926042	18.7381	0.000567159	0.00642189
Rnf31	ring finger protein 31	protein_coding	268749	Q924T7	5734	protein_coding	0.931445	5.40225	18.7368	0.000567326	0.00642189
Ndufa12	NADH:ubiquinone oxidoreductase subunit A12	protein_coding	66414	F6RBR6	1569	protein_coding	-0.821894	3.63128	18.7241	0.000569025	0.00643417
Stim2	stromal interaction molecule 2	protein_coding	116873	A5CVE4	5133	protein_coding	0.674068	5.47942	18.7199	0.000569592	0.00643417
Thumpd1	THUMP domain containing 1	protein_coding	233802	Q99J36	3004	protein_coding	-0.795261	5.55803	18.7191	0.00056969	0.00643417
Gm4617	predicted pseudogene 4617	processed_pseudogene			331	pseudogene	-0.658194	8.26424	18.7015	0.000572053	0.00645603
Aatf	apoptosis antagonizing transcription factor	protein_coding	56321	Q9JKX4	2869	protein_coding	-0.797104	4.67051	18.6797	0.000575007	0.00648451
Adh5	alcohol dehydrogenase 5 (class III), chi polypeptide	protein_coding	11532	Q6P5I3	5408	protein_coding	-0.522753	6.11642	18.669	0.000576453	0.00649597
Ipo5	importin 5	protein_coding	70572	Q8BKC5	6001	protein_coding	-1.01525	7.26091	18.6619	0.000577415	0.00650195
Gm14325	predicted gene 14325	protein_coding	329575	A2AW67	1616	protein_coding	-0.922966	2.24287	18.6445	0.000579785	0.00652377
Nup43	nucleoporin 43	protein_coding	69912	P59235	2560	protein_coding	-0.995883	3.80351	18.636	0.000580955	0.00653206
Rpl37	ribosomal protein L37	protein_coding	67281	Q9D823	1684	protein_coding	-0.743152	5.99132	18.6276	0.000582101	0.00654007
Gclm	glutamate-cysteine ligase, modifier subunit	protein_coding	14630	Q4FJZ6	6291	protein_coding	-0.607362	8.8883	18.6203	0.000583104	0.00654647
E330020D12Rik	Riken cDNA E330020D12 gene	processed_transcript			2287	long_non_coding	-1.91094	2.11328	18.6107	0.000584438	0.00655256
Prr14	proline rich 14	protein_coding	233895		4455	protein_coding	0.706145	6.76018	18.6101	0.000584515	0.00655256
Gm28577	predicted gene 28577	processed_transcript			741	long_non_coding	-2.50436	0.226448	18.6034	0.00058544	0.00655806
Kcnj10	potassium inwardly-rectifying channel, subfamily J, member 10	protein_coding	16513	Q56VN0	5407	protein_coding	2.3748	2.00428	18.5923	0.00058697	0.00657032
Exosc2	exosome component 2	protein_coding	227715	Q3TKQ3	2888	protein_coding	-0.836806	5.09847	18.572	0.000589802	0.00659675
Acap2	ArfGAP with coiled-coil, ankyrin repeat and PH domains 2	protein_coding	78618	A0A2R8W6H4	7183	protein_coding	0.581952	7.18658	18.569	0.00059022	0.00659675
Phf5a	PHD finger protein 5A	protein_coding	68479	P83870	2166	protein_coding	-0.549782	5.59389	18.5659	0.000590642	0.00659675
Rpl34	ribosomal protein L34	protein_coding	68436	Q9D1R9	2643	protein_coding	-0.580337	6.87962	18.5498	0.000592895	0.00661701
Fam102a	family with sequence similarity 102, member A	protein_coding	98952		6066	protein_coding	1.1693	4.51358	18.5364	0.000594777	0.00663311
Gstm4	glutathione S-transferase, mu 4	protein_coding	14865	Q8R5I6	1707	protein_coding	-0.758592	4.37653	18.5323	0.000595356	0.00663466
Gm7785	predicted gene 7785	processed_pseudogene			892	pseudogene	-0.817356	3.31074	18.5194	0.000597173	0.00664999
Gm6030	predicted gene 6030	processed_pseudogene			390	pseudogene	-0.869986	3.79348	18.5124	0.000598172	0.0066562
Psmd7	proteasome (prosome, macropain) 26S subunit, non-ATPase, 7	protein_coding	17463	A1L3B8	2261	protein_coding	-0.872676	6.14357	18.489	0.00060149	0.0066882
Rin3	Ras and Rab interactor 3	protein_coding	217835	P59729	6835	protein_coding	0.77225	8.29372	18.482	0.000602496	0.00669407
Herpud2	HERPUD family member 2	protein_coding	80517	Q9JJC9	5857	protein_coding	0.613846	6.19601	18.4791	0.000602905	0.00669407
Gm14650	predicted gene 14650	processed_pseudogene			889	pseudogene	-1.26163	2.66831	18.4676	0.000604554	0.00670744
Nfkbie	nuclear factor of kappa light polypeptide gene enhancer in B cells inhibitor, epsilon	protein_coding	18037	O54910	3045	protein_coding	0.84899	4.26428	18.4617	0.000605394	0.00671089
Pus7l	pseudouridylate synthase 7-like	protein_coding	78895	Q8CE46	3291	protein_coding	-1.05036	3.52632	18.4592	0.000605755	0.00671089
Micos13	mitochondrial contact site and cristae organizing system subunit 13	protein_coding	224904	Q8R404	1169	protein_coding	-0.633984	5.37394	18.4377	0.00060886	0.00674035
Dnph1	2'-deoxynucleoside 5'-phosphate N-hydrolase 1	protein_coding	381101	Q80VJ3	1190	protein_coding	-0.984781	3.60613	18.4321	0.000609658	0.00674423
Zcchc10	zinc finger, CCHC domain containing 10	protein_coding	67966	Q9CX48	1391	protein_coding	-0.707799	3.47407	18.4285	0.000610188	0.00674515
Galm	galactose mutarotase	protein_coding	319625	Q8K157	2476	protein_coding	1.00417	3.8118	18.4115	0.000612654	0.00676744
Gm44187	predicted gene, 44187	TEC			1929		2.00162	1.31784	18.3973	0.000614722	0.00678533
Klhl36	kelch-like 36	protein_coding	234796		2339	protein_coding	1.02295	3.52459	18.3798	0.00061728	0.00680584
Gramd1a	GRAM domain containing 1A	protein_coding	52857	A0A1Y7VJS1	5239	protein_coding	0.702635	6.97547	18.3785	0.000617483	0.00680584
Zbtb20	zinc finger and BTB domain containing 20	protein_coding	56490		30730	protein_coding	1.24456	3.80207	18.3746	0.000618051	0.00680713
Tlr2	toll-like receptor 2	protein_coding	24088	G3X8Y8	3014	protein_coding	1.73009	6.10347	18.364	0.000619609	0.00681932
Phpt1	phosphohistidine phosphatase 1	protein_coding	75454	Q9DAK9	1074	protein_coding	-0.841571	4.88048	18.3516	0.000621446	0.00682973
Tesk2	testis-specific kinase 2	protein_coding	230661	Q8VCT9	4272	protein_coding	1.0719	5.59136	18.3515	0.00062146	0.00682973
Cyp26a1	cytochrome P450, family 26, subfamily a, polypeptide 1	protein_coding	13082	A0A0R4J061	1983	protein_coding	3.53427	1.3418	18.3454	0.000622357	0.00683461
Gm8130	predicted gene 8130	processed_pseudogene			570	pseudogene	-0.687825	3.58555	18.3142	0.000626996	0.00688054
Fntb	farnesyltransferase, CAAX box, beta	protein_coding	110606	Q8K2I1	3987	protein_coding	-0.533454	4.61919	18.2781	0.000632421	0.00693003
Sp4	trans-acting transcription factor 4	protein_coding	20688	K4DI62	5770	protein_coding	0.785592	4.50516	18.2781	0.000632425	0.00693003
Idh2	isocitrate dehydrogenase 2 (NADP+), mitochondrial	protein_coding	269951	P54071	2588	protein_coding	-1.09669	6.08585	18.2687	0.000633833	0.00694043
Nbeal2	neurobeachin-like 2	protein_coding	235627	Q6ZQA0	9554	protein_coding	1.22186	7.62598	18.2617	0.000634902	0.00694462
Gm11878	predicted gene 11878	processed_pseudogene			400	pseudogene	-0.694872	5.39817	18.2567	0.000635652	0.00694462
Samd8	sterile alpha motif domain containing 8	protein_coding	67630	Q14AQ4	7639	protein_coding	0.849112	5.55928	18.2546	0.000635969	0.00694462
Fpgs	folylpolyglutamyl synthetase	protein_coding	14287	P48760	3802	protein_coding	-1.28574	3.61735	18.254	0.000636057	0.00694462
Cebpd	CCAAT/enhancer binding protein (C/EBP), delta	protein_coding	12609	B9EIA9	3746	protein_coding	1.42146	5.5257	18.2356	0.000638862	0.0069702
Oaf	out at first homolog	protein_coding	102644	Q8QZR4	2629	protein_coding	-2.68263	3.13011	18.229	0.000639868	0.00697614
Camkk1	calcium/calmodulin-dependent protein kinase kinase 1, alpha	protein_coding	55984		3728	protein_coding	0.854077	3.96537	18.2241	0.000640625	0.00697934
Gm38345	predicted gene, 38345	TEC			1748		1.56127	2.19693	18.1996	0.000644382	0.00701521
Lrrc40	leucine rich repeat containing 40	protein_coding	67144	A0A0R4J0W6	4771	protein_coding	-0.693661	4.75953	18.1947	0.000645145	0.00701533
Eif4e	eukaryotic translation initiation factor 4E	protein_coding	13684	Q3TK95	6008	protein_coding	-0.667123	6.07819	18.1935	0.000645323	0.00701533
Dcaf4	DDB1 and CUL4 associated factor 4	protein_coding	73828	Q99LF7	3633	protein_coding	-0.676476	3.47434	18.1673	0.00064938	0.00705436
Gm16638	predicted gene, 16638	antisense			9296	long_non_coding	1.49479	1.53527	18.1582	0.000650804	0.00705868
Gm9457	predicted gene 9457	processed_pseudogene			372	pseudogene	-0.814487	3.16062	18.1515	0.000651849	0.00705868
Kdm5b	lysine (K)-specific demethylase 5B	protein_coding	75605	Q80Y84	16555	protein_coding	1.72802	5.0451	18.1496	0.000652146	0.00705868
Togaram1	TOG array regulator of axonemal microtubules 1	protein_coding	328108	Q6A070	12476	protein_coding	-0.646454	4.86724	18.1487	0.000652276	0.00705868
Cd274	CD274 antigen	protein_coding	60533	Q3U472	3622	protein_coding	-0.973539	3.66843	18.1463	0.000652661	0.00705868
Gm43088	predicted gene 43088	TEC			2347		1.73616	1.11443	18.1449	0.000652879	0.00705868
Slc6a13	solute carrier family 6 (neurotransmitter transporter, GABA), member 13	protein_coding	14412	P31649	2904	protein_coding	0.947552	3.54084	18.1438	0.000653053	0.00705868
Rpl27-ps1	ribosomal protein L27, pseudogene 1	processed_pseudogene			408	pseudogene	-0.788643	6.56366	18.1329	0.000654763	0.00706589
Rpl5-ps1	ribosomal protein L5, pseudogene 1	processed_pseudogene			894	pseudogene	-1.42879	2.06364	18.1326	0.000654799	0.00706589
P2ry13	purinergic receptor P2Y, G-protein coupled 13	protein_coding	74191	Q9D8I2	2528	protein_coding	2.79437	2.48889	18.1305	0.000655125	0.00706589
Gtf3c6	general transcription factor IIIC, polypeptide 6, alpha	protein_coding	67371	Q9D8P7	2799	protein_coding	-0.529906	5.07604	18.1275	0.000655606	0.00706603
Pter	phosphotriesterase related	protein_coding	19212	A2AUR3	4682	protein_coding	-1.7468	2.91286	18.1203	0.000656728	0.00707307
Tsc22d2	TSC22 domain family, member 2	protein_coding	72033	E9Q7M2	11244	protein_coding	1.81429	6.59843	18.1107	0.000658248	0.00708438
Erp27	endoplasmic reticulum protein 27	protein_coding	69187	Q9D8U3	2981	protein_coding	1.61887	2.35722	18.0977	0.0006603	0.00710141
Spg20	spastic paraplegia 20, spartin (Troyer syndrome) homolog (human)	protein_coding	229285	Q3TVW1	7683	protein_coding	-0.761611	3.51286	18.0915	0.000661294	0.00710702
Atf7ip	activating transcription factor 7 interacting protein	protein_coding	54343	A0A0N4SVA8	20726	protein_coding	0.64857	7.17235	18.0737	0.000664126	0.00713239
Mob3a	MOB kinase activator 3A	protein_coding	208228	Q8BSU7	3254	protein_coding	0.667653	6.82278	18.0619	0.000665996	0.00714738
Zbp1	Z-DNA binding protein 1	protein_coding	58203	A2APF7	3529	protein_coding	1.96364	4.26193	18.0555	0.000667035	0.0071529
Gtf2h5	general transcription factor IIH, polypeptide 5	protein_coding	66467	Q8K2X8	3855	protein_coding	-0.55249	5.12406	18.0526	0.000667491	0.0071529
Sema4b	sema domain, immunoglobulin domain (Ig), transmembrane domain (TM) and short cytoplasmic domain, (semaphorin) 4B	protein_coding	20352	Q62179	5645	protein_coding	1.27433	3.78922	18.0452	0.00066868	0.0071529
Ndufb5	NADH:ubiquinone oxidoreductase subunit B5	protein_coding	66046	Q9CQH3	4995	protein_coding	-0.564313	5.82663	18.0437	0.000668916	0.0071529
Gm8253	predicted gene 8253	processed_pseudogene			433	pseudogene	-0.910972	2.60173	18.0434	0.000668977	0.0071529
Prmt3	protein arginine N-methyltransferase 3	protein_coding	71974		5996	protein_coding	-0.754049	5.2331	18.0387	0.000669728	0.0071529
Trim34a	tripartite motif-containing 34A	protein_coding	94094	E9PYZ4	2592	protein_coding	0.762453	3.95943	18.0381	0.000669829	0.0071529
4931422A03Rik	RIKEN cDNA 4931422A03 gene	protein_coding	70986		1602	protein_coding	1.99554	0.840263	18.023	0.00067226	0.00717379
Gm6344	predicted gene 6344	processed_pseudogene			483	pseudogene	-0.757675	6.06345	18.0193	0.000672852	0.00717502
Cyp51	cytochrome P450, family 51	protein_coding	13121	Q8K0C4	4415	protein_coding	-1.40858	4.17433	18.0119	0.000674056	0.00718279
Gm4462	predicted gene 4462	processed_pseudogene			1303	pseudogene	-1.04812	3.14854	18.0054	0.000675113	0.0071848
Zfand1	zinc finger, AN1-type domain 1	protein_coding	66361	Q8BFR6	6267	protein_coding	-0.775192	3.7889	18.0026	0.000675564	0.0071848
Zfp758	zinc finger protein 758	protein_coding	224598	E9QAA1	2974	protein_coding	0.855364	3.99986	18.0019	0.000675673	0.0071848
Gm5525	predicted gene 5525	processed_pseudogene			1312	pseudogene	-1.11391	5.71561	17.9967	0.000676533	0.00718888
Gm10175	predicted gene 10175	transcribed_processed_pseudogene			645	pseudogene	-0.635829	7.22722	17.9825	0.000678844	0.00720745
Tespa1	thymocyte expressed, positive selection associated 1	protein_coding	67596		6294	protein_coding	-1.76685	3.88187	17.9801	0.000679236	0.00720745
Prmt1	protein arginine N-methyltransferase 1	protein_coding	15469	Q3UIG8	3425	protein_coding	-0.892099	6.51605	17.9766	0.000679809	0.00720846
Larp7	La ribonucleoprotein domain family, member 7	protein_coding	28036	Q05CL8	2366	protein_coding	-0.591465	5.66757	17.9698	0.000680921	0.00721518
Gm9276	predicted gene 9276	processed_pseudogene			1384	pseudogene	-1.16844	2.95584	17.9668	0.00068142	0.0072154
Ndufa12-ps	NADH:ubiquinone oxidoreductase subunit A12, pseudogene	processed_pseudogene			402	pseudogene	-0.75064	4.24214	17.9606	0.000682435	0.00722109
Ccz1	CCZ1 vacuolar protein trafficking and biogenesis associated	protein_coding	231874	Q8C1Y8	4480	protein_coding	-0.450568	6.22523	17.9436	0.000685227	0.00724403
Cacybp	calcyclin binding protein	protein_coding	12301	Q9CXW3	2390	protein_coding	-0.982625	6.17659	17.9411	0.000685653	0.00724403
Cox15	cytochrome c oxidase assembly protein 15	protein_coding	226139	Q8BJ03	4909	protein_coding	-0.526417	5.49999	17.9387	0.000686044	0.00724403
Gm7389	predicted gene 7389	processed_pseudogene			2884	pseudogene	-0.967342	3.80218	17.9312	0.000687282	0.00725202
Ssr1	signal sequence receptor, alpha	protein_coding	107513	A0A286YCT4	10431	protein_coding	-0.615283	8.05198	17.9081	0.000691121	0.00728588
Kdelr2	KDEL (Lys-Asp-Glu-Leu) endoplasmic reticulum protein retention receptor 2	protein_coding	66913	Q9CQM2	1829	protein_coding	-0.440521	5.95787	17.9061	0.000691456	0.00728588
Gm11263	predicted gene 11263	processed_pseudogene			749	pseudogene	-1.42781	1.70852	17.8818	0.000695526	0.00732123
Tsnax	translin-associated factor X	protein_coding	53424	Q9QZE7	3917	protein_coding	-0.676831	6.00696	17.8803	0.000695782	0.00732123
Angptl4	angiopoietin-like 4	protein_coding	57875	Q9Z1P8	3541	protein_coding	-1.32744	3.60901	17.8739	0.000696863	0.00732334
Slc6a12	solute carrier family 6 (neurotransmitter transporter, betaine/GABA), member 12	protein_coding	14411	G5E8Z4	3052	protein_coding	2.1991	3.9017	17.8734	0.000696952	0.00732334
C1s1	complement component 1, s subcomponent 1	protein_coding	50908	E9Q6C2	3129	protein_coding	-3.54599	-0.0527248	17.8666	0.000698092	0.00733021
Magi3	membrane associated guanylate kinase, WW and PDZ domain containing 3	protein_coding	99470	Q9EQJ9	8520	protein_coding	0.796577	4.31489	17.8564	0.00069981	0.00733714
Gm8163	predicted gene 8163	processed_pseudogene			1060	pseudogene	-1.41919	1.91316	17.8537	0.000700274	0.00733714
Kif13b	kinesin family member 13B	protein_coding	16554	A0A286YD28	13017	protein_coding	0.598553	5.60281	17.8517	0.000700617	0.00733714
Pvt1	Pvt1 oncogene	lincRNA			6996	long_non_coding	-2.44401	0.701952	17.8512	0.000700697	0.00733714
Dhx32	DEAH (Asp-Glu-Ala-His) box polypeptide 32	protein_coding	101437	D3Z255	4172	protein_coding	-0.683152	3.77528	17.8465	0.000701485	0.0073403
Tbc1d10b	TBC1 domain family, member 10b	protein_coding	68449	Q8BHL3	4696	protein_coding	0.636181	6.56856	17.8414	0.000702361	0.00734437
Timm29	translocase of inner mitochondrial membrane 29	protein_coding	69773	Q8BGX2	3170	protein_coding	-0.63747	5.6984	17.8189	0.000706193	0.00737933
Dmtf1	cyclin D binding myb-like transcription factor 1	protein_coding	23857	Q8CE22	11041	protein_coding	0.670308	6.3166	17.8101	0.000707705	0.00739
Ttc27	tetratricopeptide repeat domain 27	protein_coding	74196	Q8CD92	3193	protein_coding	-1.24734	4.02136	17.8037	0.0007088	0.00739632
Ciapin1	cytokine induced apoptosis inhibitor 1	protein_coding	109006	Q8WTY4	9212	protein_coding	-0.561686	5.93504	17.7997	0.00070949	0.0073984
Gm5472	predicted gene 5472	processed_pseudogene			1678	pseudogene	-0.92224	2.59337	17.778	0.000713222	0.00742864
Tmsb15l	thymosin beta 15b like	protein_coding	399591	Q8C0W0	816	protein_coding	-0.856412	2.64845	17.7771	0.000713374	0.00742864
Sbno2	strawberry notch 2	protein_coding	216161	Q7TNB8	10715	protein_coding	0.919486	7.20256	17.7448	0.000718985	0.00748191
Lonp1	lon peptidase 1, mitochondrial	protein_coding	74142	A0A3B2W834	4374	protein_coding	-0.705929	6.23708	17.7413	0.0007196	0.00748315
L2hgdh	L-2-hydroxyglutarate dehydrogenase	protein_coding	217666	Q91YP0	3466	protein_coding	-1.24672	3.58707	17.7312	0.000721367	0.00749612
Szt2	SZT2 subunit of KICSTOR complex	protein_coding	230676	A2A9C3	11947	protein_coding	0.981758	6.13477	17.7285	0.000721841	0.00749612
Eml4	echinoderm microtubule associated protein like 4	protein_coding	78798	F8WJ93	6038	protein_coding	-0.476411	5.72181	17.7198	0.000723366	0.00750381
4632415L05Rik	RIKEN cDNA 4632415L05 gene	transcribed_unprocessed_pseudogene			6148	pseudogene	-0.564847	3.62587	17.7186	0.000723576	0.00750381
Gm18119	predicted gene, 18119	processed_pseudogene			616	pseudogene	-1.00941	2.39225	17.709	0.00072526	0.00751611
Lpin2	lipin 2	protein_coding	64898		12233	protein_coding	0.772958	5.52796	17.7039	0.000726172	0.00752039
Snhg6	small nucleolar RNA host gene 6	lincRNA			1146	long_non_coding	-1.06737	4.65341	17.6994	0.000726963	0.00752105
Ash2l	ASH2 like histone lysine methyltransferase complex subunit	protein_coding	23808	Q91X20	8969	protein_coding	-1.03062	6.38507	17.6978	0.000727233	0.00752105
Mrpl17	mitochondrial ribosomal protein L17	protein_coding	27397	Q9D8P4	7605	protein_coding	-0.635034	5.13265	17.687	0.000729154	0.00753575
Rb1	RB transcriptional corepressor 1	protein_coding	19645		6015	protein_coding	0.593867	6.55137	17.6615	0.000733689	0.00757744
Tgm2	transglutaminase 2, C polypeptide	protein_coding	21817	P21981	4608	protein_coding	2.3638	5.01149	17.6576	0.000734387	0.00757945
Fech	ferrochelatase	protein_coding	14151	A0A494B9Y8	13838	protein_coding	-1.03074	5.68769	17.6505	0.00073565	0.00758731
Zmynd19	zinc finger, MYND domain containing 19	protein_coding	67187	Q9CQG3	4168	protein_coding	-0.872108	4.79786	17.6392	0.000737685	0.0076031
Ssbp2	single-stranded DNA binding protein 2	protein_coding	66970		7985	protein_coding	1.04609	4.58482	17.6359	0.000738266	0.00760389
Rpl31	ribosomal protein L31	protein_coding	114641	Q5M9K9	1662	protein_coding	-0.693396	5.32371	17.6195	0.000741222	0.00762913
Flii	flightless I actin binding protein	protein_coding	14248		5039	protein_coding	0.577054	7.37728	17.6065	0.000743584	0.00764183
Gm6736	predicted gene 6736	processed_pseudogene			948	pseudogene	-0.808143	4.43642	17.6057	0.000743734	0.00764183
Hmga1	high mobility group AT-hook 1	protein_coding	15361	Q566K0	2125	protein_coding	-0.92031	6.09977	17.6043	0.000743976	0.00764183
Agap2	ArfGAP with GTPase domain, ankyrin repeat and PH domain 2	protein_coding	216439	A0A5F8MPB7	5941	protein_coding	0.804585	5.99421	17.6008	0.000744624	0.00764328
Plekhg4	pleckstrin homology domain containing, family G (with RhoGef domain) member 4	protein_coding	102075	E0CYM2	5478	protein_coding	-3.74144	2.6812	17.5917	0.00074627	0.00764722
Cyb561a3	cytochrome b561 family, member A3	protein_coding	225912	Q6P1H1	3910	protein_coding	0.644436	6.06101	17.5911	0.000746381	0.00764722
Zbtb1	zinc finger and BTB domain containing 1	protein_coding	268564	Q5YB37	12190	protein_coding	0.553484	5.96686	17.5903	0.000746528	0.00764722
Otud6b	OTU domain containing 6B	protein_coding	72201	Q8K2H2	3387	protein_coding	-0.630428	5.24455	17.584	0.00074767	0.0076535
Gm13493	predicted gene 13493	processed_pseudogene			493	pseudogene	-0.520133	7.95428	17.5814	0.000748155	0.0076535
Rcc1l	reculator of chromosome condensation 1 like	protein_coding	94254	Q548B0	2843	protein_coding	-1.12892	3.2089	17.5663	0.000750908	0.00767237
Cdkn2a	cyclin dependent kinase inhibitor 2A	protein_coding	12578	P51480	1172	protein_coding	-2.8166	1.45389	17.5648	0.000751177	0.00767237
Gys1	glycogen synthase 1, muscle	protein_coding	14936	Q9Z1E4	4789	protein_coding	0.707976	6.76557	17.5602	0.000752027	0.00767237
Ascc1	activating signal cointegrator 1 complex subunit 1	protein_coding	69090		2193	protein_coding	-0.462118	4.65592	17.5602	0.000752034	0.00767237
Tmem39a	transmembrane protein 39a	protein_coding	67846	Q9CYC3	4094	protein_coding	-0.476285	5.19914	17.548	0.00075427	0.00768999
Urm1	ubiquitin related modifier 1	protein_coding	68205		4275	protein_coding	-0.584195	4.87887	17.5442	0.000754979	0.00769202
Inpp4a	inositol polyphosphate-4-phosphatase, type I	protein_coding	269180		10387	protein_coding	1.16668	6.50566	17.53	0.00075759	0.00771226
Tet3	tet methylcytosine dioxygenase 3	protein_coding	194388		16695	protein_coding	0.686692	6.58409	17.5279	0.000757988	0.00771226
Rpl35a-ps5	ribosomal protein L35A, pseudogene 5	processed_pseudogene			333	pseudogene	-0.580798	6.85871	17.5222	0.000759036	0.00771772
Ebna1bp2	EBNA1 binding protein 2	protein_coding	69072	Q9D903	3553	protein_coding	-0.567704	6.04731	17.5094	0.000761426	0.0077359
Cib1	calcium and integrin binding 1 (calmyrin)	protein_coding	23991	Q9Z0F4	2303	protein_coding	0.692779	5.06421	17.5071	0.000761849	0.0077359
Ppp1r12b	protein phosphatase 1, regulatory subunit 12B	protein_coding	329251	Q8BG95	14983	protein_coding	0.595824	4.87417	17.5009	0.00076301	0.00773983
Srm	spermidine synthase	protein_coding	20810	Q543H0	1599	protein_coding	-1.79886	5.45156	17.4995	0.000763262	0.00773983
Gm13624	predicted gene 13624	processed_pseudogene			462	pseudogene	-1.1633	3.4951	17.4887	0.000765279	0.00775275
Gm12712	predicted gene 12712	processed_pseudogene			801	pseudogene	-0.919224	2.60723	17.4872	0.000765564	0.00775275
Gm1966	predicted gene 1966	unprocessed_pseudogene			7293	pseudogene	1.45205	6.65437	17.461	0.000770482	0.00779732
Arhgap23	Rho GTPase activating protein 23	protein_coding	58996	B1AQY2	6637	protein_coding	0.980553	4.02604	17.4443	0.00077366	0.00782423
Zfand3	zinc finger, AN1-type domain 3	protein_coding	21769	Q497H0	4392	protein_coding	1.09515	5.86016	17.44	0.000774461	0.00782708
Gm12751	predicted gene 12751	processed_pseudogene			381	pseudogene	-0.497091	4.39835	17.4291	0.000776529	0.00784273
4930520O04Rik	RIKEN cDNA 4930520O04 gene	processed_transcript			3745	long_non_coding	-1.19923	2.67707	17.4246	0.000777397	0.00784625
Gm11353	predicted gene 11353	processed_pseudogene			627	pseudogene	-0.900656	5.35755	17.4117	0.000779852	0.00786577
Atp8a1	ATPase, aminophospholipid transporter (APLT), class I, type 8A, member 1	protein_coding	11980	P70704	14278	protein_coding	0.691628	6.62272	17.3853	0.000784931	0.0079117
Ctc1	CTS telomere maintenance complex component 1	protein_coding	68964	Q5SUQ9	6797	protein_coding	-0.543965	6.47684	17.3689	0.000788094	0.00793829
Mgat1	mannoside acetylglucosaminyltransferase 1	protein_coding	17308	Q544F0	4733	protein_coding	0.595701	6.35339	17.3594	0.000789943	0.0079516
Rpl7a-ps5	ribosomal protein L7A, pseudogene 5	processed_pseudogene			792	pseudogene	-0.695527	4.57275	17.3551	0.000790763	0.00795314
Gm10177	predicted gene 10177	transcribed_processed_pseudogene			444	pseudogene	-0.681483	6.16764	17.3532	0.00079115	0.00795314
Gm14706	predicted gene 14706	processed_pseudogene			255	pseudogene	-1.22382	1.75829	17.3492	0.000791915	0.00795553
Rps6kc1	ribosomal protein S6 kinase polypeptide 1	protein_coding	320119	Q8BLK9	9741	protein_coding	0.977567	4.48328	17.3405	0.000793612	0.00796728
Foxn2	forkhead box N2	protein_coding	14236	E9Q7L6	7357	protein_coding	0.616788	6.59031	17.3261	0.000796437	0.00799032
Hars	histidyl-tRNA synthetase	protein_coding	15115	Q61035	2447	protein_coding	-0.586261	5.68922	17.3188	0.000797855	0.00799923
Itsn2	intersectin 2	protein_coding	20403	A0A1W2P7G8	13579	protein_coding	0.512185	7.83113	17.3101	0.000799579	0.00801119
Ybx1-ps2	Y box protein 1, pseudogene 2	processed_pseudogene			957	pseudogene	-0.627395	5.55548	17.2923	0.00080309	0.00804102
Papss2	3'-phosphoadenosine 5'-phosphosulfate synthase 2	protein_coding	23972	A0A494B923	3721	protein_coding	-1.38467	5.51618	17.2878	0.00080397	0.0080445
Haus7	HAUS augmin-like complex, subunit 7	protein_coding	73738	Q8BKT8	1438	protein_coding	-0.570112	4.3777	17.2749	0.00080654	0.00806004
Gm9531	predicted gene 9531	transcribed_processed_pseudogene			1080	pseudogene	-0.962414	6.88668	17.2746	0.000806592	0.00806004
Atp23	ATP23 metallopeptidase and ATP synthase assembly factor homolog	protein_coding	68876	Q9CWQ3	4211	protein_coding	-0.794491	2.78364	17.2697	0.000807576	0.00806454
Gm9009	predicted pseudogene 9009	processed_pseudogene			326	pseudogene	-0.797441	3.82139	17.2529	0.00081092	0.00809116
Gm8226	predicted gene 8226	processed_pseudogene			798	pseudogene	-0.645525	7.57398	17.2495	0.000811599	0.00809116
Gm8276	predicted gene 8276	processed_pseudogene			1812	pseudogene	-0.96192	6.55641	17.2483	0.00081185	0.00809116
Snrpd2	small nuclear ribonucleoprotein D2	protein_coding	107686	Q14AF6	2618	protein_coding	-0.717322	5.06788	17.2377	0.00081396	0.00810346
Ccdc43	coiled-coil domain containing 43	protein_coding	52715	Q9CR29	3341	protein_coding	-0.661026	4.34525	17.2367	0.000814159	0.00810346
Hvcn1	hydrogen voltage-gated channel 1	protein_coding	74096	D3YZ46	3563	protein_coding	0.873057	7.33904	17.2335	0.000814809	0.00810459
Pum3	pumilio RNA-binding family member 3	protein_coding	52874	A0A0N4SUH4	8626	protein_coding	-0.794477	5.95642	17.2289	0.000815729	0.00810839
Slc12a5	solute carrier family 12, member 5	protein_coding	57138	A0A0J9YUW1	7447	protein_coding	1.97423	3.50402	17.2194	0.000817646	0.00812017
Gm10247	predicted gene 10247	processed_pseudogene			330	pseudogene	-0.612622	5.22794	17.2177	0.000817991	0.00812017
Gm10136	predicted pseudogene 10136	processed_pseudogene			435	pseudogene	-0.775859	6.17847	17.2031	0.000820948	0.00814417
Pbxip1	pre B cell leukemia transcription factor interacting protein 1	protein_coding	229534	Q3TVI8	4674	protein_coding	1.15833	7.2967	17.1893	0.000823758	0.0081614
Tbc1d7	TBC1 domain family, member 7	protein_coding	67046	A0A1Y7VIN4	4042	protein_coding	-0.799568	2.72325	17.1892	0.000823766	0.0081614
Zfp953	zinc finger protein 953	protein_coding	629016	Q3UPV7	4677	protein_coding	0.73173	4.11213	17.1766	0.000826352	0.00818165
Znfx1	zinc finger, NFX1-type containing 1	protein_coding	98999	Q8R151	8189	protein_coding	0.948811	6.46408	17.1675	0.000828204	0.00819293
Elovl6	ELOVL family member 6, elongation of long chain fatty acids (yeast)	protein_coding	170439	Q920L5	6431	protein_coding	-1.38174	3.54093	17.1657	0.000828578	0.00819293
Gamt	guanidinoacetate methyltransferase	protein_coding	14431	O35969	1444	protein_coding	1.20604	2.09091	17.1533	0.00083112	0.00821269
Eif3h	eukaryotic translation initiation factor 3, subunit H	protein_coding	68135	Q5M9L0	1612	protein_coding	-0.507167	7.72204	17.146	0.00083262	0.00822212
Tmem17	transmembrane protein 17	protein_coding	103765	Q8K0U3	1568	protein_coding	-2.00116	0.0841436	17.1388	0.0008341	0.00823136
Pcsk4	proprotein convertase subtilisin/kexin type 4	protein_coding	18551		2958	protein_coding	-2.13337	0.838865	17.1331	0.000835287	0.00823767
Glra3	glycine receptor, alpha 3 subunit	protein_coding	110304		9208	protein_coding	-2.5157	0.17422	17.1283	0.000836279	0.00824207
Phlda1	pleckstrin homology like domain, family A, member 1	protein_coding	21664	Q62392	2205	protein_coding	2.20864	3.79596	17.1208	0.000837837	0.00825204
Rpl19	ribosomal protein L19	protein_coding	19921	A2A547	1022	protein_coding	-0.620719	7.09349	17.1064	0.000840823	0.00827604
Ssbp1	single-stranded DNA binding protein 1	protein_coding	381760	Q8R2K3	8360	protein_coding	-0.492312	5.00443	17.0929	0.000843651	0.00829847
Etv3	ets variant 3	protein_coding	27049	Q8R4Z4	10274	protein_coding	0.912061	5.26585	17.0897	0.000844316	0.0082996
Ggt5	gamma-glutamyltransferase 5	protein_coding	23887		5922	protein_coding	1.87793	3.63209	17.0758	0.000847222	0.00832274
Iqsec1	IQ motif and Sec7 domain 1	protein_coding	232227	Q8R0S2	15941	protein_coding	0.915594	6.31487	17.0704	0.000848356	0.00832846
Gm9800	predicted gene 9800	processed_pseudogene			336	pseudogene	-0.502746	9.29209	17.0591	0.000850755	0.00834659
E130307A14Rik	RIKEN cDNA E130307A14 gene	antisense			7141	long_non_coding	0.739888	3.90385	17.0502	0.000852627	0.00835951
Mthfr	methylenetetrahydrofolate reductase	protein_coding	17769	Q9WU20	7315	protein_coding	0.876453	4.61724	17.0435	0.000854052	0.00836805
Gm13562	predicted gene 13562	processed_transcript			1344	long_non_coding	2.07801	0.54061	17.0341	0.000856048	0.00837979
Rwdd4a	RWD domain containing 4A	protein_coding	192174	H3BJI4	3352	protein_coding	-0.678523	4.79506	17.0326	0.000856361	0.00837979
Rnf25	ring finger protein 25	protein_coding	57751	M0QWW2	2181	protein_coding	0.690759	5.14206	17.018	0.000859482	0.00840487
Akr1b3	aldo-keto reductase family 1, member B3 (aldose reductase)	protein_coding	11677		8384	protein_coding	-0.700703	4.70898	17.0113	0.000860912	0.00841328
Mrpl48	mitochondrial ribosomal protein L48	protein_coding	52443	E9QPQ8	8152	protein_coding	-0.58561	4.75148	17.0087	0.000861457	0.00841328
Ufsp2	UFM1-specific peptidase 2	protein_coding	192169	Q99K23	4407	protein_coding	-0.458997	5.80245	16.9922	0.000865014	0.00843563
Abcc1	ATP-binding cassette, sub-family C (CFTR/MRP), member 1	protein_coding	17250	E9Q1I5	15092	protein_coding	-0.567037	5.99758	16.9919	0.000865081	0.00843563
Pwp1	PWP1 homolog, endonuclein	protein_coding	103136	A0A1W2P8G3	2942	protein_coding	-0.74838	6.0162	16.9903	0.000865423	0.00843563
Etv4	ets variant 4	protein_coding	18612	A2A5C2	3104	protein_coding	-8.90711	1.67249	20.0437	0.00086664	0.00844204
Alg2	asparagine-linked glycosylation 2 (alpha-1,3-mannosyltransferase)	protein_coding	56737		3450	protein_coding	-0.612286	4.3796	16.9783	0.000868011	0.00844995
Fem1c	fem 1 homolog c	protein_coding	240263	B2RRW5	5726	protein_coding	0.686722	6.48527	16.9719	0.000869385	0.00845786
Hsd17b12	hydroxysteroid (17-beta) dehydrogenase 12	protein_coding	56348		2407	protein_coding	-0.919761	5.98358	16.9589	0.000872207	0.00847795
Gm12669	predicted gene 12669	processed_pseudogene			1009	pseudogene	-0.792802	5.61494	16.9572	0.000872573	0.00847795
Gm8925	predicted gene 8925	processed_pseudogene			763	pseudogene	-1.25506	1.45078	16.9527	0.000873558	0.00848206
Gm25432	predicted gene, 25432	processed_pseudogene			728	pseudogene	-0.987901	5.24016	16.9441	0.000875425	0.00849472
Dtymk	deoxythymidylate kinase	protein_coding	21915	P97930	2631	protein_coding	-0.55907	6.73153	16.9378	0.000876807	0.00850266
Gm6394	predicted gene 6394	processed_pseudogene			477	pseudogene	-0.730149	6.76112	16.9232	0.00087999	0.00852805
Dnajc10	DnaJ heat shock protein family (Hsp40) member C10	protein_coding	66861		5004	protein_coding	-1.01604	7.22189	16.8988	0.000885381	0.00857479
Zbtb37	zinc finger and BTB domain containing 37	protein_coding	240869	Q8C3U9	18814	protein_coding	1.06855	4.75104	16.8886	0.000887635	0.00858892
Inpp1	inositol polyphosphate-1-phosphatase	protein_coding	16329	P49442	6460	protein_coding	0.959978	5.44938	16.887	0.000887979	0.00858892
Gm36161	predicted gene, 36161	lincRNA			1509	long_non_coding	1.35418	6.49242	16.8774	0.000890115	0.00860406
Gm10343	predicted gene 10343	processed_pseudogene			333	pseudogene	-0.841022	3.45418	16.8687	0.000892054	0.00861729
Eef2	eukaryotic translation elongation factor 2	protein_coding	13629	P58252	3324	protein_coding	-0.891372	10.6455	16.8627	0.000893397	0.00862474
Gm15516	predicted gene 15516	processed_pseudogene			193	pseudogene	-0.964867	3.04741	16.8556	0.00089498	0.00863449
Gm6565	predicted gene 6565	processed_pseudogene			438	pseudogene	-0.86598	3.65904	16.8512	0.000895966	0.00863849
Kmt2a	lysine (K)-specific methyltransferase 2A	protein_coding	214162	P55200	16670	protein_coding	1.54707	7.74425	16.8466	0.000896997	0.00864193
Tarbp1	TAR RNA binding protein 1	protein_coding	212728	E9Q368	6383	protein_coding	-1.23129	4.19902	16.8445	0.000897469	0.00864193
Trim30d	tripartite motif-containing 30D	protein_coding	209387	Q3TNW3	3758	protein_coding	1.16682	4.7386	16.8405	0.000898368	0.00864507
Gm17060	predicted gene 17060	processed_pseudogene			824	pseudogene	-1.50209	1.84663	16.8321	0.000900256	0.00865772
Gemin7	gem nuclear organelle associated protein 7	protein_coding	69731	Q9CWY4	1782	protein_coding	0.617937	4.8841	16.8238	0.000902129	0.00867021
Gpr132	G protein-coupled receptor 132	protein_coding	56696	Q9Z282	2715	protein_coding	0.799829	4.83395	16.8179	0.000903453	0.00867741
Naprt	nicotinate phosphoribosyltransferase	protein_coding	223646	Q8CC86	2344	protein_coding	1.6284	1.12003	16.804	0.000906606	0.00869876
Mir5107	microRNA 5107	miRNA			88	short_non_coding	3.36676	1.90484	16.803	0.000906829	0.00869876
Zc3h7b	zinc finger CCCH type containing 7B	protein_coding	20286		10045	protein_coding	-0.70387	5.21439	16.7867	0.000910537	0.00872512
Selenop	selenoprotein P	protein_coding	20363	E0CX80	2842	protein_coding	1.14038	6.0798	16.7853	0.000910862	0.00872512
Gm8834	predicted gene 8834	processed_pseudogene			565	pseudogene	-1.38584	1.98663	16.7833	0.000911312	0.00872512
Ly6g5b	lymphocyte antigen 6 complex, locus G5B	protein_coding	266614	Q8K1T4	1176	protein_coding	2.05648	4.06393	16.7766	0.000912842	0.008732
Rars2	arginyl-tRNA synthetase 2, mitochondrial	protein_coding	109093	Q3U186	2771	protein_coding	-0.715356	4.33831	16.7734	0.000913575	0.008732
Stard8	START domain containing 8	protein_coding	236920	Q8K031	5499	protein_coding	1.09837	4.97139	16.7726	0.000913767	0.008732
Dnajb2	DnaJ heat shock protein family (Hsp40) member B2	protein_coding	56812	Q9QYI5	4249	protein_coding	1.16183	2.32191	16.7531	0.000918246	0.00876925
Rad51b	RAD51 paralog B	protein_coding	19363	O35719	3757	protein_coding	-1.01487	2.63797	16.7466	0.000919725	0.00877278
Tspan2	tetraspanin 2	protein_coding	70747	Q922J6	4755	protein_coding	1.20957	5.29782	16.7459	0.000919892	0.00877278
Ift74	intraflagellar transport 74	protein_coding	67694	Q8BKE9	2656	protein_coding	-1.49644	1.37838	16.7439	0.00092036	0.00877278
Kmt2d	lysine (K)-specific methyltransferase 2D	protein_coding	381022	A0A0A0MQ73	19931	protein_coding	1.07369	7.60027	16.7373	0.00092189	0.00877714
Calr3	calreticulin 3	protein_coding	73316	Q9D9Q6	1962	protein_coding	-2.43658	-0.169968	16.7349	0.000922426	0.00877714
Cd99l2	CD99 antigen-like 2	protein_coding	171486	Q8BIF0	4902	protein_coding	-0.781268	2.91505	16.7315	0.000923213	0.00877714
Prom1	prominin 1	protein_coding	19126	G5E8G5	7175	protein_coding	1.92165	5.60585	16.7294	0.000923721	0.00877714
Nipsnap1	nipsnap homolog 1	protein_coding	18082	Q5SVF7	2649	protein_coding	-1.30892	2.85216	16.7293	0.000923726	0.00877714
Ttll12	tubulin tyrosine ligase-like family, member 12	protein_coding	223723	Q3UDE2	4039	protein_coding	-1.27411	3.92635	16.7117	0.000927828	0.00881057
Psma4	proteasome subunit alpha 4	protein_coding	26441	Q9R1P0	2370	protein_coding	-0.524343	6.45022	16.6994	0.000930688	0.00883217
Gm9703	predicted gene 9703	processed_pseudogene			346	pseudogene	-0.702382	4.5278	16.6943	0.000931887	0.00883616
9830107B12Rik	RIKEN cDNA 9830107B12 gene	protein_coding	328829	D3Z5D6	3691	protein_coding	2.43105	5.56482	16.6926	0.000932279	0.00883616
Rasgrp4	RAS guanyl releasing protein 4	protein_coding	233046	E0CZ06	6363	protein_coding	1.95347	7.69452	16.6851	0.000934046	0.00884735
Gm7266	predicted gene 7266	processed_pseudogene			405	pseudogene	-1.1678	2.84588	16.682	0.000934767	0.00884861
Gm6061	predicted gene 6061	transcribed_processed_pseudogene			492	pseudogene	-0.584287	9.34622	16.6524	0.000941761	0.00890269
Taf9	TATA-box binding protein associated factor 9	protein_coding	108143	A0A087WNM2	2120	protein_coding	-0.626882	6.62616	16.6523	0.000941774	0.00890269
Cst7	cystatin F (leukocystatin)	protein_coding	13011	O89098	986	protein_coding	-2.78396	5.29796	16.6479	0.000942822	0.00890269
Cryz	crystallin, zeta	protein_coding	12972	P47199	6195	protein_coding	-1.77441	2.6169	16.6478	0.000942839	0.00890269
Pdha1	pyruvate dehydrogenase E1 alpha 1	protein_coding	18597	Q3UFJ3	3734	protein_coding	-0.662787	7.03445	16.6312	0.0009468	0.00893388
Smarce1-ps1	SWI/SNF related, matrix associated, actin dependent regulator of chromatin, subfamily e, member 1, pseodogene 1	processed_pseudogene			1077	pseudogene	-0.488353	4.48973	16.629	0.000947326	0.00893388
Prpf31	pre-mRNA processing factor 31	protein_coding	68988	Q8CCF0	5439	protein_coding	-0.667311	5.71272	16.6262	0.000947985	0.0089345
Wdpcp	WD repeat containing planar cell polarity effector	protein_coding	216560		5934	protein_coding	-1.03356	1.40186	16.611	0.000951616	0.00896313
Fhit	fragile histidine triad gene	protein_coding	14198	O89106	1491	protein_coding	-2.46985	0.22403	16.5949	0.000955486	0.00899396
Gm45640	predicted gene 45640	TEC			1896		1.03367	2.34956	16.589	0.000956918	0.00900183
Ppp1r9a	protein phosphatase 1, regulatory subunit 9A	protein_coding	243725	H3BL28	14531	protein_coding	3.06035	0.702601	16.5829	0.000958395	0.00901011
Gtpbp10	GTP-binding protein 10 (putative)	protein_coding	207704	Q8K013	6830	protein_coding	-0.861402	3.48186	16.577	0.000959827	0.00901795
Rnf24	ring finger protein 24	protein_coding	51902	Q4VA59	6801	protein_coding	0.806224	4.03269	16.5707	0.000961344	0.00902658
Ubac1	ubiquitin associated domain containing 1	protein_coding	98766	Q8VDI7	2632	protein_coding	-0.544412	4.43657	16.5674	0.000962153	0.00902808
Gm37285	predicted gene, 37285	TEC			1139		1.44624	0.177296	16.5651	0.0009627	0.00902808
Elp2	elongator acetyltransferase complex subunit 2	protein_coding	58523		6276	protein_coding	-0.537289	6.1961	16.5574	0.000964566	0.00903133
Idi1	isopentenyl-diphosphate delta isomerase	protein_coding	319554	G3XA48	3505	protein_coding	-1.17912	3.51131	16.557	0.000964677	0.00903133
Hspa1b	heat shock protein 1B	protein_coding	15511	P17879	2803	protein_coding	4.4233	5.8762	16.5563	0.000964842	0.00903133
Gm48569	predicted gene, 48569	TEC			1375		2.39305	0.32989	16.5531	0.000965632	0.00903312
Gm6451	predicted gene 6451	processed_pseudogene			717	pseudogene	-0.778089	2.39504	16.5493	0.000966554	0.00903614
Tmem218	transmembrane protein 218	protein_coding	66279	Q9CQ44	2619	protein_coding	-1.27748	2.71583	16.5333	0.000970456	0.009067
Rgp1	RAB6A GEF compex partner 1	protein_coding	242406	Q8BHT7	6199	protein_coding	0.621063	6.73926	16.5293	0.000971454	0.00907071
Tmem9	transmembrane protein 9	protein_coding	66241	Q9CR23	2726	protein_coding	-2.47496	1.23743	16.5225	0.000973114	0.00908059
Cdk4	cyclin-dependent kinase 4	protein_coding	12567	Q545C3	3249	protein_coding	-0.919905	7.16222	16.5065	0.000977062	0.0091118
Gm45191	predicted gene 45191	TEC			5439		2.82859	-0.553769	16.4931	0.000980378	0.00913708
Wdr34	WD repeat domain 34	protein_coding	71820	A2BE91	2359	protein_coding	-1.7003	2.97557	16.4788	0.000983938	0.00916459
Aldh3b1	aldehyde dehydrogenase 3 family, member B1	protein_coding	67689	Q3TX25	2046	protein_coding	0.919004	7.40403	16.472	0.000985617	0.00917456
Hmga1b	high mobility group AT-hook 1B	protein_coding	111241	Q566K0	1626	protein_coding	-1.04791	7.54989	16.4497	0.0009912	0.00922085
Parn	poly(A)-specific ribonuclease (deadenylation nuclease)	protein_coding	74108	A0A0R4J0P6	5381	protein_coding	-0.684129	4.92519	16.4395	0.000993783	0.00923919
Cenph	centromere protein H	protein_coding	26886	Q9QYM8	1784	protein_coding	-0.624174	4.43215	16.4213	0.000998378	0.00927619
Ddx51	DEAD (Asp-Glu-Ala-Asp) box polypeptide 51	protein_coding	69663	Q6P9R1	5248	protein_coding	-0.583943	4.92407	16.4098	0.00100129	0.00929053
Fh1	fumarate hydratase 1	protein_coding	14194	P97807	3392	protein_coding	-0.712217	5.97244	16.4079	0.00100177	0.00929053
Prkab1	protein kinase, AMP-activated, beta 1 non-catalytic subunit	protein_coding	19079	Q542K0	3066	protein_coding	0.657562	6.29645	16.4063	0.00100218	0.00929053
Snrpert	small nuclear ribonucleoprotein E, pseudogene	processed_pseudogene			279	pseudogene	-0.616521	5.07855	16.4055	0.00100238	0.00929053
Nup93	nucleoporin 93	protein_coding	71805	Q8BJ71	4257	protein_coding	-0.685374	6.07261	16.3783	0.00100932	0.00934906
Acad9	acyl-Coenzyme A dehydrogenase family, member 9	protein_coding	229211	Q8JZN5	8192	protein_coding	-0.47645	5.47302	16.3668	0.00101228	0.00937077
Gm16477	predicted pseudogene 16477	processed_pseudogene			801	pseudogene	-0.659218	5.59816	16.362	0.00101352	0.00937649
Gm12138	predicted gene 12138	processed_pseudogene			951	pseudogene	-0.858781	4.76208	16.355	0.00101531	0.00938729
Gm45855	predicted gene 45855	processed_pseudogene			880	pseudogene	-1.27667	3.46921	16.3317	0.00102135	0.00943077
Tfb2m	transcription factor B2, mitochondrial	protein_coding	15278	B2RSE6	2804	protein_coding	-0.509922	3.98795	16.3314	0.00102144	0.00943077
Ifrd2	interferon-related developmental regulator 2	protein_coding	15983	Q9D8U0	2637	protein_coding	-1.4645	4.52263	16.3273	0.0010225	0.00943077
Mtap	methylthioadenosine phosphorylase	protein_coding	66902	Q9CQ65	3226	protein_coding	-1.02619	4.23942	16.3259	0.00102284	0.00943077
Rpl19-ps1	ribosomal protein L19, pseudogene 1	processed_pseudogene			591	pseudogene	-0.618552	6.89849	16.3248	0.00102314	0.00943077
Mir7657	microRNA 7657	miRNA			57	short_non_coding	-1.67387	1.49147	16.3127	0.00102629	0.00945406
Gm5873	predicted gene 5873	processed_pseudogene			1066	pseudogene	-1.30195	3.78609	16.3018	0.00102915	0.00947205
Sms	spermine synthase	protein_coding	20603	P97355	6010	protein_coding	-0.672502	4.80816	16.3005	0.0010295	0.00947205
Ddx60	DEAD (Asp-Glu-Ala-Asp) box polypeptide 60	protein_coding	234311	D3Z3B3	8684	protein_coding	1.95147	4.40236	16.2962	0.00103061	0.00947648
Lacc1	laccase domain containing 1	protein_coding	210808	Q8BZT9	3644	protein_coding	-1.2585	4.04176	16.2857	0.00103338	0.00949615
Abcb1b	ATP-binding cassette, sub-family B (MDR/TAP), member 1B	protein_coding	18669	A0A0G2JGL4	7990	protein_coding	-1.59546	4.07963	16.2812	0.00103455	0.00950114
Gm43634	predicted gene 43634	lincRNA			675	long_non_coding	0.779011	3.40953	16.2777	0.00103549	0.00950392
Zcchc3	zinc finger, CCHC domain containing 3	protein_coding	67917	Q8BPK2	3073	protein_coding	-2.17815	1.59059	16.2612	0.00103986	0.00953359
Tbcd	tubulin-specific chaperone d	protein_coding	108903	Q8BYA0	8096	protein_coding	-0.736349	5.62448	16.2589	0.00104047	0.00953359
Rbm17	RNA binding motif protein 17	protein_coding	76938	Q8JZX4	2405	protein_coding	-0.372565	6.26267	16.2583	0.00104061	0.00953359
Slc7a2	solute carrier family 7 (cationic amino acid transporter, y+ system), member 2	protein_coding	11988	P18581	9135	protein_coding	-3.09897	-0.280541	16.2521	0.00104228	0.00954213
Il22ra2	interleukin 22 receptor, alpha 2	protein_coding	237310	Q80XF5	2498	protein_coding	-1.20628	2.89311	16.2501	0.00104281	0.00954213
Purg	purine-rich element binding protein G	protein_coding	75029	Q8R4E6	1975	protein_coding	1.39857	1.72487	16.2434	0.00104457	0.00954587
Rpn2	ribophorin II	protein_coding	20014		4430	protein_coding	-0.77589	8.33739	16.2419	0.00104497	0.00954587
Cenpn	centromere protein N	protein_coding	72155		3294	protein_coding	-0.464709	4.88015	16.2414	0.00104512	0.00954587
Guf1	GUF1 homolog, GTPase	protein_coding	231279	A0A0J9YUM0	10372	protein_coding	-0.925373	5.39438	16.2377	0.0010461	0.00954633
Gm7327	predicted gene 7327	processed_pseudogene			652	pseudogene	-0.737196	4.76456	16.2365	0.00104643	0.00954633
Cad	carbamoyl-phosphate synthetase 2, aspartate transcarbamylase, and dihydroorotase	protein_coding	69719	B2RQC6	8183	protein_coding	-1.462	5.94379	16.2328	0.00104742	0.00954958
Gm1818	predicted gene 1818	unprocessed_pseudogene			1184	pseudogene	-0.670065	3.73599	16.2199	0.00105087	0.00957522
Brpf3	bromodomain and PHD finger containing, 3	protein_coding	268936	B2KF05	8654	protein_coding	0.875137	6.17595	16.2171	0.00105163	0.00957634
Hyou1	hypoxia up-regulated 1	protein_coding	12282	Q9JKR6	7230	protein_coding	-0.78349	7.25192	16.2072	0.00105429	0.00958434
Tefm	transcription elongation factor, mitochondrial	protein_coding	68550	F7CPB7	1570	protein_coding	-0.898557	2.59035	16.2066	0.00105445	0.00958434
Gm26473	predicted gene, 26473	snRNA			127	short_non_coding	2.40151	-0.168651	16.2053	0.0010548	0.00958434
Mrto4-ps1	mRNA turnover 4, pseudogene 1	processed_pseudogene			721	pseudogene	-1.3544	2.05594	16.2038	0.00105521	0.00958434
Zfp866	zinc finger protein 866	protein_coding	330788	E9Q810	5601	protein_coding	0.528474	4.84281	16.202	0.00105568	0.00958434
Etfbkmt	electron transfer flavoprotein beta subunit lysine methyltransferase	protein_coding	320204	B8JKU4	2496	protein_coding	-0.9769	2.73666	16.1909	0.00105868	0.0096016
Eif3j2	eukaryotic translation initiation factor 3, subunit J2	protein_coding	100042807	Q66JS6	2379	protein_coding	-0.862942	5.58542	16.1903	0.00105885	0.0096016
Tdg-ps2	thymine DNA glycosylase, pseudogene 2	processed_pseudogene			1194	pseudogene	-0.893141	2.80736	16.185	0.00106027	0.00960868
Nrxn1	neurexin I	protein_coding	18189	Q9CS84	20733	protein_coding	-3.11175	1.18316	16.1805	0.00106151	0.00961415
Cnbd2	cyclic nucleotide binding domain containing 2	protein_coding	70873	Q9D5U8	3879	protein_coding	0.923293	2.76325	16.1709	0.00106412	0.00963195
Gm3436	predicted pseudogene 3436	processed_pseudogene			840	pseudogene	-0.790577	3.24362	16.1652	0.00106565	0.00963937
Ap5b1	adaptor-related protein complex 5, beta 1 subunit	protein_coding	381201	Q3TAP4	3237	protein_coding	1.30701	4.98731	16.1628	0.00106631	0.00963937
Sdf2l1	stromal cell-derived factor 2-like 1	protein_coding	64136	Q9ESP1	1108	protein_coding	-0.666994	5.64293	16.1608	0.00106685	0.00963937
Nol10	nucleolar protein 10	protein_coding	217431	Q3TUB5	3021	protein_coding	-0.832209	4.39154	16.1415	0.00107215	0.0096814
Morf4l2	mortality factor 4 like 2	protein_coding	56397	Q9R0Q4	3135	protein_coding	-0.626298	6.76236	16.135	0.00107392	0.00969165
Fchsd1	FCH and double SH3 domains 1	protein_coding	319262		5473	protein_coding	0.879894	3.85491	16.1315	0.00107489	0.0096946
Ssb	Sjogren syndrome antigen B	protein_coding	20823	Q564E6	2160	protein_coding	-0.525281	7.53902	16.1258	0.00107646	0.0097029
Zfp516	zinc finger protein 516	protein_coding	329003	A0A494BBJ0	8275	protein_coding	0.890203	6.36863	16.108	0.0010814	0.00974165
Limd2	LIM domain containing 2	protein_coding	67803	Q8BGB5	3707	protein_coding	0.903844	8.57441	16.0991	0.00108385	0.00975787
4930503L19Rik	RIKEN cDNA 4930503L19 gene	protein_coding	269033		5967	protein_coding	-0.780588	4.12495	16.0804	0.00108907	0.00979903
Ncf2	neutrophil cytosolic factor 2	protein_coding	17970	O70145	8478	protein_coding	0.598255	8.38238	16.0694	0.00109214	0.00982084
Pmpcb	peptidase (mitochondrial processing) beta	protein_coding	73078	Q9CXT8	5141	protein_coding	-0.418397	5.47357	16.0568	0.0010957	0.00984693
Dmxl2	Dmx-like 2	protein_coding	235380	B0V2P5	13285	protein_coding	1.02418	7.26957	16.0481	0.00109815	0.00985803
Btbd6	BTB (POZ) domain containing 6	protein_coding	399566	A0A1Y7VN14	2324	protein_coding	-0.688253	3.02563	16.0457	0.00109883	0.00985803
Bcorl1	BCL6 co-repressor-like 1	protein_coding	320376	A2AQH4	8516	protein_coding	0.79593	4.81514	16.0454	0.00109889	0.00985803
Hoxb3	homeobox B3	protein_coding	15410	P09026	4251	protein_coding	2.43448	1.49133	16.04	0.00110042	0.00986582
Gm5910	predicted gene 5910	processed_pseudogene			1746	pseudogene	-0.871835	4.22716	16.0243	0.00110487	0.00989644
Klhl18	kelch-like 18	protein_coding	270201	E9Q4F2	7021	protein_coding	0.699428	5.31474	16.0234	0.00110514	0.00989644
Noc4l	NOC4 like	protein_coding	100608	Q8BHY2	2596	protein_coding	-0.666705	5.03549	16.0153	0.00110742	0.00990508
Gm42632	predicted gene 42632	TEC			2411		2.57164	1.24873	16.0119	0.0011084	0.00990508
Leng1	leukocyte receptor cluster (LRC) member 1	protein_coding	69757	Q9DB98	2222	protein_coding	0.650627	3.60529	16.0107	0.00110875	0.00990508
Llph-ps2	LLP homolog, pseudogene 2	processed_pseudogene			393	pseudogene	-0.729296	5.00292	16.0085	0.00110938	0.00990508
Smn1	survival motor neuron 1	protein_coding	20595	Q549F9	2592	protein_coding	-0.632778	5.76816	16.0084	0.00110939	0.00990508
Nup85	nucleoporin 85	protein_coding	445007	Q8R480	3385	protein_coding	-0.582291	6.37799	15.9972	0.00111262	0.00992243
Mag	myelin-associated glycoprotein	protein_coding	17136	P20917	4072	protein_coding	-0.799584	4.23789	15.9971	0.00111265	0.00992243
Ebpl	emopamil binding protein-like	protein_coding	68177	Q9D0P0	14296	protein_coding	-0.781125	2.4337	15.9933	0.00111372	0.00992267
Dennd4b	DENN/MADD domain containing 4B	protein_coding	229541	Q3U1Y4	6031	protein_coding	0.8171	6.66083	15.9924	0.00111399	0.00992267
Gtf2h1	general transcription factor II H, polypeptide 1	protein_coding	14884	G3X8R4	2984	protein_coding	-0.474569	6.04445	15.9837	0.00111648	0.00992925
Clic4	chloride intracellular channel 4 (mitochondrial)	protein_coding	29876	Q543N5	6572	protein_coding	-0.965013	6.14489	15.9821	0.00111693	0.00992925
Gm11531	predicted gene 11531	processed_pseudogene			555	pseudogene	-0.893104	1.87131	15.9815	0.00111712	0.00992925
L3mbtl2	L3MBTL2 polycomb repressive complex 1 subunit	protein_coding	214669	P59178	5945	protein_coding	-0.606213	5.6284	15.9791	0.00111781	0.00992925
Gm7511	predicted gene 7511	processed_pseudogene			450	pseudogene	-1.43923	1.79503	15.9783	0.00111802	0.00992925
Tmsb15b2	thymosin beta 15b2	protein_coding	100034363	A2AF31	550	protein_coding	-0.794839	2.5015	15.972	0.00111984	0.00993956
Rpl18a	ribosomal protein L18A	protein_coding	76808	P62717	1739	protein_coding	-0.718205	7.80047	15.9614	0.00112291	0.00996099
Rps11	ribosomal protein S11	protein_coding	27207	Q3UC02	865	protein_coding	-0.676157	9.11522	15.9542	0.001125	0.00996987
Gm49354	predicted gene, 49354	protein_coding		A0A286YE02	343	protein_coding	0.582479	3.94999	15.9534	0.00112524	0.00996987
Gm38079	predicted gene, 38079	lincRNA			154	long_non_coding	2.76324	-0.273719	15.9424	0.00112841	0.00999217
Pstpip1	proline-serine-threonine phosphatase-interacting protein 1	protein_coding	19200	A0A0R4J0P5	3830	protein_coding	0.776865	7.75165	15.9376	0.00112981	0.00999865
Ube2l6	ubiquitin-conjugating enzyme E2L 6	protein_coding	56791	Q9QZU9	1996	protein_coding	1.4792	3.87567	15.9286	0.00113246	0.0100162
Gm6425	predicted pseudogene 6425	processed_pseudogene			790	pseudogene	-1.22099	1.05956	15.9141	0.00113668	0.0100432
Csad	cysteine sulfinic acid decarboxylase	protein_coding	246277	Q9DBE0	3831	protein_coding	0.946272	2.72814	15.913	0.00113702	0.0100432
Bicra	BRD4 interacting chromatin remodeling complex associated protein	protein_coding	243842		7941	protein_coding	1.18962	5.2203	15.91	0.0011379	0.0100432
Rpsa-ps4	ribosomal protein S4, pseudogene 4	processed_pseudogene			888	pseudogene	-0.882616	4.38402	15.909	0.00113817	0.0100432
Mettl7a1	methyltransferase like 7A1	protein_coding	70152	A0A2R8VI07	2595	protein_coding	-1.00446	5.9276	15.9063	0.00113899	0.0100445
F7	coagulation factor VII	protein_coding	14068	Q542C2	1859	protein_coding	-3.75981	4.11911	15.9002	0.00114078	0.0100545
Fhod1	formin homology 2 domain containing 1	protein_coding	234686		4666	protein_coding	1.04587	5.71842	15.8977	0.00114152	0.0100551
Lct	lactase	protein_coding	226413	F8VPT3	6406	protein_coding	1.95681	1.33486	15.8829	0.00114589	0.0100877
Mon2	MON2 homolog, regulator of endosome to Golgi trafficking	protein_coding	67074	Q80TL7	14041	protein_coding	0.421351	6.37632	15.8735	0.00114868	0.0101064
Gm9517	predicted gene 9517	processed_pseudogene			874	pseudogene	0.820117	2.81691	15.8679	0.00115033	0.010115
Swsap1	SWIM type zinc finger 7 associated protein 1	protein_coding	66962	Q8VCI7	1838	protein_coding	-0.636068	3.31325	15.853	0.00115478	0.010146
Dennd2a	DENN/MADD domain containing 2A	protein_coding	209773	Q8C4S8	7229	protein_coding	1.27509	4.16204	15.8516	0.0011552	0.010146
Trim66	tripartite motif-containing 66	protein_coding	330627	E9PZP2	10125	protein_coding	-2.74391	2.44451	15.839	0.00115898	0.0101732
Tdrd5	tudor domain containing 5	protein_coding	214575	Q5VCS6	6937	protein_coding	-6.07559	1.00691	16.9143	0.00116021	0.0101782
Pwwp2b	PWWP domain containing 2B	protein_coding	101631	Q3TYY8	5963	protein_coding	0.721297	3.43279	15.8276	0.00116238	0.0101845
Mrps22	mitochondrial ribosomal protein S22	protein_coding	64655	Q9CXW2	3991	protein_coding	-0.598	3.74071	15.8266	0.00116268	0.0101845
Tasp1	taspase, threonine aspartase 1	protein_coding	75812	Q8R1G1	3652	protein_coding	-0.848099	3.57775	15.8257	0.00116296	0.0101845
Gm37558	predicted gene, 37558	TEC			2983		3.38804	0.0257271	15.8218	0.00116414	0.010189
Endog	endonuclease G	protein_coding	13804	Q3UN47	1063	protein_coding	-1.67144	0.546902	15.8155	0.00116603	0.0101995
Ifi27l2a	interferon, alpha-inducible protein 27 like 2A	protein_coding	76933	Q8R412	463	protein_coding	2.52164	4.66986	15.8112	0.00116734	0.0102051
Farsa	phenylalanyl-tRNA synthetase, alpha subunit	protein_coding	66590	Q8C0C7	4538	protein_coding	-0.747929	6.59792	15.8051	0.00116918	0.0102153
Gm10736	predicted gene 10736	processed_pseudogene			78	pseudogene	-0.804833	5.86557	15.8028	0.00116987	0.0102153
Flot2	flotillin 2	protein_coding	14252	Q60634	2740	protein_coding	0.638272	7.4528	15.7985	0.00117118	0.0102209
Gm36266	predicted gene, 36266	antisense			1749	long_non_coding	1.45673	3.17893	15.7727	0.00117904	0.0102836
Dqx1	DEAQ RNA-dependent ATPase	protein_coding	93838	Q924H9	3419	protein_coding	1.24138	4.00973	15.7693	0.00118008	0.0102867
Dhodh	dihydroorotate dehydrogenase	protein_coding	56749	F6ZQJ5	6326	protein_coding	-0.716142	4.07644	15.7623	0.00118222	0.0102994
Ccdc90b	coiled-coil domain containing 90B	protein_coding	66365		1801	protein_coding	-0.804435	3.21995	15.7585	0.00118339	0.0103019
Bcl2	B cell leukemia/lymphoma 2	protein_coding	12043	P10417	9157	protein_coding	-1.4016	5.37214	15.7538	0.00118483	0.0103019
Adss	adenylosuccinate synthetase, non muscle	protein_coding	11566	B9EIE9	4531	protein_coding	-0.675133	7.09092	15.7521	0.00118536	0.0103019
Mrpl42	mitochondrial ribosomal protein L42	protein_coding	67270	A0A1W2P7E4	3682	protein_coding	-0.550666	5.26077	15.7515	0.00118556	0.0103019
Mrpl44	mitochondrial ribosomal protein L44	protein_coding	69163	Q9CY73	1644	protein_coding	-0.703157	5.34947	15.7503	0.00118592	0.0103019
Gpr18	G protein-coupled receptor 18	protein_coding	110168	Q8K1Z6	1498	protein_coding	1.82422	1.67294	15.7255	0.00119356	0.0103582
Rpl12-ps1	ribosomal protein L12, pseudogene 1	processed_pseudogene			498	pseudogene	-1.33448	0.916692	15.7248	0.00119378	0.0103582
Slc39a6	solute carrier family 39 (metal ion transporter), member 6	protein_coding	106957	Q8C145	4073	protein_coding	-1.05216	4.76962	15.7144	0.00119703	0.0103786
Sdhd	succinate dehydrogenase complex, subunit D, integral membrane protein	protein_coding	66925	Q9CXV1	1231	protein_coding	-0.687562	6.80844	15.7129	0.0011975	0.0103786
Ttll7	tubulin tyrosine ligase-like family, member 7	protein_coding	70892		8266	protein_coding	2.69594	2.80986	15.7068	0.00119939	0.0103854
Nek4	NIMA (never in mitosis gene a)-related expressed kinase 4	protein_coding	23955	Q3UED6	8912	protein_coding	-0.54254	4.14825	15.7059	0.00119966	0.0103854
Gm47071	predicted gene, 47071	antisense			3089	long_non_coding	2.03907	3.49705	15.6986	0.00120194	0.0103992
Pgam5	phosphoglycerate mutase family member 5	protein_coding	72542	Q8BX10	2373	protein_coding	-0.708904	5.10415	15.693	0.00120371	0.0104033
Mrps26	mitochondrial ribosomal protein S26	protein_coding	99045	Q80ZS3	4358	protein_coding	-0.563642	4.54954	15.6927	0.0012038	0.0104033
Map3k11	mitogen-activated protein kinase kinase kinase 11	protein_coding	26403		4393	protein_coding	1.01473	6.04744	15.6869	0.0012056	0.0104079
Ifit3b	interferon-induced protein with tetratricopeptide repeats 3B	protein_coding	667370	E9PV48	2000	protein_coding	3.36094	1.34914	15.6866	0.00120571	0.0104079
Inpp5e	inositol polyphosphate-5-phosphatase E	protein_coding	64436	Q9JII1	4301	protein_coding	0.450556	5.0716	15.6765	0.00120889	0.0104293
Agrn	agrin	protein_coding	11603		9285	protein_coding	1.54696	5.40258	15.6715	0.00121044	0.0104368
Atpif1	ATPase inhibitory factor 1	protein_coding	11983	E9PV44	1441	protein_coding	-0.764828	6.32558	15.6679	0.00121159	0.0104407
Gatm	glycine amidinotransferase (L-arginine:glycine amidinotransferase)	protein_coding	67092	Q9D964	3001	protein_coding	-1.10043	7.863	15.6586	0.00121452	0.01046
Adam3	a disintegrin and metallopeptidase domain 3 (cyritestin)	protein_coding	11497	F6TMV4	2942	protein_coding	-1.31459	2.96383	15.6234	0.00122572	0.0105504
Isg20l2	interferon stimulated exonuclease gene 20-like 2	protein_coding	229504	A0A0R4J0R3	2893	protein_coding	-0.516337	5.85256	15.6139	0.00122874	0.0105662
Stk17b	serine/threonine kinase 17b (apoptosis-inducing)	protein_coding	98267	Q8BG48	5185	protein_coding	1.32111	7.71228	15.6121	0.00122932	0.0105662
H2-Eb1	histocompatibility 2, class II antigen E beta	protein_coding	14969	O78196	1944	protein_coding	3.20929	5.04673	15.6105	0.00122985	0.0105662
Rnf34	ring finger protein 34	protein_coding	80751	Q99KR6	4440	protein_coding	0.595137	5.25453	15.6089	0.00123035	0.0105662
Gm32256	predicted gene, 32256	processed_pseudogene			463	pseudogene	-0.87652	1.93919	15.5968	0.00123424	0.0105935
Parp14	poly (ADP-ribose) polymerase family, member 14	protein_coding	547253	Q2EMV9	9306	protein_coding	1.42593	5.61864	15.5873	0.00123731	0.0106139
Arhgap9	Rho GTPase activating protein 9	protein_coding	216445	Q1HDU4	3787	protein_coding	0.802205	7.35714	15.5822	0.00123897	0.0106221
Irf9	interferon regulatory factor 9	protein_coding	16391	E9PZJ2	5386	protein_coding	1.05058	6.27164	15.5749	0.00124132	0.0106349
Gm16288	predicted gene 16288	processed_pseudogene			367	pseudogene	-0.719734	2.98511	15.5732	0.00124188	0.0106349
Prdx5	peroxiredoxin 5	protein_coding	54683		2139	protein_coding	0.914654	9.33711	15.565	0.00124453	0.0106448
Utp4	UTP4 small subunit processome component	protein_coding	21771	A0A1D5RLM4	3451	protein_coding	-0.896429	5.33735	15.5634	0.00124507	0.0106448
Actb	actin, beta	protein_coding	11461	B2RRX1	2679	protein_coding	0.85322	11.5743	15.5631	0.00124515	0.0106448
Glrp1	glutamine repeat protein 1	protein_coding	14659	E9Q9S8	1957	protein_coding	-2.15204	1.91183	15.558	0.00124681	0.0106473
Ipo7	importin 7	protein_coding	233726	Q9EPL8	11169	protein_coding	-0.873796	7.58908	15.5569	0.00124718	0.0106473
Eif2s1	eukaryotic translation initiation factor 2, subunit 1 alpha	protein_coding	13665	Q6ZWX6	4951	protein_coding	-0.792911	6.41102	15.5557	0.00124756	0.0106473
Arid1a	AT rich interactive domain 1A (SWI-like)	protein_coding	93760	E9QAQ7	11476	protein_coding	0.721326	8.26066	15.5504	0.00124928	0.010656
Mrpl27	mitochondrial ribosomal protein L27	protein_coding	94064	Q99N92	985	protein_coding	-0.591254	3.96568	15.5404	0.00125256	0.010672
Ttyh3	tweety family member 3	protein_coding	78339	Q6P5F7	5684	protein_coding	0.817898	6.22451	15.5404	0.00125258	0.010672
Taf5l	TATA-box binding protein associated factor 5 like	protein_coding	102162	Q91WQ5	3570	protein_coding	-0.551197	5.53577	15.5379	0.00125339	0.0106729
Ankrd13b	ankyrin repeat domain 13b	protein_coding	268445	Q5F260	3839	protein_coding	-1.67249	2.95139	15.5277	0.00125673	0.0106953
Ppp1r3d	protein phosphatase 1, regulatory subunit 3D	protein_coding	228966	A2AJW4	3267	protein_coding	1.55059	3.85372	15.5255	0.00125747	0.0106956
Epsti1	epithelial stromal interaction 1 (breast)	protein_coding	108670	A0A140T8I6	2321	protein_coding	1.49928	5.3066	15.5222	0.00125853	0.0106986
Stx6	syntaxin 6	protein_coding	58244	Q9JKK1	10637	protein_coding	0.557996	4.79865	15.5114	0.0012621	0.0107229
H2-T24	histocompatibility 2, T region locus 24	protein_coding	15042	F8VQG4	2182	protein_coding	1.69109	4.89717	15.5084	0.0012631	0.0107253
Samd13	sterile alpha motif domain containing 13	protein_coding	75015	D3YUG0	2591	protein_coding	-2.48847	-0.00342647	15.5046	0.00126437	0.0107301
Gm37420	predicted gene, 37420	TEC			2912		2.94509	-0.246671	15.5019	0.00126525	0.0107315
Pkib	protein kinase inhibitor beta, cAMP dependent, testis specific	protein_coding	18768	F7D7A9	11800	protein_coding	-0.80382	4.18515	15.4946	0.00126768	0.0107461
Acat1	acetyl-Coenzyme A acetyltransferase 1	protein_coding	110446	Q8QZT1	3758	protein_coding	-0.740647	6.2876	15.4888	0.0012696	0.0107563
Rps2-ps5	ribosomal protein S2, pseudogene 5	processed_pseudogene			849	pseudogene	-1.07197	3.47621	15.4824	0.00127174	0.0107616
Mrpl13	mitochondrial ribosomal protein L13	protein_coding	68537	G5E909	7936	protein_coding	-0.439194	5.32694	15.481	0.0012722	0.0107616
Cct4	chaperonin containing Tcp1, subunit 4 (delta)	protein_coding	12464	Q564F4	4201	protein_coding	-0.636904	7.65923	15.4805	0.00127236	0.0107616
Zfp763	zinc finger protein 763	protein_coding	73451	Q8BIC7	3557	protein_coding	-1.55042	1.80977	15.4759	0.0012739	0.0107686
Gm10193	predicted gene 10193	processed_pseudogene			231	pseudogene	-0.605268	3.98397	15.4675	0.00127671	0.0107863
Gsn	gelsolin	protein_coding	227753	Q6PAC1	3157	protein_coding	1.40793	7.94453	15.4644	0.00127775	0.0107868
Zfp710	zinc finger protein 710	protein_coding	209225	Q3U288	6926	protein_coding	1.11139	6.54995	15.4617	0.00127864	0.0107868
Oas1b	2'-5' oligoadenylate synthetase 1B	polymorphic_pseudogene	23961		1992	pseudogene	1.22396	2.31023	15.4609	0.00127891	0.0107868
Rpsa-ps11	ribosomal protein SA, pseudogene 11	processed_pseudogene			889	pseudogene	-0.847416	3.46226	15.45	0.00128256	0.0108115
Rnf19a	ring finger protein 19A	protein_coding	30945	P50636	4434	protein_coding	0.688987	5.71465	15.4409	0.00128564	0.0108314
Gm4977	predicted gene 4977	processed_pseudogene			1262	pseudogene	-1.18573	1.87256	15.4307	0.0012891	0.0108545
Pfkm	phosphofructokinase, muscle	protein_coding	18642	A0A2R8VHA5	3340	protein_coding	-0.865414	3.5357	15.4275	0.00129017	0.0108574
Arhgap39	Rho GTPase activating protein 39	protein_coding	223666	G3X932	7367	protein_coding	0.835605	4.90941	15.4216	0.00129216	0.0108682
Rhcg	Rhesus blood group-associated C glycoprotein	protein_coding	56315	Q9QXP0	2232	protein_coding	1.75385	0.573264	15.4175	0.00129357	0.0108739
Gm25540	predicted gene, 25540	miRNA			121	short_non_coding	1.4324	1.56807	15.4129	0.00129512	0.0108809
Il12a	interleukin 12a	protein_coding	16159	Q549G3	1701	protein_coding	-1.64258	3.57266	15.4076	0.00129692	0.0108899
Zfp951	zinc finger protein 951	protein_coding	626391	A0A087WRH0	4730	protein_coding	3.7267	0.770118	15.4034	0.00129836	0.010896
Pilrb2	paired immunoglobin-like type 2 receptor beta 2	protein_coding	545812		1957	protein_coding	1.14775	6.49551	15.3927	0.00130201	0.010918
Rpl21-ps10	ribosomal protein L21, pseudogene 10	processed_pseudogene			480	pseudogene	-0.708527	3.39317	15.3912	0.00130252	0.010918
Gm4740	predicted gene 4740	processed_pseudogene			1774	pseudogene	-1.41069	1.6909	15.3894	0.00130315	0.010918
9230105E05Rik	RIKEN cDNA 9230105E05 gene	antisense			2250	long_non_coding	-1.60853	1.97225	15.3764	0.0013076	0.0109491
Pdk1	pyruvate dehydrogenase kinase, isoenzyme 1	protein_coding	228026	Q8BFP9	7779	protein_coding	-0.83067	5.41521	15.3729	0.0013088	0.0109532
Arhgef1	Rho guanine nucleotide exchange factor (GEF) 1	protein_coding	16801	E9PUF7	7732	protein_coding	0.829561	8.71003	15.3634	0.00131208	0.0109745
Sp3	trans-acting transcription factor 3	protein_coding	20687	O70494	4933	protein_coding	0.629724	7.88071	15.354	0.00131534	0.0109956
Rfc4	replication factor C (activator 1) 4	protein_coding	106344	Q99J62	1533	protein_coding	-0.664382	5.14712	15.3473	0.00131766	0.0110034
Gm28496	predicted gene 28496	processed_transcript			2991	long_non_coding	-0.857958	3.63862	15.3471	0.00131773	0.0110034
Hspa1l	heat shock protein 1-like	protein_coding	15482	A1L347	2472	protein_coding	4.39609	1.81877	15.3406	0.00131999	0.0110162
Mllt3	myeloid/lymphoid or mixed-lineage leukemia; translocated to, 3	protein_coding	70122	A2AM29	12004	protein_coding	2.61604	3.26109	15.3262	0.00132501	0.011052
Lypd10	Ly6/PLAUR domain containing 10	protein_coding	232972	A0A0U1RNR5	1189	protein_coding	2.39291	0.443184	15.3149	0.00132894	0.0110787
Tm7sf3	transmembrane 7 superfamily member 3	protein_coding	67623	A0A0R4J0K4	3438	protein_coding	-0.753372	7.8001	15.3072	0.00133167	0.0110953
Cyp27a1	cytochrome P450, family 27, subfamily a, polypeptide 1	protein_coding	104086	Q9DBG1	2173	protein_coding	1.46948	5.3886	15.299	0.00133454	0.0111131
St3gal2	ST3 beta-galactoside alpha-2,3-sialyltransferase 2	protein_coding	20444	D3Z3V2	5041	protein_coding	0.914501	5.48167	15.2915	0.00133717	0.0111235
Rhbdf2	rhomboid 5 homolog 2	protein_coding	217344	Q80WQ6	5293	protein_coding	0.97806	5.59688	15.2912	0.00133727	0.0111235
Ctsg	cathepsin G	protein_coding	13035	Q059V7	1033	protein_coding	-2.01291	9.16101	15.2611	0.00134797	0.0112058
Tns3	tensin 3	protein_coding	319939	A0A5F8MP98	11799	protein_coding	0.852582	6.93379	15.2592	0.00134864	0.0112058
Cep170	centrosomal protein 170	protein_coding	545389	A0A0A6YVZ3	18049	protein_coding	0.596793	6.09368	15.2451	0.00135365	0.0112412
Arhgap25	Rho GTPase activating protein 25	protein_coding	232201		4434	protein_coding	0.979218	6.26327	15.2347	0.00135738	0.0112633
Alkbh8	alkB homolog 8, tRNA methyltransferase	protein_coding	67667	Q80Y20	8740	protein_coding	-0.811598	4.29595	15.2335	0.00135781	0.0112633
Gm26756	predicted gene, 26756	antisense			1294	long_non_coding	2.38093	0.985138	15.2283	0.0013597	0.0112723
Rpl32-ps	ribosomal protein L32, pseudogene	processed_pseudogene			408	pseudogene	-1.13079	1.39452	15.2255	0.00136071	0.0112723
Tmsb15b1	thymosin beta 15b1	protein_coding	666244	A2AF33	439	protein_coding	-1.0766	2.20377	15.224	0.00136123	0.0112723
Mir6924	microRNA 6924	miRNA			63	short_non_coding	1.59982	0.671126	15.2222	0.00136188	0.0112723
Mycbp	MYC binding protein	protein_coding	56309	Q9EQS3	2934	protein_coding	-0.538342	3.55189	15.22	0.00136267	0.0112727
Sap25	sin3 associated polypeptide	protein_coding	751865	H3BLC5	1569	protein_coding	1.10091	5.94899	15.2175	0.00136359	0.0112741
Psmd6	proteasome (prosome, macropain) 26S subunit, non-ATPase, 6	protein_coding	66413	Q99JI4	2800	protein_coding	-0.482218	6.06866	15.2135	0.00136501	0.0112796
Rogdi	rogdi homolog	protein_coding	66049	Q3TDK6	2343	protein_coding	0.910255	6.93395	15.1983	0.00137054	0.0113191
Mrto4	mRNA turnover 4, ribosome maturation factor	protein_coding	69902		2611	protein_coding	-0.648742	4.99675	15.1893	0.00137378	0.0113397
Ndufaf5	NADH:ubiquinone oxidoreductase complex assembly factor 5	protein_coding	69487	A2APY7	1789	protein_coding	-0.670258	3.19139	15.1869	0.00137467	0.0113408
Gm3550	predicted gene 3550	protein_coding		W4VSN7	1656	protein_coding	-0.654571	3.53321	15.1793	0.00137743	0.0113489
Gm20605	predicted gene 20605	protein_coding		Q921G6	4464	protein_coding	0.888468	8.12722	15.1781	0.00137789	0.0113489
Spg11	SPG11, spatacsin vesicle trafficking associated	protein_coding	214585	Q3UHA3	8042	protein_coding	0.425518	5.63737	15.178	0.00137791	0.0113489
Itpr2	inositol 1,4,5-triphosphate receptor 2	protein_coding	16439	Q9Z329	14802	protein_coding	1.35185	5.20122	15.176	0.00137865	0.0113489
Zhx2	zinc fingers and homeoboxes 2	protein_coding	387609	Q8C0C0	4434	protein_coding	1.27302	3.65367	15.1722	0.00138003	0.011354
Snu13	SNU13 homolog, small nuclear ribonucleoprotein (U4/U6.U5)	protein_coding	20826	Q9D0T1	2924	protein_coding	-0.638509	5.42992	15.1546	0.00138648	0.0113953
Utp20	UTP20 small subunit processome component	protein_coding	70683	E9QK83	10199	protein_coding	-1.08517	5.29254	15.1544	0.00138656	0.0113953
Grpel1	GrpE-like 1, mitochondrial	protein_coding	17713	Q99LP6	3528	protein_coding	-0.381653	5.58198	15.1477	0.00138903	0.0114079
Stard4	StAR-related lipid transfer (START) domain containing 4	protein_coding	170459	Q80SX0	5586	protein_coding	-0.821123	5.29018	15.143	0.00139073	0.0114079
Ung	uracil DNA glycosylase	protein_coding	22256	P97931	5468	protein_coding	-1.07395	4.07626	15.1424	0.00139096	0.0114079
Lrp12	low density lipoprotein-related protein 12	protein_coding	239393	Q8BUJ9	4588	protein_coding	-1.57936	2.73802	15.142	0.00139111	0.0114079
Gart	phosphoribosylglycinamide formyltransferase	protein_coding	14450	Q64737	5144	protein_coding	-0.999827	6.61125	15.1303	0.00139544	0.0114371
Glb1	galactosidase, beta 1	protein_coding	12091	Q3TAW7	3008	protein_coding	-0.618812	5.36448	15.1225	0.00139834	0.0114547
Oasl2	2'-5' oligoadenylate synthetase-like 2	protein_coding	23962	Q9Z2F2	6374	protein_coding	2.69685	4.24589	15.1182	0.00139994	0.0114616
Ptprm	protein tyrosine phosphatase, receptor type, M	protein_coding	19274	Q68FM4	8828	protein_coding	-4.46978	0.0520859	15.1095	0.00140315	0.0114783
Ehbp1l1	EH domain binding protein 1-like 1	protein_coding	114601	E9QP49	6964	protein_coding	1.00622	7.5921	15.1075	0.00140392	0.0114783
Erlec1	endoplasmic reticulum lectin 1	protein_coding	66753	F7AQQ2	3260	protein_coding	-0.606444	4.64219	15.1064	0.00140432	0.0114783
Gm45140	predicted gene 45140	protein_coding		A0A0N4SUM8	5150	protein_coding	0.522646	7.03276	15.1045	0.00140502	0.0114783
Gm7984	predicted gene 7984	processed_pseudogene			538	pseudogene	-0.702627	2.94851	15.0907	0.00141021	0.0115012
Vegfa	vascular endothelial growth factor A	protein_coding	22339	Q00731	4285	protein_coding	1.06227	6.73562	15.0875	0.00141138	0.0115012
Mrpl12	mitochondrial ribosomal protein L12	protein_coding	56282	Q9DB15	1532	protein_coding	-0.924775	5.22744	15.0866	0.00141172	0.0115012
Susd6	sushi domain containing 6	protein_coding	217684	Q8C0M5	7615	protein_coding	0.613385	6.41893	15.0858	0.00141204	0.0115012
Rasgrp2	RAS, guanyl releasing protein 2	protein_coding	19395	Q9QUG9	12384	protein_coding	0.829478	8.30265	15.0829	0.00141311	0.0115012
Trim45	tripartite motif-containing 45	protein_coding	229644	A2ACL2	6000	protein_coding	-1.18657	4.61602	15.0809	0.00141386	0.0115012
Samm50	SAMM50 sorting and assembly machinery component	protein_coding	68653	Q8BGH2	6556	protein_coding	-0.603082	6.32505	15.0804	0.00141405	0.0115012
Nebl	nebulette	protein_coding	74103	Q9DC07	15235	protein_coding	-2.23657	0.435483	15.0803	0.0014141	0.0115012
Gm12057	predicted gene 12057	processed_pseudogene			1427	pseudogene	1.26855	0.201455	15.0787	0.00141469	0.0115012
Tas1r3	taste receptor, type 1, member 3	protein_coding	83771	Q925D8	3523	protein_coding	1.94917	1.53436	15.064	0.00142025	0.0115402
Syp	synaptophysin	protein_coding	20977	Q62277	5211	protein_coding	1.54221	1.69475	15.0486	0.00142606	0.0115812
Elp6	elongator acetyltransferase complex subunit 6	protein_coding	72341	Q8BK75	2872	protein_coding	-0.808541	2.58162	15.0294	0.00143338	0.0116344
Gm10232	predicted pseudogene 10232	processed_pseudogene			720	pseudogene	-0.429676	6.00659	15.0252	0.00143496	0.011641
Atp2a2	ATPase, Ca++ transporting, cardiac muscle, slow twitch 2	protein_coding	11938	O55143	6081	protein_coding	-0.745511	7.7642	15.0195	0.00143715	0.0116524
Def8	differentially expressed in FDCP 8	protein_coding	23854	A0A1D5RLG6	4408	protein_coding	-0.582373	6.55737	15.0107	0.00144052	0.0116734
D5Ertd605e	DNA segment, Chr 5, ERATO Doi 605, expressed	lincRNA			1081	long_non_coding	-1.28068	2.06096	15.0016	0.00144404	0.0116898
Coq3	coenzyme Q3 methyltransferase	protein_coding	230027	Q8BMS4	2997	protein_coding	-0.828241	3.35697	15.0015	0.00144408	0.0116898
Slfn8	schlafen 8	protein_coding	276950	E9Q0R4	4091	protein_coding	1.57431	4.61217	14.9898	0.00144858	0.0117199
Dhcr7	7-dehydrocholesterol reductase	protein_coding	13360		5817	protein_coding	-0.991827	4.44942	14.9864	0.0014499	0.0117243
Mir7062	microRNA 7062	miRNA			66	short_non_coding	1.79032	0.920593	14.9828	0.0014513	0.011729
Eogt	EGF domain-specific O-linked N-acetylglucosamine (GlcNAc) transferase	protein_coding	101351	Q8BYW9	4900	protein_coding	-0.711528	2.65582	14.9809	0.00145203	0.011729
Med31	mediator complex subunit 31	protein_coding	67279	Q9CXU1	1730	protein_coding	0.51906	3.77644	14.9753	0.00145418	0.01174
Zfp592	zinc finger protein 592	protein_coding	233410	Q8BHZ4	7412	protein_coding	0.63795	6.70799	14.9714	0.0014557	0.011746
Gm5093	predicted gene 5093	processed_pseudogene			520	pseudogene	-0.753042	3.55868	14.9694	0.00145649	0.0117461
Cabcoco1	ciliary associated calcium binding coiled-coil 1	protein_coding	73287	A0A0R4J010	1262	protein_coding	-2.94356	-0.313284	14.96	0.00146013	0.0117692
Cdkn2aipnl	CDKN2A interacting protein N-terminal like	protein_coding	52626	Q9D211	1958	protein_coding	-0.73462	6.73117	14.9538	0.00146257	0.0117702
Ethe1	ethylmalonic encephalopathy 1	protein_coding	66071	Q9DCM0	1484	protein_coding	0.756728	5.47715	14.9528	0.00146294	0.0117702
Zbed3	zinc finger, BED type containing 3	protein_coding	72114	Q9D0L1	2231	protein_coding	-1.7666	2.61114	14.9525	0.00146306	0.0117702
Gm3150	predicted gene 3150	processed_pseudogene			204	pseudogene	0.537272	4.53192	14.9517	0.00146338	0.0117702
Nmnat3	nicotinamide nucleotide adenylyltransferase 3	protein_coding	74080	A0A087WSM7	5004	protein_coding	-1.0131	3.2118	14.9436	0.00146654	0.0117894
Gstz1	glutathione transferase zeta 1 (maleylacetoacetate isomerase)	protein_coding	14874	A0A1Y7VNC1	5088	protein_coding	-0.697978	3.9312	14.9281	0.00147265	0.0118322
Rps4l	ribosomal protein S4-like	transcribed_processed_pseudogene			943	pseudogene	3.64316	0.636031	14.9148	0.00147788	0.0118679
Slc37a1	solute carrier family 37 (glycerol-3-phosphate transporter), member 1	protein_coding	224674	A0A494BBH2	11596	protein_coding	0.546935	5.00971	14.9041	0.00148212	0.0118956
Fam216a	family with sequence similarity 216, member A	protein_coding	68948	Q9DB54	1388	protein_coding	-0.982347	3.34405	14.8929	0.00148656	0.0119249
Rdh12	retinol dehydrogenase 12	protein_coding	77974	Q8BYK4	2967	protein_coding	1.08617	5.76717	14.883	0.00149052	0.0119503
Mrpl50	mitochondrial ribosomal protein L50	protein_coding	28028	Q8VDT9	2114	protein_coding	-0.602789	4.71056	14.8729	0.00149454	0.0119746
Tle3	transducin-like enhancer of split 3	protein_coding	21887	E0CXS2	11653	protein_coding	0.731975	7.02908	14.8714	0.00149514	0.0119746
Polr2m	polymerase (RNA) II (DNA directed) polypeptide M	protein_coding	28015	Q6P6I6	2424	protein_coding	-0.494612	6.90068	14.8636	0.00149828	0.0119934
Sh2d3c	SH2 domain containing 3C	protein_coding	27387	Q9QZS8	5233	protein_coding	1.19476	6.80625	14.8593	0.00150001	0.0120009
Hsp90b1	heat shock protein 90, beta (Grp94), member 1	protein_coding	22027		4032	protein_coding	-0.641002	9.31443	14.8529	0.00150258	0.012015
Tmem69	transmembrane protein 69	protein_coding	230657		2069	protein_coding	-0.578949	3.91967	14.8499	0.00150379	0.0120184
Gm12599	predicted gene 12599	processed_pseudogene			792	pseudogene	-0.594529	3.24419	14.8457	0.00150546	0.0120237
Gnl2	guanine nucleotide binding protein-like 2 (nucleolar)	protein_coding	230737	B1ASC2	3683	protein_coding	-0.558238	6.01735	14.8415	0.00150718	0.0120237
Gdi1	guanosine diphosphate (GDP) dissociation inhibitor 1	protein_coding	14567	P50396	4296	protein_coding	0.70791	7.97381	14.8398	0.00150785	0.0120237
Pgap1	post-GPI attachment to proteins 1	protein_coding	241062	Q3UUQ7	16611	protein_coding	2.69136	3.10001	14.8392	0.00150812	0.0120237
Csta2	cystatin A family member 2	protein_coding	76770	Q9D8D6	639	protein_coding	-2.97255	4.90961	14.8359	0.00150945	0.0120237
Tdrd9	tudor domain containing 9	protein_coding	74691	Q14BI7	5415	protein_coding	-5.09126	0.462097	14.833	0.00151061	0.0120237
Cebpb	CCAAT/enhancer binding protein (C/EBP), beta	protein_coding	12608	Q3UPN9	1504	protein_coding	0.884899	4.8592	14.8328	0.00151069	0.0120237
Kat2a	K(lysine) acetyltransferase 2A	protein_coding	14534		3480	protein_coding	-0.795494	5.69837	14.8325	0.00151083	0.0120237
Zfp407	zinc finger protein 407	protein_coding	240476	S4R2G4	15170	protein_coding	0.589687	4.84729	14.8226	0.00151482	0.012048
Slc29a2	solute carrier family 29 (nucleoside transporters), member 2	protein_coding	13340	Q61672	3018	protein_coding	-1.24511	1.76927	14.821	0.00151548	0.012048
Dph5	diphthamide biosynthesis 5	protein_coding	69740	Q9CWQ0	8027	protein_coding	-0.830522	4.11137	14.8183	0.0015166	0.0120505
Dclre1c	DNA cross-link repair 1C	protein_coding	227525	Q8K4J0	9316	protein_coding	0.78855	5.30473	14.8149	0.00151798	0.0120552
Yars2	tyrosyl-tRNA synthetase 2 (mitochondrial)	protein_coding	70120	E9PX65	3149	protein_coding	-0.625582	3.8169	14.8094	0.00152021	0.012063
Gm5521	predicted gene 5521	processed_pseudogene			801	pseudogene	-0.763687	3.28355	14.8085	0.00152058	0.012063
Dnmbp	dynamin binding protein	protein_coding	71972	A0A0R4J055	8264	protein_coding	0.712421	5.02953	14.8066	0.00152137	0.012063
Nucb1	nucleobindin 1	protein_coding	18220	Q02819	8212	protein_coding	-0.779368	8.4526	14.7964	0.00152551	0.0120895
Fancb	Fanconi anemia, complementation group B	protein_coding	237211	Q3TEX6	2956	protein_coding	-0.611552	3.56002	14.7735	0.00153494	0.0121542
Gm12009	predicted gene 12009	processed_pseudogene			1100	pseudogene	-1.00057	2.92257	14.7708	0.00153606	0.0121542
Tmem189	transmembrane protein 189	protein_coding	407243	Q99LQ7	3265	protein_coding	0.634924	5.8351	14.7698	0.00153648	0.0121542
Dnajc19-ps	DnaJ heat shock protein family (Hsp40) member C19, pseudogene	processed_pseudogene			351	pseudogene	-0.671249	3.69301	14.7688	0.0015369	0.0121542
Bcl11a	B cell CLL/lymphoma 11A (zinc finger protein)	protein_coding	14025	Q9QYE3	13175	protein_coding	3.28033	3.88784	14.7647	0.00153857	0.0121611
Gm6969	predicted pseudogene 6969	processed_pseudogene			342	pseudogene	-0.544351	5.37833	14.7588	0.00154101	0.0121658
Fam219a	family with sequence similarity 219, member A	protein_coding	71901	Q9D772	3724	protein_coding	0.811707	3.99705	14.7578	0.00154144	0.0121658
Polm	polymerase (DNA directed), mu	protein_coding	54125	Q5NCI3	3658	protein_coding	0.826329	4.63794	14.7574	0.00154158	0.0121658
Cox7b	cytochrome c oxidase subunit 7B	protein_coding	66142	Q5FW98	1214	protein_coding	-0.48787	6.66465	14.7536	0.00154319	0.0121721
Abca7	ATP-binding cassette, sub-family A (ABC1), member 7	protein_coding	27403	Q91V24	6752	protein_coding	0.78228	8.22643	14.7364	0.00155035	0.0122194
Emc7	ER membrane protein complex subunit 7	protein_coding	73024	Q14C26	5826	protein_coding	-0.555409	5.7196	14.7353	0.0015508	0.0122194
Herc6	hect domain and RLD 6	protein_coding	67138	F2Z461	9292	protein_coding	0.773561	4.64975	14.7312	0.00155253	0.0122227
1110051M20Rik	RIKEN cDNA 1110051M20 gene	protein_coding	228356	Q8BHR8	5202	protein_coding	-1.37277	1.73807	14.7293	0.00155331	0.0122227
Nprl3	nitrogen permease regulator-like 3	protein_coding	17168	F2Z3V7	7572	protein_coding	-0.597715	4.21972	14.7237	0.00155562	0.0122227
Sf3a3	splicing factor 3a, subunit 3	protein_coding	75062	Q58E59	2785	protein_coding	-0.577625	6.04212	14.7232	0.00155584	0.0122227
Folr1	folate receptor 1 (adult)	protein_coding	14275	P35846	2297	protein_coding	-3.97846	0.746777	14.7232	0.00155584	0.0122227
Znrf3	zinc and ring finger 3	protein_coding	407821	Q5SSZ7	7893	protein_coding	-1.69257	0.82377	14.7226	0.00155609	0.0122227
Gm37123	predicted gene, 37123	TEC			1171		1.16317	1.90168	14.7179	0.00155809	0.0122287
Gm6542	predicted gene 6542	processed_pseudogene			772	pseudogene	-0.66803	5.13251	14.7158	0.00155895	0.0122287
Abce1	ATP-binding cassette, sub-family E (OABP), member 1	protein_coding	24015	Q3UHY8	6004	protein_coding	-0.927984	7.05363	14.715	0.00155928	0.0122287
Akna	AT-hook transcription factor	protein_coding	100182	Q80VW7	5765	protein_coding	0.990251	7.99278	14.7028	0.00156441	0.0122576
Amd-ps3	S-adenosylmethionine decarboxylase, pseudogene 3	processed_pseudogene			1005	pseudogene	-0.718527	5.07776	14.7024	0.0015646	0.0122576
Tbxas1	thromboxane A synthase 1, platelet	protein_coding	21391	Q3TRY5	9094	protein_coding	1.32905	5.08277	14.6979	0.0015665	0.0122662
Rfc5	replication factor C (activator 1) 5	protein_coding	72151	Q5HZI8	4669	protein_coding	-0.580116	6.08344	14.6874	0.00157094	0.012291
Arhgap27	Rho GTPase activating protein 27	protein_coding	544817	A2AB59	6415	protein_coding	0.830741	6.70594	14.6852	0.00157188	0.012291
Prdx2	peroxiredoxin 2	protein_coding	21672	Q61171	3050	protein_coding	-0.689828	5.74015	14.6837	0.00157251	0.012291
Emp1	epithelial membrane protein 1	protein_coding	13730	Q4FK43	5935	protein_coding	-3.39757	2.98698	14.6812	0.00157356	0.012291
Cdh24	cadherin-like 24	protein_coding	239096	Q6PFX6	3489	protein_coding	1.64869	3.21475	14.6808	0.00157374	0.012291
Mppe1	metallophosphoesterase 1	protein_coding	225651	Q80XL7	3608	protein_coding	0.712123	6.55911	14.6651	0.0015804	0.0123366
Cd9	CD9 antigen	protein_coding	12527	P40240	2044	protein_coding	1.29802	6.69057	14.6548	0.00158483	0.01236
Uqcc1	ubiquinol-cytochrome c reductase complex assembly factor 1	protein_coding	56046	D6RHP7	6044	protein_coding	-0.666916	5.08132	14.6543	0.00158504	0.01236
Pdcd2	programmed cell death 2	protein_coding	18567	A2T4N6	2582	protein_coding	-0.540982	4.32541	14.6437	0.00158958	0.0123873
Enc1	ectodermal-neural cortex 1	protein_coding	13803	O35709	4737	protein_coding	1.33451	2.95963	14.6423	0.00159018	0.0123873
Gss	glutathione synthetase	protein_coding	14854	Q541E2	5915	protein_coding	-0.545291	3.71376	14.6351	0.00159325	0.0124014
Fryl	FRY like transcription coactivator	protein_coding	72313	A0A0J9YTS1	15192	protein_coding	0.622901	7.05137	14.6342	0.00159363	0.0124014
Evpl	envoplakin	protein_coding	14027	Q9D952	6384	protein_coding	-2.15247	1.35485	14.6225	0.00159868	0.012432
Zfp236	zinc finger protein 236	protein_coding	329002	B2RR24	10476	protein_coding	0.499031	6.21883	14.6213	0.00159923	0.012432
Cerkl	ceramide kinase-like	protein_coding	228094	A2AQH0	5284	protein_coding	-1.05602	2.42298	14.6165	0.00160129	0.012432
Fbl	fibrillarin	protein_coding	14113	P35550	4209	protein_coding	-0.813259	5.12118	14.6161	0.00160145	0.012432
Fasn	fatty acid synthase	protein_coding	14104	P19096	10947	protein_coding	-1.35868	6.19267	14.6156	0.00160168	0.012432
Gpr84	G protein-coupled receptor 84	protein_coding	80910	A0A0R4J100	1725	protein_coding	1.32447	3.83652	14.6112	0.00160357	0.0124402
Gm50006	predicted gene, 50006	processed_pseudogene			453	pseudogene	-1.0623	2.3346	14.6032	0.00160706	0.0124578
Bcas1os2	breast carcinoma amplified sequence 1, opposite strand 2	antisense			1174	long_non_coding	-4.0281	-0.360377	14.6011	0.00160799	0.0124578
Rpl35a-ps2	ribosomal protein L35A, pseudogene 2	processed_pseudogene			333	pseudogene	-0.560346	6.61076	14.5985	0.00160911	0.0124578
Vat1	vesicle amine transport 1	protein_coding	26949	Q499X4	2766	protein_coding	-2.11256	5.7153	14.5984	0.00160914	0.0124578
Fbln1	fibulin 1	protein_coding	14114	B2CQD6	4368	protein_coding	-2.59876	1.38827	14.5941	0.00161103	0.0124661
Ap1s1	adaptor protein complex AP-1, sigma 1	protein_coding	11769	P61967	2198	protein_coding	-0.571396	5.83974	14.5781	0.00161799	0.0125135
Mmgt2	membrane magnesium transporter 2	protein_coding	216829	A0A140T8T6	4898	protein_coding	-0.926201	2.57238	14.5754	0.0016192	0.0125165
Gm8101	predicted gene 8101	processed_pseudogene			478	pseudogene	-0.721456	3.27452	14.572	0.00162067	0.0125214
Trim11	tripartite motif-containing 11	protein_coding	94091	A2AB83	3580	protein_coding	0.699786	6.26622	14.5667	0.00162302	0.0125282
Gm6540	predicted gene 6540	processed_pseudogene			969	pseudogene	-0.50061	4.50436	14.5657	0.00162344	0.0125282
Pomk	protein-O-mannose kinase	protein_coding	74653	Q3TUA9	3613	protein_coding	-0.768284	3.99411	14.5613	0.00162539	0.0125282
Utrn	utrophin	protein_coding	22288	A0A1W2P7C0	17108	protein_coding	0.760138	6.03447	14.5603	0.00162582	0.0125282
Gm11560	predicted gene 11560	processed_pseudogene			948	pseudogene	-0.561616	5.72366	14.5595	0.00162619	0.0125282
Anp32b-ps1	Bacidic (leucine-rich) nuclear phosphoprotein 32 family, member B, pseudogene 1	processed_pseudogene			758	pseudogene	-0.605724	6.10916	14.5587	0.00162653	0.0125282
Gm12856	predicted gene 12856	processed_pseudogene			1293	pseudogene	-0.616363	4.11361	14.5341	0.00163741	0.0126056
Gm6525	predicted pseudogene 6525	protein_coding		A0A0A6YW33	1029	protein_coding	-1.78901	0.589	14.528	0.00164014	0.0126077
Mgll	monoglyceride lipase	protein_coding	23945	O35678	5077	protein_coding	1.26381	4.8175	14.5276	0.00164032	0.0126077
Prps1	phosphoribosyl pyrophosphate synthetase 1	protein_coding	19139		1993	protein_coding	-1.16599	5.35066	14.5271	0.00164054	0.0126077
Gm10443	predicted pseudogene 10443	processed_pseudogene			210	pseudogene	-0.77402	7.02561	14.5246	0.00164164	0.0126077
Cd74	CD74 antigen (invariant polypeptide of major histocompatibility complex, class II antigen-associated)	protein_coding	16149		1679	protein_coding	3.04643	7.01702	14.5234	0.0016422	0.0126077
Armc7	armadillo repeat containing 7	protein_coding	276905	Q3UJZ3	3069	protein_coding	0.97507	5.15551	14.5204	0.00164353	0.0126077
Actn1	actinin, alpha 1	protein_coding	109711	Q7TPR4	5533	protein_coding	1.68475	7.4358	14.5191	0.00164409	0.0126077
Actb-ps1	actin, beta, pseudogene 1	transcribed_processed_pseudogene			2200	pseudogene	0.964185	3.47553	14.5177	0.00164473	0.0126077
Siglecf	sialic acid binding Ig-like lectin F	protein_coding	233186		2790	protein_coding	-1.52886	5.0912	14.5166	0.00164521	0.0126077
Crlf2	cytokine receptor-like factor 2	protein_coding	57914	A0A0G2JGP1	1495	protein_coding	1.20052	4.34033	14.5094	0.00164843	0.0126259
Lrch4	leucine-rich repeats and calponin homology (CH) domain containing 4	protein_coding	231798	Q921G6	3925	protein_coding	0.822173	7.78706	14.5031	0.00165126	0.0126396
Fcna	ficolin A	protein_coding	14133	Q4FJM1	1374	protein_coding	-2.88146	1.0286	14.5012	0.00165208	0.0126396
Ptrh1	peptidyl-tRNA hydrolase 1 homolog	protein_coding	329384	Q8BW00	1135	protein_coding	-1.95063	0.332432	14.4998	0.00165272	0.0126396
Rab11fip1	RAB11 family interacting protein 1 (class I)	protein_coding	75767	E9Q8L9	10800	protein_coding	1.01932	5.96341	14.4956	0.00165463	0.0126478
Traf5	TNF receptor-associated factor 5	protein_coding	22033		4566	protein_coding	0.94431	3.36967	14.4893	0.00165743	0.0126627
Nmrk1	nicotinamide riboside kinase 1	protein_coding	225994		3689	protein_coding	0.811736	2.64268	14.4863	0.0016588	0.0126668
Eprs	glutamyl-prolyl-tRNA synthetase	protein_coding	107508		18102	protein_coding	-0.940019	6.97286	14.4824	0.00166054	0.0126737
Tmem8	transmembrane protein 8	protein_coding	60455	A0A494B963	4359	protein_coding	1.14651	5.89518	14.4755	0.00166366	0.0126911
Ccnb1-ps	cyclin B1, pseudogene	processed_pseudogene			1287	pseudogene	-0.549635	5.07766	14.4691	0.00166657	0.0127069
Gmds	GDP-mannose 4, 6-dehydratase	protein_coding	218138	Q8K0C9	3351	protein_coding	-1.08939	3.72974	14.4652	0.00166834	0.0127139
Hspa12a	heat shock protein 12A	protein_coding	73442	Q8K0U4	9192	protein_coding	2.73589	1.80849	14.4561	0.00167244	0.0127388
Gm2027	predicted gene 2027	processed_pseudogene			1629	pseudogene	-1.44045	0.929457	14.4451	0.00167747	0.0127706
Ddx28	DEAD (Asp-Glu-Ala-Asp) box polypeptide 28	protein_coding	71986	Q9CWT6	2262	protein_coding	-0.570667	4.04707	14.429	0.00168486	0.0128204
Rpl10	ribosomal protein L10	protein_coding	110954	A2AM97	2053	protein_coding	-0.627146	9.24095	14.4155	0.00169106	0.0128611
Btf3l4	basic transcription factor 3-like 4	protein_coding	70533		4546	protein_coding	-0.541456	4.89651	14.3999	0.00169826	0.0129093
Mfsd2b	major facilitator superfamily domain containing 2B	protein_coding	432628		5148	protein_coding	1.20809	1.12753	14.3939	0.00170101	0.0129237
Slc36a2	solute carrier family 36 (proton/amino acid symporter), member 2	protein_coding	246049	Q8BHK3	3255	protein_coding	-1.26942	2.28924	14.3882	0.00170368	0.0129375
Gm14277	predicted gene 14277	processed_pseudogene			360	pseudogene	-0.656512	4.11294	14.3821	0.00170649	0.0129523
Mpp6	membrane protein, palmitoylated 6 (MAGUK p55 subfamily member 6)	protein_coding	56524	Q3UN60	6254	protein_coding	-0.756655	5.81034	14.3692	0.0017125	0.0129914
Immt	inner membrane protein, mitochondrial	protein_coding	76614	Q8CAQ8	11353	protein_coding	-0.549123	6.79259	14.3607	0.00171649	0.0130152
Xxylt1	xyloside xylosyltransferase 1	protein_coding	268880	Q3U4G3	3895	protein_coding	-0.532628	4.50106	14.3372	0.00172756	0.0130925
Klk1b27	kallikrein 1-related peptidase b27	protein_coding	16619	Q9JM71	889	protein_coding	-3.19827	-0.1834	14.3291	0.00173138	0.0131111
Rae1	ribonucleic acid export 1	protein_coding	66679	Q8C570	2554	protein_coding	-0.418609	5.99868	14.3269	0.00173241	0.0131111
Trim30b	tripartite motif-containing 30B	protein_coding	244183		7527	protein_coding	2.5141	4.83431	14.3265	0.00173262	0.0131111
Polr1c	polymerase (RNA) I polypeptide C	protein_coding	20016	P52432	2278	protein_coding	-0.777617	4.753	14.3231	0.0017342	0.0131165
Matn2	matrilin 2	protein_coding	17181		6263	protein_coding	-0.98239	2.3867	14.3179	0.00173666	0.0131285
Ptprr	protein tyrosine phosphatase, receptor type, R	protein_coding	19279	Q5U1U6	5929	protein_coding	3.32061	1.27011	14.3076	0.00174158	0.0131591
Usp22	ubiquitin specific peptidase 22	protein_coding	216825	Q5DU02	4886	protein_coding	0.443736	6.01099	14.3031	0.00174372	0.0131687
[truncated: 13,091 more rows]
