# Supplementary material for: Thrombopoietin increases susceptibility for EVI1 + KMT2A-MLLT3-driven AML expressing stem cell genes linked to poor outcome
Source: Nat Commun. 2025 Dec 19;17:892. doi: 10.1038/s41467-025-67611-w (PMC12830621; doi:10.1038/s41467-025-67611-w)
Supplement: Supplementary file 10 — Supplementary Dataset 8 [file 41467_2025_67611_MOESM10_ESM.xlsx]

## Sheet: Sheet1
Suppl. Data-8: Statistics of human AML patients analyzed from TARGET, St.JUDE, BEAT and LEUCEGENE databases.
	database	samples	patients	% patients	patients with duplicate samples	KMT2A-r	% KMT2A-r	KMT2A-MLLT3	% KMT2A-MLLT3	EVI1-r	% EVI1-r	patients used in analysis	KMT2A-r	% KMT2A-r	KMT2A-MLLT3	% KMT2A-MLLT3	EVI1-r	% EVI1-r
all patients	TARGET	187	117		31	39	33.3333	13	11.1111	1	0.854701	71	21	29.5775	5	7.04225	1	1.40845
	BEAT		735		0	11	1.4966	11	1.4966	12	1.63265	126	4	3.1746	4	3.1746	10	7.93651
	LEUCEGENE		218		0	24	11.0092	8	3.66972	7	3.21101	80	8	10	7	8.75	0	0
	ST.JUDE		349		0	80	22.9226	16	4.58453	4	1.14613	79	29	36.7089	7	8.86076	4	5.06329
all patients with >0 MECOM expression	TARGET	146	113	96.5812	25	32	28.3186	8	7.07965	1	0.884956	71	32	45.0704	8	11.2676	1	1.40845
	BEAT		587	79.8639	0	3	0.511073	3	0.511073	12	2.04429	126	3	2.38095	3	2.38095	12	9.52381
	LEUCEGENE		196	89.9083	0	24	12.2449	8	4.08163	7	3.57143	80	24	30	8	10	7	8.75
	ST.JUDE		268	76.7908	0	73	27.2388	12	4.47761	4	1.49254	79	29	36.7089	7	8.86076	4	5.06329
