# Supplementary material for: Thrombopoietin increases susceptibility for EVI1 + KMT2A-MLLT3-driven AML expressing stem cell genes linked to poor outcome
Source: Nat Commun. 2025 Dec 19;17:892. doi: 10.1038/s41467-025-67611-w (PMC12830621; doi:10.1038/s41467-025-67611-w)
Supplement: Supplementary file 11 — Supplementary Dataset 9 [file 41467_2025_67611_MOESM11_ESM.xlsx]

## Sheet: Sheet1
Suppl. Data-9: Common differentially up-regulated genes in high vs. low Mecom/MECOM mouse KME AML cells and human AML from 4 public databases.
Genes	TARGET	BEAT	LEUCEGENE	St_Jude	total_UU	total_DD	description
IL12RB2	UU	UU	UU	UU	4	0	interleukin 12 receptor subunit beta 2 [Source:HGNC Symbol;Acc:HGNC:5972]
INPP4B	UU	UU	UU	UU	4	0	inositol polyphosphate-4-phosphatase type II B [Source:HGNC Symbol;Acc:HGNC:6075]
MECOM	UU	UU	UU	UU	4	0	MDS1 and EVI1 complex locus [Source:HGNC Symbol;Acc:HGNC:3498]
ADGRG6	UU	UU		UU	3	0	adhesion G protein-coupled receptor G6 [Source:HGNC Symbol;Acc:HGNC:13841]
DHRS11	UU	UU		UU	3	0	dehydrogenase/reductase 11 [Source:HGNC Symbol;Acc:HGNC:28639]
MLLT3	UU	UU	UU		3	0	MLLT3 super elongation complex subunit [Source:HGNC Symbol;Acc:HGNC:7136]
PBX1		UU	UU	UU	3	0	PBX homeobox 1 [Source:HGNC Symbol;Acc:HGNC:8632]
SERPINE2		UU	UU	UU	3	0	serpin family E member 2 [Source:HGNC Symbol;Acc:HGNC:8951]
SLC6A12	UU		UU	UU	3	0	solute carrier family 6 member 12 [Source:HGNC Symbol;Acc:HGNC:11045]
STYK1		UU	UU	UU	3	0	serine/threonine/tyrosine kinase 1 [Source:HGNC Symbol;Acc:HGNC:18889]
WBP1		UU	UU	UU	3	0	WW domain binding protein 1 [Source:HGNC Symbol;Acc:HGNC:12737]
ADPRM		UU		UU	2	0	ADP-ribose/CDP-alcohol diphosphatase, manganese dependent [Source:HGNC Symbol;Acc:HGNC:30925]
AGL			UU	UU	2	0	amylo-alpha-1, 6-glucosidase, 4-alpha-glucanotransferase [Source:HGNC Symbol;Acc:HGNC:321]
AIF1	UU			UU	2	0	allograft inflammatory factor 1 [Source:HGNC Symbol;Acc:HGNC:352]
APPBP2		UU		UU	2	0	amyloid beta precursor protein binding protein 2 [Source:HGNC Symbol;Acc:HGNC:622]
ATP2C1		UU		UU	2	0	ATPase secretory pathway Ca2+ transporting 1 [Source:HGNC Symbol;Acc:HGNC:13211]
ATP6V0A2		UU		UU	2	0	ATPase H+ transporting V0 subunit a2 [Source:HGNC Symbol;Acc:HGNC:18481]
BCL11A		UU		UU	2	0	BCL11 transcription factor A [Source:HGNC Symbol;Acc:HGNC:13221]
BEND4		UU		UU	2	0	BEN domain containing 4 [Source:HGNC Symbol;Acc:HGNC:23815]
CAPN11		UU		UU	2	0	calpain 11 [Source:HGNC Symbol;Acc:HGNC:1478]
CCDC138		UU		UU	2	0	coiled-coil domain containing 138 [Source:HGNC Symbol;Acc:HGNC:26531]
DNAJC6	UU	UU			2	0	DnaJ heat shock protein family (Hsp40) member C6 [Source:HGNC Symbol;Acc:HGNC:15469]
GP9		UU	UU		2	0	glycoprotein IX platelet [Source:HGNC Symbol;Acc:HGNC:4444]
LMO4		UU		UU	2	0	LIM domain only 4 [Source:HGNC Symbol;Acc:HGNC:6644]
MED12L		UU	UU		2	0	mediator complex subunit 12L [Source:HGNC Symbol;Acc:HGNC:16050]
MMP28		UU	UU		2	0	matrix metallopeptidase 28 [Source:HGNC Symbol;Acc:HGNC:14366]
NXN	UU			UU	2	0	nucleoredoxin [Source:HGNC Symbol;Acc:HGNC:18008]
OAS3	UU		UU		2	0	2'-5'-oligoadenylate synthetase 3 [Source:HGNC Symbol;Acc:HGNC:8088]
PHC1		UU		UU	2	0	polyhomeotic homolog 1 [Source:HGNC Symbol;Acc:HGNC:3182]
PIAS3		UU		UU	2	0	protein inhibitor of activated STAT 3 [Source:HGNC Symbol;Acc:HGNC:16861]
PIGV		UU		UU	2	0	phosphatidylinositol glycan anchor biosynthesis class V [Source:HGNC Symbol;Acc:HGNC:26031]
PKDCC		UU	UU		2	0	protein kinase domain containing, cytoplasmic [Source:HGNC Symbol;Acc:HGNC:25123]
PPP1R9A	UU	UU			2	0	protein phosphatase 1 regulatory subunit 9A [Source:HGNC Symbol;Acc:HGNC:14946]
PRKAB1			UU	UU	2	0	protein kinase AMP-activated non-catalytic subunit beta 1 [Source:HGNC Symbol;Acc:HGNC:9378]
PTGS1		UU	UU		2	0	prostaglandin-endoperoxide synthase 1 [Source:HGNC Symbol;Acc:HGNC:9604]
RB1		UU		UU	2	0	RB transcriptional corepressor 1 [Source:HGNC Symbol;Acc:HGNC:9884]
RBPMS		UU	UU		2	0	RNA binding protein, mRNA processing factor [Source:HGNC Symbol;Acc:HGNC:19097]
RNF220		UU		UU	2	0	ring finger protein 220 [Source:HGNC Symbol;Acc:HGNC:25552]
RSPH1	UU	UU			2	0	radial spoke head component 1 [Source:HGNC Symbol;Acc:HGNC:12371]
SEMA4F	UU		UU		2	0	ssemaphorin 4F [Source:HGNC Symbol;Acc:HGNC:10734]
SEZ6L2	UU	UU			2	0	seizure related 6 homolog like 2 [Source:HGNC Symbol;Acc:HGNC:30844]
SH3BP4		UU		UU	2	0	SH3 domain binding protein 4 [Source:HGNC Symbol;Acc:HGNC:10826]
SLC6A13	UU			UU	2	0	solute carrier family 6 member 13 [Source:HGNC Symbol;Acc:HGNC:11046]
SSBP2		UU		UU	2	0	single stranded DNA binding protein 2 [Source:HGNC Symbol;Acc:HGNC:15831]
TREML2			UU	UU	2	0	triggering receptor expressed on myeloid cells like 2 [Source:HGNC Symbol;Acc:HGNC:21092]
ZNF426		UU		UU	2	0	zinc finger protein 426 [Source:HGNC Symbol;Acc:HGNC:20725]
ZSCAN29		UU		UU	2	0	zinc finger and SCAN domain containing 29 [Source:HGNC Symbol;Acc:HGNC:26673]
AASDHPPT				UU	1	0	aminoadipate-semialdehyde dehydrogenase-phosphopantetheinyl transferase [Source:HGNC Symbol;Acc:HGNC:14235]
ABCE1				UU	1	0	ATP binding cassette subfamily E member 1 [Source:HGNC Symbol;Acc:HGNC:69]
ABI2				UU	1	0	abl interactor 2 [Source:HGNC Symbol;Acc:HGNC:24011]
ACACA				UU	1	0	acetyl-CoA carboxylase alpha [Source:HGNC Symbol;Acc:HGNC:84]
ACADM				UU	1	0	acyl-CoA dehydrogenase medium chain [Source:HGNC Symbol;Acc:HGNC:89]
ACSF2				UU	1	0	acyl-CoA synthetase family member 2 [Source:HGNC Symbol;Acc:HGNC:26101]
ACTL6A				UU	1	0	actin like 6A [Source:HGNC Symbol;Acc:HGNC:24124]
ADAM8			UU		1	0	ADAM metallopeptidase domain 8 [Source:HGNC Symbol;Acc:HGNC:215]
ADGRG1				UU	1	0	adhesion G protein-coupled receptor G1 [Source:HGNC Symbol;Acc:HGNC:4512]
ADH5				UU	1	0	alcohol dehydrogenase 5 (class III), chi polypeptide [Source:HGNC Symbol;Acc:HGNC:253]
AGAP1	UU				1	0	ArfGAP with GTPase domain, ankyrin repeat and PH domain 1 [Source:HGNC Symbol;Acc:HGNC:16922]
AGAP2			UU		1	0	ArfGAP with GTPase domain, ankyrin repeat and PH domain 2 [Source:HGNC Symbol;Acc:HGNC:16921]
AGFG2	UU				1	0	ArfGAP with FG repeats 2 [Source:HGNC Symbol;Acc:HGNC:5177]
AKR1A1				UU	1	0	aldo-keto reductase family 1 member A1 [Source:HGNC Symbol;Acc:HGNC:380]
ALDH5A1				UU	1	0	aldehyde dehydrogenase 5 family member A1 [Source:HGNC Symbol;Acc:HGNC:408]
ALDH6A1				UU	1	0	aldehyde dehydrogenase 6 family member A1 [Source:HGNC Symbol;Acc:HGNC:7179]
ALKBH8				UU	1	0	alkB homolog 8, tRNA methyltransferase [Source:HGNC Symbol;Acc:HGNC:25189]
ANO10				UU	1	0	anoctamin 10 [Source:HGNC Symbol;Acc:HGNC:25519]
AP5M1				UU	1	0	adaptor related protein complex 5 subunit mu 1 [Source:HGNC Symbol;Acc:HGNC:20192]
ARG2		UU			1	0	arginase 2 [Source:HGNC Symbol;Acc:HGNC:664]
ARL1				UU	1	0	ADP ribosylation factor like GTPase 1 [Source:HGNC Symbol;Acc:HGNC:692]
ARL14EP				UU	1	0	ADP ribosylation factor like GTPase 14 effector protein [Source:HGNC Symbol;Acc:HGNC:26798]
ARL5B	UU				1	0	ADP ribosylation factor like GTPase 5B [Source:HGNC Symbol;Acc:HGNC:23052]
ARMCX1				UU	1	0	armadillo repeat containing X-linked 1 [Source:HGNC Symbol;Acc:HGNC:18073]
ASH2L				UU	1	0	ASH2 like, histone lysine methyltransferase complex subunit [Source:HGNC Symbol;Acc:HGNC:744]
ATF7IP				UU	1	0	activating transcription factor 7 interacting protein [Source:HGNC Symbol;Acc:HGNC:20092]
ATP7A				UU	1	0	ATPase copper transporting alpha [Source:HGNC Symbol;Acc:HGNC:869]
BANK1			UU		1	0	B cell scaffold protein with ankyrin repeats 1 [Source:HGNC Symbol;Acc:HGNC:18233]
BBS12				UU	1	0	Bardet-Biedl syndrome 12 [Source:HGNC Symbol;Acc:HGNC:26648]
BCL2L2				UU	1	0	BCL2 like 2 [Source:HGNC Symbol;Acc:HGNC:995]
BCL9			UU		1	0	BCL9 transcription coactivator [Source:HGNC Symbol;Acc:HGNC:1008]
BEX3				UU	1	0	brain expressed X-linked 3 [Source:HGNC Symbol;Acc:HGNC:13388]
BMP2K				UU	1	0	BMP2 inducible kinase [Source:HGNC Symbol;Acc:HGNC:18041]
BSPRY				UU	1	0	B-box and SPRY domain containing [Source:HGNC Symbol;Acc:HGNC:18232]
BTBD7				UU	1	0	BTB domain containing 7 [Source:HGNC Symbol;Acc:HGNC:18269]
C2orf68				UU	1	0	chromosome 2 open reading frame 68 [Source:HGNC Symbol;Acc:HGNC:34353]
C3			UU		1	0	complement C3 [Source:HGNC Symbol;Acc:HGNC:1318]
C5AR1			UU		1	0	complement C5a receptor 1 [Source:HGNC Symbol;Acc:HGNC:1338]
C9orf85				UU	1	0	chromosome 9 open reading frame 85 [Source:HGNC Symbol;Acc:HGNC:28784]
CA2	UU				1	0	carbonic anhydrase 2 [Source:HGNC Symbol;Acc:HGNC:1373]
CABLES2			UU		1	0	Cdk5 and Abl enzyme substrate 2 [Source:HGNC Symbol;Acc:HGNC:16143]
CALCRL		UU			1	0	calcitonin receptor like receptor [Source:HGNC Symbol;Acc:HGNC:16709]
CBR4				UU	1	0	carbonyl reductase 4 [Source:HGNC Symbol;Acc:HGNC:25891]
CCDC122				UU	1	0	coiled-coil domain containing 122 [Source:HGNC Symbol;Acc:HGNC:26478]
CCDC90B				UU	1	0	coiled-coil domain containing 90B [Source:HGNC Symbol;Acc:HGNC:28108]
CCND3			UU		1	0	cyclin D3 [Source:HGNC Symbol;Acc:HGNC:1585]
CCT4				UU	1	0	chaperonin containing TCP1 subunit 4 [Source:HGNC Symbol;Acc:HGNC:1617]
CD40			UU		1	0	CD40 molecule [Source:HGNC Symbol;Acc:HGNC:11919]
CD9				UU	1	0	CD9 molecule [Source:HGNC Symbol;Acc:HGNC:1709]
CDC16				UU	1	0	cell division cycle 16 [Source:HGNC Symbol;Acc:HGNC:1720]
CDC42SE1			UU		1	0	CDC42 small effector 1 [Source:HGNC Symbol;Acc:HGNC:17719]
CDK6				UU	1	0	cyclin dependent kinase 6 [Source:HGNC Symbol;Acc:HGNC:1777]
CDKN2D			UU		1	0	cyclin dependent kinase inhibitor 2D [Source:HGNC Symbol;Acc:HGNC:1790]
CDPF1				UU	1	0	cysteine rich DPF motif domain containing 1 [Source:HGNC Symbol;Acc:HGNC:33710]
CENPJ				UU	1	0	centromere protein J [Source:HGNC Symbol;Acc:HGNC:17272]
CEP290				UU	1	0	centrosomal protein 290 [Source:HGNC Symbol;Acc:HGNC:29021]
CEP57L1				UU	1	0	centrosomal protein 57 like 1 [Source:HGNC Symbol;Acc:HGNC:21561]
CFAP44				UU	1	0	cilia and flagella associated protein 44 [Source:HGNC Symbol;Acc:HGNC:25631]
CLEC1B				UU	1	0	C-type lectin domain family 1 member B [Source:HGNC Symbol;Acc:HGNC:24356]
CLNS1A				UU	1	0	chloride nucleotide-sensitive channel 1A [Source:HGNC Symbol;Acc:HGNC:2080]
CMTR2				UU	1	0	cap methyltransferase 2 [Source:HGNC Symbol;Acc:HGNC:25635]
CNST		UU			1	0	consortin, connexin sorting protein [Source:HGNC Symbol;Acc:HGNC:26486]
COG4		UU			1	0	component of oligomeric golgi complex 4 [Source:HGNC Symbol;Acc:HGNC:18620]
COQ9				UU	1	0	coenzyme Q9 [Source:HGNC Symbol;Acc:HGNC:25302]
COX20				UU	1	0	cytochrome c oxidase assembly factor COX20 [Source:HGNC Symbol;Acc:HGNC:26970]
CPSF3				UU	1	0	cleavage and polyadenylation specific factor 3 [Source:HGNC Symbol;Acc:HGNC:2326]
CUL5				UU	1	0	cullin 5 [Source:HGNC Symbol;Acc:HGNC:2556]
CX3CR1	UU				1	0	C-X3-C motif chemokine receptor 1 [Source:HGNC Symbol;Acc:HGNC:2558]
CXCR2			UU		1	0	C-X-C motif chemokine receptor 2 [Source:HGNC Symbol;Acc:HGNC:6027]
CZIB				UU	1	0	CXXC motif containing zinc binding protein [Source:HGNC Symbol;Acc:HGNC:26059]
DCAF8				UU	1	0	DDB1 and CUL4 associated factor 8 [Source:HGNC Symbol;Acc:HGNC:24891]
DDX1				UU	1	0	DEAD-box helicase 1 [Source:HGNC Symbol;Acc:HGNC:2734]
DECR1				UU	1	0	2,4-dienoyl-CoA reductase 1 [Source:HGNC Symbol;Acc:HGNC:2753]
DEDD			UU		1	0	death effector domain containing [Source:HGNC Symbol;Acc:HGNC:2755]
DEDD2			UU		1	0	death effector domain containing 2 [Source:HGNC Symbol;Acc:HGNC:24450]
DENR				UU	1	0	density regulated re-initiation and release factor [Source:HGNC Symbol;Acc:HGNC:2769]
DGKA			UU		1	0	diacylglycerol kinase alpha [Source:HGNC Symbol;Acc:HGNC:2849]
DHCR24				UU	1	0	24-dehydrocholesterol reductase [Source:HGNC Symbol;Acc:HGNC:2859]
DHX34			UU		1	0	DExH-box helicase 34 [Source:HGNC Symbol;Acc:HGNC:16719]
DNA2		UU			1	0	DNA replication helicase/nuclease 2 [Source:HGNC Symbol;Acc:HGNC:2939]
DNAJB5			UU		1	0	DnaJ heat shock protein family (Hsp40) member B5 [Source:HGNC Symbol;Acc:HGNC:14887]
DNAJC10				UU	1	0	DnaJ heat shock protein family (Hsp40) member C10 [Source:HGNC Symbol;Acc:HGNC:24637]
DNAJC16				UU	1	0	DnaJ heat shock protein family (Hsp40) member C16 [Source:HGNC Symbol;Acc:HGNC:29157]
DNASE1L2		UU			1	0	deoxyribonuclease 1 like 2 [Source:HGNC Symbol;Acc:HGNC:2958]
DOCK1		UU			1	0	dedicator of cytokinesis 1 [Source:HGNC Symbol;Acc:HGNC:2987]
DPH5				UU	1	0	diphthamide biosynthesis 5 [Source:HGNC Symbol;Acc:HGNC:24270]
DPH6				UU	1	0	diphthamine biosynthesis 6 [Source:HGNC Symbol;Acc:HGNC:30543]
DQX1		UU			1	0	DEAQ-box RNA dependent ATPase 1 [Source:HGNC Symbol;Acc:HGNC:20410]
DTD2				UU	1	0	D-aminoacyl-tRNA deacylase 2 [Source:HGNC Symbol;Acc:HGNC:20277]
DTWD1				UU	1	0	DTW domain containing 1 [Source:HGNC Symbol;Acc:HGNC:30926]
DYNC2LI1				UU	1	0	dynein cytoplasmic 2 light intermediate chain 1 [Source:HGNC Symbol;Acc:HGNC:24595]
EBPL				UU	1	0	EBP like [Source:HGNC Symbol;Acc:HGNC:18061]
EEF1B2				UU	1	0	eukaryotic translation elongation factor 1 beta 2 [Source:HGNC Symbol;Acc:HGNC:3208]
EGFL8		UU			1	0	EGF like domain multiple 8 [Source:HGNC Symbol;Acc:HGNC:13944]
EHBP1				UU	1	0	EH domain binding protein 1 [Source:HGNC Symbol;Acc:HGNC:29144]
EHBP1L1			UU		1	0	EH domain binding protein 1 like 1 [Source:HGNC Symbol;Acc:HGNC:30682]
EIF3E				UU	1	0	eukaryotic translation initiation factor 3 subunit E [Source:HGNC Symbol;Acc:HGNC:3277]
EIF4B				UU	1	0	eukaryotic translation initiation factor 4B [Source:HGNC Symbol;Acc:HGNC:3285]
ELP2				UU	1	0	elongator acetyltransferase complex subunit 2 [Source:HGNC Symbol;Acc:HGNC:18248]
ELP3				UU	1	0	elongator acetyltransferase complex subunit 3 [Source:HGNC Symbol;Acc:HGNC:20696]
ENOPH1				UU	1	0	enolase-phosphatase 1 [Source:HGNC Symbol;Acc:HGNC:24599]
ENTR1		UU			1	0	endosome associated trafficking regulator 1 [Source:HGNC Symbol;Acc:HGNC:10667]
EPSTI1	UU				1	0	epithelial stromal interaction 1 [Source:HGNC Symbol;Acc:HGNC:16465]
EXOSC1				UU	1	0	exosome component 1 [Source:HGNC Symbol;Acc:HGNC:17286]
EXOSC3				UU	1	0	exosome component 3 [Source:HGNC Symbol;Acc:HGNC:17944]
FADS1				UU	1	0	fatty acid desaturase 1 [Source:HGNC Symbol;Acc:HGNC:3574]
FAM110A			UU		1	0	family with sequence similarity 110 member A [Source:HGNC Symbol;Acc:HGNC:16188]
FAM120B				UU	1	0	family with sequence similarity 120B [Source:HGNC Symbol;Acc:HGNC:21109]
FAM136A				UU	1	0	family with sequence similarity 136 member A [Source:HGNC Symbol;Acc:HGNC:25911]
FAN1				UU	1	0	FANCD2 and FANCI associated nuclease 1 [Source:HGNC Symbol;Acc:HGNC:29170]
FASTKD1				UU	1	0	FAST kinase domains 1 [Source:HGNC Symbol;Acc:HGNC:26150]
FASTKD2				UU	1	0	FAST kinase domains 2 [Source:HGNC Symbol;Acc:HGNC:29160]
FBXO28				UU	1	0	F-box protein 28 [Source:HGNC Symbol;Acc:HGNC:29046]
FBXW4			UU		1	0	F-box and WD repeat domain containing 4 [Source:HGNC Symbol;Acc:HGNC:10847]
FCHO2				UU	1	0	FCH and mu domain containing endocytic adaptor 2 [Source:HGNC Symbol;Acc:HGNC:25180]
FHOD1		UU			1	0	formin homology 2 domain containing 1 [Source:HGNC Symbol;Acc:HGNC:17905]
FKBP3				UU	1	0	FKBP prolyl isomerase 3 [Source:HGNC Symbol;Acc:HGNC:3719]
FMO5		UU			1	0	flavin containing dimethylaniline monoxygenase 5 [Source:HGNC Symbol;Acc:HGNC:3773]
FNBP1				UU	1	0	formin binding protein 1 [Source:HGNC Symbol;Acc:HGNC:17069]
FNIP2			UU		1	0	folliculin interacting protein 2 [Source:HGNC Symbol;Acc:HGNC:29280]
FOCAD				UU	1	0	focadhesin [Source:HGNC Symbol;Acc:HGNC:23377]
FOXO3B		UU			1	0	forkhead box O3B [Source:HGNC Symbol;Acc:HGNC:3822]
FOXRED2		UU			1	0	FAD dependent oxidoreductase domain containing 2 [Source:HGNC Symbol;Acc:HGNC:26264]
FPR1			UU		1	0	formyl peptide receptor 1 [Source:HGNC Symbol;Acc:HGNC:3826]
FRYL				UU	1	0	FRY like transcription coactivator [Source:HGNC Symbol;Acc:HGNC:29127]
FUBP3				UU	1	0	far upstream element binding protein 3 [Source:HGNC Symbol;Acc:HGNC:4005]
G0S2			UU		1	0	G0/G1 switch 2 [Source:HGNC Symbol;Acc:HGNC:30229]
G3BP1				UU	1	0	G3BP stress granule assembly factor 1 [Source:HGNC Symbol;Acc:HGNC:30292]
GAB1				UU	1	0	GRB2 associated binding protein 1 [Source:HGNC Symbol;Acc:HGNC:4066]
GALNT7				UU	1	0	polypeptide N-acetylgalactosaminyltransferase 7 [Source:HGNC Symbol;Acc:HGNC:4129]
GAMT		UU			1	0	guanidinoacetate N-methyltransferase [Source:HGNC Symbol;Acc:HGNC:4136]
GLMN				UU	1	0	glomulin, FKBP associated protein [Source:HGNC Symbol;Acc:HGNC:14373]
GLOD4				UU	1	0	glyoxalase domain containing 4 [Source:HGNC Symbol;Acc:HGNC:14111]
GNA11	UU				1	0	G protein subunit alpha 11 [Source:HGNC Symbol;Acc:HGNC:4379]
GNG11				UU	1	0	G protein subunit gamma 11 [Source:HGNC Symbol;Acc:HGNC:4403]
GNL3				UU	1	0	G protein nucleolar 3 [Source:HGNC Symbol;Acc:HGNC:29931]
GPBP1L1				UU	1	0	GC-rich promoter binding protein 1 like 1 [Source:HGNC Symbol;Acc:HGNC:28843]
GRAP2			UU		1	0	GRB2 related adaptor protein 2 [Source:HGNC Symbol;Acc:HGNC:4563]
GSTCD				UU	1	0	glutathione S-transferase C-terminal domain containing [Source:HGNC Symbol;Acc:HGNC:25806]
GSTM3				UU	1	0	glutathione S-transferase mu 3 [Source:HGNC Symbol;Acc:HGNC:4635]
GTF3C3				UU	1	0	general transcription factor IIIC subunit 3 [Source:HGNC Symbol;Acc:HGNC:4666]
GUF1				UU	1	0	GTP binding elongation factor GUF1 [Source:HGNC Symbol;Acc:HGNC:25799]
HACD1				UU	1	0	3-hydroxyacyl-CoA dehydratase 1 [Source:HGNC Symbol;Acc:HGNC:9639]
HACD4				UU	1	0	3-hydroxyacyl-CoA dehydratase 4 [Source:HGNC Symbol;Acc:HGNC:20920]
HDDC2				UU	1	0	HD domain containing 2 [Source:HGNC Symbol;Acc:HGNC:21078]
HDHD2				UU	1	0	haloacid dehalogenase like hydrolase domain containing 2 [Source:HGNC Symbol;Acc:HGNC:25364]
HEATR6				UU	1	0	HEAT repeat containing 6 [Source:HGNC Symbol;Acc:HGNC:24076]
HERC6	UU				1	0	HECT and RLD domain containing E3 ubiquitin protein ligase family member 6 [Source:HGNC Symbol;Acc:HGNC:26072]
HINT1				UU	1	0	histidine triad nucleotide binding protein 1 [Source:HGNC Symbol;Acc:HGNC:4912]
HPRT1		UU			1	0	hypoxanthine phosphoribosyltransferase 1 [Source:HGNC Symbol;Acc:HGNC:5157]
HSD17B12				UU	1	0	hydroxysteroid 17-beta dehydrogenase 12 [Source:HGNC Symbol;Acc:HGNC:18646]
HSP90AB1				UU	1	0	heat shock protein 90 alpha family class B member 1 [Source:HGNC Symbol;Acc:HGNC:5258]
IDNK		UU			1	0	IDNK gluconokinase [Source:HGNC Symbol;Acc:HGNC:31367]
IFIT2			UU		1	0	interferon induced protein with tetratricopeptide repeats 2 [Source:HGNC Symbol;Acc:HGNC:5409]
IFT52				UU	1	0	intraflagellar transport 52 [Source:HGNC Symbol;Acc:HGNC:15901]
IFT88				UU	1	0	intraflagellar transport 88 [Source:HGNC Symbol;Acc:HGNC:20606]
IL15			UU		1	0	interleukin 15 [Source:HGNC Symbol;Acc:HGNC:5977]
IL16			UU		1	0	interleukin 16 [Source:HGNC Symbol;Acc:HGNC:5980]
IL1B				UU	1	0	interleukin 1 beta [Source:HGNC Symbol;Acc:HGNC:5992]
ILK				UU	1	0	integrin linked kinase [Source:HGNC Symbol;Acc:HGNC:6040]
IMPDH2				UU	1	0	inosine monophosphate dehydrogenase 2 [Source:HGNC Symbol;Acc:HGNC:6053]
INPP5F		UU			1	0	inositol polyphosphate-5-phosphatase F [Source:HGNC Symbol;Acc:HGNC:17054]
INTS6L				UU	1	0	integrator complex subunit 6 like [Source:HGNC Symbol;Acc:HGNC:27334]
ITPKC			UU		1	0	inositol-trisphosphate 3-kinase C [Source:HGNC Symbol;Acc:HGNC:14897]
JAGN1				UU	1	0	jagunal homolog 1 [Source:HGNC Symbol;Acc:HGNC:26926]
JRKL				UU	1	0	JRK like [Source:HGNC Symbol;Acc:HGNC:6200]
KALRN		UU			1	0	kalirin RhoGEF kinase [Source:HGNC Symbol;Acc:HGNC:4814]
KCNJ10			UU		1	0	potassium inwardly rectifying channel subfamily J member 10 [Source:HGNC Symbol;Acc:HGNC:6256]
KDM1B				UU	1	0	lysine demethylase 1B [Source:HGNC Symbol;Acc:HGNC:21577]
KIAA0513			UU		1	0	KIAA0513 [Source:HGNC Symbol;Acc:HGNC:29058]
KIDINS220				UU	1	0	kinase D interacting substrate 220 [Source:HGNC Symbol;Acc:HGNC:29508]
KIFAP3				UU	1	0	kinesin associated protein 3 [Source:HGNC Symbol;Acc:HGNC:17060]
KLHDC2				UU	1	0	kelch domain containing 2 [Source:HGNC Symbol;Acc:HGNC:20231]
KLHL12				UU	1	0	kelch like family member 12 [Source:HGNC Symbol;Acc:HGNC:19360]
KLHL28				UU	1	0	kelch like family member 28 [Source:HGNC Symbol;Acc:HGNC:19741]
KLHL6		UU			1	0	kelch like family member 6 [Source:HGNC Symbol;Acc:HGNC:18653]
KMT5B				UU	1	0	lysine methyltransferase 5B [Source:HGNC Symbol;Acc:HGNC:24283]
KPNA4				UU	1	0	karyopherin subunit alpha 4 [Source:HGNC Symbol;Acc:HGNC:6397]
KRCC1				UU	1	0	lysine rich coiled-coil 1 [Source:HGNC Symbol;Acc:HGNC:28039]
KRI1	UU				1	0	KRI1 homolog [Source:HGNC Symbol;Acc:HGNC:25769]
LANCL1				UU	1	0	LanC like glutathione S-transferase 1 [Source:HGNC Symbol;Acc:HGNC:6508]
LARP4				UU	1	0	La ribonucleoprotein 4 [Source:HGNC Symbol;Acc:HGNC:24320]
LIMA1		UU			1	0	LIM domain and actin binding 1 [Source:HGNC Symbol;Acc:HGNC:24636]
LINS1				UU	1	0	lines homolog 1 [Source:HGNC Symbol;Acc:HGNC:30922]
LIPE			UU		1	0	lipase E, hormone sensitive type [Source:HGNC Symbol;Acc:HGNC:6621]
LMAN2L				UU	1	0	lectin, mannose binding 2 like [Source:HGNC Symbol;Acc:HGNC:19263]
LPIN2				UU	1	0	lipin 2 [Source:HGNC Symbol;Acc:HGNC:14450]
LRATD2				UU	1	0	LRAT domain containing 2 [Source:HGNC Symbol;Acc:HGNC:24166]
LRIG2				UU	1	0	leucine rich repeats and immunoglobulin like domains 2 [Source:HGNC Symbol;Acc:HGNC:20889]
LRRC28		UU			1	0	leucine rich repeat containing 28 [Source:HGNC Symbol;Acc:HGNC:28355]
LRRC58		UU			1	0	leucine rich repeat containing 58 [Source:HGNC Symbol;Acc:HGNC:26968]
LRRFIP2		UU			1	0	LRR binding FLII interacting protein 2 [Source:HGNC Symbol;Acc:HGNC:6703]
LRRK2			UU		1	0	leucine rich repeat kinase 2 [Source:HGNC Symbol;Acc:HGNC:18618]
LTB			UU		1	0	lymphotoxin beta [Source:HGNC Symbol;Acc:HGNC:6711]
LYRM2				UU	1	0	LYR motif containing 2 [Source:HGNC Symbol;Acc:HGNC:25229]
LZTFL1				UU	1	0	leucine zipper transcription factor like 1 [Source:HGNC Symbol;Acc:HGNC:6741]
MAP2K4				UU	1	0	mitogen-activated protein kinase kinase 4 [Source:HGNC Symbol;Acc:HGNC:6844]
MAP3K5				UU	1	0	mitogen-activated protein kinase kinase kinase 5 [Source:HGNC Symbol;Acc:HGNC:6857]
MAP4K2		UU			1	0	mitogen-activated protein kinase kinase kinase kinase 2 [Source:HGNC Symbol;Acc:HGNC:6864]
MCCC1				UU	1	0	methylcrotonyl-CoA carboxylase subunit 1 [Source:HGNC Symbol;Acc:HGNC:6936]
MDM2	UU				1	0	MDM2 proto-oncogene [Source:HGNC Symbol;Acc:HGNC:6973]
MED31				UU	1	0	mediator complex subunit 31 [Source:HGNC Symbol;Acc:HGNC:24260]
MFSD2B			UU		1	0	MFSD2 lysolipid transporter B, sphingolipid [Source:HGNC Symbol;Acc:HGNC:37207]
MIF				UU	1	0	macrophage migration inhibitory factor [Source:HGNC Symbol;Acc:HGNC:7097]
MINPP1				UU	1	0	multiple inositol-polyphosphate phosphatase 1 [Source:HGNC Symbol;Acc:HGNC:7102]
MMP9			UU		1	0	matrix metallopeptidase 9 [Source:HGNC Symbol;Acc:HGNC:7176]
MOB3C				UU	1	0	MOB kinase activator 3C [Source:HGNC Symbol;Acc:HGNC:29800]
MON2				UU	1	0	MON2 homolog, regulator of endosome-to-Golgi trafficking [Source:HGNC Symbol;Acc:HGNC:29177]
MPHOSPH10				UU	1	0	M-phase phosphoprotein 10 [Source:HGNC Symbol;Acc:HGNC:7213]
MPRIP		UU			1	0	myosin phosphatase Rho interacting protein [Source:HGNC Symbol;Acc:HGNC:30321]
MRPL16				UU	1	0	mitochondrial ribosomal protein L16 [Source:HGNC Symbol;Acc:HGNC:14476]
MRPL19				UU	1	0	mitochondrial ribosomal protein L19 [Source:HGNC Symbol;Acc:HGNC:14052]
MRPL42				UU	1	0	mitochondrial ribosomal protein L42 [Source:HGNC Symbol;Acc:HGNC:14493]
MRPL45				UU	1	0	mitochondrial ribosomal protein L45 [Source:HGNC Symbol;Acc:HGNC:16651]
MRPL50				UU	1	0	mitochondrial ribosomal protein L50 [Source:HGNC Symbol;Acc:HGNC:16654]
MRPS27				UU	1	0	mitochondrial ribosomal protein S27 [Source:HGNC Symbol;Acc:HGNC:14512]
MSH2				UU	1	0	mutS homolog 2 [Source:HGNC Symbol;Acc:HGNC:7325]
MSI2				UU	1	0	musashi RNA binding protein 2 [Source:HGNC Symbol;Acc:HGNC:18585]
MSTO1				UU	1	0	misato mitochondrial distribution and morphology regulator 1 [Source:HGNC Symbol;Acc:HGNC:29678]
MTAP				UU	1	0	methylthioadenosine phosphorylase [Source:HGNC Symbol;Acc:HGNC:7413]
MTF2				UU	1	0	metal response element binding transcription factor 2 [Source:HGNC Symbol;Acc:HGNC:29535]
MTHFD2L				UU	1	0	methylenetetrahydrofolate dehydrogenase (NADP+ dependent) 2 like [Source:HGNC Symbol;Acc:HGNC:31865]
MTHFR			UU		1	0	methylenetetrahydrofolate reductase [Source:HGNC Symbol;Acc:HGNC:7436]
MTMR4				UU	1	0	myotubularin related protein 4 [Source:HGNC Symbol;Acc:HGNC:7452]
MTRF1				UU	1	0	mitochondrial translation release factor 1 [Source:HGNC Symbol;Acc:HGNC:7469]
N4BP2L1				UU	1	0	NEDD4 binding protein 2 like 1 [Source:HGNC Symbol;Acc:HGNC:25037]
N6AMT1				UU	1	0	N-6 adenine-specific DNA methyltransferase 1 [Source:HGNC Symbol;Acc:HGNC:16021]
NAP1L1				UU	1	0	nucleosome assembly protein 1 like 1 [Source:HGNC Symbol;Acc:HGNC:7637]
NAT8L	UU				1	0	N-acetyltransferase 8 like [Source:HGNC Symbol;Acc:HGNC:26742]
NCK1				UU	1	0	NCK adaptor protein 1 [Source:HGNC Symbol;Acc:HGNC:7664]
NENF				UU	1	0	neudesin neurotrophic factor [Source:HGNC Symbol;Acc:HGNC:30384]
NEURL1B		UU			1	0	neuralized E3 ubiquitin protein ligase 1B [Source:HGNC Symbol;Acc:HGNC:35422]
NFKB2			UU		1	0	nuclear factor kappa B subunit 2 [Source:HGNC Symbol;Acc:HGNC:7795]
NIFK				UU	1	0	nucleolar protein interacting with the FHA domain of MKI67 [Source:HGNC Symbol;Acc:HGNC:17838]
NIPSNAP1				UU	1	0	nipsnap homolog 1 [Source:HGNC Symbol;Acc:HGNC:7827]
NIT2				UU	1	0	nitrilase family member 2 [Source:HGNC Symbol;Acc:HGNC:29878]
NMNAT3				UU	1	0	nicotinamide nucleotide adenylyltransferase 3 [Source:HGNC Symbol;Acc:HGNC:20989]
NOL8				UU	1	0	nucleolar protein 8 [Source:HGNC Symbol;Acc:HGNC:23387]
NRDC				UU	1	0	nardilysin convertase [Source:HGNC Symbol;Acc:HGNC:7995]
NUAK1			UU		1	0	NUAK family kinase 1 [Source:HGNC Symbol;Acc:HGNC:14311]
NUDCD1				UU	1	0	NudC domain containing 1 [Source:HGNC Symbol;Acc:HGNC:24306]
NUDT2				UU	1	0	nudix hydrolase 2 [Source:HGNC Symbol;Acc:HGNC:8049]
ORC2				UU	1	0	origin recognition complex subunit 2 [Source:HGNC Symbol;Acc:HGNC:8488]
ORC3				UU	1	0	origin recognition complex subunit 3 [Source:HGNC Symbol;Acc:HGNC:8489]
ORC5				UU	1	0	origin recognition complex subunit 5 [Source:HGNC Symbol;Acc:HGNC:8491]
OSTC				UU	1	0	oligosaccharyltransferase complex non-catalytic subunit [Source:HGNC Symbol;Acc:HGNC:24448]
OTUD5			UU		1	0	OTU deubiquitinase 5 [Source:HGNC Symbol;Acc:HGNC:25402]
PABPC1L		UU			1	0	poly(A) binding protein cytoplasmic 1 like [Source:HGNC Symbol;Acc:HGNC:15797]
PACRGL				UU	1	0	parkin coregulated like [Source:HGNC Symbol;Acc:HGNC:28442]
PACS2		UU			1	0	phosphofurin acidic cluster sorting protein 2 [Source:HGNC Symbol;Acc:HGNC:23794]
PAPOLG				UU	1	0	poly(A) polymerase gamma [Source:HGNC Symbol;Acc:HGNC:14982]
PARP1				UU	1	0	poly(ADP-ribose) polymerase 1 [Source:HGNC Symbol;Acc:HGNC:270]
PARS2				UU	1	0	prolyl-tRNA synthetase 2, mitochondrial [Source:HGNC Symbol;Acc:HGNC:30563]
PCBD2		UU			1	0	pterin-4 alpha-carbinolamine dehydratase 2 [Source:HGNC Symbol;Acc:HGNC:24474]
PCCB				UU	1	0	propionyl-CoA carboxylase subunit beta [Source:HGNC Symbol;Acc:HGNC:8654]
PCDH7				UU	1	0	protocadherin 7 [Source:HGNC Symbol;Acc:HGNC:8659]
PDCD2				UU	1	0	programmed cell death 2 [Source:HGNC Symbol;Acc:HGNC:8762]
PDLIM2			UU		1	0	PDZ and LIM domain 2 [Source:HGNC Symbol;Acc:HGNC:13992]
PDLIM5		UU			1	0	PDZ and LIM domain 5 [Source:HGNC Symbol;Acc:HGNC:17468]
PDLIM7			UU		1	0	PDZ and LIM domain 7 [Source:HGNC Symbol;Acc:HGNC:22958]
PGLYRP1			UU		1	0	peptidoglycan recognition protein 1 [Source:HGNC Symbol;Acc:HGNC:8904]
PHLPP1		UU			1	0	PH domain and leucine rich repeat protein phosphatase 1 [Source:HGNC Symbol;Acc:HGNC:20610]
PIK3C3				UU	1	0	phosphatidylinositol 3-kinase catalytic subunit type 3 [Source:HGNC Symbol;Acc:HGNC:8974]
PIK3CB				UU	1	0	phosphatidylinositol-4,5-bisphosphate 3-kinase catalytic subunit beta [Source:HGNC Symbol;Acc:HGNC:8976]
PIK3R5			UU		1	0	phosphoinositide-3-kinase regulatory subunit 5 [Source:HGNC Symbol;Acc:HGNC:30035]
PITRM1				UU	1	0	pitrilysin metallopeptidase 1 [Source:HGNC Symbol;Acc:HGNC:17663]
POGLUT1				UU	1	0	protein O-glucosyltransferase 1 [Source:HGNC Symbol;Acc:HGNC:22954]
PPA2				UU	1	0	inorganic pyrophosphatase 2 [Source:HGNC Symbol;Acc:HGNC:28883]
PPID				UU	1	0	peptidylprolyl isomerase D [Source:HGNC Symbol;Acc:HGNC:9257]
PPM1H		UU			1	0	protein phosphatase, Mg2+/Mn2+ dependent 1H [Source:HGNC Symbol;Acc:HGNC:18583]
PREPL				UU	1	0	prolyl endopeptidase like [Source:HGNC Symbol;Acc:HGNC:30228]
PREX1			UU		1	0	phosphatidylinositol-3,4,5-trisphosphate dependent Rac exchange factor 1 [Source:HGNC Symbol;Acc:HGNC:32594]
PRKD2			UU		1	0	protein kinase D2 [Source:HGNC Symbol;Acc:HGNC:17293]
PRMT6				UU	1	0	protein arginine methyltransferase 6 [Source:HGNC Symbol;Acc:HGNC:18241]
PROM1		UU			1	0	prominin 1 [Source:HGNC Symbol;Acc:HGNC:9454]
PSD2		UU			1	0	pleckstrin and Sec7 domain containing 2 [Source:HGNC Symbol;Acc:HGNC:19092]
PSTPIP2				UU	1	0	proline-serine-threonine phosphatase interacting protein 2 [Source:HGNC Symbol;Acc:HGNC:9581]
PTER				UU	1	0	phosphotriesterase related [Source:HGNC Symbol;Acc:HGNC:9590]
PTGES			UU		1	0	prostaglandin E synthase [Source:HGNC Symbol;Acc:HGNC:9599]
PTRH2				UU	1	0	peptidyl-tRNA hydrolase 2 [Source:HGNC Symbol;Acc:HGNC:24265]
PUS7L				UU	1	0	pseudouridine synthase 7 like [Source:HGNC Symbol;Acc:HGNC:25276]
QSER1				UU	1	0	glutamine and serine rich 1 [Source:HGNC Symbol;Acc:HGNC:26154]
RAB11A		UU			1	0	RAB11A, member RAS oncogene family [Source:HGNC Symbol;Acc:HGNC:9760]
RAB15		UU			1	0	RAB15, member RAS oncogene family [Source:HGNC Symbol;Acc:HGNC:20150]
RALA		UU			1	0	RAS like proto-oncogene A [Source:HGNC Symbol;Acc:HGNC:9839]
RALB				UU	1	0	RAS like proto-oncogene B [Source:HGNC Symbol;Acc:HGNC:9840]
RAPGEF2	UU				1	0	Rap guanine nucleotide exchange factor 2 [Source:HGNC Symbol;Acc:HGNC:16854]
RASGEF1A			UU		1	0	RasGEF domain family member 1A [Source:HGNC Symbol;Acc:HGNC:24246]
RBM43				UU	1	0	RNA binding motif protein 43 [Source:HGNC Symbol;Acc:HGNC:24790]
RBM4B		UU			1	0	RNA binding motif protein 4B [Source:HGNC Symbol;Acc:HGNC:28842]
RBMX				UU	1	0	RNA binding motif protein X-linked [Source:HGNC Symbol;Acc:HGNC:9910]
RCHY1				UU	1	0	ring finger and CHY zinc finger domain containing 1 [Source:HGNC Symbol;Acc:HGNC:17479]
RDM1		UU			1	0	RAD52 motif containing 1 [Source:HGNC Symbol;Acc:HGNC:19950]
RECQL5		UU			1	0	RecQ like helicase 5 [Source:HGNC Symbol;Acc:HGNC:9950]
REM1			UU		1	0	RRAD and GEM like GTPase 1 [Source:HGNC Symbol;Acc:HGNC:15922]
REXO2				UU	1	0	RNA exonuclease 2 [Source:HGNC Symbol;Acc:HGNC:17851]
RFT1				UU	1	0	RFT1 homolog [Source:HGNC Symbol;Acc:HGNC:30220]
RFX2				UU	1	0	regulatory factor X2 [Source:HGNC Symbol;Acc:HGNC:9983]
RGS3		UU			1	0	regulator of G protein signaling 3 [Source:HGNC Symbol;Acc:HGNC:9999]
RHOF			UU		1	0	ras homolog family member F, filopodia associated [Source:HGNC Symbol;Acc:HGNC:15703]
RHOV			UU		1	0	ras homolog family member V [Source:HGNC Symbol;Acc:HGNC:18313]
RIN3			UU		1	0	Ras and Rab interactor 3 [Source:HGNC Symbol;Acc:HGNC:18751]
RNF145				UU	1	0	ring finger protein 145 [Source:HGNC Symbol;Acc:HGNC:20853]
RPAP3				UU	1	0	RNA polymerase II associated protein 3 [Source:HGNC Symbol;Acc:HGNC:26151]
RPL10A				UU	1	0	ribosomal protein L10a [Source:HGNC Symbol;Acc:HGNC:10299]
RPL12				UU	1	0	ribosomal protein L12 [Source:HGNC Symbol;Acc:HGNC:10302]
RPL15				UU	1	0	ribosomal protein L15 [Source:HGNC Symbol;Acc:HGNC:10306]
RPL22				UU	1	0	ribosomal protein L22 [Source:HGNC Symbol;Acc:HGNC:10315]
RPL41				UU	1	0	ribosomal protein L41 [Source:HGNC Symbol;Acc:HGNC:10354]
RPS3A				UU	1	0	ribosomal protein S3A [Source:HGNC Symbol;Acc:HGNC:10421]
RPS6KC1				UU	1	0	ribosomal protein S6 kinase C1 [Source:HGNC Symbol;Acc:HGNC:10439]
RRAGB				UU	1	0	Ras related GTP binding B [Source:HGNC Symbol;Acc:HGNC:19901]
RRN3				UU	1	0	RRN3 homolog, RNA polymerase I transcription factor [Source:HGNC Symbol;Acc:HGNC:30346]
RSL1D1				UU	1	0	ribosomal L1 domain containing 1 [Source:HGNC Symbol;Acc:HGNC:24534]
RTL5				UU	1	0	retrotransposon Gag like 5 [Source:HGNC Symbol;Acc:HGNC:29430]
SAV1		UU			1	0	salvador family WW domain containing protein 1 [Source:HGNC Symbol;Acc:HGNC:17795]
SCARF1		UU			1	0	scavenger receptor class F member 1 [Source:HGNC Symbol;Acc:HGNC:16820]
SCML2		UU			1	0	Scm polycomb group protein like 2 [Source:HGNC Symbol;Acc:HGNC:10581]
SEC14L1			UU		1	0	SEC14 like lipid binding 1 [Source:HGNC Symbol;Acc:HGNC:10698]
SELENON		UU			1	0	selenoprotein N [Source:HGNC Symbol;Acc:HGNC:15999]
SENP7		UU			1	0	SUMO specific peptidase 7 [Source:HGNC Symbol;Acc:HGNC:30402]
SFN			UU		1	0	stratifin [Source:HGNC Symbol;Acc:HGNC:10773]
SH2D3C			UU		1	0	SH2 domain containing 3C [Source:HGNC Symbol;Acc:HGNC:16884]
SH3BP5			UU		1	0	SH3 domain binding protein 5 [Source:HGNC Symbol;Acc:HGNC:10827]
SIGLEC1	UU				1	0	sialic acid binding Ig like lectin 1 [Source:HGNC Symbol;Acc:HGNC:11127]
SINHCAF				UU	1	0	SIN3-HDAC complex associated factor [Source:HGNC Symbol;Acc:HGNC:30702]
SIPA1			UU		1	0	signal-induced proliferation-associated 1 [Source:HGNC Symbol;Acc:HGNC:10885]
SIRT5				UU	1	0	sirtuin 5 [Source:HGNC Symbol;Acc:HGNC:14933]
SLAMF8			UU		1	0	SLAM family member 8 [Source:HGNC Symbol;Acc:HGNC:21391]
SLC16A14				UU	1	0	solute carrier family 16 member 14 [Source:HGNC Symbol;Acc:HGNC:26417]
SLC35A5				UU	1	0	solute carrier family 35 member A5 [Source:HGNC Symbol;Acc:HGNC:20792]
SLC35D1				UU	1	0	solute carrier family 35 member D1 [Source:HGNC Symbol;Acc:HGNC:20800]
SLC37A1		UU			1	0	solute carrier family 37 member 1 [Source:HGNC Symbol;Acc:HGNC:11024]
SLC39A3		UU			1	0	solute carrier family 39 member 3 [Source:HGNC Symbol;Acc:HGNC:17128]
SLC41A3		UU			1	0	solute carrier family 41 member 3 [Source:HGNC Symbol;Acc:HGNC:31046]
SLC46A3				UU	1	0	solute carrier family 46 member 3 [Source:HGNC Symbol;Acc:HGNC:27501]
SLC48A1				UU	1	0	solute carrier family 48 member 1 [Source:HGNC Symbol;Acc:HGNC:26035]
SMARCA2		UU			1	0	SWI/SNF related, matrix associated, actin dependent regulator of chromatin, subfamily a, member 2 [Source:HGNC Symbol;Acc:HGNC:11098]
SMIM10L1				UU	1	0	small integral membrane protein 10 like 1 [Source:HGNC Symbol;Acc:HGNC:49847]
SMIM5	UU				1	0	small integral membrane protein 5 [Source:HGNC Symbol;Acc:HGNC:40030]
SMPD2		UU			1	0	sphingomyelin phosphodiesterase 2 [Source:HGNC Symbol;Acc:HGNC:11121]
SNAP23				UU	1	0	synaptosome associated protein 23 [Source:HGNC Symbol;Acc:HGNC:11131]
SNAPC3				UU	1	0	small nuclear RNA activating complex polypeptide 3 [Source:HGNC Symbol;Acc:HGNC:11136]
SNED1		UU			1	0	sushi, nidogen and EGF like domains 1 [Source:HGNC Symbol;Acc:HGNC:24696]
SNRPD2				UU	1	0	small nuclear ribonucleoprotein D2 polypeptide [Source:HGNC Symbol;Acc:HGNC:11159]
SPART				UU	1	0	spartin [Source:HGNC Symbol;Acc:HGNC:18514]
SPATS2				UU	1	0	spermatogenesis associated serine rich 2 [Source:HGNC Symbol;Acc:HGNC:18650]
SPG11				UU	1	0	SPG11 vesicle trafficking associated, spatacsin [Source:HGNC Symbol;Acc:HGNC:11226]
SSB				UU	1	0	small RNA binding exonuclease protection factor La [Source:HGNC Symbol;Acc:HGNC:11316]
ST13				UU	1	0	ST13 Hsp70 interacting protein [Source:HGNC Symbol;Acc:HGNC:11343]
ST3GAL4				UU	1	0	ST3 beta-galactoside alpha-2,3-sialyltransferase 4 [Source:HGNC Symbol;Acc:HGNC:10864]
STK10			UU		1	0	serine/threonine kinase 10 [Source:HGNC Symbol;Acc:HGNC:11388]
STXBP3				UU	1	0	syntaxin binding protein 3 [Source:HGNC Symbol;Acc:HGNC:11446]
SUSD5				UU	1	0	sushi domain containing 5 [Source:HGNC Symbol;Acc:HGNC:29061]
SYP	UU				1	0	synaptophysin [Source:HGNC Symbol;Acc:HGNC:11506]
TAF1D				UU	1	0	TATA-box binding protein associated factor, RNA polymerase I subunit D [Source:HGNC Symbol;Acc:HGNC:28759]
TAF8		UU			1	0	TATA-box binding protein associated factor 8 [Source:HGNC Symbol;Acc:HGNC:17300]
TAF9B				UU	1	0	TATA-box binding protein associated factor 9b [Source:HGNC Symbol;Acc:HGNC:17306]
TALDO1				UU	1	0	transaldolase 1 [Source:HGNC Symbol;Acc:HGNC:11559]
TARBP1				UU	1	0	TAR (HIV-1) RNA binding protein 1 [Source:HGNC Symbol;Acc:HGNC:11568]
TBC1D19				UU	1	0	TBC1 domain family member 19 [Source:HGNC Symbol;Acc:HGNC:25624]
TCF4		UU			1	0	transcription factor 4 [Source:HGNC Symbol;Acc:HGNC:11634]
TEFM				UU	1	0	transcription elongation factor, mitochondrial [Source:HGNC Symbol;Acc:HGNC:26223]
TESK2				UU	1	0	testis associated actin remodelling kinase 2 [Source:HGNC Symbol;Acc:HGNC:11732]
TFPI2				UU	1	0	tissue factor pathway inhibitor 2 [Source:HGNC Symbol;Acc:HGNC:11761]
TGM2			UU		1	0	transglutaminase 2 [Source:HGNC Symbol;Acc:HGNC:11778]
THG1L				UU	1	0	tRNA-histidine guanylyltransferase 1 like [Source:HGNC Symbol;Acc:HGNC:26053]
THYN1				UU	1	0	thymocyte nuclear protein 1 [Source:HGNC Symbol;Acc:HGNC:29560]
TIMM9				UU	1	0	translocase of inner mitochondrial membrane 9 [Source:HGNC Symbol;Acc:HGNC:11819]
TM6SF1				UU	1	0	transmembrane 6 superfamily member 1 [Source:HGNC Symbol;Acc:HGNC:11860]
TMA16				UU	1	0	translation machinery associated 16 homolog [Source:HGNC Symbol;Acc:HGNC:25638]
TMEM135				UU	1	0	transmembrane protein 135 [Source:HGNC Symbol;Acc:HGNC:26167]
TMEM144				UU	1	0	transmembrane protein 144 [Source:HGNC Symbol;Acc:HGNC:25633]
TMEM177				UU	1	0	transmembrane protein 177 [Source:HGNC Symbol;Acc:HGNC:28143]
TMEM184C				UU	1	0	transmembrane protein 184C [Source:HGNC Symbol;Acc:HGNC:25587]
TMEM218				UU	1	0	transmembrane protein 218 [Source:HGNC Symbol;Acc:HGNC:27344]
TMEM65				UU	1	0	transmembrane protein 65 [Source:HGNC Symbol;Acc:HGNC:25203]
TMEM69				UU	1	0	transmembrane protein 69 [Source:HGNC Symbol;Acc:HGNC:28035]
TMEM9				UU	1	0	transmembrane protein 9 [Source:HGNC Symbol;Acc:HGNC:18823]
TOMM70				UU	1	0	translocase of outer mitochondrial membrane 70 [Source:HGNC Symbol;Acc:HGNC:11985]
TPST2		UU			1	0	tyrosylprotein sulfotransferase 2 [Source:HGNC Symbol;Acc:HGNC:12021]
TRAPPC8				UU	1	0	trafficking protein particle complex subunit 8 [Source:HGNC Symbol;Acc:HGNC:29169]
TRIM32				UU	1	0	tripartite motif containing 32 [Source:HGNC Symbol;Acc:HGNC:16380]
TRIM45				UU	1	0	tripartite motif containing 45 [Source:HGNC Symbol;Acc:HGNC:19018]
TRMT5				UU	1	0	tRNA methyltransferase 5 [Source:HGNC Symbol;Acc:HGNC:23141]
TRUB1				UU	1	0	TruB pseudouridine synthase family member 1 [Source:HGNC Symbol;Acc:HGNC:16060]
TSPAN13		UU			1	0	tetraspanin 13 [Source:HGNC Symbol;Acc:HGNC:21643]
TSPAN17	UU				1	0	tetraspanin 17 [Source:HGNC Symbol;Acc:HGNC:13594]
TSPAN2				UU	1	0	tetraspanin 2 [Source:HGNC Symbol;Acc:HGNC:20659]
TSPAN3				UU	1	0	tetraspanin 3 [Source:HGNC Symbol;Acc:HGNC:17752]
TSPAN9		UU			1	0	tetraspanin 9 [Source:HGNC Symbol;Acc:HGNC:21640]
TTC33				UU	1	0	tetratricopeptide repeat domain 33 [Source:HGNC Symbol;Acc:HGNC:29959]
TTC39B			UU		1	0	tetratricopeptide repeat domain 39B [Source:HGNC Symbol;Acc:HGNC:23704]
TUBA1A				UU	1	0	tubulin alpha 1a [Source:HGNC Symbol;Acc:HGNC:20766]
TUBGCP4		UU			1	0	tubulin gamma complex associated protein 4 [Source:HGNC Symbol;Acc:HGNC:16691]
UBE2L6				UU	1	0	ubiquitin conjugating enzyme E2 L6 [Source:HGNC Symbol;Acc:HGNC:12490]
UBLCP1				UU	1	0	ubiquitin like domain containing CTD phosphatase 1 [Source:HGNC Symbol;Acc:HGNC:28110]
UMPS				UU	1	0	uridine monophosphate synthetase [Source:HGNC Symbol;Acc:HGNC:12563]
UPF2		UU			1	0	UPF2 regulator of nonsense mediated mRNA decay [Source:HGNC Symbol;Acc:HGNC:17854]
VPS13B				UU	1	0	vacuolar protein sorting 13 homolog B [Source:HGNC Symbol;Acc:HGNC:2183]
VPS50				UU	1	0	VPS50 subunit of EARP/GARPII complex [Source:HGNC Symbol;Acc:HGNC:25956]
VSIG10L	UU				1	0	V-set and immunoglobulin domain containing 10 like [Source:HGNC Symbol;Acc:HGNC:27111]
VWA8				UU	1	0	von Willebrand factor A domain containing 8 [Source:HGNC Symbol;Acc:HGNC:29071]
WDR19				UU	1	0	WD repeat domain 19 [Source:HGNC Symbol;Acc:HGNC:18340]
WDR35				UU	1	0	WD repeat domain 35 [Source:HGNC Symbol;Acc:HGNC:29250]
WDR44				UU	1	0	WD repeat domain 44 [Source:HGNC Symbol;Acc:HGNC:30512]
WDR75				UU	1	0	WD repeat domain 75 [Source:HGNC Symbol;Acc:HGNC:25725]
WDSUB1		UU			1	0	WD repeat, sterile alpha motif and U-box domain containing 1 [Source:HGNC Symbol;Acc:HGNC:26697]
WRN		UU			1	0	WRN RecQ like helicase [Source:HGNC Symbol;Acc:HGNC:12791]
XAF1	UU				1	0	XIAP associated factor 1 [Source:HGNC Symbol;Acc:HGNC:30932]
XPO6			UU		1	0	exportin 6 [Source:HGNC Symbol;Acc:HGNC:19733]
YARS2				UU	1	0	tyrosyl-tRNA synthetase 2 [Source:HGNC Symbol;Acc:HGNC:24249]
ZBTB37				UU	1	0	zinc finger and BTB domain containing 37 [Source:HGNC Symbol;Acc:HGNC:28365]
ZDHHC18			UU		1	0	zinc finger DHHC-type palmitoyltransferase 18 [Source:HGNC Symbol;Acc:HGNC:20712]
ZFAND1				UU	1	0	zinc finger AN1-type containing 1 [Source:HGNC Symbol;Acc:HGNC:25858]
ZMAT1				UU	1	0	zinc finger matrin-type 1 [Source:HGNC Symbol;Acc:HGNC:29377]
ZMYM4				UU	1	0	zinc finger MYM-type containing 4 [Source:HGNC Symbol;Acc:HGNC:13055]
ZNF146				UU	1	0	zinc finger protein 146 [Source:HGNC Symbol;Acc:HGNC:12931]
ZNF182				UU	1	0	zinc finger protein 182 [Source:HGNC Symbol;Acc:HGNC:13001]
ZNF202				UU	1	0	zinc finger protein 202 [Source:HGNC Symbol;Acc:HGNC:12994]
ZNF226				UU	1	0	zinc finger protein 226 [Source:HGNC Symbol;Acc:HGNC:13019]
ZNF24				UU	1	0	zinc finger protein 24 [Source:HGNC Symbol;Acc:HGNC:13032]
ZNF266				UU	1	0	zinc finger protein 266 [Source:HGNC Symbol;Acc:HGNC:13059]
ZNF287				UU	1	0	zinc finger protein 287 [Source:HGNC Symbol;Acc:HGNC:13502]
ZNF32				UU	1	0	zinc finger protein 32 [Source:HGNC Symbol;Acc:HGNC:13095]
ZNF541		UU			1	0	zinc finger protein 541 [Source:HGNC Symbol;Acc:HGNC:25294]
ZNF608		UU			1	0	zinc finger protein 608 [Source:HGNC Symbol;Acc:HGNC:29238]
ZNF629				UU	1	0	zinc finger protein 629 [Source:HGNC Symbol;Acc:HGNC:29008]
ZNF770				UU	1	0	zinc finger protein 770 [Source:HGNC Symbol;Acc:HGNC:26061]
ZNHIT6				UU	1	0	zinc finger HIT-type containing 6 [Source:HGNC Symbol;Acc:HGNC:26089]
