# Supplementary material for: Thrombopoietin increases susceptibility for EVI1 + KMT2A-MLLT3-driven AML expressing stem cell genes linked to poor outcome
Source: Nat Commun. 2025 Dec 19;17:892. doi: 10.1038/s41467-025-67611-w (PMC12830621; doi:10.1038/s41467-025-67611-w)
Supplement: Supplementary file 12 — Supplementary Dataset 10 [file 41467_2025_67611_MOESM12_ESM.xlsx]

## Sheet: Sheet1
Suppl. Data-10: Common differentially down-regulated genes in high vs. low Mecom/MECOM mouse KME AML cells and human AML from 4 public databases.
Genes	TARGET	BEAT	LEUCEGENE	St_Jude	total_UU	total_DD	description
CACNA2D2	DD	DD		DD	0	3	calcium voltage-gated channel auxiliary subunit alpha2delta 2 [Source:HGNC Symbol;Acc:HGNC:1400]
KANK3	DD	DD		DD	0	3	KN motif and ankyrin repeat domains 3 [Source:HGNC Symbol;Acc:HGNC:24796]
PHKG1		DD	DD	DD	0	3	phosphorylase kinase catalytic subunit gamma 1 [Source:HGNC Symbol;Acc:HGNC:8930]
PRAG1	DD	DD		DD	0	3	PEAK1 related, kinase-activating pseudokinase 1 [Source:HGNC Symbol;Acc:HGNC:25438]
SLC7A2	DD	DD	DD		0	3	solute carrier family 7 member 2 [Source:HGNC Symbol;Acc:HGNC:11060]
ABCC8			DD	DD	0	2	ATP binding cassette subfamily C member 8 [Source:HGNC Symbol;Acc:HGNC:59]
ATG9B		DD		DD	0	2	autophagy related 9B [Source:HGNC Symbol;Acc:HGNC:21899]
BCAR3		DD		DD	0	2	BCAR3 adaptor protein, NSP family member [Source:HGNC Symbol;Acc:HGNC:973]
BHLHA15		DD	DD		0	2	basic helix-loop-helix family member a15 [Source:HGNC Symbol;Acc:HGNC:22265]
CCND1	DD	DD			0	2	cyclin D1 [Source:HGNC Symbol;Acc:HGNC:1582]
CST7		DD	DD		0	2	cystatin F [Source:HGNC Symbol;Acc:HGNC:2479]
DEF8		DD		DD	0	2	differentially expressed in FDCP 8 homolog [Source:HGNC Symbol;Acc:HGNC:25969]
EML4		DD		DD	0	2	EMAP like 4 [Source:HGNC Symbol;Acc:HGNC:1316]
FBLIM1		DD		DD	0	2	filamin binding LIM protein 1 [Source:HGNC Symbol;Acc:HGNC:24686]
FNDC3B		DD	DD		0	2	fibronectin type III domain containing 3B [Source:HGNC Symbol;Acc:HGNC:24670]
GNG12		DD		DD	0	2	G protein subunit gamma 12 [Source:HGNC Symbol;Acc:HGNC:19663]
GPX3		DD		DD	0	2	glutathione peroxidase 3 [Source:HGNC Symbol;Acc:HGNC:4555]
IGFBP4		DD		DD	0	2	insulin like growth factor binding protein 4 [Source:HGNC Symbol;Acc:HGNC:5473]
KIAA1671		DD		DD	0	2	KIAA1671 [Source:HGNC Symbol;Acc:HGNC:29345]
MTRR		DD	DD		0	2	5-methyltetrahydrofolate-homocysteine methyltransferase reductase [Source:HGNC Symbol;Acc:HGNC:7473]
MYO10		DD		DD	0	2	myosin X [Source:HGNC Symbol;Acc:HGNC:7593]
NCK2	DD	DD			0	2	NCK adaptor protein 2 [Source:HGNC Symbol;Acc:HGNC:7665]
NRXN1		DD		DD	0	2	neurexin 1 [Source:HGNC Symbol;Acc:HGNC:8008]
OSBPL5		DD	DD		0	2	oxysterol binding protein like 5 [Source:HGNC Symbol;Acc:HGNC:16392]
P2RY2		DD	DD		0	2	purinergic receptor P2Y2 [Source:HGNC Symbol;Acc:HGNC:8541]
P4HB		DD	DD		0	2	prolyl 4-hydroxylase subunit beta [Source:HGNC Symbol;Acc:HGNC:8548]
PCED1B		DD		DD	0	2	PC-esterase domain containing 1B [Source:HGNC Symbol;Acc:HGNC:28255]
PDIA4		DD	DD		0	2	protein disulfide isomerase family A member 4 [Source:HGNC Symbol;Acc:HGNC:30167]
PHKA2		DD	DD		0	2	phosphorylase kinase regulatory subunit alpha 2 [Source:HGNC Symbol;Acc:HGNC:8926]
PIK3IP1		DD		DD	0	2	phosphoinositide-3-kinase interacting protein 1 [Source:HGNC Symbol;Acc:HGNC:24942]
PLPP2		DD		DD	0	2	phospholipid phosphatase 2 [Source:HGNC Symbol;Acc:HGNC:9230]
PMP22	DD	DD			0	2	peripheral myelin protein 22 [Source:HGNC Symbol;Acc:HGNC:9118]
PSAT1		DD		DD	0	2	phosphoserine aminotransferase 1 [Source:HGNC Symbol;Acc:HGNC:19129]
RASGRF2		DD		DD	0	2	Ras protein specific guanine nucleotide releasing factor 2 [Source:HGNC Symbol;Acc:HGNC:9876]
RCN3		DD		DD	0	2	reticulocalbin 3 [Source:HGNC Symbol;Acc:HGNC:21145]
RIC3		DD		DD	0	2	RIC3 acetylcholine receptor chaperone [Source:HGNC Symbol;Acc:HGNC:30338]
SCO2		DD		DD	0	2	synthesis of cytochrome C oxidase 2 [Source:HGNC Symbol;Acc:HGNC:10604]
SGSM1		DD		DD	0	2	small G protein signaling modulator 1 [Source:HGNC Symbol;Acc:HGNC:29410]
SLC13A5			DD	DD	0	2	solute carrier family 13 member 5 [Source:HGNC Symbol;Acc:HGNC:23089]
SOX13		DD		DD	0	2	SRY-box transcription factor 13 [Source:HGNC Symbol;Acc:HGNC:11192]
SPIRE1			DD	DD	0	2	spire type actin nucleation factor 1 [Source:HGNC Symbol;Acc:HGNC:30622]
SSR4		DD	DD		0	2	signal sequence receptor subunit 4 [Source:HGNC Symbol;Acc:HGNC:11326]
TDRD9		DD	DD		0	2	tudor domain containing 9 [Source:HGNC Symbol;Acc:HGNC:20122]
TEF		DD		DD	0	2	TEF transcription factor, PAR bZIP family member [Source:HGNC Symbol;Acc:HGNC:11722]
TIGAR		DD		DD	0	2	TP53 induced glycolysis regulatory phosphatase [Source:HGNC Symbol;Acc:HGNC:1185]
TMED9		DD	DD		0	2	transmembrane p24 trafficking protein 9 [Source:HGNC Symbol;Acc:HGNC:24878]
TMEM119		DD		DD	0	2	transmembrane protein 119 [Source:HGNC Symbol;Acc:HGNC:27884]
UXS1		DD	DD		0	2	UDP-glucuronate decarboxylase 1 [Source:HGNC Symbol;Acc:HGNC:17729]
WNT10B		DD		DD	0	2	Wnt family member 10B [Source:HGNC Symbol;Acc:HGNC:12775]
ZNF704	DD		DD		0	2	zinc finger protein 704 [Source:HGNC Symbol;Acc:HGNC:32291]
