# Supplementary material for: Thrombopoietin increases susceptibility for EVI1 + KMT2A-MLLT3-driven AML expressing stem cell genes linked to poor outcome
Source: Nat Commun. 2025 Dec 19;17:892. doi: 10.1038/s41467-025-67611-w (PMC12830621; doi:10.1038/s41467-025-67611-w)
Supplement: Supplementary file 13 — Supplementary Dataset 11 [file 41467_2025_67611_MOESM13_ESM.xlsx]

## Sheet: Sheet1
Suppl. Data-11: List of primers used for genotyping KME mice.
Target	Direction	Primer sequence
KMT2A-MLLT3	forward	5'-CTAGATCTCGAAGGATCTGGAG-3’
	reverse	5'-ATACTTTCTCGGCAGGAGCA-3'
Rosa26	forward	5’-AAAGTCGCTCTGAGTTGTTAT-3’
	reverse1	5’-GCGAAGAGTTTGTCCTCAACC-3’
	reverse2	5’-GGAGCGGGAGAAATGGATATG-3’
Evi1	forward	5’-ATGTCAGCAATTGAGAACATGG-3’
	reverse	5’-ATCCAAAGGTCCTGAGTTCAAA-3’
Neo	forward	5’-AGGGGATCCGCTGTAAGTCT-3'
	reverse	5’- GCACTGACTGCTCATCCAAA-3’
