# Supplementary material for: Thrombopoietin increases susceptibility for EVI1 + KMT2A-MLLT3-driven AML expressing stem cell genes linked to poor outcome
Source: Nat Commun. 2025 Dec 19;17:892. doi: 10.1038/s41467-025-67611-w (PMC12830621; doi:10.1038/s41467-025-67611-w)
Supplement: Supplementary file 14 — Supplementary Dataset 12 [file 41467_2025_67611_MOESM14_ESM.xlsx]

## Sheet: Sheet1
Suppl. Data-12: List of antibodies used for flow cytometry or FACS analysis.
Target	Fluorochrome	Dilution	Clone	Cat.	Company
Kit	BV711	1/100	2B8	563160	BD Biosciences, BD, NJ, USA
Sca-1	PE-Cy7	1/100	E13-1617	122514	BioLegend, San Diego, CA, USA
	APC-Fire750	1/100		122525
Flt-3 (CD135)	BV421	1/50	A2F10	135314	BioLegend
CD34	APC	1/100	MEC14.7	119310	BioLegend
CD48	BV605	1/100	HM48.1	103441	BioLegend
Slam1 (CD150)	PE-Cy7	1/100	mShad150	12-1502-80	eBiosciences, Thermo Fisher Scientific, Waltham, MA, USA
