# Supplementary material for: Thrombopoietin increases susceptibility for EVI1 + KMT2A-MLLT3-driven AML expressing stem cell genes linked to poor outcome
Source: Nat Commun. 2025 Dec 19;17:892. doi: 10.1038/s41467-025-67611-w (PMC12830621; doi:10.1038/s41467-025-67611-w)
Supplement: Supplementary file 15 — Supplementary Dataset 13 [file 41467_2025_67611_MOESM15_ESM.xlsx]

## Sheet: Sheet1
Suppl. Data-13: List of antibodies used for cell cycle analysis of HSPC by flow cytometry.
Target	Fluorochrome	Dilution	Clone	Cat.	Company
Kit	BV711	1/100	2B8	563160	BD Biosciences
Sca-1	APC-Cy7	1/100	D7	122514	BioLegend
Flt-3 (CD135)	PE-Cy7	1/50	A2F10	12-151-81	eBiosciences
CD34	APC	1/100	MEC14.7	119310	BioLegend
CD48	BV605	1/100	HM48.1	103441	BioLegend
Slam1 (CD150)	PE-Cy7	1/100	mShad150	12-1502-80	eBiosciences
GFP	FITC	1/200		600-402-215	Rockland Immunnochemicals, Limerick, PA, USA
Ki67	PerCP-Cy5.5	1/20-1/100	16A8	652424	BioLegend
