# Supplementary material for: Thrombopoietin increases susceptibility for EVI1 + KMT2A-MLLT3-driven AML expressing stem cell genes linked to poor outcome
Source: Nat Commun. 2025 Dec 19;17:892. doi: 10.1038/s41467-025-67611-w (PMC12830621; doi:10.1038/s41467-025-67611-w)
Supplement: Supplementary file 16 — Supplementary Dataset 14 [file 41467_2025_67611_MOESM16_ESM.xlsx]

## Sheet: Sheet1
Suppl. Data-14: List of primers used for RT-qPCR analysis.
Mouse Experiments
Target	Direction	Sequence						Target	Assay ID	Direction	Sequence
iKMT2A-MLLT3	forward	5’-cacaggatcagagtggactt-3’						iKMT2A-MLLT3	AIX0(ZERO)EHT	forward	5'-ccagcagatggagtccacaggatc-3'
	reverse	5’-gcttatctgatttgctttgc-3’								reverse	5'-gctctaccagttcatctaggtatgcc-3'
Gapdh	forward	5’-atgacatcaagaaggtggtg-3‘								probe	5’-aggcttagggatccttgaagtgaaaagtccaataaagc-3'
	reverse	5’-cataccaggaaatgagcttg-3’						Gapdh	Mm99999915_g1	forward	commercial probe
Evi1	forward	5’-ttgtttcacccgcaaatgtcag-3’								reverse	Primer sequences not given
	reverse	5’-accgagttttccccgatctg-3’								probe	5'-gggcgcctggtcaccagggctgctt-3'
EGFP	forward	5’-acgacggcaactacaagacc-3’						Evi1	APH6EK7	forward	5'-gtgaccgagttttccccgat-3'
	reverse	5’-accactaccagcagaacacc-3’								reverse	5'-atgtgacatctggtggcgaa-3'
										probe	5'-agcacatgctgtcacatactgaggagagggaataca-3'
								EGFP	AP327HE	forward	5'-acgacggcaactacaagacc-3'
										reverse	5'-ttgtagttgtactccagcttgtgccc-3'
										probe	5'-gacaccctggtgaaccgcatcgagctgaagggc-3'
Human cell lines
Target	Direction	Sequence
HOXA9	forward	5’-ATCGATCCCAATAACCCAGCAG-3’
	reverse	5’-CTCCAGTTCCAGGGTCTGGTGTT-3’
IL12Rβ2	forward	5’-GGACGAGACACCCACTTATACACTG-3‘
	reverse	5’-TTCAGGGGTGAGGTTGATTCCA-3’
MECOM	forward	5'-TTCCAACTGCCTGATCAGAGAA-3'
	reverse	5'-GCCCTGAAGTTGAACATAGAGGGC-3'
INPP4B	forward	5’-TGCAAGGATCTCGTGGCTCCT-3‘
	reverse	5’-CAAAAACAGTGGGTCCCTTGTTCC-3’
MPL	forward	5'-CTGTCAATGGCAGCAACAGGAC-3'
	reverse	5'-TCCTCTTCGCAGTTCTCCCAGATG-3'
GAPDH	forward	5'-GTGGTCTCCCTGACTTTCAACAGC-3'
	reverse	5'-ATGAGGTCCACCACCTGCTTGCTG-3'
