# Supplementary material for: Thrombopoietin increases susceptibility for EVI1 + KMT2A-MLLT3-driven AML expressing stem cell genes linked to poor outcome
Source: Nat Commun. 2025 Dec 19;17:892. doi: 10.1038/s41467-025-67611-w (PMC12830621; doi:10.1038/s41467-025-67611-w)
Supplement: Supplementary file 17 — Supplementary Dataset 15 [file 41467_2025_67611_MOESM17_ESM.xlsx]

## Sheet: Sheet1
Suppl. Data-15: List of antibodies used for Western Blotting.
Primary antibodies
Target	Cat.	Company
HOXA9	A19257	Abclonal, Düsseldorf, Germany
STAT5	94205	Cell Signaling Technology, Danvers, MA, USA
STAT5P	200-301-A45	Rockland Immunochemicals, Limerick, PA, USA
GAPDH	5174	Cell Signaling Technology
Secondary antibodies
Target	Cat.	Company
Mouse	NA931VS	Sigma-Aldrich, Merck, Darmstadt, Germany
Rabbit	NA934VS	Sigma-Aldrich, Merck
