# Supplementary material for: Thrombopoietin increases susceptibility for EVI1 + KMT2A-MLLT3-driven AML expressing stem cell genes linked to poor outcome
Source: Nat Commun. 2025 Dec 19;17:892. doi: 10.1038/s41467-025-67611-w (PMC12830621; doi:10.1038/s41467-025-67611-w)
Supplement: Supplementary file 18 — Supplementary Dataset 16 [file 41467_2025_67611_MOESM18_ESM.xlsx]

## Sheet: Sheet1
Suppl. Data-16: List of antibodies used for single cell RNA sequencing
Antibodies for FACS
Target	Fluorochrome	Dilution	Clone	Cat.	Company
Kit	BV711	1/100	2B8	563160	BD Biosciences
Sca-1	PE-Cy7	1/100	E13-1617	122514	BioLegend
Flt-3 (CD135)	PE-Cy7	1/50	A2F10	12-151-81	eBiosciences
CITE-seq labelling antibodies
Target	Dilution	Clone	Barcode sequence	Cat.	Company
CD34	1/100	MEC14.7	AAACTCAGGTCCTTC	TotalSeqTM-B823	BioLegend
CD48	1/200	HM48.1	AGAACCGCCGTAGTT	TotalSeqTM-B429	BioLegend
Slam1 (CD150)	1/200	TC15-12F12.2	CAACGCCTAGAAACC	TotalSeqTM-B203	BioLegend
Hashtag labelling antibodies
Target	Dilution	Clone	Barcode sequence	Cat.	Company
CD45/MHCI	1/100	"HTO 1"	ACCCACCAGTAAGAC	TotalSeqTM-B301	BioLegend
CD45/MHCI	1/100	"HTO 2"	GGTCGAGAGCATTCA	TotalSeqTM-B302	BioLegend
CD45/MHCI	1/100	"HTO 3"	CTTGCCGCATGTCAT	TotalSeqTM-B303	BioLegend
CD45/MHCI	1/100	"HTO 4"	AAAGCATTCTTCACG	TotalSeqTM-B304	BioLegend
