# Supplementary material for: Thrombopoietin increases susceptibility for EVI1 + KMT2A-MLLT3-driven AML expressing stem cell genes linked to poor outcome
Source: Nat Commun. 2025 Dec 19;17:892. doi: 10.1038/s41467-025-67611-w (PMC12830621; doi:10.1038/s41467-025-67611-w)
Supplement: Supplementary file 21 — Source data [file 41467_2025_67611_MOESM21_ESM.xlsx]

## Sheet: Figure 1A-B
Figure 1A& B
Number of LT-HSC (Fig.1A) and MPP1 (Fig.1B) normalized to 106 Lin-BM cells in animals treated with either TPO (200mg/kg BW, 48h, n=15), RP (200mg/kg BW, 58h, n=6), poly(I:C) (5mg/kg BW, 24h, n=5), 5FU-3d (150mg/kg BW, 3 days, n=4), 5FU-6d (150mg/kg BW, 6 days, n=5) or PBS (200ml, n=14 for A and n=17 for B)
Figure 1A	TPO	RP	pI:pC	5-FU 3d	5-FU 6d	PBS
	682.904	1462.87	1759.17	549.171	3354.18	411.279
	682.287	1057.19	1524.65	847.87	1490.61	910.291
	777.014	1222.14	2996.24	611.575	1668.7	629.472
	562.114	1476.15	1197.96	2439.11	3299.63	526.892
	1241.83	1505.38	4058.86		2406.27	756.565
	859.876	2034.74				382.679
	1045.4					576.123
	761.354					585.154
	1013.25					293.5
	1388.49					910.291
	731.374					629.472
	1194					526.892
	2997.52					743.198
	1116.33					224.062
	2422.15
Figure 1B	TPO	RP	pI:pC	5-FU 3d	5-FU 6d	PBS
	182.552	441.09	490.425	626.737	1883.78	552.89
	176.074	755.904	670.662	553.592	645.931	461.639
	177.902	574.158	546.357	460.195	190.996	349.657
	329.783	244.12	149.745	613.399	432.896	496.217
	1348.39	282.708	447.266		363.738	1668.4
	1311.89	180.991				1814.15
	1711.68					1387.91
	1534.53					1435.6
	1469.94					460.869
	955.48					508.133
	756.024					229.007
	1089.32					67.2604
	1141.69					1668.4
	708.283					1814.15
	1371.94					1387.91
						1435.6
						349.065

## Sheet: Figure 1C-D
Figure 1C&D
Flow cytometric quantification of the proportion of LT-HSC (C) and MPP1 (D) expressing Evi1high, Evi1low and Evi1neg following the different treatments (TPO: n=15, RP: n=6, pI:pC: n=5, 5-FU 3d: n=4, 5-FU 6d: n=5, PBS: n=13)
Figure 1C		LT-HSC Evi1high																LT-HSC Evi1low																LT-HSC Evi1neg
	mTPO	47.3	51.9	61.8	43	52	53	42.9	44.7	54.4	51.5	64.3	32.8	56.8	43.6	61.6		42.2	35.9	30.1	38.4	41.2	38.8	45.3	41.4	36.8	31.9	21.9	31.3	38.4	49.8	33.4		5.77	6.36	6.99	16.5	4.84	5.56	8.49	10.7	6.31	11.5	10.5	29.6	1.25	2.08	1.79
	RP	44.8	32.4	43.8	44.3	53.2	60.6											24.3	29.6	20.9	22.9	20.9	17.9											25.4	30.9	30.4	26.7	20.6	17
	pI:pC	5.42	3.65	8.94	17.9	4.97												26.7	21.5	36.9	31.1	25.6												66.5	73.1	52.4	49.2	68.3
	5-FU 3d	19.3	2.75	1.98	0.59													32.4	25.1	12.4	4.55													40.3	70.1	80.7	94.3
	5-FU 6d	8.89	8.33	1.2	0.58	1.74												43.1	51.7	31.3	12	30.2												42.6	36.7	66.3	87.5	66.9
	PBS	33.7	7.65	22.5	19.6	10.6	30.1	35.8	31.9	19.1	25.9	23.4	10.4	33.7				31.4	55.2	50	52	60.1	20.9	31.9	26.4	33	31.8	33.7	21.9	31.4				32.2	34.1	23.4	24.1	24.2	45.5	28.1	37.5	41.8	47.5	38.5	62.2	32.2
Figure 1D		MPP1 Evi1high																MPP1 Evi1low																MPP1 Evi1neg
	mTPO	41.9	45.4	52.2	36.9	47.3	50.2	44	47.1	56.5	45.6	67.4	37.4	47	32.2	53.3		45.2	37.9	34.9	36.3	46.3	43.8	48.1	46.2	36.6	36.3	22.7	32.4	47.5	58.4	40.1		6.31	11.4	11.4	24.3	3.05	3.22	4.3	3.94	3.82	11.9	5.65	23.5	2.47	4.84	3.1
	RP	48.9	36.2	55.3	45.1	51.4	52.8											25.7	28	23.9	25.5	19.8	24											19.6	29.5	16.2	23.8	23.3	18.7
	pI:pC	14.7	10.2	29.6	52	14.3												35.8	29.1	40.7	39	37.2												48.3	59.5	27.5	8	47.2
	5-FU 3d	9.4	3.16	1.97	0													37.9	49.5	17.8	18.9													44.8	44.2	78.3	74
	5-FU 6d	4.44	0	2.63	2.22	0												37.2	38.5	44.7	33.3	42.3												53.3	50	50	62.2	57.7
	PBS	34.2	7.4	13.6	14.3	9.12	30.5	39.7	34.6	21.7	13.2	17.5	2.31	34.2				30.1	69.3	66.5	71.2	73.9	18.8	29.4	21.3	35.1	31.3	36.1	26.9	30.1				34	16.9	12.8	8.48	10.4	47.8	27	41.7	40.8	53.7	44.5	65.5	34

## Sheet: Figure 1G
Figure 1G
Density of GFP+Kit+ cells (cell/mm3) in femurs from PBS- vs TPO-treated KME mice
	Ctrl	TPO
	2250	4590
	3430	3500
	1750	3220
	2580	3680

## Sheet: Figure 1I
Figure 1I
Flow cytometric quantification of the proportion (%) of LT-HSC in the G0, G1 and S/G2/M phases depending on Evi1 expression levels (high, low or negative) 48h after PBS (n=2) or TPO (n=3) treatment.
		G0				G1				S/G2/M
	PBS	85.9	62.3			1.09	21.7			9.42	15.9		Evi1high
	TPO	61.8	59.6	72.3		9.55	12.7	4.26		24.1	24.4	20.2
	PBS	86.2	66.4			3.45	19			6.9	9.48		Evi1low
	TPO	72.4	70.1	79		9.78	13.8	3.27		12.9	12.9	13.1
	PBS	70.5	59.6			0	13.5			21	19.1		Evi1neg
	TPO	80.5	73.1	82.5		8.48	10.7	3.91		13.8	10.7	8.94

## Sheet: Figure 1K
Figure 1K
Flow cytometric quantification of the proportion (%) of MPP1 in the G0, G1 and S/G2/M phases depending on Evi1 expression levels (high, low or negative) 48h after PBS (n=2) or TPO (n=3) treatment.
		G0				G1				S/G2/M
	PBS	66.3	53.8			3.83	12.6			24.6	30		Evi1high
	TPO	51.6	51.4	58.9		7.03	7.63	3.42		36.5	36.6	31.8
	PBS	79.6	55.7			4.79	22.7			10.6	20.2		Evi1low
	TPO	66.4	74.9	71.2		10.1	6.8	4.24		20.6	22.8	20.3
	PBS	91.3	79.3			1.37	6.25			5.48	11.5		Evi1neg
	TPO	85.5	87.2	84.1		7.4	4.03	2.68		4.44	5.15	10.4

## Sheet: Figure 1M
Figure 1M
Flow cytometric quantification (MFI) of Mpl expression in different HSPC populations of PBS (n=5), FMO (n=1) or TPO- treated (n=3) animals.
		FMO		PBS						TPO
	LT-HSC	0.230846		14.1086	16.3142	13.9484	14.7963	17.911		8.69919	10.7241	9.24378
	MPP1	0.10398		12.8235	13.3894	11.8258	12.4198	15.6507		8.60976	10.3724	8.9801
	MPP2	0.226368		9.54751	10.5752	9.06452	10.1975	12.2534		6.29268	8.62069	7.00498
	MPP3	0		5.21267	6.06637	4.91613	5.38272	6.41096		3.13008	4.33793	3.67662
	MPP4	0		3.13122	3.07965	2.67097	2.45679	3.21233		2.04065	2.90345	2.38308
	LSK	0.237811		6.20362	6.34956	5.89677	5.58025	7.06164		3.71545	5.42759	4.45771
	LK	0		1.39819	1.35398	1.37419	1.37654	1.42466		0.861789	1.17241	1.15423
	Lin-BM	1		1	1	1	1	1		1	1	1

## Sheet: Figure 1N
Figure 1N
Correlation between Mpl and Evi1 expression in different HSPC populations based on MFI.
		PBS - Mpl					PBS - Evi1
	LT-HSC	3687	2264	2162	2397	2615	1991	990	983	900
	MPP1	3206	2125	2268	2012	2285	1179	656	685	720
	MPP2	2464	1544	2572	1652	1789	780	512	443	410
	MPP3	1385	876	773	872	936	544	388	323	273
	MPP4	696	367	414	398	469	518	360	291	275
	LSK	1435	772	914	904	1031	822	594	405	376
	LK	306	73.6	213	223	208	159	135	141	139
	Lin-BM	226	23.9	155	162	146	129	115	125	116

## Sheet: Figure 1O
Figure 1O
Mpl expression (MFI) in LT-HSC expressing different levels of Evi1 (high, low or negative) from TPO-treated mice normalized to Mpl (MFI) of total LT-HSC from PBS-treated mice.
		PBS								TPO-treated
	LT-HSC	1.181	1.39652	0.847681	0.857529	0.818895	0.907905	0.990477		0.810562	0.588983	0.70375
	LT-HSC Evi1high	1.44651	0.874574	1.02381	1.14804					0.827985	0.587089	0.714734
	LT-HSC Evi1low	1.3469	0.870407	0.914723	0.997295					0.820789	0.592771	0.701477
	LT-HSC Evi1neg	1.26736	0.746929	0.706022	0.807911					0.729506	0.557546	0.621179

## Sheet: Figure 2A
Figure 2A
Number and types of colonies formed by Evi1high LT-HSC and Evi1high MPP1 from KME mice (on DOX) harvested 2 days after TPO (200mg/kg BW) or PBS treatment (LT-HSC – PBS: n = 5, LT-HSC – TPO: n = 4, MPP1 – PBS: n = 4, MPP1 – TPO: n = 6)
		Type of coloines
		I											II											III											IV
	LT-HSC Evi1high	0	0	0	0		0						5	6	0	0		1						0	0	3	0		0						19	10	24	47		47
	LT-HSC +TPO	0	0	2	1								16	10	11	10								25	23	21	17								67	77	53	79
	MPP1 Evi1high							0	0	0	0								0	5	4	5								9	12	12	12								31	58	15	51
	MPP1 +TPO	0	0	0	1	0	3						4	6	2	8	6	5						16	15	18	29	14	18						67	74	56	70	84	88

## Sheet: Figure 2C
Figure 2C
Proportion (%) of Evi1+ (=GFP+) cells in Evi1high LT-HSC- and Evi1high MPP1-derived colony-forming cells with or without TPO treatment.
		LT-HSC Evi1high						LT-HSC +TPO				MPP1 Evi1high						MPP1 +TPO
	GFP+	16.7	18.5	9.31	6.55	15.9		26.2	15.2	21.7		17.2	15.2	16.7	12	11.3		10.6	9.58	10.9	13.2	7.96	9.72

[truncated: 43 more sheets: Figure 2E, Figure 2F, Figure 2H, Figure 2I, Figure 2J-K, Figure 6A, Figure 6B & suppl. Fig E-H, Figure 6C, Figure & suppl. Fig 6D, Figure 6F, Figure 6G & suppl. Fig 6J, Figure 6I, Figure 6J & suppl. Fig 6P, Figure 6L, Figure 6M & suppl. Fig 6S, Figure 6O, Figure 6P, Figure 6Q, Suppl Fig 1B, Suppl Fig 1C …]
